# Supplementary material for: LRRpredictor—A New LRR Motif Detection Method for Irregular Motifs of Plant NLR Proteins Using an Ensemble of Classifiers
Source: Genes (Basel). 2020 Mar 8;11(3):286. doi: 10.3390/genes11030286 (PMC7140858; doi:10.3390/genes11030286)
Supplement: Supplementary file 1 [file genes-11-00286-s001.zip]

Archive with 4 entries (3 files):
- supplementary/
- supplementary/FileS1.xlsx
- supplementary/FileS2.xlsx
- supplementary/FileS3.xlsx
