# Supplementary material for: LRRpredictor—A New LRR Motif Detection Method for Irregular Motifs of Plant NLR Proteins Using an Ensemble of Classifiers
Source: Genes (Basel). 2020 Mar 8;11(3):286. doi: 10.3390/genes11030286 (PMC7140858; doi:10.3390/genes11030286)
Supplement: Supplementary file 1 [file genes-11-00286-s001.zip › supplementary/FileS2.xlsx]

## Sheet: CV1
	CV1 set
				Input data
																																		Classifiers were trained on CV2 + CV3 + CV4
	protein	aa no	aa	Structural based Features							Sequence based Features
				(RaptorX-Property predicted probabilities)							PSSM																							Classifiers										LRR true motifs
				ssH	ssE	ssC	accB	accM	accE	diso	A	R	N	D	C	Q	E	G	H	I	L	K	M	F	P	S	T	W	Y	V				C1	C2	C3	C4	C5	C6	C7	C8	LRRpred
	4XGOA_10	172	P	0.001	0.013	0.986	0.036	0.189	0.774	0.021	0	-1	1	0	1	-1	0	0	1	-1	-1	0	-1	-1	3	1	0	-1	-2	-2		margin		-	-	-	-	-	-	-	-	-		-
	4XGOA_10	173	V	0.002	0.049	0.949	0.13	0.359	0.511	0.021	0	-1	1	0	0	0	0	0	0	1	0	0	-1	0	0	0	0	-1	-1	0		margin		-	-	-	-	-	-	-	-	-		-
	4XGOA_10	174	N	0.001	0.088	0.911	0.3	0.465	0.236	0.019	-1	-1	3	-1	3	-1	-2	-1	0	-2	0	-1	-2	3	2	1	-1	1	-2	-3		margin		-	-	-	-	-	-	-	-	-		-
	4XGOA_10	175	V	0.001	0.173	0.826	0.196	0.505	0.299	0.016	0	0	0	-2	1	0	-1	-2	-1	0	0	1	-2	-2	2	2	1	-5	-2	1		margin		-	-	-	-	-	-	-	-	-		-
	4XGOA_10	176	E	0.002	0.337	0.662	0.014	0.318	0.668	0.013	-1	0	3	0	-1	1	1	-1	3	-4	-4	2	-2	-3	-3	3	0	-4	-2	-3		margin		-	-	-	-	-	-	-	-	-		-
	4XGOA_10	177	L	0	0.338	0.662	0.93	0.066	0.004	0.012	-5	-6	-6	-7	-1	-7	-5	-8	-4	2	6	-4	0	-2	-8	-4	-3	-5	-5	0		hasPrediction		0.9558	0.9709	1	0.9418	0.9776	0.9325	1	0.9182	0.9621		L
	4XGOA_10	178	T	0	0.451	0.549	0.042	0.652	0.306	0.011	-3	2	-1	-2	-3	2	2	-4	1	-2	-2	3	-3	-5	-3	0	3	-5	-4	-1		hasPrediction		0.0028	0.0024	0.0003	0.0085	0.0068	0.0023	0	0.0054	0.0036		-
	4XGOA_10	179	I	0	0.984	0.016	0.116	0.813	0.071	0.011	-3	0	1	-1	-1	0	2	-3	2	0	-2	1	-1	-1	-5	1	2	0	2	0		hasPrediction		0.021	0.0022	0.0001	0.0226	0.0753	0.0245	0	0.0225	0.021		-
	4XGOA_10	180	L	0	0.994	0.006	0.962	0.036	0.002	0.011	-5	-5	-4	-8	-3	-6	-6	-9	-5	3	6	-6	-1	1	-5	-5	-4	-6	-5	1		hasPrediction		0.0039	0.0002	0.0002	0.0213	0.0051	0.0018	0	0.0061	0.0048		-
	4XGOA_10	181	K	0	0.987	0.013	0.037	0.763	0.201	0.011	-5	1	4	3	-1	0	0	-3	2	0	-2	0	-4	-2	-6	1	0	0	0	-1		hasPrediction		0.0002	0.0001	0	0.0003	0	0.0001	0	0.0001	0.0001		-
	4XGOA_10	182	L	0	0.872	0.128	0.979	0.02	0.001	0.011	-2	-6	-6	-5	0	-7	-9	-9	-5	3	5	-6	1	2	-6	-5	-5	-5	-3	1		hasPrediction		0.0066	0.0002	0.0024	0.002	0.0031	0.0049	0	0.0001	0.0024		-
	4XGOA_10	183	Q	0.002	0.684	0.314	0.068	0.664	0.268	0.012	-1	1	1	0	-1	0	0	0	0	-2	-4	0	-2	-3	-2	4	0	-1	0	-4		hasPrediction		0.0007	0	0.0001	0.0004	0	0.0001	0	0	0.0002		-
	4XGOA_10	184	H	0.001	0.067	0.932	0.072	0.509	0.419	0.012	-3	0	3	1	1	0	-1	2	3	-3	-3	0	-2	0	-3	1	-2	0	2	-4		hasPrediction		0.0013	0.0004	0.0002	0.0066	0.0003	0.0009	0	0	0.0012		-
	4XGOA_10	185	N	0.001	0.019	0.979	0.57	0.401	0.029	0.013	-2	-3	7	-2	6	-2	-3	-4	-2	-1	-2	-3	-4	-3	-3	0	1	-3	-3	-2		hasPrediction		0.0001	0	0.0003	0	0	0.0002	0	0	0.0001		-
	4XGOA_10	186	N	0.01	0.021	0.969	0.026	0.433	0.541	0.014	-1	1	3	-1	-1	2	0	0	1	-2	-2	2	-1	-1	0	1	-1	-3	-1	-2		hasPrediction		0.0001	0.0001	0.0002	0.0001	0	0.0003	0	0	0.0001		-
	4XGOA_10	187	L	0.015	0.019	0.966	0.826	0.159	0.014	0.014	-3	-4	-4	-5	-3	-6	-4	-3	-2	5	4	-3	1	2	-5	-1	-2	-5	-1	1		hasPrediction		0.0005	0.0008	0.0008	0.0005	0.0004	0.0036	0	0	0.0008		-
	4XGOA_10	188	T	0.013	0.006	0.98	0.055	0.356	0.589	0.014	-2	0	0	0	-1	0	1	0	-2	0	-1	0	-1	-1	-3	2	3	-2	-3	-2		hasPrediction		0.0171	0.0014	0.002	0.004	0.0033	0.0042	0	0	0.004		-
	4XGOA_10	189	D	0.018	0.001	0.981	0.038	0.436	0.525	0.013	-2	-1	1	4	-1	-1	1	2	-1	-2	-4	0	-3	-3	-1	1	0	-4	-1	-3		hasPrediction		0.0003	0	0.0004	0.0003	0.0003	0.0008	0	0	0.0003		-
	4XGOA_10	190	T	0.139	0.002	0.859	0.163	0.479	0.358	0.013	0	-1	0	1	-2	0	1	-2	-1	1	1	-1	-1	0	1	0	0	-1	-1	0		hasPrediction		0.0016	0.0001	0.0003	0.0013	0.001	0.0022	0	0	0.0008		-
	4XGOA_10	191	A	0.211	0.001	0.788	0.115	0.416	0.469	0.013	0	-1	1	1	-1	-1	0	2	-1	-1	-2	-1	-2	-1	1	1	-1	-3	2	-2		hasPrediction		0.0014	0.0002	0.0003	0.0005	0.0003	0.0006	0	0	0.0004		-
	4XGOA_10	192	W	0.224	0	0.775	0.454	0.481	0.065	0.012	3	-3	0	-1	2	-2	-2	-1	-1	0	-1	-2	0	0	-1	1	0	3	-2	0		hasPrediction		0	0	0.0001	0.0003	0	0.0001	0	0	0.0001		-
	4XGOA_10	193	L	0.211	0.002	0.787	0.972	0.025	0.004	0.012	-3	-4	-3	-5	-3	-7	-5	-5	-7	2	3	-4	-1	7	-4	-3	-3	-2	-2	0		hasPrediction		0.0002	0	0.0002	0.0006	0.0004	0.0018	0	0	0.0004		-
	4XGOA_10	194	L	0.098	0	0.902	0.092	0.511	0.396	0.012	1	0	-1	-1	-1	0	0	0	0	-2	-1	1	-1	0	-2	2	-1	0	1	-2		hasPrediction		0	0	0	0	0	0.0002	0	0	0		-
	4XGOA_10	195	N	0.045	0	0.955	0.028	0.369	0.603	0.012	-1	0	4	0	-1	1	0	2	2	-3	-2	1	-3	0	-2	1	-1	-2	1	-3		hasPrediction		0.0005	0	0	0.0067	0.0002	0.0003	0	0	0.001		-
	4XGOA_10	196	Y	0.002	0.001	0.996	0.821	0.17	0.009	0.011	-2	-5	1	-4	8	-3	-6	-4	-1	-2	2	-3	2	1	-3	-1	-2	0	0	-3		hasPrediction		0.0009	0.0003	0.0001	0.0034	0.0022	0.0033	0	0.0008	0.0014		-
	4XGOA_10	197	P	0.006	0.001	0.993	0.01	0.208	0.782	0.011	-2	0	0	-2	-2	0	-1	-2	-1	-1	-2	2	-3	-3	4	2	2	-4	-2	-2		hasPrediction		0.0015	0.0008	0	0.0004	0.0006	0.0021	0	0.0001	0.0007		-
	4XGOA_10	198	G	0.002	0	0.997	0.081	0.67	0.249	0.011	-1	0	4	-1	-1	1	-1	0	2	-3	-3	2	-2	-3	-3	2	-1	-4	-1	-4		hasPrediction		0.0048	0.0019	0	0	0.0201	0.0039	0	0.0001	0.0038		-
	4XGOA_10	199	L	0	0.005	0.995	0.979	0.02	0.001	0.011	-6	-6	-6	-9	-5	-7	-7	-7	-7	2	6	-6	0	-2	-7	-5	-4	-8	-5	-1		margin		-	-	-	-	-	-	-	-	-		L
	4XGOA_10	200	V	0.001	0.055	0.944	0.056	0.869	0.075	0.011	-3	2	-1	-2	-4	2	3	-6	0	-2	-3	3	-2	-4	-5	0	3	-6	-5	-1		margin		-	-	-	-	-	-	-	-	-		-
	4XGOA_10	201	D	0.001	0.983	0.016	0.061	0.764	0.176	0.011	-3	0	1	0	-3	0	2	-4	2	-1	-3	1	-3	-1	-5	2	2	-3	1	-1		margin		-	-	-	-	-	-	-	-	-		-
	4XGOA_10	202	V	0.001	0.996	0.003	0.984	0.016	0.001	0.011	-4	-9	-7	-7	-5	-8	-8	-9	-9	4	5	-6	-1	1	-7	-6	-5	-7	-5	3		margin		-	-	-	-	-	-	-	-	-		-
	4XGOA_10	203	D	0.001	0.974	0.025	0.115	0.852	0.032	0.011	-4	0	3	4	-2	-1	0	-4	2	0	-3	0	-4	-1	-6	1	1	-2	1	-1		margin		-	-	-	-	-	-	-	-	-		-
	4XGOA_10	204	L	0	0.559	0.441	0.976	0.022	0.002	0.011	-4	-7	-5	-6	0	-7	-7	-9	-7	4	5	-7	2	3	-7	-4	-4	-5	-2	1		margin		-	-	-	-	-	-	-	-	-		-
	4XGOA_10	205	S	0.008	0.468	0.524	0.342	0.615	0.043	0.011	-1	0	1	0	-1	-1	0	0	0	-3	-4	-1	-3	-3	3	4	0	-2	-1	-4		margin		-	-	-	-	-	-	-	-	-		-
	4XGOA_10	206	Y	0.007	0.111	0.882	0.033	0.398	0.569	0.011	-2	0	3	2	0	0	0	2	1	-4	-4	0	-2	0	-1	1	-2	0	2	-4		margin		-	-	-	-	-	-	-	-	-		-
	4XGOA_10	207	N	0.003	0.082	0.915	0.587	0.388	0.025	0.012	-3	-2	7	-1	6	-3	-3	-3	-2	-4	-4	-2	-3	-3	-3	1	1	-3	-3	-4		margin		-	-	-	-	-	-	-	-	-		-
	4XGOA_10	208	Q	0.016	0.126	0.859	0.024	0.609	0.368	0.013	-1	1	2	0	-1	2	-1	1	1	-2	-2	1	-2	-2	-1	1	0	-2	-1	-3		margin		-	-	-	-	-	-	-	-	-		-
	4XGOA_15	285	S	0.128	0.001	0.871	0.053	0.311	0.636	0.015	1	0	0	-1	-1	1	0	0	0	-2	-2	0	-1	-1	-2	2	-1	-1	1	-2		margin		-	-	-	-	-	-	-	-	-		-
	4XGOA_15	286	T	0.087	0.001	0.913	0.045	0.389	0.567	0.015	-1	0	4	0	-1	1	-1	2	1	-2	-2	1	-3	-1	-2	1	-1	-5	0	-2		margin		-	-	-	-	-	-	-	-	-		-
	4XGOA_15	287	S	0.011	0.001	0.988	0.846	0.141	0.013	0.015	-3	-5	2	-4	8	-4	-5	-5	-1	-1	2	-4	2	2	-3	0	-3	-1	-3	-3		margin		-	-	-	-	-	-	-	-	-		-
	4XGOA_15	288	H	0.01	0.002	0.988	0.021	0.364	0.615	0.014	-2	0	0	-1	-1	1	0	-2	2	-2	-3	2	-2	-3	3	1	2	-4	-1	-2		margin		-	-	-	-	-	-	-	-	-		-
	4XGOA_15	289	T	0.006	0.002	0.992	0.035	0.459	0.506	0.013	-1	1	4	-2	-3	1	-1	-1	2	-3	-3	2	-2	-3	-5	3	0	-4	-1	-5		margin		-	-	-	-	-	-	-	-	-		-
	4XGOA_15	290	L	0	0.005	0.994	0.971	0.028	0.001	0.012	-7	-8	-8	-6	-2	-7	-8	-9	-7	2	6	-5	1	-3	-7	-7	-6	-4	-7	-2		hasPrediction		0.8826	0.9404	1	0.7308	0.8788	0.9381	0.9996	0.7272	0.8872		C
	4XGOA_15	291	K	0	0.055	0.945	0.025	0.573	0.402	0.011	-3	1	-1	-3	-7	2	3	-4	-1	-2	-3	4	-4	-4	-5	0	3	-5	-4	-1		hasPrediction		0.0008	0.0004	0.0001	0.0058	0.0019	0.0016	0	0.0234	0.0043		-
	4XGOA_15	292	N	0.001	0.976	0.023	0.078	0.801	0.121	0.011	-3	0	2	0	-1	-1	2	-3	2	-1	-2	2	-2	-2	-5	2	1	-2	1	0		hasPrediction		0.0031	0.0004	0	0.0006	0.0043	0.003	0	0.0134	0.0031		-
	4XGOA_15	293	L	0	0.994	0.006	0.987	0.012	0.001	0.011	-4	-5	-5	-7	-2	-6	-5	-6	-6	3	5	-5	0	1	-6	-4	-3	-3	-3	2		hasPrediction		0.0006	0.0001	0.0001	0.0014	0.0016	0.001	0	0.0017	0.0008		-
	4XGOA_15	294	T	0	0.979	0.021	0.165	0.815	0.02	0.011	-4	0	3	4	-2	-1	0	-4	2	0	-3	-1	-4	-2	-5	1	1	-2	2	-1		hasPrediction		0.0002	0	0	0.0001	0	0	0	0	0		-
	4XGOA_15	295	L	0	0.596	0.404	0.987	0.012	0.001	0.011	-3	-5	-5	-7	0	-5	-5	-6	-5	4	5	-6	2	3	-6	-5	-3	-4	-2	2		hasPrediction		0.0011	0.0001	0.0011	0.0006	0.0008	0.004	0	0.0006	0.001		-
	4XGOA_15	296	S	0.002	0.489	0.51	0.256	0.703	0.041	0.011	-1	1	1	1	-1	0	0	0	0	-3	-5	-1	-5	-3	2	4	0	-1	0	-4		hasPrediction		0	0	0.0001	0.0001	0	0	0	0	0		-
	4XGOA_15	297	H	0	0.077	0.922	0.054	0.487	0.459	0.011	-1	0	3	1	0	0	1	2	3	-5	-4	0	-4	0	-4	1	-3	-2	2	-3		hasPrediction		0.0013	0.0003	0.0003	0.0028	0	0.0002	0	0	0.0006		-
	4XGOA_15	298	N	0	0.076	0.924	0.842	0.153	0.005	0.011	-5	-5	7	-2	6	-4	-4	-2	-4	-4	-3	-3	-4	-4	-5	0	1	-3	-4	-5		hasPrediction		0	0	0.0002	0	0	0	0	0	0		-
	4XGOA_15	299	D	0.001	0.105	0.894	0.026	0.398	0.576	0.011	-1	1	2	1	-2	2	0	-1	2	-3	-2	2	-2	-3	2	1	-2	-5	-1	-2		hasPrediction		0.0001	0.0002	0.0002	0.0002	0	0.0002	0	0	0.0001		-
	4XGOA_15	300	W	0	0.033	0.967	0.881	0.114	0.005	0.011	-4	-5	-3	-5	0	-6	-4	-5	-7	5	3	-3	1	3	-5	-4	-4	4	-1	1		hasPrediction		0.0004	0.0001	0.0003	0	0	0.0006	0	0	0.0002		-
	4XGOA_15	301	D	0.007	0.011	0.982	0.035	0.476	0.489	0.011	-1	-1	1	2	-2	0	0	1	-1	-2	-1	-1	-2	-2	-1	2	2	-5	-1	-2		hasPrediction		0.0001	0	0.0003	0.0004	0	0.0001	0	0	0.0001		-
	4XGOA_15	302	C	0.446	0.003	0.551	0.255	0.674	0.071	0.011	-1	-3	0	4	5	-1	1	1	-1	-2	-2	-1	-3	-2	-1	1	-1	-5	-1	-2		hasPrediction		0	0.0001	0.0008	0.0007	0	0.0002	0	0	0.0002		-
	4XGOA_15	303	N	0.645	0.003	0.352	0.013	0.202	0.785	0.011	0	1	2	2	-3	1	2	-1	-1	-1	-2	1	-2	-3	0	0	0	-5	-1	-1		hasPrediction		0.0001	0	0.0007	0.0007	0	0.0003	0	0	0.0002		-
	4XGOA_15	304	S	0.802	0.001	0.197	0.727	0.249	0.024	0.011	0	-4	-1	0	4	0	0	4	-1	0	-3	-4	-2	-3	-2	1	-2	-3	-4	-1		hasPrediction		0.0044	0.001	0.0008	0.0039	0.0001	0.0005	0	0	0.0013		-
	4XGOA_15	305	L	0.966	0	0.033	0.936	0.06	0.004	0.011	2	-3	-3	-3	-1	-1	-3	-3	-5	3	3	-3	2	0	-1	-1	-3	-3	-1	2		hasPrediction		0.0002	0.0001	0.0017	0.002	0.0001	0.0014	0	0.0001	0.0007		-
	4XGOA_15	306	R	0.992	0	0.008	0.018	0.504	0.478	0.011	-1	2	0	0	-2	2	1	-2	-1	-1	-1	2	0	0	0	0	-2	-2	-1	0		hasPrediction		0.0003	0.0005	0.0011	0.0005	0.0001	0.0004	0	0	0.0003		-
	4XGOA_15	307	A	0.994	0	0.006	0.214	0.645	0.141	0.011	2	0	1	0	-2	0	1	-1	0	-1	-1	0	0	-2	-2	1	-1	-2	0	-1		hasPrediction		0.0013	0.0006	0.0004	0.0061	0.0005	0.0008	0	0	0.0012		-
	4XGOA_15	308	L	0.993	0	0.007	0.948	0.048	0.004	0.011	-3	-5	-5	-2	-2	-4	-6	-5	-6	3	5	-4	-2	4	-6	-2	-4	2	-2	-1		hasPrediction		0.0003	0.0003	0.0015	0.0006	0.0001	0.0011	0	0	0.0005		-
	4XGOA_15	309	F	0.971	0	0.028	0.518	0.444	0.038	0.012	1	-3	-4	-3	4	-3	-2	-1	-4	2	1	-1	-1	4	-3	0	-3	-1	0	1		hasPrediction		0.0005	0.0016	0.0014	0.0033	0.0001	0.001	0	0.0136	0.0027		-
	4XGOA_15	310	R	0.726	0	0.274	0.003	0.091	0.906	0.012	-1	3	2	0	-5	2	2	-2	-2	-3	-4	2	-3	-2	-2	1	1	0	-1	-4		hasPrediction		0.0001	0.0001	0.0007	0.0001	0.0001	0.0007	0	0	0.0002		-
	4XGOA_15	311	N	0.471	0.001	0.528	0.065	0.623	0.311	0.013	2	0	2	-1	-1	1	-1	1	0	-3	-2	1	-1	1	-5	2	-1	-2	1	-2		hasPrediction		0.0001	0.0004	0.0007	0.0001	0.0012	0.0014	0	0.0001	0.0005		-
	4XGOA_15	312	V	0.025	0.008	0.966	0.757	0.216	0.027	0.013	-2	-3	-3	-5	4	-3	-6	-3	-3	3	4	-4	2	1	-5	-2	-3	2	-3	1		hasPrediction		0.0109	0.0049	0.1137	0.031	0.0242	0.051	0	0.0414	0.0346		-
	4XGOA_15	313	A	0.005	0.017	0.978	0.027	0.259	0.713	0.014	0	1	-2	-5	-2	0	0	-1	0	-3	-1	3	-1	-1	3	1	0	1	-3	-2		hasPrediction		0.0088	0.0213	0.0025	0	0.0545	0.0514	0	0.0001	0.0173		-
	4XGOA_15	314	Q	0	0.026	0.974	0.017	0.221	0.762	0.014	-3	2	3	1	-2	2	0	-2	2	-2	-3	3	-2	-3	-1	1	0	-2	-1	-2		hasPrediction		0.001	0.0045	0.002	0.0023	0.2462	0.1843	0	0.01	0.0563		-
	4XGOA_15	315	P	0	0.106	0.894	0.247	0.583	0.169	0.014	-2	0	1	-3	2	0	-1	-3	0	0	2	-1	-2	1	2	-1	-1	0	0	1		hasPrediction		0.1741	0.0989	0.3342	0.0185	0.584	0.3196	0	0.1356	0.2081		-
	4XGOA_15	316	A	0.001	0.697	0.303	0.042	0.246	0.712	0.015	1	2	1	0	-2	-1	1	-2	-2	-2	-2	1	-3	-1	-1	1	2	0	1	-2		hasPrediction		0.0193	0.0423	0.0054	0.0094	0.0283	0.0133	0	0.0011	0.0149		-
	4XGOA_15	317	V	0.001	0.964	0.035	0.131	0.556	0.313	0.016	-1	-2	-2	-1	1	-1	-1	-3	3	2	0	-1	-1	3	-3	0	0	2	2	1		hasPrediction		0.2817	0.0171	0.0033	0.0126	0.0172	0.0051	0	0.0001	0.0421		-
	4XGOA_15	318	H	0	0.96	0.04	0.139	0.564	0.297	0.017	-3	-3	-2	-3	-3	-1	2	-5	4	1	2	0	0	1	-2	-1	1	2	1	0		hasPrediction		0.0125	0.003	0.0048	0.059	0.0012	0.0009	0	0	0.0102		-
	4XGOA_15	319	D	0	0.526	0.474	0.084	0.428	0.488	0.018	-1	1	2	3	-2	0	-1	-3	2	-1	-1	-1	0	-5	2	0	0	-6	1	0		hasPrediction		0.0126	0.0099	0.0046	0.0005	0.0031	0.0017	0	0.0008	0.0042		-
	4XGOA_15	320	A	0.002	0.055	0.943	0.345	0.382	0.273	0.02	0	0	-1	0	4	-2	0	-3	1	1	1	-1	0	-1	1	0	-1	-1	-1	1		hasPrediction		0.0003	0.0012	0.0059	0.0037	0.0004	0.0016	0	0.0006	0.0017		-
	4XGOA_15	321	D	0.003	0.004	0.993	0.086	0.339	0.575	0.02	-1	0	2	1	0	2	1	-1	2	-1	-1	-2	-3	-2	0	2	0	0	-1	-1		hasPrediction		0.1192	0.0194	0.0194	0.0366	0.096	0.0344	0.001	0.0147	0.0426		-
	4XGOA_15	322	Q	0.004	0.012	0.983	0.07	0.358	0.572	0.02	-1	0	0	1	-1	0	0	1	0	-1	0	0	0	0	0	0	-1	2	1	-1		hasPrediction		0.0019	0.0017	0.0035	0.0076	0.0059	0.0037	0	0.0027	0.0034		-
	4XGOA_15	323	H	0.003	0.072	0.926	0.178	0.449	0.373	0.019	-2	-4	2	-1	2	-2	-2	1	3	2	0	-3	-1	1	1	-1	-1	0	2	0		hasPrediction		0.0494	0.0045	0.0079	0.0054	0.144	0.0452	0	0.0142	0.0338		-
	4XGOA_15	324	C	0.003	0.432	0.564	0.608	0.306	0.087	0.019	0	-4	0	-2	5	-2	-3	-4	0	2	-1	-2	1	1	3	-1	0	2	-1	1		hasPrediction		0.0003	0.0009	0.0031	0.0003	0.0063	0.0069	0	0.0111	0.0036		-
	4XGOA_15	325	K	0.004	0.699	0.296	0.039	0.402	0.559	0.019	-1	0	2	0	1	1	-1	0	1	0	-1	0	-2	-3	-1	0	1	2	1	0		hasPrediction		0.0005	0.0015	0.0024	0.0281	0.025	0.0109	0	0.0419	0.0138		-
	4XGOA_15	326	I	0.005	0.69	0.305	0.438	0.439	0.123	0.019	-1	-2	0	-4	1	-2	-2	-5	-4	4	1	-2	0	2	-4	-3	0	-3	2	2		hasPrediction		0.0008	0.0008	0.0043	0.0004	0.0211	0.0047	0	0.0054	0.0047		-
	4XGOA_15	327	D	0.009	0.581	0.41	0.143	0.481	0.376	0.021	-1	-1	2	2	3	0	3	-2	0	-1	-3	0	-1	-4	-1	1	1	-5	-2	-3		hasPrediction		0.0017	0.0017	0.002	0.0002	0.0077	0.0028	0	0.0035	0.0025		-
	4XGOA_15	328	Y	0.01	0.505	0.485	0.18	0.536	0.284	0.023	-3	-2	0	-3	0	1	2	-1	1	-2	-1	-1	1	2	-2	0	-1	2	5	-1		hasPrediction		0.0017	0.0003	0.0012	0.0001	0.0006	0.0008	0	0.0011	0.0007		-
	4XGOA_15	329	H	0.016	0.376	0.608	0.199	0.508	0.293	0.028	0	0	1	-2	-3	0	0	-1	1	-1	-1	0	0	1	1	1	1	-3	1	-2		hasPrediction		0	0.0002	0.0007	0.0001	0.0005	0.0012	0	0.0002	0.0004		-
	4XGOA_15	330	L	0.042	0.088	0.871	0.217	0.501	0.282	0.035	-1	-1	-1	-2	0	-2	0	-1	-3	1	1	0	1	-2	4	0	0	-4	-3	0		margin		-	-	-	-	-	-	-	-	-		-
	4XGOA_15	331	E	0.042	0.037	0.921	0.052	0.28	0.667	0.043	0	2	2	1	-3	0	3	-2	-2	-1	-1	0	0	-1	-2	1	0	-3	-2	-2		margin		-	-	-	-	-	-	-	-	-		-
	4XGOA_15	332	H	0.044	0.028	0.928	0.229	0.381	0.39	0.054	0	-2	1	-2	-3	0	-2	1	4	0	-2	0	-2	1	-3	0	1	-2	2	0		margin		-	-	-	-	-	-	-	-	-		-
	4XGOA_15	333	G	0.024	0.048	0.929	0.326	0.304	0.37	0.07	0	0	2	2	0	-2	-2	2	0	-3	-1	-1	0	1	-1	1	-2	2	0	-2		margin		-	-	-	-	-	-	-	-	-		-
	4XGOA_15	334	L	0.02	0.167	0.813	0.361	0.396	0.242	0.093	1	0	0	2	-3	1	0	-1	-2	1	0	1	-1	-3	-2	0	-1	-4	-3	1		margin		-	-	-	-	-	-	-	-	-		-
	4XGOA_15	335	C	0.014	0.201	0.785	0.443	0.331	0.226	0.133	0	-1	-5	-5	10	-4	-1	-1	-5	-4	-4	-4	-4	-5	0	-1	-3	-5	-5	0		margin		-	-	-	-	-	-	-	-	-		-
	4XGOA_15	336	C	0.007	0.151	0.842	0.358	0.481	0.16	0.26	-2	0	-3	0	8	-3	-3	-3	-4	1	-3	-3	-3	-4	1	2	1	-4	-4	-2		margin		-	-	-	-	-	-	-	-	-		-
	4XGOA_15	337	K	0.005	0.079	0.916	0.026	0.289	0.684	0.724	1	0	-1	-2	-3	1	2	-2	2	0	-3	4	-2	-3	0	0	-1	-4	-2	0		margin		-	-	-	-	-	-	-	-	-		-
	4XGOA_15	338	E	0.002	0.024	0.974	0.019	0.183	0.798	0.975	0	-2	0	5	-3	-1	2	-2	-2	-2	-3	1	-3	-4	-2	-1	1	-4	-3	0		margin		-	-	-	-	-	-	-	-	-		-
	4XGOA_15	339	S	0	0	1	0.014	0.089	0.897	0.997	1	-1	1	0	-1	0	0	0	-1	-3	-3	0	-2	-3	-1	4	1	-3	-2	-2		margin		-	-	-	-	-	-	-	-	-		-
	4XGOA_3	15	A	0.313	0	0.686	0.019	0.316	0.665	0.034	1	0	0	0	1	0	1	0	-2	-2	-2	1	-1	-1	-1	2	0	-2	2	-3		margin		-	-	-	-	-	-	-	-	-		-
	4XGOA_3	16	S	0.137	0	0.863	0.029	0.465	0.506	0.028	-1	1	4	0	1	0	0	2	1	-6	-4	1	-2	-2	-3	1	-2	-4	1	-3		margin		-	-	-	-	-	-	-	-	-		-
	4XGOA_3	17	F	0.007	0.002	0.991	0.924	0.07	0.006	0.023	-3	-4	0	-5	9	-4	-7	-6	-5	-1	3	-5	1	3	-6	-2	-3	1	-1	-3		margin		-	-	-	-	-	-	-	-	-		-
	4XGOA_3	18	H	0.004	0.003	0.993	0.008	0.173	0.818	0.02	-2	0	-1	-2	-2	0	0	-2	0	-2	-4	1	-6	-3	4	2	3	-5	-1	-1		margin		-	-	-	-	-	-	-	-	-		-
	4XGOA_3	19	K	0.003	0.016	0.981	0.025	0.463	0.512	0.018	-1	0	4	-2	-1	1	-1	-1	2	-4	-3	2	-3	-2	-4	3	-1	-5	0	-4		margin		-	-	-	-	-	-	-	-	-		-
	4XGOA_3	20	V	0	0.116	0.883	0.956	0.042	0.002	0.016	-4	-6	-7	-6	-4	-5	-5	-7	-6	2	6	-6	0	-2	-6	-6	-4	-7	-4	1		hasPrediction		0.8546	0.9309	1	0.7186	0.8893	0.9363	0.9959	0.8617	0.8984		L
	4XGOA_3	21	E	0	0.218	0.782	0.045	0.834	0.12	0.015	-3	3	-1	-3	-2	2	3	-4	-1	-2	-4	3	-4	-9	-8	-1	3	-4	-6	-1		hasPrediction		0.0004	0.0003	0.0001	0.0033	0.0004	0.0008	0	0.0091	0.0018		-
	4XGOA_3	22	V	0.001	0.983	0.016	0.099	0.789	0.113	0.015	-3	0	1	-2	-1	-1	2	-3	1	0	-3	1	-2	-2	-6	3	2	-2	1	0		hasPrediction		0.0021	0.0003	0	0.0011	0.0006	0.0024	0	0.0135	0.0025		-
	4XGOA_3	23	L	0	0.99	0.01	0.975	0.024	0.001	0.014	-3	-5	-6	-6	-3	-5	-5	-7	-6	4	5	-6	0	1	-5	-5	-3	-3	-3	3		hasPrediction		0.0009	0	0	0.0002	0.0002	0.0005	0	0.0003	0.0003		-
	4XGOA_3	24	N	0	0.948	0.052	0.147	0.824	0.029	0.014	-4	-1	3	4	-5	-1	0	-4	1	0	-3	0	-5	-2	-8	1	1	-5	0	0		hasPrediction		0	0	0	0.0002	0	0	0	0.0002	0.0001		-
	4XGOA_3	25	L	0	0.559	0.441	0.97	0.028	0.002	0.014	-3	-6	-4	-7	-1	-6	-7	-6	-7	4	5	-6	2	3	-6	-5	-3	-5	-2	1		hasPrediction		0.0002	0	0.0001	0	0.0009	0.0034	0	0	0.0006		-
	4XGOA_3	26	N	0.004	0.149	0.848	0.1	0.626	0.274	0.014	-2	0	2	0	-1	-1	0	-1	0	-3	-2	-1	-3	-2	3	3	0	-3	-1	-4		hasPrediction		0	0	0	0.0001	0	0.0001	0	0	0		-
	4XGOA_3	27	G	0.002	0.044	0.954	0.03	0.274	0.696	0.014	-1	-1	3	2	-1	0	1	2	2	-4	-4	0	-4	-1	-1	2	-2	-1	-1	-3		hasPrediction		0.0006	0.0001	0.0001	0.0008	0.0002	0.001	0	0.0004	0.0004		-
	4XGOA_3	28	L	0.001	0.091	0.908	0.639	0.345	0.016	0.015	-2	-3	6	-1	6	-3	-2	-4	-2	-2	-3	-3	-2	-2	-4	1	2	-4	-1	-3		hasPrediction		0.0011	0.0002	0.0002	0.0001	0.0014	0.0037	0	0	0.0009		-
	4XGOA_3	29	Q	0.001	0.162	0.837	0.014	0.425	0.561	0.015	-2	1	3	0	-2	1	0	1	1	-2	-3	2	-2	-3	-1	2	0	-5	0	-3		hasPrediction		0.0002	0.0005	0.0001	0.0023	0.0002	0.0007	0	0.0001	0.0005		-
	4XGOA_3	30	I	0.002	0.184	0.813	0.829	0.16	0.011	0.014	-4	-4	-3	-3	-2	-4	-4	-5	-4	5	3	-5	0	2	-6	-3	-2	-2	-1	3		hasPrediction		0.0007	0.0003	0.0004	0.0019	0.0037	0.0096	0	0.0025	0.0024		-
	4XGOA_3	31	E	0.015	0.388	0.597	0.029	0.442	0.529	0.014	-2	0	0	-1	-2	-1	1	-1	-1	-2	-2	2	-1	-4	-3	1	4	-5	-1	-1		hasPrediction		0.0001	0	0.0002	0.0003	0.0001	0.0002	0	0	0.0001		-
	4XGOA_3	32	E	0.033	0.532	0.435	0.023	0.287	0.69	0.014	-2	-1	1	2	-3	-1	2	0	-1	-1	-3	1	-3	-2	-3	2	1	-4	0	-2		hasPrediction		0.0001	0.0001	0.0003	0.0003	0.0008	0.0013	0	0	0.0004		-
	4XGOA_3	33	I	0.005	0.276	0.719	0.678	0.295	0.026	0.014	-2	-4	-3	-2	-3	-2	-1	-4	-4	5	3	-2	-1	0	-2	-3	-2	0	-3	2		hasPrediction		0.0005	0.0001	0.0128	0.0008	0.0006	0.002	0	0	0.0021		-
	4XGOA_3	34	D	0.002	0.018	0.98	0.112	0.67	0.219	0.014	-1	-2	0	1	-2	-2	0	3	-2	-1	-1	-1	-3	-3	3	1	-1	-4	-3	-3		hasPrediction		0.0002	0	0.0001	0.0001	0	0.0003	0	0	0.0001		-
	4XGOA_3	35	T	0.049	0	0.95	0.081	0.349	0.571	0.015	0	-1	1	2	-3	-1	1	-1	-1	0	0	0	-1	-1	2	1	0	-1	-2	0		hasPrediction		0.0008	0.0002	0.0001	0.002	0.0003	0.0009	0	0	0.0005		-
	4XGOA_3	36	N	0.051	0.001	0.948	0.047	0.473	0.48	0.015	-1	0	2	0	-1	0	1	1	1	-2	-2	0	-3	0	-2	2	-1	-1	2	-3		hasPrediction		0.001	0	0.0002	0.0001	0.0002	0.0004	0	0	0.0002		-
	4XGOA_3	37	A	0.081	0	0.918	0.913	0.078	0.009	0.016	4	-6	-2	-1	4	-2	-1	-1	0	0	-1	-3	0	0	-2	1	0	-1	-2	0		hasPrediction		0	0	0.0001	0.0001	0	0.0001	0	0	0		-
	4XGOA_3	38	F	0.088	0.002	0.91	0.9	0.096	0.005	0.016	-3	-6	-6	-6	-3	-4	-6	-6	-3	3	3	-4	-3	7	-7	-5	-4	0	-1	-1		hasPrediction		0.0001	0	0.0002	0.0032	0.0001	0.0017	0	0	0.0007		-
	4XGOA_3	39	A	0.056	0.001	0.943	0.068	0.409	0.523	0.015	1	1	0	-1	1	1	0	0	0	-2	-2	1	-1	0	-3	2	-1	0	1	-2		hasPrediction		0	0	0	0	0	0.0003	0	0	0.0001		-
	4XGOA_3	40	Y	0.046	0.001	0.953	0.052	0.585	0.363	0.014	-1	0	4	0	-1	1	0	2	2	-4	-2	1	-4	-1	-3	0	-3	-2	2	-4		hasPrediction		0.0003	0	0.0001	0.0033	0.0001	0.0002	0	0.0001	0.0005		-
	4XGOA_3	41	A	0.002	0.002	0.996	0.965	0.032	0.003	0.013	-1	-4	0	-4	9	-4	-5	-5	-3	-2	2	-4	2	1	-5	0	-2	-2	0	-3		hasPrediction		0.0034	0.0007	0.0002	0.0043	0.0012	0.0035	0	0.006	0.0024		-
	4XGOA_3	42	H	0.006	0.001	0.993	0.014	0.239	0.747	0.012	-2	0	1	-2	-4	0	0	-2	0	-1	-2	2	-4	-2	3	2	2	-3	-2	-1		hasPrediction		0.0011	0.0004	0	0.0001	0.0002	0.0012	0	0.0001	0.0004		-
	4XGOA_3	43	T	0.003	0.001	0.996	0.039	0.628	0.332	0.012	-1	0	4	-2	-1	1	-1	-1	2	-4	-2	2	-3	-3	-4	2	0	-5	-1	-4		hasPrediction		0.0048	0.0027	0.0001	0.0003	0.0142	0.0033	0	0.0026	0.0035		-
	4XGOA_3	44	I	0	0.014	0.986	0.979	0.02	0.001	0.012	-5	-7	-8	-6	-5	-6	-8	-8	-9	3	6	-6	-1	-4	-7	-6	-5	-6	-8	-1		margin		-	-	-	-	-	-	-	-	-		L
	4XGOA_3	45	Q	0	0.098	0.901	0.052	0.83	0.118	0.011	-3	2	-2	-3	-4	3	2	-5	-1	-2	-4	4	-2	-4	-5	0	2	-6	-4	-1		margin		-	-	-	-	-	-	-	-	-		-
	4XGOA_3	46	K	0.001	0.977	0.022	0.044	0.71	0.246	0.011	-3	0	1	-1	-1	0	2	-3	2	-1	-4	2	-4	-3	-6	3	2	-2	0	0		margin		-	-	-	-	-	-	-	-	-		-
	4XGOA_3	47	L	0.001	0.989	0.01	0.984	0.016	0.001	0.011	-4	-6	-5	-8	-4	-6	-6	-6	-6	4	5	-5	-1	1	-6	-5	-4	-4	-3	3		margin		-	-	-	-	-	-	-	-	-		-
	4XGOA_3	48	Y	0.001	0.965	0.035	0.161	0.814	0.026	0.011	-3	0	3	3	-1	-1	0	-3	1	1	-3	0	-3	-1	-5	1	1	-2	1	0		margin		-	-	-	-	-	-	-	-	-		-
	4XGOA_3	49	M	0	0.718	0.282	0.975	0.024	0.001	0.011	-3	-6	-5	-7	-1	-7	-8	-6	-5	4	5	-6	3	3	-7	-5	-3	-3	-2	1		margin		-	-	-	-	-	-	-	-	-		-
	4XGOA_3	50	R	0.005	0.591	0.404	0.112	0.629	0.259	0.011	-2	1	1	0	-2	0	-1	0	1	-2	-3	-1	-2	-2	4	3	0	-2	-1	-2		margin		-	-	-	-	-	-	-	-	-		-
	4XGOA_3	51	F	0.005	0.066	0.929	0.086	0.468	0.446	0.011	-1	0	3	2	-1	0	1	2	1	-4	-4	1	-3	-1	-1	1	-1	-1	1	-4		margin		-	-	-	-	-	-	-	-	-		-
	4XGOA_3	52	N	0.002	0.054	0.944	0.533	0.421	0.046	0.011	-1	-3	6	-2	6	-3	-3	-2	-2	-3	-5	-1	-1	-3	-2	1	1	-1	-3	-2		margin		-	-	-	-	-	-	-	-	-		-
	4XGOA_3	53	V	0.004	0.433	0.563	0.104	0.601	0.296	0.012	-2	1	3	0	-1	1	-1	1	1	-3	-2	1	-3	-2	-1	2	1	-4	-1	-3		margin		-	-	-	-	-	-	-	-	-		-
	4XGOA_4	39	A	0.056	0.001	0.943	0.068	0.409	0.523	0.015	1	1	0	-1	1	1	0	0	0	-2	-2	1	-1	0	-3	2	-1	0	1	-2		margin		-	-	-	-	-	-	-	-	-		-
	4XGOA_4	40	Y	0.046	0.001	0.953	0.052	0.585	0.363	0.014	-1	0	4	0	-1	1	0	2	2	-4	-2	1	-4	-1	-3	0	-3	-2	2	-4		margin		-	-	-	-	-	-	-	-	-		-
	4XGOA_4	41	A	0.002	0.002	0.996	0.965	0.032	0.003	0.013	-1	-4	0	-4	9	-4	-5	-5	-3	-2	2	-4	2	1	-5	0	-2	-2	0	-3		margin		-	-	-	-	-	-	-	-	-		-
	4XGOA_4	42	H	0.006	0.001	0.993	0.014	0.239	0.747	0.012	-2	0	1	-2	-4	0	0	-2	0	-1	-2	2	-4	-2	3	2	2	-3	-2	-1		margin		-	-	-	-	-	-	-	-	-		-
	4XGOA_4	43	T	0.003	0.001	0.996	0.039	0.628	0.332	0.012	-1	0	4	-2	-1	1	-1	-1	2	-4	-2	2	-3	-3	-4	2	0	-5	-1	-4		margin		-	-	-	-	-	-	-	-	-		-
	4XGOA_4	44	I	0	0.014	0.986	0.979	0.02	0.001	0.012	-5	-7	-8	-6	-5	-6	-8	-8	-9	3	6	-6	-1	-4	-7	-6	-5	-6	-8	-1		hasPrediction		0.8438	0.939	1	0.807	0.8347	0.9371	1	0.8353	0.8996		L
	4XGOA_4	45	Q	0	0.098	0.901	0.052	0.83	0.118	0.011	-3	2	-2	-3	-4	3	2	-5	-1	-2	-4	4	-2	-4	-5	0	2	-6	-4	-1		hasPrediction		0.0009	0.0005	0.0001	0.0054	0.0003	0.0009	0	0.008	0.002		-
	4XGOA_4	46	K	0.001	0.977	0.022	0.044	0.71	0.246	0.011	-3	0	1	-1	-1	0	2	-3	2	-1	-4	2	-4	-3	-6	3	2	-2	0	0		hasPrediction		0.0011	0.0002	0	0.0013	0.0008	0.0027	0	0.0362	0.0053		-
	4XGOA_4	47	L	0.001	0.989	0.01	0.984	0.016	0.001	0.011	-4	-6	-5	-8	-4	-6	-6	-6	-6	4	5	-5	-1	1	-6	-5	-4	-4	-3	3		hasPrediction		0.0003	0	0	0.0003	0.0001	0.0006	0	0.0008	0.0003		-
	4XGOA_4	48	Y	0.001	0.965	0.035	0.161	0.814	0.026	0.011	-3	0	3	3	-1	-1	0	-3	1	1	-3	0	-3	-1	-5	1	1	-2	1	0		hasPrediction		0	0	0	0.0001	0	0	0	0	0		-
	4XGOA_4	49	M	0	0.718	0.282	0.975	0.024	0.001	0.011	-3	-6	-5	-7	-1	-7	-8	-6	-5	4	5	-6	3	3	-7	-5	-3	-3	-2	1		hasPrediction		0.0004	0	0.0001	0	0.002	0.0038	0	0.0017	0.001		-
	4XGOA_4	50	R	0.005	0.591	0.404	0.112	0.629	0.259	0.011	-2	1	1	0	-2	0	-1	0	1	-2	-3	-1	-2	-2	4	3	0	-2	-1	-2		hasPrediction		0	0	0.0001	0	0.0001	0.0002	0	0.0001	0.0001		-
	4XGOA_4	51	F	0.005	0.066	0.929	0.086	0.468	0.446	0.011	-1	0	3	2	-1	0	1	2	1	-4	-4	1	-3	-1	-1	1	-1	-1	1	-4		hasPrediction		0.0002	0.0001	0.0002	0.001	0.0003	0.0012	0	0.0036	0.0008		-
	4XGOA_4	52	N	0.002	0.054	0.944	0.533	0.421	0.046	0.011	-1	-3	6	-2	6	-3	-3	-2	-2	-3	-5	-1	-1	-3	-2	1	1	-1	-3	-2		hasPrediction		0.0004	0.0003	0.0002	0	0.0013	0.0049	0	0	0.0009		-
	4XGOA_4	53	V	0.004	0.433	0.563	0.104	0.601	0.296	0.012	-2	1	3	0	-1	1	-1	1	1	-3	-2	1	-3	-2	-1	2	1	-4	-1	-3		hasPrediction		0.0002	0.001	0.0003	0	0.0005	0.0012	0	0	0.0004		-
	4XGOA_4	54	I	0.002	0.488	0.511	0.875	0.117	0.009	0.011	-4	-4	-3	-4	-1	-5	-4	-5	-4	5	3	-5	1	1	-4	-3	-2	-6	-3	3		hasPrediction		0.0015	0.0007	0.001	0.0035	0.002	0.0046	0	0	0.0017		-
	4XGOA_4	55	R	0.002	0.548	0.451	0.031	0.484	0.485	0.011	-2	0	0	0	-1	0	1	-1	-1	-1	-2	2	-3	-2	-3	1	4	-5	-2	-2		hasPrediction		0.0001	0	0.0003	0.0006	0	0.0001	0	0	0.0001		-
	4XGOA_4	56	Y	0.004	0.588	0.408	0.058	0.475	0.467	0.011	-2	-1	1	2	-3	0	1	0	0	-1	-3	1	-2	0	-3	2	2	0	1	-1		hasPrediction		0.0006	0.0003	0.0005	0.0006	0.0009	0.0012	0	0	0.0005		-
	4XGOA_4	57	L	0.001	0.23	0.769	0.702	0.283	0.015	0.011	-2	-3	-4	-1	-5	-3	0	-6	-3	5	2	-2	0	1	-3	-2	-2	-4	-2	1		hasPrediction		0.001	0.0001	0.0351	0.0025	0.0006	0.0018	0	0	0.0051		-
	4XGOA_4	58	P	0.001	0.014	0.986	0.322	0.585	0.093	0.012	-1	-2	0	1	-1	-1	0	3	0	-1	-1	-1	-3	-2	3	0	-1	-3	-2	-2		hasPrediction		0.0002	0.0001	0.0002	0.0001	0	0.0003	0	0	0.0001		-
	4XGOA_4	59	P	0.031	0	0.968	0.123	0.378	0.499	0.012	0	-1	1	1	-1	0	1	-1	-2	0	-1	0	-2	-1	2	1	-1	-2	-2	-1		hasPrediction		0.0002	0.0002	0.0002	0.0025	0.0001	0.0007	0	0	0.0005		-
	4XGOA_4	60	H	0.045	0.001	0.954	0.026	0.405	0.569	0.013	-1	0	2	1	-1	0	2	1	1	-3	-1	0	-2	-1	-2	1	-1	0	2	-3		hasPrediction		0.0023	0.0001	0.0002	0.0001	0.0002	0.0005	0	0	0.0004		-
	4XGOA_4	61	V	0.095	0.001	0.905	0.848	0.137	0.015	0.013	3	-3	-1	-3	3	-3	-2	-2	-1	1	0	-3	0	0	-3	1	0	0	-3	1		hasPrediction		0.0001	0	0.0001	0.0006	0	0.0002	0	0	0.0001		-
	4XGOA_4	62	F	0.095	0.003	0.902	0.875	0.116	0.009	0.013	-4	-6	-5	-6	-1	-5	-6	-5	-3	2	3	-5	-1	7	-6	-5	-4	0	-2	-1		hasPrediction		0.0005	0.0001	0.0002	0.0017	0.0002	0.0021	0	0	0.0006		-
	4XGOA_4	63	Q	0.059	0.001	0.94	0.031	0.341	0.627	0.013	1	0	0	-1	0	1	1	0	0	-2	-2	1	0	0	-1	2	-1	-3	2	-2		hasPrediction		0.0001	0	0	0	0	0.0004	0	0.0001	0.0001		-
	4XGOA_4	64	N	0.054	0.001	0.945	0.028	0.427	0.545	0.013	-1	0	4	0	-1	0	0	2	2	-5	-3	1	-3	-2	-4	1	-1	-1	0	-4		hasPrediction		0.0011	0	0.0001	0.0008	0.0002	0.0003	0	0	0.0003		-
	4XGOA_4	65	V	0.002	0.002	0.997	0.927	0.068	0.005	0.012	-2	-3	0	-5	9	-4	-6	-6	-3	-2	2	-5	3	2	-4	-1	-1	-4	-2	-2		hasPrediction		0.0069	0.0006	0.0011	0.0109	0.0047	0.0057	0	0.029	0.0074		-
	4XGOA_4	66	P	0.004	0.001	0.995	0.014	0.244	0.743	0.012	-2	0	0	-1	-3	0	0	-3	0	-2	-3	2	-3	-3	3	2	2	-6	-1	-1		hasPrediction		0.0015	0.001	0	0	0.0003	0.0015	0	0.0001	0.0006		-
	4XGOA_4	67	L	0.002	0.001	0.997	0.04	0.611	0.349	0.011	-1	0	4	-1	-2	1	-1	-1	1	-3	-2	2	-3	-2	-4	3	0	-2	-1	-3		hasPrediction		0.0079	0.0045	0	0.0556	0.0289	0.0065	0	0.1546	0.0322		-
	4XGOA_4	68	L	0	0.014	0.986	0.965	0.033	0.001	0.011	-4	-5	-6	-6	-5	-5	-5	-7	-8	2	6	-6	1	-2	-7	-5	-4	-5	-4	0		margin		-	-	-	-	-	-	-	-	-		L
	4XGOA_4	69	T	0.001	0.122	0.877	0.05	0.823	0.126	0.011	-4	3	-1	-3	-3	2	3	-5	-1	-1	-3	3	-4	-5	-6	0	3	-6	-4	-1		margin		-	-	-	-	-	-	-	-	-		-
	4XGOA_4	70	V	0.002	0.977	0.021	0.112	0.779	0.109	0.011	-2	-1	1	-1	-2	-1	2	-3	2	-1	-3	1	-2	-1	-6	2	1	-3	1	0		margin		-	-	-	-	-	-	-	-	-		-
	4XGOA_4	71	L	0.001	0.988	0.012	0.978	0.021	0.001	0.011	-3	-5	-5	-7	-3	-5	-5	-7	-5	4	5	-5	0	1	-6	-5	-4	-6	-2	2		margin		-	-	-	-	-	-	-	-	-		-
	4XGOA_4	72	M	0.001	0.954	0.045	0.16	0.817	0.023	0.011	-4	-1	4	4	-2	-1	0	-4	2	-1	-3	-1	-4	-1	-7	1	1	-2	1	-1		margin		-	-	-	-	-	-	-	-	-		-
	4XGOA_4	73	L	0	0.658	0.341	0.972	0.026	0.002	0.011	-4	-8	-5	-7	0	-6	-8	-7	-7	4	5	-7	1	3	-8	-5	-6	-4	-2	1		margin		-	-	-	-	-	-	-	-	-		-
	4XGOA_4	74	D	0.011	0.505	0.484	0.132	0.705	0.163	0.012	-1	0	1	1	-1	-1	0	0	0	-3	-4	-1	-3	-2	3	3	0	-4	-1	-3		margin		-	-	-	-	-	-	-	-	-		-
	4XGOA_4	75	R	0.01	0.113	0.877	0.026	0.28	0.694	0.013	-2	0	3	2	0	-1	1	2	2	-4	-4	0	-2	-2	-1	1	-2	-1	1	-4		margin		-	-	-	-	-	-	-	-	-		-
	4XGOA_4	76	N	0.008	0.045	0.947	0.495	0.46	0.045	0.014	-3	-3	6	-1	6	-3	-2	-2	-1	-3	-3	-2	-3	-2	-2	1	1	-4	-2	-2		margin		-	-	-	-	-	-	-	-	-		-
	4XGOA_4	77	D	0.016	0.048	0.936	0.02	0.407	0.574	0.014	-2	1	3	1	-3	2	0	0	1	-3	-3	2	-2	-1	-1	1	0	-3	-1	-3		margin		-	-	-	-	-	-	-	-	-		-
	4XGOA_6	87	H	0.038	0.001	0.961	0.07	0.431	0.499	0.012	1	1	0	-1	0	1	0	0	1	-3	-2	1	-1	-1	-2	2	-1	-2	2	-2		margin		-	-	-	-	-	-	-	-	-		-
	4XGOA_6	88	N	0.033	0.001	0.966	0.049	0.468	0.484	0.012	-2	0	4	0	0	1	0	2	2	-4	-3	1	-2	-2	-3	1	-2	-3	0	-5		margin		-	-	-	-	-	-	-	-	-		-
	4XGOA_6	89	T	0.002	0.002	0.996	0.814	0.173	0.014	0.012	-2	-5	1	-3	8	-4	-5	-5	-2	-3	3	-4	2	1	-2	-1	-1	-2	-3	-3		margin		-	-	-	-	-	-	-	-	-		-
	4XGOA_6	90	P	0.006	0.002	0.993	0.018	0.251	0.731	0.012	-2	0	0	-1	-1	0	0	-2	0	-1	-3	2	-4	-3	3	2	2	-4	-1	-1		margin		-	-	-	-	-	-	-	-	-		-
	4XGOA_6	91	K	0.003	0.002	0.996	0.013	0.371	0.616	0.011	-2	0	5	-3	-1	1	-1	-1	1	-5	-3	3	-2	-2	-4	3	-1	-4	-1	-4		margin		-	-	-	-	-	-	-	-	-		-
	4XGOA_6	92	L	0	0.018	0.982	0.958	0.04	0.002	0.011	-7	-8	-6	-9	-4	-5	-6	-9	-6	2	6	-7	-1	-3	-6	-6	-6	-6	-5	0		hasPrediction		0.9359	0.9715	1	0.8081	0.9379	0.938	1	0.8718	0.9329		L
	4XGOA_6	93	T	0	0.093	0.906	0.055	0.799	0.146	0.011	-3	3	-1	-3	-7	2	3	-5	-2	-2	-3	3	-3	-4	-6	-1	3	-6	-3	-1		hasPrediction		0.0011	0.0003	0.0001	0.0013	0.0018	0.0016	0	0.0069	0.0016		-
	4XGOA_6	94	M	0.001	0.974	0.025	0.104	0.777	0.119	0.011	-2	-1	1	-1	-2	-1	2	-4	2	0	-2	1	-1	-1	-5	2	2	-2	1	0		hasPrediction		0.0023	0.0003	0	0.002	0.0014	0.0027	0	0.0386	0.0059		-
	4XGOA_6	95	M	0.001	0.988	0.012	0.977	0.022	0.001	0.011	-5	-8	-6	-7	-4	-6	-7	-10	-9	4	5	-7	-1	2	-8	-6	-5	-6	-5	3		hasPrediction		0.0013	0	0.0001	0.0003	0.0006	0.0012	0	0.0008	0.0005		-
	4XGOA_6	96	S	0.001	0.954	0.045	0.286	0.696	0.018	0.011	-3	0	3	3	-2	-2	0	-4	2	0	-3	0	-4	-2	-5	2	1	-2	1	0		hasPrediction		0.0003	0	0	0.0001	0	0	0	0.0004	0.0001		-
	4XGOA_6	97	M	0	0.666	0.334	0.969	0.028	0.002	0.011	-3	-8	-5	-6	0	-8	-7	-7	-6	4	5	-7	2	3	-8	-5	-4	-2	-2	0		hasPrediction		0.0001	0	0.0001	0.0003	0.0007	0.0021	0	0.0022	0.0007		-
	4XGOA_6	98	S	0.007	0.568	0.425	0.388	0.551	0.061	0.012	-1	0	1	0	-1	-1	0	0	0	-2	-4	-2	-2	-2	3	3	0	-1	-1	-3		hasPrediction		0.0001	0	0.0001	0.0001	0.0001	0.0001	0	0.0002	0.0001		-
	4XGOA_6	99	N	0.006	0.134	0.86	0.06	0.435	0.505	0.012	-1	0	3	2	-1	0	0	2	1	-3	-3	0	-3	-1	-2	1	-2	-1	1	-3		hasPrediction		0.0006	0.0002	0.0002	0.0035	0.0002	0.0008	0	0.0021	0.0009		-
	4XGOA_6	100	N	0.002	0.109	0.889	0.6	0.363	0.036	0.013	-3	-3	6	-1	6	-3	-2	-1	-2	-2	-3	-2	-3	-4	-5	1	1	-3	-3	-3		hasPrediction		0.0002	0.0001	0.0002	0	0.0012	0.0035	0	0	0.0007		-
	4XGOA_6	101	N	0.01	0.269	0.721	0.117	0.614	0.269	0.014	-2	1	3	0	0	2	0	0	0	-2	-1	2	-1	-2	-1	1	-1	-1	-1	-2		hasPrediction		0.0009	0.0013	0.0003	0.0059	0.0005	0.001	0	0.0016	0.0014		-
	4XGOA_6	102	L	0.018	0.331	0.651	0.798	0.184	0.018	0.014	-4	-4	-3	-4	-2	-4	-5	-4	-4	5	4	-4	0	1	-4	-2	-3	-2	-2	3		hasPrediction		0.0033	0.0004	0.0006	0.0061	0.0042	0.0076	0	0.0024	0.0031		-
	4XGOA_6	103	E	0.03	0.473	0.497	0.028	0.398	0.573	0.014	-2	0	0	0	-1	0	1	-1	-1	-1	-2	1	-2	-2	-4	2	3	-4	-3	-1		hasPrediction		0.0001	0	0.0004	0.0001	0	0.0002	0	0	0.0001		-
	4XGOA_6	104	R	0.04	0.585	0.375	0.032	0.396	0.572	0.014	-1	0	1	2	-2	0	1	0	-1	-1	-2	1	-3	-2	-4	2	1	-3	0	-1		hasPrediction		0.0002	0.0003	0.0007	0.002	0.0006	0.0011	0	0	0.0006		-
	4XGOA_6	105	I	0.013	0.299	0.688	0.762	0.22	0.017	0.014	-3	-4	-2	-1	-4	-3	0	-4	-6	5	2	-2	0	0	-2	-1	-2	0	-4	1		hasPrediction		0.0011	0.0001	0.0192	0.0018	0.001	0.003	0	0	0.0033		-
	4XGOA_6	106	E	0.008	0.037	0.955	0.066	0.645	0.289	0.014	-2	-3	0	1	0	0	0	3	-1	0	-1	-1	-2	-2	2	1	-1	-3	-3	-2		hasPrediction		0.0003	0	0.0002	0.0005	0.0001	0.0003	0	0	0.0002		-
	4XGOA_6	107	D	0.064	0.002	0.934	0.048	0.349	0.603	0.014	0	-2	1	2	-2	-1	1	0	-1	0	-1	0	-1	-2	3	1	-1	-3	-1	-1		hasPrediction		0.0015	0.0004	0.0002	0.0248	0.0005	0.0013	0	0	0.0036		-
	4XGOA_6	108	D	0.079	0.004	0.917	0.025	0.352	0.623	0.015	-1	0	2	1	-3	0	1	1	0	-1	-1	0	0	0	-1	1	-1	-1	2	-2		hasPrediction		0.0005	0	0.0003	0.0001	0.0001	0.0004	0	0	0.0002		-
	4XGOA_6	109	T	0.101	0.001	0.898	0.741	0.23	0.029	0.015	3	-3	-1	-2	3	-2	-1	-1	-1	1	0	-3	-1	0	-2	1	0	0	-2	0		hasPrediction		0.0001	0	0.0001	0.0004	0	0.0001	0	0	0.0001		-
	4XGOA_6	110	F	0.098	0.003	0.899	0.913	0.079	0.008	0.015	-5	-5	-5	-7	-3	-5	-7	-4	-5	3	3	-6	-1	7	-5	-4	-5	0	-2	-1		hasPrediction		0.0001	0	0.0001	0.003	0.0001	0.0018	0	0	0.0006		-
	4XGOA_6	111	Q	0.077	0.002	0.921	0.03	0.318	0.652	0.015	1	0	0	-1	1	1	1	0	-1	-3	-2	1	-1	-1	-1	2	-1	-3	2	-2		hasPrediction		0	0	0	0	0	0.0003	0	0	0		-
	4XGOA_6	112	A	0.064	0.002	0.934	0.046	0.426	0.529	0.014	-1	0	4	0	0	0	0	2	1	-3	-2	1	-2	-1	-3	1	-1	-4	-1	-4		hasPrediction		0.0008	0	0	0.0038	0.0001	0.0003	0	0	0.0006		-
	4XGOA_6	113	T	0.003	0.002	0.995	0.896	0.099	0.006	0.014	-1	-3	1	-4	8	-3	-5	-5	-3	-1	3	-5	2	1	-3	-1	-1	-2	-2	-3		hasPrediction		0.0042	0.0005	0.0004	0.0043	0.0034	0.0048	0	0.0032	0.0026		-
	4XGOA_6	114	T	0.008	0.003	0.99	0.011	0.247	0.741	0.013	-2	0	1	-1	-1	0	0	-3	1	-1	-3	2	-3	-3	3	2	3	-5	-2	-1		hasPrediction		0.0034	0.0014	0	0.0004	0.0007	0.0023	0	0.0006	0.0011		-
	4XGOA_6	115	A	0.004	0.002	0.994	0.099	0.737	0.164	0.012	-1	0	4	-1	-2	1	-1	-2	2	-3	-2	2	-1	-4	-4	3	-1	-5	-2	-4		hasPrediction		0.0181	0.0048	0.0001	0.0001	0.0356	0.006	0	0.0005	0.0081		-
	4XGOA_6	116	L	0	0.014	0.986	0.978	0.021	0.001	0.012	-6	-7	-7	-9	-6	-9	-6	-8	-7	2	6	-7	0	-3	-9	-7	-4	-4	-5	-1		margin		-	-	-	-	-	-	-	-	-		L
	4XGOA_6	117	Q	0.001	0.082	0.917	0.032	0.777	0.191	0.012	-3	2	-1	-2	-3	2	3	-5	0	-2	-4	3	-3	-5	-4	0	3	-6	-3	-1		margin		-	-	-	-	-	-	-	-	-		-
	4XGOA_6	118	N	0.001	0.972	0.027	0.06	0.783	0.157	0.011	-3	0	1	0	-2	-1	2	-3	2	0	-2	2	-2	-1	-6	2	2	-1	1	0		margin		-	-	-	-	-	-	-	-	-		-
	4XGOA_6	119	L	0.001	0.989	0.01	0.979	0.02	0.001	0.011	-4	-6	-8	-7	-5	-7	-8	-10	-7	4	5	-8	-1	2	-7	-7	-6	-7	-4	2		margin		-	-	-	-	-	-	-	-	-		-
	4XGOA_6	120	Q	0	0.967	0.032	0.061	0.82	0.119	0.011	-3	0	3	4	-3	-1	0	-4	1	0	-4	0	-4	-2	-5	1	1	-1	1	0		margin		-	-	-	-	-	-	-	-	-		-
	4XGOA_6	121	L	0	0.504	0.496	0.982	0.017	0.001	0.012	-4	-7	-5	-6	1	-6	-8	-6	-6	3	5	-6	2	3	-5	-5	-3	-4	-2	1		margin		-	-	-	-	-	-	-	-	-		-
	4XGOA_6	122	S	0.007	0.362	0.63	0.234	0.69	0.075	0.012	0	0	1	0	0	-1	0	0	1	-3	-4	-1	-3	-3	2	4	-1	-2	-1	-4		margin		-	-	-	-	-	-	-	-	-		-
	4XGOA_6	123	S	0.004	0.058	0.938	0.033	0.373	0.594	0.013	-2	0	3	2	-1	0	0	2	2	-5	-5	0	-3	-1	-2	1	-2	-1	1	-4		margin		-	-	-	-	-	-	-	-	-		-
	4XGOA_6	124	N	0.001	0.053	0.946	0.594	0.387	0.02	0.013	-3	-3	6	-2	4	-3	-2	-2	-3	-2	-3	-1	-2	-3	-3	1	2	-2	-2	-2		margin		-	-	-	-	-	-	-	-	-		-
	4XGOA_6	125	R	0.009	0.175	0.817	0.022	0.529	0.449	0.014	-1	2	2	0	-1	2	0	0	1	-2	-2	2	-1	-2	0	1	0	-2	0	-2		margin		-	-	-	-	-	-	-	-	-		-
	4XGOA_8	132	A	0.048	0	0.952	0.071	0.326	0.603	0.012	0	0	1	-1	0	1	1	0	0	-2	-2	1	-1	-1	-2	2	0	-2	1	-2		margin		-	-	-	-	-	-	-	-	-		-
	4XGOA_8	133	L	0.039	0	0.961	0.098	0.587	0.316	0.012	1	0	2	0	0	0	0	1	1	-1	-1	-1	-1	0	-2	1	-1	0	1	-1		margin		-	-	-	-	-	-	-	-	-		-
	4XGOA_8	134	I	0.008	0.002	0.99	0.942	0.052	0.005	0.011	-2	-8	-1	-6	7	-5	-7	-5	-3	2	3	-5	2	5	-2	-4	-2	0	-3	-1		margin		-	-	-	-	-	-	-	-	-		-
	4XGOA_8	135	P	0.011	0.001	0.988	0.015	0.265	0.719	0.011	0	0	-1	-1	1	0	0	-1	0	-1	-2	1	-3	-2	4	2	1	-2	-1	-2		margin		-	-	-	-	-	-	-	-	-		-
	4XGOA_8	136	S	0.01	0.002	0.988	0.063	0.555	0.382	0.011	-1	0	4	-1	0	0	0	0	1	-3	-3	2	-1	-2	-3	2	-1	-3	-1	-3		margin		-	-	-	-	-	-	-	-	-		-
	4XGOA_8	137	L	0.001	0.009	0.99	0.958	0.04	0.002	0.011	-4	-6	-4	-4	2	-6	-6	-6	-4	2	6	-4	1	-2	-6	-4	-4	-3	-6	0		hasPrediction		0.9314	0.9282	1	0.8853	0.9799	0.9322	1	0.925	0.9478		L
	4XGOA_8	138	F	0.001	0.094	0.905	0.101	0.821	0.078	0.011	-3	2	-1	-2	-3	1	3	-2	0	-2	-2	3	-2	-1	-3	0	2	-4	-2	-1		hasPrediction		0.005	0.0034	0.0004	0.0086	0.0207	0.0097	0	0.0208	0.0086		-
	4XGOA_8	139	H	0.001	0.982	0.017	0.066	0.752	0.182	0.011	-2	1	2	-1	-2	-1	1	-5	3	0	-2	1	-2	-1	-4	2	2	0	1	-1		hasPrediction		0.0174	0.0043	0.0002	0.0076	0.0345	0.0349	0	0.0676	0.0208		-
	4XGOA_8	140	V	0.001	0.992	0.007	0.981	0.018	0.001	0.011	-3	-4	-4	-5	-4	-5	-5	-5	-7	3	5	-4	0	1	-6	-3	-4	-5	-2	2		hasPrediction		0.0045	0.0006	0.001	0.0014	0.0064	0.0046	0	0.0022	0.0026		-
	4XGOA_8	141	N	0.001	0.983	0.017	0.248	0.724	0.028	0.012	-2	-1	3	3	0	-2	0	-3	0	-1	-3	0	-3	-1	-5	2	1	-2	1	-1		hasPrediction		0.0005	0.0002	0.0002	0.0006	0	0.0001	0	0.0004	0.0002		-
	4XGOA_8	142	V	0	0.86	0.139	0.978	0.021	0.001	0.012	-2	-5	-3	-5	1	-6	-5	-6	-5	3	4	-5	0	3	-5	-3	-3	-3	-3	2		hasPrediction		0.0036	0.0002	0.0007	0.0005	0.0024	0.005	0	0.0007	0.0016		-
	4XGOA_8	143	S	0.005	0.669	0.326	0.394	0.555	0.051	0.012	0	1	1	0	-1	-1	0	0	0	-1	-1	-1	-3	-2	1	4	0	-4	0	-3		hasPrediction		0.0002	0	0.0003	0.0003	0.0001	0.0002	0	0.0004	0.0002		-
	4XGOA_8	144	Y	0.019	0.116	0.865	0.085	0.487	0.428	0.013	-1	0	3	1	3	-2	0	2	2	-1	-3	-1	-4	0	-3	1	-1	0	2	-3		hasPrediction		0.0004	0.0002	0.0007	0.0085	0.0002	0.0006	0	0.0007	0.0014		-
	4XGOA_8	145	N	0.021	0.041	0.937	0.302	0.47	0.229	0.014	-3	-3	6	-1	6	-2	-2	-2	-2	-3	-3	-1	-3	-3	-3	1	1	-3	-2	-3		hasPrediction		0.0018	0.0003	0.0007	0.0094	0.0003	0.0007	0	0.0001	0.0017		-
	4XGOA_8	146	L	0.045	0.034	0.922	0.102	0.585	0.313	0.015	-1	1	2	0	-1	0	0	0	0	-2	0	1	0	0	0	1	-1	-1	-2	-2		hasPrediction		0.0005	0.0004	0.0005	0.0008	0	0.0003	0	0.0011	0.0005		-
	4XGOA_8	147	L	0.048	0.029	0.923	0.808	0.169	0.023	0.016	-3	-4	-2	-4	-1	-4	-4	-3	-3	4	4	-2	0	3	-1	-3	-1	-2	-2	0		hasPrediction		0.2601	0.077	0.0067	0.0554	0.0197	0.0458	0	0.0813	0.0682		-
	4XGOA_8	148	S	0.05	0.027	0.922	0.039	0.369	0.592	0.017	-1	0	0	-1	-2	0	1	-1	0	0	-2	1	-2	-2	-2	2	2	-4	-1	-2		hasPrediction		0.0066	0.0005	0.0006	0.0123	0.0006	0.0008	0	0.0009	0.0028		-
	4XGOA_8	149	T	0.049	0.031	0.92	0.02	0.225	0.755	0.018	-1	-1	1	1	-2	-1	1	1	0	-1	-3	0	-2	-2	-2	2	1	-2	-1	-2		hasPrediction		0.0003	0	0.0006	0.0007	0.0005	0.0009	0	0	0.0004		-
	4XGOA_8	150	L	0.004	0.041	0.954	0.529	0.415	0.056	0.018	-3	-4	-4	-1	-1	-3	-3	-3	-3	4	3	-3	-1	3	-3	-2	-2	2	-1	2		hasPrediction		0	0	0.0005	0	0.0001	0.0006	0	0	0.0002		-
	4XGOA_8	151	A	0.002	0.042	0.956	0.067	0.313	0.62	0.018	0	-1	1	0	-1	0	0	1	0	0	-2	0	-2	-1	1	1	1	-4	-1	0		hasPrediction		0.0015	0.0003	0.0005	0.0002	0.0003	0.0009	0	0	0.0005		-
	4XGOA_8	152	I	0.001	0.026	0.973	0.417	0.446	0.137	0.017	-2	-2	1	-2	0	-1	-1	-1	-1	3	2	0	0	2	-1	0	-1	-4	-2	1		hasPrediction		0.0028	0.0001	0.0005	0.002	0.0002	0.0006	0	0.0006	0.0009		-
	4XGOA_8	153	P	0	0.004	0.996	0.582	0.367	0.051	0.017	-2	-2	-1	-1	3	-3	-1	-2	-1	-1	2	-1	0	0	5	0	-1	-2	-2	-2		hasPrediction		0.0024	0.0015	0.0006	0.0038	0.0034	0.0051	0	0.0035	0.0025		-
	4XGOA_8	154	I	0.004	0.002	0.993	0.033	0.339	0.628	0.017	0	0	1	1	-2	0	0	-2	0	0	-1	1	-2	-2	2	1	1	-4	-1	-2		hasPrediction		0.0511	0.0114	0.0005	0.0002	0.0074	0.0049	0	0.0001	0.0094		-
	4XGOA_8	155	A	0.002	0.003	0.995	0.046	0.395	0.559	0.017	0	-1	3	-1	0	0	-1	0	0	-2	-1	1	-3	-1	-2	2	1	-4	-2	-2		hasPrediction		0.0047	0.0052	0.0004	0.0595	0.0228	0.0097	0	0.0269	0.0161		-
	4XGOA_8	156	V	0	0.036	0.964	0.916	0.08	0.005	0.017	-2	-5	-2	-6	0	-5	-6	-5	-8	2	5	-5	1	0	-4	-3	-3	-3	-4	3		margin		-	-	-	-	-	-	-	-	-		L
	4XGOA_8	157	E	0.001	0.186	0.813	0.01	0.345	0.645	0.017	-1	1	0	-1	-3	1	2	-3	-1	-1	-2	3	-4	-4	-3	0	2	-3	-3	-1		margin		-	-	-	-	-	-	-	-	-		-
	4XGOA_8	158	E	0	0.963	0.037	0.027	0.476	0.497	0.016	-1	0	0	-1	-2	0	1	-2	1	0	-3	2	0	0	-4	2	1	-1	1	-1		margin		-	-	-	-	-	-	-	-	-		-
	4XGOA_8	159	L	0	0.982	0.017	0.935	0.061	0.004	0.016	-6	-5	-5	-6	-3	-6	-5	-7	-3	4	5	-5	0	1	-6	-5	-4	-4	-3	0		margin		-	-	-	-	-	-	-	-	-		-
	4XGOA_8	160	D	0	0.937	0.062	0.055	0.753	0.192	0.016	-2	0	2	4	-1	-1	0	0	1	-2	-3	0	-2	-1	0	1	1	-1	1	-3		margin		-	-	-	-	-	-	-	-	-		-
	4XGOA_8	161	A	0	0.368	0.632	0.883	0.106	0.011	0.017	0	-5	-2	-2	1	-4	-3	-5	-3	3	4	-2	1	1	-5	-1	-2	-4	-3	1		margin		-	-	-	-	-	-	-	-	-		-
	4XGOA_8	162	S	0.007	0.265	0.729	0.213	0.563	0.224	0.017	-1	0	2	1	1	0	0	-1	-1	-2	-3	-1	-4	-2	-2	4	0	-2	-1	-4		margin		-	-	-	-	-	-	-	-	-		-
	4XGOA_8	163	H	0.005	0.129	0.866	0.017	0.335	0.648	0.016	-1	-1	3	1	0	-1	0	2	2	-2	-1	-1	0	-1	-3	1	-1	2	0	-2		margin		-	-	-	-	-	-	-	-	-		-
	4XGOA_8	164	N	0.001	0.159	0.841	0.68	0.289	0.031	0.016	-2	-2	6	-2	5	-1	-2	-2	-1	-2	-2	-2	-2	-1	-5	-1	0	-3	-2	-3		margin		-	-	-	-	-	-	-	-	-		-
	4XGOA_8	165	T	0.009	0.578	0.413	0.026	0.5	0.474	0.015	-1	1	1	0	0	1	0	-1	0	-1	-1	1	-1	-3	1	1	1	-1	0	-1		margin		-	-	-	-	-	-	-	-	-		-
	4XGOA_9	151	A	0.002	0.042	0.956	0.067	0.313	0.62	0.018	0	-1	1	0	-1	0	0	1	0	0	-2	0	-2	-1	1	1	1	-4	-1	0		margin		-	-	-	-	-	-	-	-	-		-
	4XGOA_9	152	I	0.001	0.026	0.973	0.417	0.446	0.137	0.017	-2	-2	1	-2	0	-1	-1	-1	-1	3	2	0	0	2	-1	0	-1	-4	-2	1		margin		-	-	-	-	-	-	-	-	-		-
	4XGOA_9	153	P	0	0.004	0.996	0.582	0.367	0.051	0.017	-2	-2	-1	-1	3	-3	-1	-2	-1	-1	2	-1	0	0	5	0	-1	-2	-2	-2		margin		-	-	-	-	-	-	-	-	-		-
	4XGOA_9	154	I	0.004	0.002	0.993	0.033	0.339	0.628	0.017	0	0	1	1	-2	0	0	-2	0	0	-1	1	-2	-2	2	1	1	-4	-1	-2		margin		-	-	-	-	-	-	-	-	-		-
	4XGOA_9	155	A	0.002	0.003	0.995	0.046	0.395	0.559	0.017	0	-1	3	-1	0	0	-1	0	0	-2	-1	1	-3	-1	-2	2	1	-4	-2	-2		margin		-	-	-	-	-	-	-	-	-		-
	4XGOA_9	156	V	0	0.036	0.964	0.916	0.08	0.005	0.017	-2	-5	-2	-6	0	-5	-6	-5	-8	2	5	-5	1	0	-4	-3	-3	-3	-4	3		hasPrediction		0.8628	0.8831	1	0.2751	0.9062	0.9176	0.9999	0.3722	0.7771		L
	4XGOA_9	157	E	0.001	0.186	0.813	0.01	0.345	0.645	0.017	-1	1	0	-1	-3	1	2	-3	-1	-1	-2	3	-4	-4	-3	0	2	-3	-3	-1		hasPrediction		0.012	0.0034	0.0006	0.0085	0.0049	0.0025	0	0.0121	0.0055		-
	4XGOA_9	158	E	0	0.963	0.037	0.027	0.476	0.497	0.016	-1	0	0	-1	-2	0	1	-2	1	0	-3	2	0	0	-4	2	1	-1	1	-1		hasPrediction		0.0268	0.0026	0.0005	0.0203	0.0094	0.0066	0	0.0178	0.0105		-
	4XGOA_9	159	L	0	0.982	0.017	0.935	0.061	0.004	0.016	-6	-5	-5	-6	-3	-6	-5	-7	-3	4	5	-5	0	1	-6	-5	-4	-4	-3	0		hasPrediction		0.0102	0.001	0.0052	0.0083	0.0085	0.003	0	0.0101	0.0058		-
	4XGOA_9	160	D	0	0.937	0.062	0.055	0.753	0.192	0.016	-2	0	2	4	-1	-1	0	0	1	-2	-3	0	-2	-1	0	1	1	-1	1	-3		hasPrediction		0.0003	0.0006	0.0004	0.0006	0	0.0001	0	0.0001	0.0002		-
	4XGOA_9	161	A	0	0.368	0.632	0.883	0.106	0.011	0.017	0	-5	-2	-2	1	-4	-3	-5	-3	3	4	-2	1	1	-5	-1	-2	-4	-3	1		hasPrediction		0.0008	0.0003	0.0038	0.002	0.0078	0.0112	0	0.0064	0.004		-
	4XGOA_9	162	S	0.007	0.265	0.729	0.213	0.563	0.224	0.017	-1	0	2	1	1	0	0	-1	-1	-2	-3	-1	-4	-2	-2	4	0	-2	-1	-4		hasPrediction		0.0015	0.0002	0.0006	0.0012	0.0003	0.0005	0	0	0.0005		-
	4XGOA_9	163	H	0.005	0.129	0.866	0.017	0.335	0.648	0.016	-1	-1	3	1	0	-1	0	2	2	-2	-1	-1	0	-1	-3	1	-1	2	0	-2		hasPrediction		0.0023	0.0018	0.0026	0.01	0.0046	0.0051	0	0.0169	0.0054		-
	4XGOA_9	164	N	0.001	0.159	0.841	0.68	0.289	0.031	0.016	-2	-2	6	-2	5	-1	-2	-2	-1	-2	-2	-2	-2	-1	-5	-1	0	-3	-2	-3		hasPrediction		0.0053	0.0039	0.0031	0.0056	0.0139	0.0105	0	0.0351	0.0097		-
	4XGOA_9	165	T	0.009	0.578	0.413	0.026	0.5	0.474	0.015	-1	1	1	0	0	1	0	-1	0	-1	-1	1	-1	-3	1	1	1	-1	0	-1		hasPrediction		0.0016	0.0031	0.0021	0.0016	0.0011	0.0022	0	0.0095	0.0027		-
	4XGOA_9	166	I	0.007	0.584	0.409	0.699	0.28	0.02	0.015	-4	-3	0	-3	0	-2	-3	-4	-1	5	3	-2	0	1	-4	-2	-2	1	-2	0		hasPrediction		0.0679	0.0267	0.009	0.0811	0.1353	0.0701	0	0.1978	0.0735		-
	4XGOA_9	167	N	0.017	0.604	0.378	0.055	0.571	0.374	0.015	-1	0	2	-1	1	-1	1	0	0	-1	-1	1	0	-3	0	2	1	-5	-2	0		hasPrediction		0.0023	0.0005	0.0009	0.001	0.0005	0.0006	0	0.0008	0.0008		-
	4XGOA_9	168	V	0.024	0.603	0.373	0.171	0.512	0.318	0.016	0	0	1	0	0	0	0	-1	0	0	0	0	-1	-1	-1	2	0	-2	0	0		hasPrediction		0.0043	0.0043	0.002	0.0008	0.0033	0.0019	0	0	0.0021		-
	4XGOA_9	169	V	0.013	0.503	0.484	0.478	0.41	0.112	0.017	-1	-2	-1	0	-2	-2	-2	-2	-2	3	3	-2	0	1	-4	-1	-2	-1	0	1		hasPrediction		0.0002	0.0001	0.0012	0.0013	0.0001	0.0006	0	0.0019	0.0007		-
	4XGOA_9	170	R	0.01	0.366	0.624	0.016	0.199	0.785	0.019	0	1	1	1	-2	0	1	-1	0	0	-2	0	-1	-1	2	0	0	0	-2	-1		hasPrediction		0.0031	0.0001	0.0006	0.0001	0.0004	0.0006	0	0.0007	0.0007		-
	4XGOA_9	171	G	0.002	0.044	0.954	0.25	0.366	0.384	0.02	0	-1	1	0	-1	-1	0	2	-1	0	0	-1	0	1	0	0	0	-3	-2	-1		hasPrediction		0.0002	0.0001	0.0005	0.0002	0.0001	0.0007	0	0.0017	0.0004		-
	4XGOA_9	172	P	0.001	0.013	0.986	0.036	0.189	0.774	0.021	0	-1	1	0	1	-1	0	0	1	-1	-1	0	-1	-1	3	1	0	-1	-2	-2		hasPrediction		0.002	0.0004	0.0007	0.0004	0.0031	0.0037	0	0.0002	0.0013		-
	4XGOA_9	173	V	0.002	0.049	0.949	0.13	0.359	0.511	0.021	0	-1	1	0	0	0	0	0	0	1	0	0	-1	0	0	0	0	-1	-1	0		hasPrediction		0.0008	0.0001	0.0002	0.0061	0.0002	0.0006	0	0.0004	0.0011		-
	4XGOA_9	174	N	0.001	0.088	0.911	0.3	0.465	0.236	0.019	-1	-1	3	-1	3	-1	-2	-1	0	-2	0	-1	-2	3	2	1	-1	1	-2	-3		hasPrediction		0.0035	0.0096	0.0003	0.0077	0.0091	0.0132	0	0.0382	0.0102		-
	4XGOA_9	175	V	0.001	0.173	0.826	0.196	0.505	0.299	0.016	0	0	0	-2	1	0	-1	-2	-1	0	0	1	-2	-2	2	2	1	-5	-2	1		hasPrediction		0.0917	0.0064	0.0003	0.0082	0.0097	0.0038	0	0.0057	0.0157		-
	4XGOA_9	176	E	0.002	0.337	0.662	0.014	0.318	0.668	0.013	-1	0	3	0	-1	1	1	-1	3	-4	-4	2	-2	-3	-3	3	0	-4	-2	-3		hasPrediction		0.0254	0.0071	0.0003	0.0001	0.0907	0.015	0	0.0027	0.0177		-
	4XGOA_9	177	L	0	0.338	0.662	0.93	0.066	0.004	0.012	-5	-6	-6	-7	-1	-7	-5	-8	-4	2	6	-4	0	-2	-8	-4	-3	-5	-5	0		margin		-	-	-	-	-	-	-	-	-		L
	4XGOA_9	178	T	0	0.451	0.549	0.042	0.652	0.306	0.011	-3	2	-1	-2	-3	2	2	-4	1	-2	-2	3	-3	-5	-3	0	3	-5	-4	-1		margin		-	-	-	-	-	-	-	-	-		-
	4XGOA_9	179	I	0	0.984	0.016	0.116	0.813	0.071	0.011	-3	0	1	-1	-1	0	2	-3	2	0	-2	1	-1	-1	-5	1	2	0	2	0		margin		-	-	-	-	-	-	-	-	-		-
	4XGOA_9	180	L	0	0.994	0.006	0.962	0.036	0.002	0.011	-5	-5	-4	-8	-3	-6	-6	-9	-5	3	6	-6	-1	1	-5	-5	-4	-6	-5	1		margin		-	-	-	-	-	-	-	-	-		-
	4XGOA_9	181	K	0	0.987	0.013	0.037	0.763	0.201	0.011	-5	1	4	3	-1	0	0	-3	2	0	-2	0	-4	-2	-6	1	0	0	0	-1		margin		-	-	-	-	-	-	-	-	-		-
	4XGOA_9	182	L	0	0.872	0.128	0.979	0.02	0.001	0.011	-2	-6	-6	-5	0	-7	-9	-9	-5	3	5	-6	1	2	-6	-5	-5	-5	-3	1		margin		-	-	-	-	-	-	-	-	-		-
	4XGOA_9	183	Q	0.002	0.684	0.314	0.068	0.664	0.268	0.012	-1	1	1	0	-1	0	0	0	0	-2	-4	0	-2	-3	-2	4	0	-1	0	-4		margin		-	-	-	-	-	-	-	-	-		-
	4XGOA_9	184	H	0.001	0.067	0.932	0.072	0.509	0.419	0.012	-3	0	3	1	1	0	-1	2	3	-3	-3	0	-2	0	-3	1	-2	0	2	-4		margin		-	-	-	-	-	-	-	-	-		-
	4XGOA_9	185	N	0.001	0.019	0.979	0.57	0.401	0.029	0.013	-2	-3	7	-2	6	-2	-3	-4	-2	-1	-2	-3	-4	-3	-3	0	1	-3	-3	-2		margin		-	-	-	-	-	-	-	-	-		-
	4XGOA_9	186	N	0.01	0.021	0.969	0.026	0.433	0.541	0.014	-1	1	3	-1	-1	2	0	0	1	-2	-2	2	-1	-1	0	1	-1	-3	-1	-2		margin		-	-	-	-	-	-	-	-	-		-
	4L3FA_1	28	A	0.219	0.001	0.781	0.065	0.263	0.672	0.033	2	0	0	-1	1	0	1	2	0	-3	-2	0	-3	-1	-3	2	0	0	-3	-2		margin		-	-	-	-	-	-	-	-	-		-
	4L3FA_1	29	Q	0.15	0	0.849	0.051	0.433	0.517	0.028	-2	1	4	0	-1	2	0	0	2	-4	-3	2	-3	-4	-3	0	-1	-5	-1	-4		margin		-	-	-	-	-	-	-	-	-		-
	4L3FA_1	30	M	0.015	0.001	0.983	0.924	0.069	0.007	0.023	-2	-5	-1	-8	6	-5	-7	-6	-2	-1	4	-7	5	4	-3	-2	-4	-1	-2	-3		margin		-	-	-	-	-	-	-	-	-		-
	4L3FA_1	31	D	0.008	0.001	0.991	0.011	0.226	0.763	0.019	-2	1	0	-1	-3	0	-1	-2	-1	-1	-4	3	-3	-6	4	1	2	-7	-5	-3		margin		-	-	-	-	-	-	-	-	-		-
	4L3FA_1	32	S	0.004	0.001	0.995	0.074	0.641	0.285	0.016	-1	1	4	-2	0	1	-2	-2	3	-6	0	2	-3	-2	-5	2	0	-4	-1	-4		margin		-	-	-	-	-	-	-	-	-		-
	4L3FA_1	33	L	0	0.003	0.996	0.972	0.026	0.001	0.014	-4	-7	-7	-9	-3	-7	-7	-8	-5	2	6	-7	0	-2	-7	-6	-5	-6	-5	0		hasPrediction		0.8256	0.8959	1	0.589	0.8238	0.9387	1	0.6741	0.8434		N
	4L3FA_1	34	T	0	0.046	0.954	0.086	0.844	0.07	0.013	-3	4	-2	-4	-5	3	3	-5	0	-4	-3	3	-3	-8	-6	0	2	-5	-3	-2		hasPrediction		0.0003	0.0001	0	0.0008	0.0012	0.0017	0	0.0074	0.0014		-
	4L3FA_1	35	Y	0.001	0.985	0.015	0.108	0.831	0.061	0.012	-2	0	1	-2	-2	-2	1	-4	3	0	-3	0	-3	0	-6	2	1	-2	2	2		hasPrediction		0.0057	0.0002	0	0.0007	0.0029	0.005	0	0.0069	0.0027		-
	4L3FA_1	36	I	0	0.998	0.002	0.987	0.012	0.001	0.012	-5	-6	-7	-8	-5	-7	-7	-8	-6	2	6	-6	0	1	-7	-6	-5	-5	-5	0		hasPrediction		0.0028	0	0	0.0028	0.0022	0.0032	0	0.0014	0.0016		-
	4L3FA_1	37	T	0	0.993	0.007	0.337	0.647	0.016	0.012	-3	0	3	5	-2	-2	0	-3	2	-2	-4	-1	-4	-3	-7	1	0	-3	2	-1		hasPrediction		0	0	0	0.0001	0	0	0	0.0002	0.0001		-
	4L3FA_1	38	L	0	0.979	0.021	0.977	0.022	0.002	0.012	-1	-6	-6	-7	0	-6	-6	-7	-7	3	5	-6	2	1	-6	-4	-4	-2	-3	1		hasPrediction		0.0006	0	0.0003	0.0004	0.0006	0.0026	0	0.0003	0.0006		-
	4L3FA_1	39	A	0.001	0.896	0.103	0.452	0.537	0.011	0.012	-1	1	1	0	-1	0	0	0	0	-3	-3	-1	-3	-2	-3	4	0	-1	0	-3		hasPrediction		0	0	0	0	0	0	0	0	0		-
	4L3FA_1	40	N	0	0.114	0.886	0.048	0.521	0.432	0.013	-2	0	3	2	1	-1	-1	3	3	-5	-4	-1	-3	0	-4	1	-2	0	2	-4		hasPrediction		0.0001	0	0.0001	0.0002	0	0.0002	0	0	0.0001		-
	4L3FA_1	41	I	0.001	0.056	0.943	0.808	0.182	0.01	0.013	-2	-3	7	-3	6	-3	-4	-4	-3	0	-3	-4	-2	-2	-4	0	0	-5	-3	-1		hasPrediction		0	0	0.0003	0	0	0.0003	0	0	0.0001		-
	4L3FA_1	42	N	0.002	0.032	0.965	0.015	0.5	0.485	0.014	-1	1	3	1	-1	2	0	0	1	-3	-2	2	-1	-3	0	1	-1	-1	0	-3		hasPrediction		0	0	0.0001	0	0	0.0001	0	0	0		-
	4L3FA_1	43	V	0.015	0.012	0.972	0.904	0.087	0.008	0.014	-5	-5	-4	-5	-3	-5	-5	-5	-4	5	4	-6	0	3	-4	-3	-3	-1	-2	1		hasPrediction		0.0005	0.0003	0.0005	0.0007	0.0009	0.0055	0	0	0.0011		-
	4L3FA_1	44	T	0.017	0.007	0.976	0.045	0.406	0.55	0.015	-2	0	0	0	-3	0	1	1	-1	-1	-2	1	-2	-3	-1	2	3	-4	-1	-2		hasPrediction		0.001	0.0001	0.0004	0.0015	0.0002	0.0008	0	0	0.0005		-
	4L3FA_1	45	D	0.015	0.001	0.984	0.03	0.374	0.596	0.016	-1	-1	0	3	-3	-1	1	2	0	-2	-3	-1	-3	-3	-1	2	0	-3	-1	-2		hasPrediction		0.0001	0	0.0002	0.0005	0	0.0003	0	0	0.0001		-
	4L3FA_1	46	L	0.037	0.001	0.962	0.707	0.267	0.026	0.016	-2	-4	-3	-1	-4	-2	0	-4	-3	3	3	-3	0	3	-1	-1	-1	1	-2	1		hasPrediction		0.0007	0	0.0003	0.0003	0.001	0.0023	0	0	0.0006		-
	4L3FA_1	47	T	0.115	0.001	0.884	0.03	0.407	0.563	0.017	0	-1	0	1	-1	0	1	-1	0	-2	-2	0	-2	-2	3	2	0	-4	-3	-2		hasPrediction		0.0002	0.0001	0.0002	0.0002	0	0.0003	0	0	0.0001		-
	4L3FA_1	48	G	0.141	0.001	0.858	0.373	0.514	0.114	0.017	1	-3	-1	1	0	-1	1	2	-1	-1	-1	-2	-1	1	0	1	-1	-1	-2	-1		hasPrediction		0	0	0	0	0	0.0001	0	0	0		-
	4L3FA_1	49	I	0.149	0.002	0.848	0.971	0.027	0.002	0.016	-3	-5	-4	-5	-2	-5	-4	-6	-5	4	4	-5	1	4	-3	-3	-3	0	-3	1		hasPrediction		0.0002	0	0.0001	0.0012	0.0002	0.0012	0	0	0.0004		-
	4L3FA_1	50	E	0.113	0.001	0.886	0.032	0.414	0.554	0.015	1	0	-1	-1	0	1	1	1	-1	-2	-1	1	-2	0	-1	1	0	0	-2	-1		hasPrediction		0	0	0	0	0	0.0002	0	0	0		-
	4L3FA_1	51	Y	0.081	0.001	0.917	0.069	0.596	0.335	0.015	-1	0	3	0	-1	1	0	0	2	-3	-1	2	-1	0	-2	1	-1	-1	1	-2		hasPrediction		0.0023	0	0	0.003	0.0001	0.0002	0	0.0012	0.0008		-
	4L3FA_1	52	A	0.016	0.005	0.979	0.976	0.022	0.001	0.014	0	-6	1	-6	5	-4	-7	-5	-2	-1	4	-5	3	2	-1	-1	-3	-3	-1	-2		hasPrediction		0.0031	0.0006	0.0004	0.0062	0.0025	0.0062	0	0.0002	0.0024		-
	4L3FA_1	53	H	0.012	0.005	0.983	0.033	0.478	0.489	0.013	-1	0	-1	-2	-1	0	-1	-3	0	0	-3	1	-3	-2	3	2	2	-5	-4	0		hasPrediction		0.0024	0.0017	0	0.0002	0.0002	0.0009	0	0.0001	0.0007		-
	4L3FA_1	54	N	0.005	0.011	0.984	0.049	0.631	0.32	0.012	-1	0	5	-1	0	1	-1	-2	4	-6	-3	2	-2	-3	-4	2	0	-4	-2	-3		hasPrediction		0.0751	0.0038	0	0.0151	0.0384	0.0054	0.0002	0.1323	0.0338		-
	4L3FA_1	55	I	0	0.033	0.966	0.986	0.014	0.001	0.012	-8	-8	-8	-9	-6	-9	-7	-9	-7	1	7	-7	0	-4	-7	-7	-6	-4	-6	-1		margin		-	-	-	-	-	-	-	-	-		L
	4L3FA_1	56	K	0.001	0.141	0.858	0.025	0.675	0.3	0.011	-3	4	-2	-3	-4	3	2	-5	-1	-2	-3	3	-3	-4	-6	0	2	-4	-3	-1		margin		-	-	-	-	-	-	-	-	-		-
	4L3FA_1	57	D	0.001	0.985	0.014	0.141	0.83	0.029	0.011	-2	0	1	-1	-2	-1	2	-4	2	-1	-3	0	-2	0	-7	1	1	-1	4	1		margin		-	-	-	-	-	-	-	-	-		-
	4L3FA_1	58	L	0	0.997	0.002	0.992	0.008	0	0.011	-6	-7	-10	-10	-4	-11	-10	-10	-5	2	6	-9	-1	2	-8	-7	-7	-4	-7	0		margin		-	-	-	-	-	-	-	-	-		-
	4L3FA_1	59	T	0	0.996	0.004	0.3	0.689	0.011	0.011	-1	0	3	4	-1	-1	0	-3	1	-1	-3	-1	-4	-2	-7	2	0	-2	1	-2		margin		-	-	-	-	-	-	-	-	-		-
	4L3FA_1	60	I	0	0.989	0.011	0.988	0.011	0.001	0.011	-2	-9	-9	-8	0	-7	-8	-8	-7	3	5	-6	2	2	-7	-6	-5	-2	-5	1		margin		-	-	-	-	-	-	-	-	-		-
	4L3FA_1	61	N	0.001	0.911	0.088	0.353	0.639	0.008	0.012	0	1	1	0	-1	0	0	0	1	-2	-4	-1	-2	-1	-2	4	0	-2	0	-2		margin		-	-	-	-	-	-	-	-	-		-
	4L3FA_1	62	N	0	0.368	0.632	0.129	0.664	0.206	0.012	-2	0	4	2	1	-1	-1	2	3	-4	-4	-1	-3	0	-5	1	-2	-1	2	-4		margin		-	-	-	-	-	-	-	-	-		-
	4L3FA_1	63	I	0.001	0.284	0.716	0.97	0.029	0.002	0.013	-3	-3	7	-2	6	-3	-4	-3	-4	-1	-2	-3	-1	-2	-4	0	0	-3	-2	-2		margin		-	-	-	-	-	-	-	-	-		-
	4L3FA_1	64	H	0.005	0.201	0.793	0.03	0.606	0.364	0.015	-1	1	2	0	-1	2	0	0	1	-2	-2	1	-1	-1	0	1	-1	-2	-1	-2		margin		-	-	-	-	-	-	-	-	-		-
	4L3FA_2	50	E	0.113	0.001	0.886	0.032	0.414	0.554	0.015	1	0	-1	-1	0	1	1	1	-1	-2	-1	1	-2	0	-1	1	0	0	-2	-1		margin		-	-	-	-	-	-	-	-	-		-
	4L3FA_2	51	Y	0.081	0.001	0.917	0.069	0.596	0.335	0.015	-1	0	3	0	-1	1	0	0	2	-3	-1	2	-1	0	-2	1	-1	-1	1	-2		margin		-	-	-	-	-	-	-	-	-		-
	4L3FA_2	52	A	0.016	0.005	0.979	0.976	0.022	0.001	0.014	0	-6	1	-6	5	-4	-7	-5	-2	-1	4	-5	3	2	-1	-1	-3	-3	-1	-2		margin		-	-	-	-	-	-	-	-	-		-
	4L3FA_2	53	H	0.012	0.005	0.983	0.033	0.478	0.489	0.013	-1	0	-1	-2	-1	0	-1	-3	0	0	-3	1	-3	-2	3	2	2	-5	-4	0		margin		-	-	-	-	-	-	-	-	-		-
	4L3FA_2	54	N	0.005	0.011	0.984	0.049	0.631	0.32	0.012	-1	0	5	-1	0	1	-1	-2	4	-6	-3	2	-2	-3	-4	2	0	-4	-2	-3		margin		-	-	-	-	-	-	-	-	-		-
	4L3FA_2	55	I	0	0.033	0.966	0.986	0.014	0.001	0.012	-8	-8	-8	-9	-6	-9	-7	-9	-7	1	7	-7	0	-4	-7	-7	-6	-4	-6	-1		hasPrediction		0.8166	0.965	1	0.7182	0.8498	0.9382	1	0.8421	0.8912		L
	4L3FA_2	56	K	0.001	0.141	0.858	0.025	0.675	0.3	0.011	-3	4	-2	-3	-4	3	2	-5	-1	-2	-3	3	-3	-4	-6	0	2	-4	-3	-1		hasPrediction		0.0001	0.0001	0.0001	0.0003	0.0011	0.0011	0	0.0078	0.0013		-
	4L3FA_2	57	D	0.001	0.985	0.014	0.141	0.83	0.029	0.011	-2	0	1	-1	-2	-1	2	-4	2	-1	-3	0	-2	0	-7	1	1	-1	4	1		hasPrediction		0.0078	0.0001	0	0.0008	0.0137	0.0076	0	0.0156	0.0057		-
	4L3FA_2	58	L	0	0.997	0.002	0.992	0.008	0	0.011	-6	-7	-10	-10	-4	-11	-10	-10	-5	2	6	-9	-1	2	-8	-7	-7	-4	-7	0		hasPrediction		0.0008	0	0.0001	0.0018	0.0036	0.0071	0	0.0047	0.0023		-
	4L3FA_2	59	T	0	0.996	0.004	0.3	0.689	0.011	0.011	-1	0	3	4	-1	-1	0	-3	1	-1	-3	-1	-4	-2	-7	2	0	-2	1	-2		hasPrediction		0	0	0	0.0002	0	0	0	0.0005	0.0001		-
	4L3FA_2	60	I	0	0.989	0.011	0.988	0.011	0.001	0.011	-2	-9	-9	-8	0	-7	-8	-8	-7	3	5	-6	2	2	-7	-6	-5	-2	-5	1		hasPrediction		0.0003	0	0.0002	0.0005	0.0015	0.0047	0	0.001	0.001		-
	4L3FA_2	61	N	0.001	0.911	0.088	0.353	0.639	0.008	0.012	0	1	1	0	-1	0	0	0	1	-2	-4	-1	-2	-1	-2	4	0	-2	0	-2		hasPrediction		0	0	0	0.0002	0	0.0001	0	0	0		-
	4L3FA_2	62	N	0	0.368	0.632	0.129	0.664	0.206	0.012	-2	0	4	2	1	-1	-1	2	3	-4	-4	-1	-3	0	-5	1	-2	-1	2	-4		hasPrediction		0.0001	0	0.0001	0.0006	0	0.0002	0	0	0.0001		-
	4L3FA_2	63	I	0.001	0.284	0.716	0.97	0.029	0.002	0.013	-3	-3	7	-2	6	-3	-4	-3	-4	-1	-2	-3	-1	-2	-4	0	0	-3	-2	-2		hasPrediction		0	0	0.0002	0	0	0.0004	0	0	0.0001		-
	4L3FA_2	64	H	0.005	0.201	0.793	0.03	0.606	0.364	0.015	-1	1	2	0	-1	2	0	0	1	-2	-2	1	-1	-1	0	1	-1	-2	-1	-2		hasPrediction		0	0	0.0003	0	0	0.0001	0	0	0.0001		-
	4L3FA_2	65	A	0.013	0.032	0.955	0.729	0.247	0.023	0.016	-3	-4	-2	-1	-2	-3	-2	-3	-3	4	4	-2	0	2	-3	-2	-2	-4	-3	0		hasPrediction		0.0003	0.0003	0.0008	0.001	0.0002	0.0017	0	0	0.0005		-
	4L3FA_2	66	T	0.015	0.005	0.98	0.09	0.474	0.436	0.017	-1	0	0	0	-1	0	0	0	0	-1	-1	0	-2	-1	-2	2	3	-3	-2	-1		hasPrediction		0.0028	0.0001	0.0012	0.0047	0.0004	0.0012	0	0	0.0013		-
	4L3FA_2	67	N	0.019	0	0.981	0.05	0.549	0.401	0.018	-1	-1	1	2	-2	-1	0	2	0	0	-1	-1	-2	-1	-1	1	0	-4	-2	-2		hasPrediction		0.0001	0	0.0002	0.0009	0	0.0003	0	0	0.0002		-
	4L3FA_2	68	Y	0.053	0.001	0.946	0.541	0.42	0.039	0.019	-2	-4	-3	-3	-1	-3	-3	-1	-3	2	2	-3	0	1	5	-1	-2	-1	-1	0		hasPrediction		0.0038	0.0002	0.0004	0.0042	0.0008	0.0026	0	0	0.0015		-
	4L3FA_2	69	N	0.12	0.001	0.879	0.01	0.203	0.787	0.02	0	-1	0	1	-2	0	1	-1	-1	-2	-2	0	-3	-3	2	3	0	-3	-2	-2		hasPrediction		0.0003	0.0001	0.0003	0.0004	0.0001	0.0006	0	0	0.0002		-
	4L3FA_2	70	Q	0.135	0.001	0.863	0.079	0.507	0.414	0.02	1	-2	-1	1	0	-1	0	0	-1	-1	-2	-1	-1	-1	1	3	0	2	-4	0		hasPrediction		0	0	0.0001	0	0	0.0001	0	0	0		-
	4L3FA_2	71	I	0.118	0.003	0.878	0.956	0.038	0.006	0.02	-4	-5	-4	-6	-1	-5	-5	-5	-5	4	4	-5	1	4	-4	-3	-3	2	-3	1		hasPrediction		0.0002	0	0.0002	0.0017	0.0004	0.0016	0	0	0.0005		-
	4L3FA_2	72	S	0.041	0.001	0.958	0.065	0.514	0.421	0.019	1	0	-1	-1	1	0	0	2	-1	-2	-2	0	-2	-1	-1	2	0	-1	-2	-2		hasPrediction		0	0	0	0	0	0.0002	0	0	0		-
	4L3FA_2	73	G	0.017	0.001	0.982	0.025	0.321	0.653	0.018	-1	1	4	-1	-1	1	0	1	2	-4	-2	2	-2	-1	-2	1	-1	-1	-1	-3		hasPrediction		0.0006	0	0	0.0047	0.0001	0.0004	0	0.0031	0.0011		-
	4L3FA_2	74	L	0.003	0.003	0.994	0.928	0.069	0.004	0.016	-2	-5	0	-5	6	-4	-6	-5	-1	-1	5	-5	3	2	-1	-2	-3	0	-2	-3		hasPrediction		0.0114	0.0008	0.003	0.0073	0.0036	0.0075	0	0.0023	0.0045		-
	4L3FA_2	75	S	0.007	0.003	0.991	0.024	0.378	0.598	0.014	-2	1	-1	-2	-2	1	-1	-3	0	-1	-3	2	-3	-3	4	2	2	2	-4	-2		hasPrediction		0.004	0.0012	0	0.0005	0.0007	0.0013	0	0.0002	0.001		-
	4L3FA_2	76	N	0.004	0.004	0.992	0.073	0.676	0.251	0.013	-2	1	5	-2	-1	0	-1	-2	3	-6	-4	2	-2	-3	-3	2	0	-4	-1	-4		hasPrediction		0.0124	0.0031	0	0.0001	0.0342	0.0044	0	0.0537	0.0135		-
	4L3FA_2	77	L	0	0.019	0.981	0.976	0.023	0.001	0.012	-6	-7	-12	-10	-6	-8	-8	-10	-7	1	7	-8	1	-3	-8	-8	-7	-6	-7	0		margin		-	-	-	-	-	-	-	-	-		L
	4L3FA_2	78	E	0	0.101	0.898	0.054	0.855	0.091	0.011	-2	3	-2	-4	-3	3	3	-5	0	-2	-3	3	-3	-5	-6	0	2	-3	-3	0		margin		-	-	-	-	-	-	-	-	-		-
	4L3FA_2	79	R	0	0.987	0.012	0.069	0.831	0.1	0.011	-3	1	1	-1	-1	-1	1	-4	3	-1	-2	1	-2	-1	-6	1	2	0	2	0		margin		-	-	-	-	-	-	-	-	-		-
	4L3FA_2	80	L	0	0.998	0.002	0.987	0.013	0	0.011	-5	-7	-7	-8	-5	-7	-7	-7	-7	2	6	-7	-1	2	-6	-6	-5	-5	-4	0		margin		-	-	-	-	-	-	-	-	-		-
	4L3FA_2	81	R	0	0.995	0.005	0.119	0.852	0.03	0.011	-3	1	3	4	-1	-2	-1	-3	1	0	-3	-1	-3	-2	-6	1	1	0	1	-1		margin		-	-	-	-	-	-	-	-	-		-
	4L3FA_2	82	I	0	0.985	0.015	0.985	0.014	0.001	0.011	-2	-7	-8	-8	0	-7	-7	-9	-6	3	5	-8	2	2	-10	-6	-6	-7	-4	2		margin		-	-	-	-	-	-	-	-	-		-
	4L3FA_2	83	M	0.001	0.925	0.074	0.432	0.558	0.01	0.012	0	1	1	1	0	0	-1	0	0	-3	-4	-1	-1	-2	-2	4	0	-2	0	-2		margin		-	-	-	-	-	-	-	-	-		-
	4L3FA_2	84	G	0	0.166	0.834	0.238	0.519	0.242	0.015	-2	0	3	1	0	-1	-1	3	3	-5	-3	-1	-3	0	-5	1	-2	1	2	-4		margin		-	-	-	-	-	-	-	-	-		-
	4L3FA_2	85	A	0.001	0.102	0.898	0.907	0.088	0.005	0.018	-3	-3	7	-3	6	-3	-4	-3	-1	-2	-3	-4	-2	-2	-4	0	1	-4	-2	-2		margin		-	-	-	-	-	-	-	-	-		-
	4L3FA_2	86	D	0.004	0.109	0.887	0.031	0.467	0.502	0.023	-2	1	2	0	-1	2	0	0	1	-3	-1	1	-1	-2	0	1	-1	-2	-1	-3		margin		-	-	-	-	-	-	-	-	-		-
	4L3FA_3	72	S	0.041	0.001	0.958	0.065	0.514	0.421	0.019	1	0	-1	-1	1	0	0	2	-1	-2	-2	0	-2	-1	-1	2	0	-1	-2	-2		margin		-	-	-	-	-	-	-	-	-		-
	4L3FA_3	73	G	0.017	0.001	0.982	0.025	0.321	0.653	0.018	-1	1	4	-1	-1	1	0	1	2	-4	-2	2	-2	-1	-2	1	-1	-1	-1	-3		margin		-	-	-	-	-	-	-	-	-		-
	4L3FA_3	74	L	0.003	0.003	0.994	0.928	0.069	0.004	0.016	-2	-5	0	-5	6	-4	-6	-5	-1	-1	5	-5	3	2	-1	-2	-3	0	-2	-3		margin		-	-	-	-	-	-	-	-	-		-
	4L3FA_3	75	S	0.007	0.003	0.991	0.024	0.378	0.598	0.014	-2	1	-1	-2	-2	1	-1	-3	0	-1	-3	2	-3	-3	4	2	2	2	-4	-2		margin		-	-	-	-	-	-	-	-	-		-
	4L3FA_3	76	N	0.004	0.004	0.992	0.073	0.676	0.251	0.013	-2	1	5	-2	-1	0	-1	-2	3	-6	-4	2	-2	-3	-3	2	0	-4	-1	-4		margin		-	-	-	-	-	-	-	-	-		-
	4L3FA_3	77	L	0	0.019	0.981	0.976	0.023	0.001	0.012	-6	-7	-12	-10	-6	-8	-8	-10	-7	1	7	-8	1	-3	-8	-8	-7	-6	-7	0		hasPrediction		0.8023	0.9451	1	0.7017	0.873	0.9413	0.9999	0.7483	0.8764		L
	4L3FA_3	78	E	0	0.101	0.898	0.054	0.855	0.091	0.011	-2	3	-2	-4	-3	3	3	-5	0	-2	-3	3	-3	-5	-6	0	2	-3	-3	0		hasPrediction		0.0002	0.0002	0.0001	0.001	0.001	0.0013	0	0.003	0.0009		-
	4L3FA_3	79	R	0	0.987	0.012	0.069	0.831	0.1	0.011	-3	1	1	-1	-1	-1	1	-4	3	-1	-2	1	-2	-1	-6	1	2	0	2	0		hasPrediction		0.0041	0.0003	0	0.0279	0.0092	0.0123	0	0.04	0.0117		-
	4L3FA_3	80	L	0	0.998	0.002	0.987	0.013	0	0.011	-5	-7	-7	-8	-5	-7	-7	-7	-7	2	6	-7	-1	2	-6	-6	-5	-5	-4	0		hasPrediction		0.0013	0	0.0001	0.0021	0.0043	0.0064	0	0.0037	0.0022		-
	4L3FA_3	81	R	0	0.995	0.005	0.119	0.852	0.03	0.011	-3	1	3	4	-1	-2	-1	-3	1	0	-3	-1	-3	-2	-6	1	1	0	1	-1		hasPrediction		0.0001	0	0	0.0001	0	0	0	0.0002	0		-
	4L3FA_3	82	I	0	0.985	0.015	0.985	0.014	0.001	0.011	-2	-7	-8	-8	0	-7	-7	-9	-6	3	5	-8	2	2	-10	-6	-6	-7	-4	2		hasPrediction		0.0006	0	0.0004	0.0002	0.0009	0.0042	0	0.001	0.0009		-
	4L3FA_3	83	M	0.001	0.925	0.074	0.432	0.558	0.01	0.012	0	1	1	1	0	0	-1	0	0	-3	-4	-1	-1	-2	-2	4	0	-2	0	-2		hasPrediction		0.0001	0	0.0001	0.0003	0	0.0001	0	0	0.0001		-
	4L3FA_3	84	G	0	0.166	0.834	0.238	0.519	0.242	0.015	-2	0	3	1	0	-1	-1	3	3	-5	-3	-1	-3	0	-5	1	-2	1	2	-4		hasPrediction		0.0001	0	0.0002	0.001	0	0.0002	0	0	0.0002		-
	4L3FA_3	85	A	0.001	0.102	0.898	0.907	0.088	0.005	0.018	-3	-3	7	-3	6	-3	-4	-3	-1	-2	-3	-4	-2	-2	-4	0	1	-4	-2	-2		hasPrediction		0	0	0.0002	0	0	0.0002	0	0	0		-
	4L3FA_3	86	D	0.004	0.109	0.887	0.031	0.467	0.502	0.023	-2	1	2	0	-1	2	0	0	1	-3	-1	1	-1	-2	0	1	-1	-2	-1	-3		hasPrediction		0.0004	0.0003	0.0002	0.0115	0	0.0004	0	0	0.0016		-
	4L3FA_3	87	V	0.005	0.05	0.945	0.81	0.178	0.012	0.028	-4	-3	-1	-4	-3	-3	-4	-3	-2	4	4	-2	1	3	-4	-2	-2	-3	-2	0		hasPrediction		0.0003	0.0001	0.0004	0.0004	0.0002	0.0017	0	0	0.0004		-
	4L3FA_3	88	T	0.011	0.016	0.973	0.062	0.483	0.455	0.032	-2	0	0	0	-1	-1	0	1	0	-1	-1	0	-2	-2	-2	2	3	-2	-2	-1		hasPrediction		0.0001	0	0.0003	0.0006	0	0.0002	0	0	0.0002		-
	4L3FA_3	89	S	0.026	0.01	0.964	0.082	0.4	0.517	0.034	-1	-1	0	3	-2	0	0	3	0	-1	-3	-1	-3	-2	-1	1	0	-2	-2	0		hasPrediction		0.0001	0.0001	0.0016	0.0002	0.0003	0.0013	0	0	0.0005		-
	4L3FA_3	90	D	0.022	0.004	0.974	0.031	0.271	0.699	0.032	-1	-1	0	0	-2	0	2	-1	0	1	-1	0	-1	-1	-1	1	1	-2	-1	0		hasPrediction		0.0001	0	0.0009	0.0092	0.0002	0.0014	0	0	0.0015		-
	4L3FA_3	91	K	0.025	0.003	0.972	0.037	0.375	0.588	0.029	-1	-3	0	1	-1	-2	-1	1	-1	2	2	-2	-1	0	0	0	-1	-3	-4	0		hasPrediction		0.0001	0	0.0003	0.0005	0	0.0002	0	0	0.0001		-
	4L3FA_3	92	I	0.032	0.006	0.961	0.757	0.221	0.022	0.025	1	-3	-3	-3	-1	-3	-2	-3	-3	1	1	-2	0	0	5	-1	-2	-1	-3	0		hasPrediction		0.0013	0.0005	0.0004	0.0036	0.0017	0.0051	0	0	0.0016		-
	4L3FA_3	93	P	0.051	0.004	0.946	0.01	0.182	0.808	0.023	0	0	1	1	-2	1	1	-1	-1	-2	-1	0	-2	-3	2	2	-1	-2	-2	-1		hasPrediction		0.0002	0	0.0002	0.0003	0.0001	0.0006	0	0	0.0002		-
	4L3FA_3	94	N	0.046	0.002	0.952	0.026	0.394	0.58	0.022	1	-2	1	1	-1	-1	1	0	-1	-1	-1	-1	-1	0	-1	1	0	0	-1	-1		hasPrediction		0	0	0.0001	0	0	0.0001	0	0	0		-
	4L3FA_3	95	L	0.033	0.004	0.963	0.937	0.056	0.006	0.022	-4	-6	-5	-6	-3	-7	-7	-6	-6	4	4	-6	1	5	-4	-5	-4	1	-4	0		hasPrediction		0.0002	0	0.0001	0.003	0.0003	0.0016	0	0	0.0007		-
	4L3FA_3	96	S	0.018	0.001	0.981	0.036	0.384	0.581	0.02	1	-1	-1	-2	1	0	0	2	-1	-3	-2	0	-2	-1	0	2	-1	5	-2	-1		hasPrediction		0	0	0	0	0	0.0002	0	0	0		-
	4L3FA_3	97	G	0.012	0.001	0.986	0.026	0.337	0.637	0.018	-1	1	4	0	-2	1	0	0	1	-4	-3	2	-2	-2	-2	1	-1	-2	-1	-3		hasPrediction		0.001	0	0	0.0017	0	0.0002	0	0	0.0004		-
	4L3FA_3	98	L	0.002	0.002	0.996	0.899	0.096	0.005	0.016	-2	-5	-1	-6	5	-4	-8	-5	-1	0	4	-5	5	2	-2	-2	-3	-1	-2	-2		hasPrediction		0.0013	0.0001	0.0007	0.0049	0.0014	0.0034	0	0.0001	0.0015		-
	4L3FA_3	99	T	0.006	0.002	0.992	0.018	0.295	0.687	0.014	-1	1	0	-2	0	1	-1	-3	0	-1	-3	2	-3	-3	4	1	2	-3	-3	-2		hasPrediction		0.0013	0.0008	0	0.0001	0.0002	0.0009	0	0.0001	0.0004		-
	4L3FA_3	100	N	0.003	0.002	0.994	0.054	0.586	0.36	0.012	-1	0	5	-1	-2	2	-1	-2	2	-6	-3	2	-2	-2	-5	2	0	-4	-2	-4		hasPrediction		0.0174	0.002	0	0.0001	0.0274	0.0044	0	0.0001	0.0064		-
	4L3FA_3	101	L	0	0.005	0.995	0.973	0.026	0.001	0.012	-6	-7	-9	-9	-4	-8	-9	-12	-8	1	7	-8	-1	-3	-8	-7	-5	-5	-6	-1		margin		-	-	-	-	-	-	-	-	-		L
	4L3FA_3	102	T	0	0.053	0.947	0.086	0.862	0.052	0.011	-3	4	-1	-3	-5	3	3	-5	0	-2	-3	3	-3	-4	-7	0	2	-4	-3	-1		margin		-	-	-	-	-	-	-	-	-		-
	4L3FA_3	103	L	0	0.988	0.011	0.156	0.793	0.051	0.011	-3	0	1	-1	-2	-1	1	-4	5	0	-2	0	-2	0	-6	1	2	-2	2	0		margin		-	-	-	-	-	-	-	-	-		-
	4L3FA_3	104	L	0	0.996	0.004	0.985	0.015	0.001	0.011	-6	-8	-9	-10	-5	-10	-9	-11	-7	2	6	-8	-1	1	-8	-7	-8	-7	-5	1		margin		-	-	-	-	-	-	-	-	-		-
	4L3FA_3	105	D	0	0.976	0.024	0.216	0.76	0.023	0.011	-4	0	3	4	-1	-1	0	-3	3	-1	-3	-1	-3	-2	-7	1	-1	0	2	-2		margin		-	-	-	-	-	-	-	-	-		-
	4L3FA_3	106	L	0	0.808	0.192	0.98	0.019	0.001	0.012	-2	-9	-8	-8	0	-8	-8	-8	-7	3	5	-9	2	1	-8	-7	-5	-3	-6	1		margin		-	-	-	-	-	-	-	-	-		-
	4L3FA_3	107	S	0.001	0.717	0.282	0.39	0.583	0.028	0.012	-1	1	1	0	-1	0	-1	-1	1	-3	-4	-1	-2	-2	-2	4	0	-2	0	-3		margin		-	-	-	-	-	-	-	-	-		-
	4L3FA_3	108	H	0	0.148	0.851	0.123	0.518	0.359	0.013	-2	1	4	1	0	-1	-1	2	3	-3	-4	-1	-2	0	-5	1	-3	-1	2	-4		margin		-	-	-	-	-	-	-	-	-		-
	4L3FA_3	109	S	0	0.045	0.955	0.726	0.253	0.021	0.014	-3	-3	7	-3	6	-4	-5	-3	-2	-2	-3	-4	-2	-1	-5	0	1	-5	-4	-3		margin		-	-	-	-	-	-	-	-	-		-
	4L3FA_3	110	A	0.002	0.021	0.977	0.13	0.402	0.468	0.015	-1	2	2	0	0	3	0	0	1	-3	-2	2	-2	-1	0	1	-1	-3	0	-3		margin		-	-	-	-	-	-	-	-	-		-
	4L3FA_6	143	K	0.03	0.001	0.969	0.011	0.213	0.776	0.012	1	1	0	-1	0	0	0	2	-1	-2	-2	1	-1	-2	-1	2	0	0	-2	-2		margin		-	-	-	-	-	-	-	-	-		-
	4L3FA_6	144	T	0.02	0.002	0.978	0.018	0.276	0.706	0.012	-1	1	3	-1	-1	1	-1	1	2	-3	-2	1	-1	-2	-2	1	-1	-2	-1	-3		margin		-	-	-	-	-	-	-	-	-		-
	4L3FA_6	145	M	0.002	0.003	0.996	0.933	0.062	0.005	0.012	-1	-5	1	-4	5	-4	-6	-4	-2	0	4	-4	3	2	-1	-2	-3	0	-3	-3		margin		-	-	-	-	-	-	-	-	-		-
	4L3FA_6	146	P	0.006	0.002	0.992	0.011	0.234	0.755	0.012	-2	0	-1	-3	-1	1	-1	-2	0	-1	-2	1	-3	-4	5	1	2	-4	-4	-2		margin		-	-	-	-	-	-	-	-	-		-
	4L3FA_6	147	E	0.004	0.003	0.993	0.023	0.385	0.592	0.011	-1	1	5	-2	0	1	-1	-2	2	-5	-4	1	-2	-3	-4	2	0	-4	-2	-3		margin		-	-	-	-	-	-	-	-	-		-
	4L3FA_6	148	L	0.001	0.01	0.989	0.958	0.04	0.002	0.011	-6	-8	-9	-10	-6	-8	-10	-11	-8	2	7	-7	0	-3	-8	-8	-6	-7	-7	0		hasPrediction		0.7539	0.9429	1	0.8296	0.7646	0.9401	0.993	0.9114	0.8919		L
	4L3FA_6	149	K	0.001	0.083	0.917	0.025	0.581	0.394	0.011	-3	3	-1	-3	-4	3	3	-5	0	-2	-3	3	-3	-4	-6	0	2	-3	-3	-1		hasPrediction		0.0001	0	0	0.0006	0.0006	0.0009	0	0.0188	0.0026		-
	4L3FA_6	150	S	0.001	0.987	0.012	0.136	0.8	0.064	0.011	-2	1	1	-1	-2	-1	2	-4	2	0	-2	2	-1	0	-5	1	2	-1	2	0		hasPrediction		0.0079	0.0001	0	0.0087	0.0203	0.0189	0	0.04	0.012		-
	4L3FA_6	151	L	0	0.996	0.004	0.984	0.015	0.001	0.011	-6	-7	-10	-9	-5	-8	-10	-10	-7	2	6	-10	0	1	-8	-7	-7	-8	-6	0		hasPrediction		0.0006	0	0	0.0038	0.0014	0.002	0	0.0057	0.0017		-
	4L3FA_6	152	N	0	0.985	0.014	0.205	0.778	0.018	0.011	-3	1	4	4	-1	-1	-1	-1	1	-2	-3	0	-4	-1	-6	1	-1	-2	1	-2		hasPrediction		0	0	0	0	0	0	0	0.0003	0		-
	4L3FA_6	153	I	0	0.929	0.071	0.988	0.011	0.001	0.011	-2	-9	-9	-11	1	-9	-9	-8	-6	4	5	-9	2	1	-8	-6	-7	-5	-5	2		hasPrediction		0.0002	0	0.0008	0	0.0007	0.0053	0	0.0003	0.0009		-
	4L3FA_6	154	Q	0.001	0.843	0.157	0.158	0.8	0.042	0.011	0	1	1	1	-1	1	0	0	1	-3	-5	-2	-3	-2	-3	4	-1	-1	-1	-3		hasPrediction		0	0	0	0.0004	0	0.0001	0	0	0.0001		-
	4L3FA_6	155	F	0.001	0.383	0.616	0.131	0.553	0.315	0.012	-2	0	4	1	1	-1	0	2	3	-2	-3	-2	-3	1	-6	1	-3	1	2	-4		hasPrediction		0.0005	0.0001	0.0001	0.0049	0.0001	0.0004	0	0	0.0008		-
	4L3FA_6	156	D	0.001	0.083	0.916	0.557	0.421	0.023	0.013	-5	-5	7	-2	6	-4	-3	-4	-2	-3	-4	-3	-2	-3	-5	-1	0	-6	-3	-3		hasPrediction		0	0	0.0001	0.0001	0	0.0002	0	0	0.0001		-
	4L3FA_6	157	G	0.005	0.022	0.973	0.051	0.508	0.441	0.015	-1	2	2	0	-2	3	0	0	1	-4	-2	2	-1	-2	0	1	-2	-4	-1	-4		hasPrediction		0	0	0.0001	0.0001	0	0.0002	0	0	0		-
	4L3FA_6	158	V	0.011	0.009	0.98	0.891	0.101	0.008	0.017	-4	-5	-4	-6	0	-5	-5	-5	-5	5	4	-4	0	3	-4	-3	-3	-2	-3	0		hasPrediction		0.0004	0.0002	0.0004	0.0005	0.0004	0.0053	0	0	0.0009		-
	4L3FA_6	159	H	0.012	0.006	0.982	0.045	0.402	0.554	0.018	-2	0	0	1	-1	0	1	0	0	-2	-3	0	-2	-3	-3	2	3	-5	-2	-1		hasPrediction		0.0015	0.0001	0.0004	0.0012	0.0002	0.0007	0	0	0.0005		-
	4L3FA_6	160	D	0.007	0.001	0.992	0.029	0.415	0.556	0.019	-1	-1	0	3	1	0	1	3	0	-2	-3	-1	-3	-2	-3	1	0	-2	-2	-2		hasPrediction		0.0001	0	0.0002	0.0033	0	0.0003	0	0	0.0005		-
	4L3FA_6	161	Y	0.008	0.003	0.988	0.448	0.51	0.043	0.019	-1	-3	-2	-2	-1	-2	-1	-4	-2	3	3	-2	0	3	0	-1	0	-1	-2	0		hasPrediction		0.0015	0	0.0002	0.0005	0.0004	0.0016	0	0	0.0005		-
	4L3FA_6	162	R	0.013	0.002	0.985	0.008	0.182	0.81	0.019	0	0	1	2	-2	0	1	-1	-1	-2	-2	0	-2	-2	3	1	0	-4	-3	-2		hasPrediction		0.001	0.0001	0.0002	0.0041	0.0001	0.0006	0	0	0.0008		-
	4L3FA_6	163	G	0.012	0.002	0.986	0.309	0.545	0.146	0.018	1	-2	1	0	0	-1	0	0	0	0	-1	-2	0	0	0	2	0	2	-2	0		hasPrediction		0.0001	0	0.0001	0.0001	0	0.0002	0	0	0		-
	4L3FA_6	164	I	0.015	0.006	0.979	0.944	0.051	0.005	0.017	-3	-5	-4	-5	-2	-5	-4	-5	-4	3	4	-5	1	4	-4	-2	-4	2	-4	1		hasPrediction		0.0002	0	0.0001	0.0001	0.0002	0.0016	0	0	0.0003		-
	4L3FA_6	165	E	0.016	0.001	0.983	0.021	0.39	0.589	0.016	1	0	0	-1	1	0	0	2	-1	-2	-2	0	-2	-2	-2	2	0	-1	-1	-1		hasPrediction		0	0	0	0	0	0.0002	0	0	0		-
	4L3FA_6	166	D	0.013	0.001	0.986	0.021	0.365	0.614	0.015	-1	1	3	0	0	1	0	0	2	-2	-2	1	-1	0	-2	1	-1	-2	-1	-3		hasPrediction		0.0021	0	0	0.0034	0	0.0002	0	0	0.0007		-
	4L3FA_6	167	F	0.001	0.002	0.997	0.949	0.047	0.004	0.014	-2	-6	1	-5	6	-4	-8	-5	-1	-1	4	-5	3	2	-1	-1	-3	-2	-2	-3		hasPrediction		0.0193	0.0018	0.001	0.0292	0.0036	0.0053	0	0.0027	0.0079		-
	4L3FA_6	168	P	0.006	0.001	0.993	0.009	0.178	0.814	0.013	-2	0	-1	-2	-2	1	-1	-3	0	-2	-4	2	-3	-4	4	1	2	-5	-4	-2		hasPrediction		0.001	0.0004	0	0.0003	0.0001	0.0007	0	0.0003	0.0003		-
	4L3FA_6	169	K	0.003	0.001	0.996	0.019	0.406	0.575	0.012	-1	1	4	-2	-1	1	-1	-1	2	-5	-3	2	-2	-3	-4	3	-1	-5	-2	-4		hasPrediction		0.021	0.0026	0	0.0001	0.044	0.0059	0.0001	0.0001	0.0092		-
	4L3FA_6	170	L	0	0.002	0.998	0.964	0.034	0.002	0.012	-8	-6	-8	-10	-5	-9	-10	-9	-6	1	7	-8	0	-3	-8	-7	-7	-9	-7	-1		margin		-	-	-	-	-	-	-	-	-		C
	4L3FA_6	171	N	0	0.044	0.955	0.036	0.76	0.204	0.011	-3	3	-1	-2	-5	3	3	-4	0	-2	-3	3	-2	-6	-6	1	2	-4	-3	-1		margin		-	-	-	-	-	-	-	-	-		-
	4L3FA_6	172	T	0	0.987	0.013	0.131	0.807	0.062	0.011	-2	0	1	-1	-4	0	2	-5	2	0	-2	0	-2	0	-7	2	2	0	2	1		margin		-	-	-	-	-	-	-	-	-		-
	4L3FA_6	173	L	0	0.997	0.003	0.981	0.018	0.001	0.011	-5	-6	-7	-8	-6	-7	-7	-8	-6	2	6	-7	0	1	-7	-6	-5	-4	-4	1		margin		-	-	-	-	-	-	-	-	-		-
	4L3FA_6	174	L	0	0.993	0.007	0.28	0.706	0.014	0.011	-3	0	3	5	-1	-2	-1	-3	1	-2	-3	0	-3	-2	-8	1	0	-1	1	-2		margin		-	-	-	-	-	-	-	-	-		-
	4L3FA_6	175	A	0	0.985	0.015	0.983	0.015	0.001	0.012	-1	-8	-9	-9	2	-8	-9	-7	-8	3	5	-9	2	1	-9	-7	-7	-7	-5	1		margin		-	-	-	-	-	-	-	-	-		-
	4L3FA_6	176	Y	0	0.917	0.083	0.325	0.661	0.014	0.012	0	1	1	0	1	0	0	0	1	-3	-4	-2	-3	-1	-4	4	-1	-1	0	-2		margin		-	-	-	-	-	-	-	-	-		-
	4L3FA_6	177	S	0.001	0.336	0.664	0.166	0.501	0.332	0.014	-2	0	4	1	0	-1	0	3	3	-4	-4	-1	-2	0	-7	1	-3	0	2	-3		margin		-	-	-	-	-	-	-	-	-		-
	4L3FA_6	178	Q	0.001	0.157	0.842	0.706	0.278	0.016	0.017	-5	-4	8	-3	6	0	-5	-5	-3	-5	-5	-4	-2	-4	-6	-1	0	-4	-3	-3		margin		-	-	-	-	-	-	-	-	-		-
	4L3FA_6	179	T	0.003	0.104	0.894	0.039	0.424	0.537	0.022	-1	2	3	0	-2	3	0	0	1	-4	-2	2	-2	-1	0	1	-2	-6	-1	-4		margin		-	-	-	-	-	-	-	-	-		-
	4L3FA_7	165	E	0.016	0.001	0.983	0.021	0.39	0.589	0.016	1	0	0	-1	1	0	0	2	-1	-2	-2	0	-2	-2	-2	2	0	-1	-1	-1		margin		-	-	-	-	-	-	-	-	-		-
	4L3FA_7	166	D	0.013	0.001	0.986	0.021	0.365	0.614	0.015	-1	1	3	0	0	1	0	0	2	-2	-2	1	-1	0	-2	1	-1	-2	-1	-3		margin		-	-	-	-	-	-	-	-	-		-
	4L3FA_7	167	F	0.001	0.002	0.997	0.949	0.047	0.004	0.014	-2	-6	1	-5	6	-4	-8	-5	-1	-1	4	-5	3	2	-1	-1	-3	-2	-2	-3		margin		-	-	-	-	-	-	-	-	-		-
	4L3FA_7	168	P	0.006	0.001	0.993	0.009	0.178	0.814	0.013	-2	0	-1	-2	-2	1	-1	-3	0	-2	-4	2	-3	-4	4	1	2	-5	-4	-2		margin		-	-	-	-	-	-	-	-	-		-
	4L3FA_7	169	K	0.003	0.001	0.996	0.019	0.406	0.575	0.012	-1	1	4	-2	-1	1	-1	-1	2	-5	-3	2	-2	-3	-4	3	-1	-5	-2	-4		margin		-	-	-	-	-	-	-	-	-		-
	4L3FA_7	170	L	0	0.002	0.998	0.964	0.034	0.002	0.012	-8	-6	-8	-10	-5	-9	-10	-9	-6	1	7	-8	0	-3	-8	-7	-7	-9	-7	-1		hasPrediction		0.7537	0.9468	1	0.6903	0.7504	0.9387	0.9999	0.7911	0.8589		C
	4L3FA_7	171	N	0	0.044	0.955	0.036	0.76	0.204	0.011	-3	3	-1	-2	-5	3	3	-4	0	-2	-3	3	-2	-6	-6	1	2	-4	-3	-1		hasPrediction		0.0002	0	0	0.0002	0.0003	0.0009	0	0.0026	0.0005		-
	4L3FA_7	172	T	0	0.987	0.013	0.131	0.807	0.062	0.011	-2	0	1	-1	-4	0	2	-5	2	0	-2	0	-2	0	-7	2	2	0	2	1		hasPrediction		0.0012	0.0001	0	0.0012	0.004	0.0064	0	0.0401	0.0066		-
	4L3FA_7	173	L	0	0.997	0.003	0.981	0.018	0.001	0.011	-5	-6	-7	-8	-6	-7	-7	-8	-6	2	6	-7	0	1	-7	-6	-5	-4	-4	1		hasPrediction		0.0003	0	0	0.0014	0.0006	0.0012	0	0.0044	0.001		-
	4L3FA_7	174	L	0	0.993	0.007	0.28	0.706	0.014	0.011	-3	0	3	5	-1	-2	-1	-3	1	-2	-3	0	-3	-2	-8	1	0	-1	1	-2		hasPrediction		0	0	0	0	0	0	0	0.0001	0		-
	4L3FA_7	175	A	0	0.985	0.015	0.983	0.015	0.001	0.012	-1	-8	-9	-9	2	-8	-9	-7	-8	3	5	-9	2	1	-9	-7	-7	-7	-5	1		hasPrediction		0	0	0.0002	0	0.0002	0.0016	0	0.0008	0.0004		-
	4L3FA_7	176	Y	0	0.917	0.083	0.325	0.661	0.014	0.012	0	1	1	0	1	0	0	0	1	-3	-4	-2	-3	-1	-4	4	-1	-1	0	-2		hasPrediction		0	0	0	0.0002	0	0	0	0	0		-
	4L3FA_7	177	S	0.001	0.336	0.664	0.166	0.501	0.332	0.014	-2	0	4	1	0	-1	0	3	3	-4	-4	-1	-2	0	-7	1	-3	0	2	-3		hasPrediction		0.0001	0	0.0001	0.0002	0	0.0002	0	0	0.0001		-
	4L3FA_7	178	Q	0.001	0.157	0.842	0.706	0.278	0.016	0.017	-5	-4	8	-3	6	0	-5	-5	-3	-5	-5	-4	-2	-4	-6	-1	0	-4	-3	-3		hasPrediction		0	0	0.0001	0	0	0.0001	0	0	0		-
	4L3FA_7	179	T	0.003	0.104	0.894	0.039	0.424	0.537	0.022	-1	2	3	0	-2	3	0	0	1	-4	-2	2	-2	-1	0	1	-2	-6	-1	-4		hasPrediction		0.0001	0.0001	0.0001	0.0021	0	0.0002	0	0	0.0003		-
	4L3FA_7	180	I	0.004	0.043	0.953	0.778	0.199	0.023	0.035	-5	-4	-6	-6	-6	-6	-6	-6	-4	5	4	-4	0	4	-3	-6	-3	-4	-2	0		hasPrediction		0.0002	0.0001	0.0004	0.0036	0.0001	0.0015	0	0.0062	0.0015		-
	4L3FA_7	181	G	0.003	0.007	0.989	0.081	0.369	0.55	0.056	-2	0	0	0	-2	-1	0	2	-1	-3	-4	0	-2	-3	-2	3	4	-5	-2	-2		hasPrediction		0.0001	0	0.0005	0.0001	0	0.0002	0	0.0005	0.0002		-
	4L3FA_7	182	G	0.013	0.01	0.977	0.068	0.333	0.599	0.072	-1	-1	0	3	-2	-1	0	3	0	-2	-3	-1	-3	-2	-2	1	0	-3	-1	-2		hasPrediction		0.0002	0	0.0009	0.0009	0.0003	0.0006	0	0	0.0004		-
	4L3FA_7	183	K	0.036	0.038	0.925	0.025	0.2	0.775	0.077	-1	-2	0	0	-3	0	2	-2	-1	1	2	0	0	0	0	0	0	0	-3	0		hasPrediction		0	0	0.0005	0	0	0.0002	0	0	0.0001		-
	4L3FA_7	184	K	0.061	0.052	0.887	0.052	0.307	0.641	0.078	-1	-4	-1	1	-2	-2	-1	2	-3	2	0	-2	-3	-2	4	0	-1	-3	-3	-1		hasPrediction		0.0002	0.0001	0.0006	0.0001	0	0.0002	0	0	0.0002		-
	4L3FA_7	185	L	0.076	0.027	0.898	0.667	0.251	0.082	0.078	1	-3	-2	0	0	-3	-1	-4	-2	1	1	-3	-1	-1	5	0	-1	-2	-2	0		hasPrediction		0.0022	0.0014	0.0016	0.0004	0.0011	0.0024	0	0	0.0011		-
	4L3FA_7	186	I	0.125	0.015	0.86	0.154	0.415	0.431	0.078	0	0	0	1	-1	1	1	-1	-1	-1	-1	-1	-2	-1	1	2	0	-4	-2	-2		hasPrediction		0.0001	0.0001	0.0018	0.0001	0	0.0001	0	0	0.0003		-
	4L3FA_7	187	N	0.178	0.009	0.813	0.163	0.303	0.534	0.079	1	-2	1	0	0	-1	0	-1	-2	2	1	-2	-1	1	-1	1	0	0	-3	0		hasPrediction		0.0015	0.0004	0.0015	0.0014	0.0006	0.0012	0	0	0.0008		-
	4L3FA_7	188	S	0.16	0.004	0.836	0.178	0.368	0.455	0.075	0	-2	-1	-1	0	-2	-2	0	-1	1	1	-2	0	3	0	0	0	4	-2	-1		hasPrediction		0.0007	0.0003	0.0013	0.0002	0.0002	0.0004	0	0.0011	0.0005		-
	4L3FA_7	189	D	0.172	0.006	0.822	0.041	0.221	0.738	0.065	0	1	2	0	-1	0	0	1	0	-2	-1	1	-2	-2	-1	2	1	-4	-2	-1		hasPrediction		0.0031	0.0019	0.0006	0.0031	0.0006	0.0008	0	0.0029	0.0016		-
	4L3FA_7	190	I	0.196	0.012	0.792	0.699	0.243	0.059	0.055	-1	-4	0	-4	1	-1	-4	-1	-3	2	3	-3	2	3	-1	-2	-3	-1	0	-1		hasPrediction		0.0229	0.0079	0.0039	0.0489	0.0167	0.0123	0	0.0742	0.0233		-
	4L3FA_7	191	K	0.296	0.015	0.689	0.042	0.282	0.676	0.046	-1	0	0	-2	-2	0	-1	-2	-1	-1	1	1	-1	-2	3	1	1	-2	-4	-2		hasPrediction		0.0257	0.0168	0.0011	0.004	0.0013	0.0016	0	0.0034	0.0068		-
	4L3FA_7	192	S	0.38	0.023	0.597	0.289	0.325	0.386	0.04	1	1	2	-2	2	0	-2	0	1	-2	-1	0	-1	-1	-1	3	0	-3	-3	-2		hasPrediction		0.3556	0.0959	0.0012	0.3434	0.1699	0.0295	0.0002	0.1607	0.1445		-
	4L3FA_7	193	S	0.429	0.044	0.527	0.421	0.306	0.273	0.037	-2	-2	0	-3	-3	-1	-2	-4	-3	0	4	-1	-1	-2	-2	2	-1	-2	-3	-2		hasPrediction		0.9612	0.7488	0.9107	0.4018	0.2587	0.1091	0	0.0516	0.4302		-
	4L3FA_7	194	K	0.575	0.114	0.311	0.078	0.337	0.585	0.036	1	1	0	-1	-2	2	1	-1	0	-1	1	1	-1	-3	-4	0	1	-5	-2	-1		hasPrediction		0.463	0.1271	0.001	0.0398	0.054	0.0036	0	0.0178	0.0883		-
	4L3FA_7	195	L	0.588	0.171	0.241	0.423	0.384	0.193	0.036	-3	0	-3	-2	-3	-1	0	-4	0	2	3	1	-1	1	-5	-2	0	0	0	0		hasPrediction		0.3014	0.0403	0.0018	0.0847	0.0303	0.0064	0.0002	0.0645	0.0662		-
	4L3FA_7	196	T	0.545	0.182	0.273	0.237	0.318	0.444	0.036	0	-1	0	-2	-1	-1	-2	-2	-2	1	4	2	-1	0	-4	-1	-1	-5	-3	-1		hasPrediction		0.0871	0.0083	0.0005	0.0471	0.0157	0.0027	0.0014	0.0013	0.0205		-
	4L3FA_7	197	Y	0.475	0.168	0.357	0.277	0.411	0.313	0.037	-3	-1	3	2	-2	-2	-2	-2	1	0	1	0	-2	2	-3	0	-2	0	3	-1		hasPrediction		0.0161	0.0006	0.0003	0.0004	0.0038	0.0008	0	0.0028	0.0031		-
	4L3FA_7	198	N	0.278	0.068	0.654	0.449	0.3	0.251	0.039	-2	-3	2	-1	4	-3	-3	-3	-2	0	4	-4	0	0	-5	0	0	-4	-3	0		hasPrediction		0.0241	0.0017	0.0003	0.0053	0.0184	0.006	0	0.0195	0.0094		-
	4L3FA_7	199	A	0.173	0.022	0.805	0.136	0.252	0.612	0.038	0	0	2	1	-2	0	-1	0	0	-1	1	-2	-2	-2	-3	3	1	-2	-3	-3		hasPrediction		0.0997	0.0013	0.0005	0.0243	0.1517	0.0039	0	0.0109	0.0365		-
	4L3FA_7	200	E	0.088	0.011	0.902	0.067	0.274	0.659	0.033	-1	0	5	1	1	0	-1	0	2	-3	-3	0	-3	-2	-4	2	0	-4	-1	-4		hasPrediction		0.0036	0.0027	0.0004	0.0003	0.0987	0.017	0	0.0132	0.017		-
	4L3FA_7	201	N	0.024	0.035	0.941	0.416	0.325	0.259	0.027	-5	-3	7	-2	1	-2	-3	-1	-3	-2	3	-2	-3	-5	-5	-1	-2	-1	-2	-4		hasPrediction		0.7729	0.6333	0.6735	0.32	0.979	0.8028	1	0.3046	0.6858		-
	4L3FA_7	202	Q	0.018	0.344	0.638	0.1	0.487	0.413	0.021	-2	2	1	-2	1	3	0	-2	0	-2	0	1	-1	0	-2	1	0	-1	-1	-2		hasPrediction		0.0035	0.004	0.0008	0	0.0646	0.0134	0	0	0.0108		-
	4L3FA_7	203	T	0.011	0.685	0.304	0.166	0.423	0.411	0.017	-3	-1	2	-2	0	-2	-1	-2	-1	2	2	-1	-1	0	-4	1	2	-4	-2	-1		hasPrediction		0.1326	0.025	0.0484	0.0783	0.4246	0.1603	0.0198	0.2347	0.1405		-
	4L3FA_7	204	L	0.01	0.86	0.13	0.54	0.397	0.063	0.015	-2	-1	-2	-4	-2	-2	-1	0	-2	1	4	-1	0	1	-4	-1	0	-1	-3	0		hasPrediction		0.0024	0.0002	0.001	0.0053	0.0083	0.0009	0	0.0002	0.0023		-
	4L3FA_7	205	Y	0.006	0.848	0.146	0.06	0.452	0.488	0.014	-2	0	1	2	1	-1	1	-2	1	-2	-2	0	-2	0	-2	1	3	-3	1	-2		hasPrediction		0.0048	0.0004	0.0005	0.0168	0.0018	0.0005	0	0	0.0031		-
	4L3FA_7	206	V	0.001	0.662	0.337	0.879	0.099	0.022	0.013	-5	-5	-5	-5	-3	-5	-6	-6	-6	4	5	-5	-1	2	-3	-3	-4	-1	-1	1		hasPrediction		0.0048	0.0004	0.0015	0.0012	0.0027	0.0016	0	0	0.0015		-
	4L3FA_7	207	P	0.004	0.57	0.426	0.286	0.481	0.233	0.013	-3	-2	1	2	-2	-2	-2	-2	-1	-4	-4	-2	-7	-4	6	1	-2	-6	-1	-4		hasPrediction		0.0003	0.0003	0.0006	0.0026	0.0001	0.0003	0	0	0.0005		-
	4L3FA_7	208	F	0.018	0.016	0.966	0.541	0.29	0.169	0.013	-1	-1	0	-1	-1	-3	-1	-3	0	-1	2	-1	-1	3	0	0	-1	5	-1	-1		hasPrediction		0.0997	0.0027	0.002	0.1653	0.0035	0.0022	0	0.0239	0.0374		-
	4L3FA_7	209	S	0.022	0.002	0.975	0.401	0.338	0.261	0.014	-2	-1	4	0	2	-1	2	-1	0	-4	-4	-2	-3	-4	-3	4	0	-1	-2	-5		hasPrediction		0.0017	0.0001	0.0003	0.0009	0.0002	0.0003	0	0.0003	0.0005		-
	4L3FA_7	210	L	0.036	0.004	0.96	0.406	0.341	0.253	0.015	-1	-1	0	-1	0	-1	0	-1	1	2	2	0	2	0	-2	0	-1	1	-1	0		hasPrediction		0.0014	0.0002	0.0003	0.0049	0.0003	0.0008	0	0	0.001		-
	4L3FA_7	211	M	0.033	0.008	0.96	0.632	0.245	0.123	0.017	-2	-2	3	-3	-1	-2	-3	-1	-3	1	2	-1	5	2	-4	-1	-2	-2	-1	0		hasPrediction		0.0002	0.0001	0.0003	0.0041	0.0002	0.0006	0	0.0103	0.002		-
	4L3FA_7	212	T	0.05	0.022	0.928	0.143	0.404	0.453	0.019	-1	1	2	1	-3	2	0	0	-1	-2	-2	1	-3	-2	0	2	1	-2	-2	-3		hasPrediction		0.0004	0.0009	0.0006	0.001	0.0004	0.0012	0	0.0014	0.0007		-
	4L3FA_7	213	E	0.074	0.02	0.905	0.315	0.323	0.362	0.021	-1	-3	0	-2	-1	-4	-3	-3	-5	4	3	-3	3	0	-3	-1	-1	-2	-5	0		hasPrediction		0.0159	0.003	0.0022	0.0007	0.013	0.0126	0	0.0135	0.0076		-
	4L3FA_7	214	R	0.081	0.016	0.904	0.099	0.363	0.539	0.021	0	2	0	1	-4	0	-1	2	-1	-3	-2	0	-3	-3	-1	2	1	-3	-2	-2		hasPrediction		0.0001	0	0.0002	0	0.0001	0.0002	0	0.0001	0.0001		-
	4L3FA_7	215	T	0.065	0.017	0.917	0.366	0.301	0.333	0.021	0	-3	1	2	-3	-1	-1	1	0	0	1	-1	-2	-3	-3	1	-1	-4	1	-2		hasPrediction		0.004	0.0014	0.0005	0.0096	0.0068	0.0023	0	0.0322	0.0071		-
	4L3FA_7	216	V	0.037	0.032	0.931	0.257	0.345	0.398	0.021	-2	-3	4	0	-1	0	1	-3	-2	1	1	0	0	-3	-2	0	1	-3	-1	-1		hasPrediction		0.0001	0	0.0004	0	0.0001	0.0003	0	0.0001	0.0001		-
	4L3FA_7	217	N	0.019	0.097	0.884	0.242	0.381	0.377	0.021	-1	-1	5	0	2	0	-2	3	0	-4	-2	0	0	-4	-4	1	-3	-3	-3	-2		hasPrediction		0.0012	0.0013	0.0005	0.0067	0.0006	0.0014	0	0.0008	0.0016		-
	4L3FA_7	218	Y	0.018	0.158	0.824	0.52	0.297	0.183	0.02	0	-4	-3	-4	-3	-3	-6	-3	-2	2	3	-3	0	6	-5	-2	-1	-1	0	-1		hasPrediction		0.0002	0	0.0005	0.0002	0.0001	0.0005	0	0.0006	0.0003		-
	4L3FA_7	219	D	0.02	0.181	0.799	0.086	0.3	0.614	0.02	-2	-1	1	2	-2	-1	-1	-2	-1	2	-1	-1	-3	-3	-3	3	2	-4	-2	-2		hasPrediction		0.001	0.0003	0.0004	0.0026	0.0002	0.0006	0	0.0253	0.0038		-
	4L3FA_7	220	G	0.014	0.197	0.789	0.23	0.339	0.431	0.019	-1	-3	0	-1	-2	-4	-1	6	-5	-3	-3	-3	-5	-6	-4	0	-2	-8	-5	-3		hasPrediction		0	0	0.0006	0.0001	0.0001	0.0003	0	0	0.0001		-
	4L3FA_7	221	Y	0.017	0.172	0.81	0.153	0.485	0.362	0.018	-1	-1	0	-1	1	0	0	-2	0	0	1	-1	-1	0	0	2	1	-4	1	-1		hasPrediction		0.0003	0.0001	0.0006	0.0008	0.0001	0.0004	0	0	0.0003		-
	4L3FA_7	222	V	0.024	0.059	0.917	0.677	0.224	0.099	0.018	-4	-3	-5	-3	-1	-3	-3	0	-4	5	4	-3	0	-1	-4	-3	-3	3	-4	1		hasPrediction		0.0007	0.0001	0.0003	0.0081	0.0002	0.0013	0	0	0.0013		-
	4L3FA_7	223	P	0.078	0.018	0.903	0.274	0.409	0.317	0.019	-2	-4	-2	-1	-1	-1	-2	-5	-1	-3	-3	-3	-4	-1	7	2	-1	-5	-3	-3		hasPrediction		0.0044	0.0001	0.0003	0.0382	0.0005	0.0007	0	0	0.0055		-
	4L3FA_7	224	D	0.51	0.003	0.488	0.064	0.289	0.648	0.021	2	-2	0	0	-2	-1	-1	-1	0	-2	0	-1	-2	-1	3	1	-1	-3	-3	-2		hasPrediction		0.0001	0	0.0002	0.0005	0.0001	0.0004	0	0	0.0002		-
	4L3FA_7	225	F	0.529	0.003	0.467	0.419	0.356	0.225	0.027	0	-3	0	-1	0	-1	0	-1	-1	0	2	-3	-1	3	-2	1	0	2	-1	-1		hasPrediction		0.0016	0.0001	0.0003	0.0003	0.0029	0.002	0	0.0037	0.0014		-
	4L3FA_7	226	V	0.519	0.003	0.478	0.271	0.369	0.36	0.035	1	-2	-1	-1	-3	-1	-1	-2	-2	2	2	-2	0	0	-2	1	0	2	-1	0		hasPrediction		0.0001	0	0.0002	0	0.0001	0.0003	0	0	0.0001		-
	4L3FA_7	227	K	0.421	0.005	0.574	0.059	0.227	0.714	0.039	1	-2	1	-3	0	-2	-2	2	-2	-1	0	0	-2	2	-2	1	1	-1	-1	-1		hasPrediction		0	0	0.0001	0.0007	0.0006	0.0013	0	0	0.0004		-
	4L3FA_7	228	S	0.029	0.013	0.958	0.2	0.373	0.427	0.039	0	0	3	0	5	0	-1	0	-1	-3	-2	0	-2	-3	-3	2	0	-2	-2	-2		hasPrediction		0	0	0.0001	0	0.0001	0.0005	0	0	0.0001		-
	4L3FA_7	229	T	0.024	0.032	0.944	0.112	0.39	0.498	0.036	-1	0	4	-1	-2	-1	-1	0	0	0	-2	0	-2	-3	1	1	2	-2	-3	-2		hasPrediction		0.0026	0.0001	0.0001	0.006	0.004	0.001	0	0	0.0017		-
	4L3FA_7	230	A	0.012	0.01	0.978	0.696	0.228	0.076	0.03	-1	-5	3	-3	2	-4	-5	-3	-3	-2	4	-4	2	-2	-1	1	-2	-1	-4	-2		hasPrediction		0.0103	0.0028	0.0001	0.0049	0.0134	0.0095	0	0.0456	0.0108		-
	4L3FA_7	231	S	0.01	0.002	0.988	0.087	0.433	0.48	0.023	-1	1	-1	-1	-2	0	-1	-1	0	-3	0	1	-3	-5	3	2	2	-5	-3	-2		hasPrediction		0.0481	0.0024	0.0001	0.0054	0.0224	0.0049	0	0.0016	0.0106		-
	4L3FA_7	232	S	0.01	0.003	0.986	0.167	0.49	0.344	0.017	-1	0	4	-4	-2	1	-1	-3	1	-6	-4	1	-3	-2	-3	4	0	-5	-1	-4		hasPrediction		0.004	0.0025	0	0	0.0964	0.0097	0	0	0.0141		-
	4L3FA_7	233	D	0.001	0.005	0.994	0.705	0.258	0.038	0.014	-6	-7	2	-6	-7	-5	-7	-10	-6	0	6	-5	0	-3	-6	-4	-4	-3	-4	-2		hasPrediction		0.682	0.829	1	0.6595	0.6748	0.9233	0.9972	0.5802	0.7932		-
	4L3FA_7	234	T	0.001	0.078	0.921	0.288	0.655	0.057	0.013	-2	3	-2	-4	-1	3	3	-5	-1	-2	0	1	-3	-4	-5	-1	3	-2	-4	-1		hasPrediction		0.0006	0.0001	0	0.0193	0.0006	0.0007	0	0.0084	0.0037		-
	4L3FA_7	235	Y	0.001	0.971	0.028	0.166	0.732	0.102	0.012	-3	0	-1	-1	-2	-2	0	-4	1	0	-2	-1	-1	1	-6	1	2	-1	4	3		hasPrediction		0.0003	0	0	0.0226	0.0002	0.0006	0	0.0026	0.0033		-
	4L3FA_7	236	F	0	0.989	0.011	0.98	0.019	0.001	0.012	-4	-5	-6	-6	-4	-5	-5	-7	-6	2	6	-5	1	1	-6	-5	-4	-5	-3	1		hasPrediction		0.0003	0	0	0.0015	0.0002	0.0003	0	0.0066	0.0011		-
	4L3FA_7	237	T	0	0.967	0.033	0.391	0.581	0.029	0.012	-5	0	3	6	-3	-2	-2	-4	1	-3	-5	2	-4	-4	-8	0	-1	-1	1	-3		hasPrediction		0	0	0	0	0	0	0	0.0001	0		-
	4L3FA_7	238	M	0	0.54	0.46	0.97	0.028	0.002	0.013	-3	-6	-5	-6	-2	-6	-6	-6	-6	2	6	-6	1	2	-6	-6	-4	-4	-3	1		hasPrediction		0.0002	0	0.0017	0.0006	0.0003	0.0032	0	0.0209	0.0034		-
	4L3FA_7	239	N	0.004	0.183	0.813	0.287	0.614	0.099	0.014	-1	1	2	0	-1	0	-1	0	0	-5	-3	-1	-3	-4	-4	5	-2	-2	-2	-6		hasPrediction		0	0	0	0	0	0.0001	0	0	0		-
	4L3FA_7	240	E	0.002	0.038	0.96	0.076	0.452	0.472	0.016	-3	-1	4	2	0	-1	-1	3	3	-5	-4	-2	-2	-1	-6	1	-4	0	2	-5		hasPrediction		0.0001	0.0001	0	0.0001	0	0.0005	0	0.0009	0.0002		-
	4L3FA_7	241	Q	0	0.061	0.939	0.733	0.24	0.028	0.018	-6	-4	8	-4	4	-3	-3	-4	-3	-3	-7	-3	-4	-7	-8	-2	-1	-9	-2	-3		hasPrediction		0	0	0.0001	0	0	0.0001	0	0	0		-
	4L3FA_7	242	Q	0.004	0.304	0.692	0.027	0.436	0.537	0.02	1	2	2	-1	-3	4	0	-2	2	-5	-2	3	-2	-3	0	0	-3	-6	-1	-4		hasPrediction		0	0	0	0.0001	0	0.0001	0	0	0		-
	4L3FA_7	243	V	0.002	0.305	0.693	0.704	0.265	0.031	0.023	-7	-7	-7	-10	-4	-6	-6	-7	-6	5	4	-8	0	5	-7	-6	-5	-4	0	-1		hasPrediction		0.0002	0	0.0001	0.0004	0.0002	0.001	0	0.004	0.0007		-
	4L3FA_7	244	N	0.005	0.267	0.727	0.062	0.463	0.475	0.025	-3	0	0	1	0	-1	0	1	1	-3	-3	-1	-4	-4	-1	3	3	-6	-2	-2		hasPrediction		0	0	0.0001	0	0	0.0001	0	0.0002	0.0001		-
	4L3FA_7	245	G	0.006	0.152	0.842	0.051	0.303	0.645	0.026	-1	-3	-2	2	-4	1	0	6	-3	-6	-9	-2	-4	-6	-3	0	-2	-3	-4	-5		hasPrediction		0.0002	0.0001	0.0002	0.0003	0.0024	0.0072	0	0.0751	0.0107		-
	4L3FA_7	246	N	0.005	0.115	0.881	0.041	0.298	0.661	0.025	-3	-1	0	1	-4	-1	2	-3	-2	2	-1	1	-1	-1	1	2	-1	-1	-4	-1		hasPrediction		0.0001	0	0.0001	0	0.0003	0.0006	0	0	0.0001		-
	4L3FA_7	247	R	0.005	0.16	0.835	0.031	0.357	0.612	0.023	-1	3	0	1	-5	-1	-1	3	-2	0	-2	0	0	-4	2	-1	-1	-3	-3	-2		hasPrediction		0.0006	0.0002	0.0001	0.0001	0.0019	0.0024	0	0.0074	0.0016		-
	4L3FA_7	248	L	0.002	0.333	0.665	0.806	0.166	0.028	0.02	1	-3	-3	-2	-1	-3	-2	-4	-3	1	3	-4	1	2	0	-2	-1	3	-1	0		hasPrediction		0.0002	0	0.0002	0.0001	0.0001	0.0006	0	0.0044	0.0007		-
	4L3FA_7	249	T	0.002	0.881	0.117	0.068	0.513	0.419	0.019	-1	-1	-2	0	-2	1	2	-3	-1	-3	-2	1	-5	-3	-2	3	3	-1	-4	-2		hasPrediction		0	0	0.0001	0.0003	0	0.0001	0	0.0009	0.0002		-
	4L3FA_7	250	I	0.002	0.917	0.081	0.602	0.356	0.042	0.018	-2	-4	-2	-1	-1	-3	-4	1	-3	3	-1	-4	1	0	-7	-2	-1	9	-2	1		hasPrediction		0.0001	0	0.0003	0.0001	0.0002	0.0005	0	0.0002	0.0002		-
	4L3FA_7	251	T	0.001	0.51	0.49	0.055	0.654	0.292	0.018	-3	-2	1	2	-1	-1	2	-3	0	1	2	0	-2	0	-3	0	1	-1	-3	-2		hasPrediction		0.0001	0	0.0004	0.0009	0.0001	0.0003	0	0.0053	0.0009		-
	4L3FA_7	252	S	0.004	0.162	0.834	0.047	0.382	0.571	0.019	0	-1	0	2	-1	0	2	3	-1	-2	-1	-1	-2	-3	-1	0	-1	-5	-2	-3		hasPrediction		0.0001	0.0001	0.0002	0.0703	0.0013	0.0026	0	0.0611	0.017		-
	4L3FA_7	253	D	0.003	0.106	0.891	0.009	0.151	0.84	0.019	-2	-1	2	1	0	1	2	1	-2	-3	-2	0	-2	-1	-3	3	-1	-5	-3	-3		hasPrediction		0	0	0.0005	0	0.0003	0.0006	0	0.0005	0.0002		-
	4L3FA_7	254	G	0.003	0.255	0.743	0.197	0.547	0.256	0.019	2	0	0	-1	-2	-3	0	5	-3	-2	-3	-1	-3	-6	-5	-1	-1	-2	-7	-2		hasPrediction		0.0001	0.0001	0.0005	0.0005	0	0.0004	0	0.0039	0.0007		-
	4L3FA_7	255	L	0.002	0.663	0.335	0.853	0.139	0.008	0.018	-2	-4	-1	-5	-1	-4	-5	-5	-4	3	4	-4	0	3	-3	-3	-1	3	-1	0		hasPrediction		0.001	0.0001	0.0002	0.001	0.0028	0.0103	0	0.0086	0.003		-
	4L3FA_7	256	T	0.001	0.887	0.112	0.047	0.659	0.294	0.018	0	0	0	0	-1	0	-2	-1	0	-1	-1	-1	-3	-1	-1	-1	5	-5	0	-3		hasPrediction		0	0	0.0001	0.0004	0	0.0001	0	0.0008	0.0002		-
	4L3FA_7	257	V	0.001	0.869	0.13	0.374	0.568	0.059	0.019	-1	-4	-1	-2	-2	-2	-1	-3	-3	2	2	0	-1	1	-2	-2	-2	-4	1	4		hasPrediction		0	0	0.0001	0.0001	0	0.0002	0	0	0.0001		-
	4L3FA_7	258	S	0.001	0.531	0.468	0.381	0.579	0.04	0.019	-2	-1	2	-3	-5	-2	-3	-4	-2	-2	1	1	-2	-3	-1	5	0	-2	-5	-4		hasPrediction		0	0	0	0	0	0	0	0	0		-
	4L3FA_7	259	D	0.001	0.153	0.846	0.003	0.121	0.876	0.02	-1	-1	1	1	-1	0	1	2	-2	-3	-3	2	-3	-3	1	1	1	-5	-3	-3		hasPrediction		0	0	0	0	0	0.0001	0	0	0		-
	4L3FA_7	260	V	0.003	0.036	0.961	0.762	0.222	0.017	0.022	-3	-5	-4	-4	-1	-4	-5	-5	-4	4	2	-4	2	2	-1	-4	0	-5	-2	4		hasPrediction		0.002	0	0.0004	0.0226	0.0003	0.003	0	0	0.0036		-
	4L3FA_7	261	S	0.006	0.006	0.988	0.032	0.584	0.384	0.023	-2	0	0	0	-2	0	2	-2	0	-2	-1	-1	-2	-5	4	2	1	-6	-2	-2		hasPrediction		0	0	0	0	0	0.0001	0	0	0		-
	4L3FA_7	262	K	0.246	0.001	0.753	0.007	0.17	0.823	0.023	0	-2	-1	1	-6	1	3	1	-5	-6	-4	2	-3	-4	4	0	-2	-3	-4	-5		hasPrediction		0	0	0.0001	0	0	0.0003	0	0	0.0001		-
	4L3FA_7	263	T	0.244	0.002	0.754	0.023	0.265	0.712	0.023	4	-2	0	0	-2	-1	1	3	-4	-2	-4	-1	-1	-5	-4	0	0	-6	-4	-1		hasPrediction		0.001	0	0.0002	0.0001	0.0001	0.0004	0	0	0.0002		-
	4L3FA_7	264	D	0.239	0.002	0.759	0.078	0.651	0.271	0.021	0	-3	3	1	-3	0	4	0	-2	-3	-3	2	-4	-4	-5	0	-1	-5	-2	-5		hasPrediction		0	0	0.0001	0	0	0	0	0	0		-
	4L3FA_7	265	F	0.232	0.005	0.763	0.918	0.075	0.008	0.019	-5	-3	-4	-6	6	-2	-5	-7	-3	-2	1	-3	-1	8	-8	-5	-5	1	1	-4		hasPrediction		0	0	0	0	0	0.0013	0	0.0004	0.0002		-
	4L3FA_7	266	D	0.038	0.001	0.961	0.052	0.477	0.471	0.017	0	0	0	2	-2	1	-1	0	-1	1	-1	-1	-2	-4	1	1	1	-2	2	-3		hasPrediction		0	0	0	0.0025	0.0001	0.0003	0	0.0001	0.0004		-
	4L3FA_7	267	N	0.012	0.001	0.987	0.025	0.426	0.549	0.015	-2	1	6	-1	-2	1	-3	2	1	-6	-8	1	-5	-7	-4	2	-2	-6	-5	-5		hasPrediction		0.0006	0.0001	0	0.0017	0.0005	0.0009	0	0.0002	0.0005		-
	4L3FA_7	268	L	0.003	0.058	0.939	0.857	0.136	0.007	0.014	-4	-6	-7	-9	-4	-2	-8	-10	-5	3	6	-7	1	-2	-9	-5	-6	-4	-4	-3		hasPrediction		0.0268	0.0004	0.4392	0.062	0.0697	0.1785	0	0.1733	0.1187		-
	4L3FA_7	269	E	0.004	0.266	0.73	0.027	0.414	0.56	0.012	1	0	1	-2	-4	1	2	-3	-2	-4	-4	3	-6	-5	-2	3	1	-5	-1	-2		hasPrediction		0.0001	0.0001	0	0	0.0001	0.0005	0	0.0084	0.0011		-
	4L3FA_7	270	K	0.005	0.885	0.109	0.039	0.456	0.506	0.012	-2	-1	5	-2	-5	-4	-2	-4	-1	-1	-2	1	-4	3	-5	0	0	-5	2	2		hasPrediction		0.0123	0.0026	0.0002	0.0186	0.0954	0.0836	0.0042	0.0671	0.0355		-
	4L3FA_7	271	M	0.003	0.927	0.07	0.75	0.234	0.016	0.011	-3	-4	-4	-7	-3	-2	-4	-5	-4	0	5	-3	3	3	-3	-4	-4	-1	2	0		hasPrediction		0.0077	0	0.0001	0.0001	0.0095	0.0026	0	0.0071	0.0034		-
	4L3FA_7	272	E	0.002	0.982	0.016	0.055	0.622	0.322	0.011	-3	0	-2	-2	-3	1	2	-4	0	-1	1	2	0	-2	-5	1	3	-2	0	-2		hasPrediction		0.0073	0	0	0.0065	0.0014	0.0006	0	0.0053	0.0027		-
	4L3FA_7	273	Y	0.002	0.987	0.011	0.774	0.204	0.022	0.011	-4	-5	-6	-5	-4	-4	-6	-7	-2	3	4	-4	1	2	-6	-4	-4	7	4	-1		hasPrediction		0.0002	0	0.0001	0.0016	0.0006	0.0007	0	0.0036	0.0008		-
	4L3FA_7	274	N	0.002	0.956	0.042	0.17	0.669	0.161	0.011	-4	0	4	4	-3	-1	2	-3	-1	-2	-2	0	-3	-3	-1	0	-3	-6	2	-2		hasPrediction		0.0001	0.0001	0.0001	0.0001	0.0002	0.0003	0	0.0001	0.0001		-
	4L3FA_7	275	A	0.002	0.773	0.226	0.788	0.174	0.039	0.011	2	-4	-1	-1	-3	-2	-3	-3	-3	1	3	-3	-1	-1	-3	0	-2	-4	-1	1		hasPrediction		0.0004	0	0.0002	0.0029	0	0.0002	0	0.0029	0.0008		-
	4L3FA_7	276	R	0.003	0.712	0.285	0.117	0.565	0.318	0.011	-3	2	2	-2	-1	3	-2	-1	1	-5	-1	-2	-1	-1	-6	3	1	-2	0	-3		hasPrediction		0.0001	0	0.0002	0	0	0.0001	0	0.0001	0.0001		-
	4L3FA_7	277	I	0.005	0.629	0.366	0.331	0.41	0.259	0.011	-3	-1	1	0	1	2	0	-1	1	-2	-1	-1	-2	3	-3	1	-1	1	4	-3		hasPrediction		0.0002	0	0.0001	0	0	0.0001	0	0	0.0001		-
	4L3FA_7	278	D	0.003	0.171	0.827	0.207	0.496	0.297	0.012	-2	-3	7	3	-6	-3	-2	-1	-1	-5	-4	-2	-3	-1	-5	-1	0	-6	-5	-4		hasPrediction		0	0	0.0003	0	0	0.0002	0	0	0.0001		-
	4L3FA_7	279	L	0.019	0.096	0.885	0.317	0.413	0.269	0.012	-1	-1	5	1	-4	0	-2	1	2	1	-2	-1	0	-1	-3	0	0	-5	-3	-1		hasPrediction		0.0001	0	0.0003	0	0.0001	0.0005	0	0.0015	0.0003		-
	4L3FA_7	280	S	0.017	0.071	0.912	0.058	0.25	0.692	0.012	-2	-2	2	-1	-2	1	0	-2	-3	0	2	-1	-1	0	3	0	2	-2	-3	-2		hasPrediction		0	0	0.0001	0	0	0.0004	0	0	0.0001		-
	4L3FA_7	281	Y	0.015	0.193	0.792	0.073	0.27	0.657	0.013	1	-2	0	1	-1	-1	-1	0	0	-2	-1	-1	-2	2	-3	1	2	-3	1	0		hasPrediction		0.0002	0.0001	0.0002	0.0001	0.001	0.0015	0	0.0024	0.0007		-
	4L3FA_7	282	Q	0.008	0.461	0.53	0.192	0.479	0.329	0.013	-2	-4	-1	-3	-3	-1	-4	5	-4	-1	-3	-1	-3	-4	-2	-1	3	-7	-4	-2		hasPrediction		0	0	0.0002	0	0.0002	0.0005	0	0.0007	0.0002		-
	4L3FA_7	283	S	0.006	0.572	0.422	0.121	0.416	0.463	0.012	0	0	1	0	0	-1	0	-1	-3	-1	-2	0	-2	-4	1	3	2	-4	-3	0		hasPrediction		0	0	0.0002	0	0	0	0	0	0		-
	4L3FA_7	284	Y	0.003	0.539	0.457	0.336	0.508	0.156	0.012	-1	-3	-4	-4	-3	-5	-3	-2	-3	3	0	-3	-1	1	-4	0	0	-1	7	1		hasPrediction		0	0	0.0002	0.0001	0	0.0002	0	0	0.0001		-
	4L3FA_7	285	N	0.001	0.349	0.65	0.223	0.477	0.3	0.012	1	-4	1	-1	-1	-1	-1	-1	-2	-2	-1	-3	-1	-1	4	-1	3	-6	-1	-1		hasPrediction		0.0001	0	0.0003	0.0022	0	0.0002	0	0.0021	0.0006		-
	4L3FA_7	286	T	0.001	0.106	0.893	0.222	0.484	0.293	0.013	0	-2	-2	0	-2	1	0	-2	-2	0	-1	0	-1	-3	1	2	3	-5	-4	0		hasPrediction		0	0	0.0002	0.0002	0	0.0001	0	0	0.0001		-
	4L3FA_7	287	P	0.001	0.019	0.98	0.437	0.441	0.122	0.013	-1	-1	-3	-1	-2	-4	-2	-2	-5	-1	-2	-2	-5	-6	7	1	0	-7	-6	-1		hasPrediction		0.0002	0	0.0002	0.001	0	0.0003	0	0.0014	0.0004		-
	4L3FA_7	288	E	0.014	0.012	0.975	0.004	0.103	0.893	0.014	1	0	0	1	-3	-1	0	0	-2	-1	-1	2	-2	-3	3	0	0	-4	-3	-1		hasPrediction		0	0	0.0002	0	0	0.0001	0	0	0		-
	4L3FA_7	289	Q	0.017	0.045	0.937	0.029	0.413	0.558	0.015	-2	0	5	0	-3	2	-2	1	0	-3	-3	0	-4	-4	-2	2	-1	-1	-5	-3		hasPrediction		0.0014	0	0.0001	0.0004	0	0.0003	0	0.0004	0.0003		-
	4L3FA_7	290	F	0.012	0.066	0.922	0.675	0.285	0.04	0.015	-3	-4	-5	-4	-2	-4	-4	-5	-3	1	3	-4	3	5	-4	-3	-2	4	2	-1		hasPrediction		0	0	0.0002	0	0	0.0001	0	0.0002	0.0001		-
	4L3FA_7	291	Q	0.012	0.066	0.922	0.01	0.203	0.787	0.016	0	-2	0	-1	-2	2	-2	-2	-2	-1	-2	1	-3	-4	-1	2	4	-5	-3	0		hasPrediction		0	0	0.0002	0	0.0001	0.0004	0	0.0011	0.0002		-
	4L3FA_7	292	N	0.004	0.027	0.969	0.021	0.226	0.753	0.017	0	-1	4	0	-4	-2	-2	-2	-1	-2	-2	-2	-3	1	4	1	1	-4	-1	-3		hasPrediction		0	0	0.0002	0	0	0.0005	0	0	0.0001		-
	4L3FA_7	293	G	0.001	0.031	0.967	0.024	0.192	0.784	0.017	0	-3	2	-2	-4	2	-2	5	-3	-1	-1	-1	-1	-3	-3	0	0	-5	-3	-2		hasPrediction		0.0002	0.0002	0.0006	0.0004	0.0351	0.0692	0	0.0187	0.0156		-
	4L3FA_7	294	G	0.002	0.261	0.736	0.052	0.476	0.472	0.016	-1	0	1	0	-4	1	-2	3	1	-3	-3	3	0	-1	-3	1	0	-4	-1	-4		hasPrediction		0.0006	0.0001	0.0007	0	0.0005	0.0007	0	0	0.0003		-
	4L3FA_7	295	S	0.002	0.598	0.4	0.026	0.32	0.654	0.015	0	-1	2	-2	-4	-1	-1	-1	-1	-1	-3	0	0	-2	1	2	4	-4	1	-2		hasPrediction		0	0	0.0002	0.0004	0.0003	0.0016	0	0.0008	0.0004		-
	4L3FA_7	296	Y	0.001	0.835	0.164	0.456	0.485	0.058	0.014	-1	-4	-4	-3	-5	-3	0	-4	-2	-2	-1	-3	-3	2	-5	-1	0	0	8	-3		hasPrediction		0	0	0.0001	0	0	0.0001	0	0	0		-
	4L3FA_7	297	T	0.001	0.865	0.134	0.014	0.334	0.653	0.013	0	1	1	1	-3	1	0	-3	-2	0	-2	2	0	-3	0	1	2	-4	-2	0		hasPrediction		0	0	0.0002	0	0	0.0002	0	0.0001	0.0001		-
	4L3FA_7	298	I	0.001	0.614	0.385	0.658	0.28	0.062	0.014	0	-2	-2	-3	-3	0	-3	-1	-3	3	1	-2	2	2	-2	0	0	-3	-1	2		hasPrediction		0	0	0.0004	0	0	0.0003	0	0.0002	0.0001		-
	4L3FA_7	299	S	0.001	0.27	0.729	0.037	0.358	0.605	0.014	-1	-1	0	0	-4	0	0	-2	0	-4	-1	0	-1	-4	3	4	0	-4	0	-3		hasPrediction		0	0	0.0001	0	0	0.0003	0	0	0.0001		-
	4L3FA_7	300	M	0.001	0.042	0.957	0.175	0.415	0.41	0.013	-1	-3	2	0	-4	0	-3	3	0	-4	-4	-3	-1	-5	5	1	0	-5	-4	-2		hasPrediction		0.0012	0.0006	0.0002	0.0001	0.0015	0.0023	0	0.0019	0.001		-
	4L3FA_7	301	P	0.001	0.037	0.962	0.284	0.37	0.346	0.013	0	-2	3	0	-3	1	0	1	-2	0	-1	0	0	-3	1	1	-1	-4	-3	0		margin		-	-	-	-	-	-	-	-	-		-
	4L3FA_7	302	I	0.004	0.41	0.586	0.339	0.364	0.296	0.014	0	-3	-1	-1	1	-2	-2	-2	-3	2	-1	-1	0	-2	0	2	3	-4	-3	1		margin		-	-	-	-	-	-	-	-	-		-
	4L3FA_7	303	Y	0.002	0.717	0.281	0.588	0.324	0.087	0.014	-3	-2	-2	-4	-3	-3	-3	-3	-1	-2	0	-3	-2	2	-4	-1	-2	8	6	-2		margin		-	-	-	-	-	-	-	-	-		-
	4L3FA_7	304	D	0.001	0.821	0.177	0.28	0.543	0.177	0.015	-3	4	-2	2	-4	-1	-1	-4	-2	-3	1	3	2	-3	-3	-2	0	-4	0	-3		margin		-	-	-	-	-	-	-	-	-		-
	4L3FA_7	305	H	0.002	0.943	0.056	0.738	0.2	0.061	0.016	-3	0	-3	-4	3	-3	-3	0	5	-3	-2	-3	-2	5	-4	0	-1	-1	5	-3		margin		-	-	-	-	-	-	-	-	-		-
	4L3FA_7	306	Y	0.001	0.961	0.037	0.277	0.587	0.136	0.017	-3	-3	-3	-4	-4	2	0	0	2	-4	-3	-3	-3	1	-4	-3	-3	5	8	-3		margin		-	-	-	-	-	-	-	-	-		-
	4L3FA_7	307	F	0.001	0.957	0.042	0.771	0.203	0.025	0.019	-3	-3	-4	-4	-3	-3	-4	-4	-2	1	-1	-4	-1	5	-4	-3	-3	8	4	-1		margin		-	-	-	-	-	-	-	-	-		-
	4L3FA_7	308	T	0	0.938	0.062	0.095	0.596	0.309	0.028	0	3	0	0	-2	1	2	-2	-1	-3	-2	1	-2	-3	-1	2	2	-3	-2	-2		margin		-	-	-	-	-	-	-	-	-		-
	4L3FA_7	309	V	0	0.663	0.337	0.364	0.459	0.178	0.075	-1	-3	-3	-3	-1	-3	-3	-4	-3	4	1	-3	1	-1	-3	-2	0	-3	-1	3		margin		-	-	-	-	-	-	-	-	-		-
	4L3FA_7	310	D	0	0.002	0.998	0.008	0.062	0.93	0.459	-2	-2	1	6	-4	0	2	-1	-1	-3	-4	-1	-3	-4	-2	0	-1	-5	-3	-3		margin		-	-	-	-	-	-	-	-	-		-
	4L3FA_n	0	D	0	0	0.999	0.014	0.077	0.909	0.999	-2	1	0	4	-5	1	2	2	-3	-1	-4	1	-3	-5	2	-2	-1	-5	-4	-4		margin		-	-	-	-	-	-	-	-	-		-
	4L3FA_n	1	N	0.002	0.048	0.95	0.044	0.237	0.719	0.993	-1	0	1	2	1	1	3	-2	-2	-1	-2	1	-1	-1	-1	0	1	-4	-3	0		margin		-	-	-	-	-	-	-	-	-		-
	4L3FA_n	2	V	0.004	0.11	0.886	0.166	0.551	0.283	0.892	-1	-4	-2	-2	-3	-4	-4	-2	-4	4	2	-4	0	1	-4	-1	1	3	-2	2		margin		-	-	-	-	-	-	-	-	-		-
	4L3FA_n	3	N	0.003	0.1	0.896	0.055	0.332	0.613	0.401	-2	-2	4	-1	-2	1	-2	-3	0	-1	-1	-1	-1	0	-2	0	2	7	1	-1		margin		-	-	-	-	-	-	-	-	-		-
	4L3FA_n	4	I	0.003	0.049	0.948	0.775	0.207	0.018	0.148	-3	-3	-2	-3	-4	-2	-2	-4	-4	4	2	-4	4	4	-3	-3	-2	1	-2	1		margin		-	-	-	-	-	-	-	-	-		-
	4L3FA_n	5	P	0.003	0.013	0.984	0.033	0.315	0.652	0.076	0	-1	-1	-1	-5	-2	-1	-3	-4	-3	-4	-1	-2	-6	7	0	0	-6	-4	-4		hasPrediction		0	0	0.0002	0.0004	0	0.0001	0	0	0.0001		-
	4L3FA_n	6	D	0.022	0.004	0.974	0.116	0.591	0.293	0.054	-2	-4	2	6	-2	-3	0	-3	2	-3	-3	-2	-1	-3	-1	-1	-2	-7	-1	-3		hasPrediction		0	0.0001	0.0002	0.001	0	0.0001	0	0	0.0002		-
	4L3FA_n	7	S	0.908	0.001	0.091	0.019	0.216	0.765	0.04	-1	0	0	0	2	0	0	0	1	-3	-3	0	-7	-3	5	-1	0	-1	-1	-2		hasPrediction		0.0001	0.0001	0.0001	0.0005	0	0.0001	0	0	0.0001		-
	4L3FA_n	8	T	0.951	0.001	0.048	0.052	0.496	0.452	0.034	1	-1	5	-2	-2	-1	-1	-1	2	-2	-2	0	-2	-1	-2	0	0	2	-2	0		hasPrediction		0.0001	0.0002	0.0002	0.0219	0	0.0002	0	0	0.0028		-
	4L3FA_n	9	F	0.986	0.001	0.013	0.945	0.049	0.006	0.032	-4	-4	-5	-5	0	-10	-4	-12	-11	1	6	-5	0	2	-3	-5	-2	0	-9	1		hasPrediction		0.1078	0.0714	0.9594	0.4874	0.0004	0.0049	0	0.0003	0.2039		-
	4L3FA_n	10	K	0.992	0.001	0.007	0.053	0.668	0.28	0.031	-1	3	0	-2	-4	3	2	-4	-2	-2	-2	4	-2	-4	-2	-1	0	-2	-3	-3		hasPrediction		0.0122	0.0002	0.0001	0.0009	0.0001	0.0003	0	0	0.0017		-
	4L3FA_n	11	A	0.991	0.002	0.007	0.014	0.22	0.765	0.03	0	1	1	0	-2	2	2	-2	1	-2	-3	2	-3	-1	-4	1	1	-8	-3	-1		hasPrediction		0.0039	0.0004	0.0001	0.0111	0.0015	0.0008	0	0	0.0022		-
	4L3FA_n	12	Y	0.987	0.004	0.01	0.303	0.543	0.155	0.03	-3	-6	-5	-7	-3	-2	-2	-5	-4	2	5	-5	-1	3	-6	-3	-2	-4	2	-1		hasPrediction		0.0077	0.0018	0.0012	0.0511	0.0027	0.0032	0	0.0001	0.0085		-
	4L3FA_n	13	L	0.973	0.005	0.022	0.731	0.238	0.032	0.03	-3	-3	0	0	-2	-3	-2	-3	-1	2	3	-2	0	0	-5	0	-1	0	1	2		hasPrediction		0.0002	0.0003	0.0001	0.0005	0.0007	0.0009	0	0	0.0003		-
	4L3FA_n	14	N	0.889	0.004	0.107	0.106	0.476	0.418	0.031	2	-2	2	-2	-2	-2	-3	-5	-4	2	4	-2	0	-1	-6	-1	-3	-3	-1	0		hasPrediction		0.0041	0.0002	0.0002	0.002	0.005	0.0027	0	0	0.0018		-
	4L3FA_n	15	G	0.715	0.001	0.284	0.033	0.244	0.723	0.034	0	1	1	0	-1	1	0	0	-1	-2	-1	0	-3	-1	-2	2	0	-4	-1	-1		hasPrediction		0.0002	0	0.0001	0	0.0002	0.0002	0	0	0.0001		-
	4L3FA_n	16	L	0.649	0.002	0.348	0.23	0.473	0.297	0.039	-1	0	4	0	-1	1	0	0	1	-2	1	0	0	-1	-6	0	0	-4	1	-4		hasPrediction		0.0002	0	0.0002	0.0005	0.0007	0.0006	0	0	0.0003		-
	4L3FA_n	17	L	0.389	0.002	0.609	0.571	0.329	0.101	0.052	-2	-3	5	-5	5	-5	-5	-4	0	1	3	-4	2	0	-5	-2	-2	-5	1	-1		hasPrediction		0.0015	0.0001	0.0003	0	0.0037	0.002	0	0	0.001		-
	4L3FA_n	18	G	0.019	0.001	0.98	0.017	0.138	0.845	0.072	-1	0	2	1	-3	1	0	3	0	-1	-5	2	-2	-7	-1	2	-1	-3	-5	-7		hasPrediction		0.0009	0.0009	0.0004	0.0023	0.0005	0.0015	0	0	0.0008		-
	4L3FA_n	19	Q	0.017	0.003	0.981	0.072	0.304	0.624	0.089	-2	-2	0	-2	-2	3	-1	-1	-2	2	2	1	-2	1	-2	1	-3	-4	-2	-2		hasPrediction		0.0001	0.0001	0.0004	0	0.0007	0.0012	0	0	0.0003		-
	4L3FA_n	20	A	0.023	0.003	0.974	0.05	0.188	0.763	0.096	0	-3	2	0	0	-1	-1	-1	-1	-2	-1	1	-4	-4	0	2	3	-3	-2	-1		hasPrediction		0.0002	0	0.0002	0.0002	0.0009	0.0008	0	0	0.0003		-
	4L3FA_n	21	S	0.045	0.008	0.947	0.083	0.283	0.634	0.092	-1	-2	1	2	-1	0	-1	3	-1	-1	-3	-1	-3	-2	-2	2	0	-5	-3	-1		hasPrediction		0	0.0001	0.0004	0	0.0005	0.0013	0	0	0.0003		-
	4L3FA_n	22	T	0.119	0.012	0.869	0.301	0.372	0.327	0.082	-1	-5	0	1	-2	-2	-1	-1	-5	3	1	-1	0	-1	-1	-1	2	-5	-2	1		hasPrediction		0.0004	0	0.0019	0.0013	0.0007	0.0019	0	0	0.0008		-
	4L3FA_n	23	A	0.204	0.012	0.784	0.072	0.311	0.618	0.068	0	-1	-1	0	-3	-1	0	0	-2	2	1	0	-1	0	0	0	0	-1	-2	-1		hasPrediction		0.0001	0	0.0001	0	0.0001	0.0003	0	0	0.0001		-
	4L3FA_n	24	N	0.226	0.016	0.758	0.048	0.236	0.717	0.054	-2	-3	-1	2	-7	-2	0	-2	-3	-3	-2	-2	-3	-4	6	0	0	-3	-4	-2		hasPrediction		0.0017	0.0003	0.0001	0.0059	0.0009	0.0013	0	0	0.0013		-
	4L3FA_n	25	I	0.301	0.014	0.685	0.3	0.393	0.307	0.046	0	-1	-1	0	-2	-1	0	-2	0	2	1	0	-1	0	0	1	-1	0	-1	0		hasPrediction		0.0001	0	0.0002	0.0003	0.0004	0.0008	0	0	0.0002		-
	4L3FA_n	26	T	0.292	0.003	0.705	0.347	0.419	0.234	0.042	2	-2	0	0	0	-2	0	0	-3	-1	-3	-2	-3	-1	-2	2	2	0	-3	-2		hasPrediction		0	0	0	0	0	0.0001	0	0	0		-
	4L3FA_n	27	E	0.304	0.002	0.694	0.316	0.398	0.286	0.038	-4	-6	-6	-6	-1	-4	-3	-7	-5	3	4	-2	0	5	-4	-3	-6	1	-3	0		hasPrediction		0.0002	0	0.0001	0.0016	0.0001	0.001	0	0	0.0004		-
	4L3FA_n	28	A	0.219	0.001	0.781	0.065	0.263	0.672	0.033	2	0	0	-1	1	0	1	2	0	-3	-2	0	-3	-1	-3	2	0	0	-3	-2		hasPrediction		0	0	0	0	0	0.0002	0	0	0		-
	4L3FA_n	29	Q	0.15	0	0.849	0.051	0.433	0.517	0.028	-2	1	4	0	-1	2	0	0	2	-4	-3	2	-3	-4	-3	0	-1	-5	-1	-4		hasPrediction		0.0015	0	0	0.0023	0.0002	0.0002	0	0	0.0005		-
	4L3FA_n	30	M	0.015	0.001	0.983	0.924	0.069	0.007	0.023	-2	-5	-1	-8	6	-5	-7	-6	-2	-1	4	-7	5	4	-3	-2	-4	-1	-2	-3		hasPrediction		0.0035	0.0014	0.0008	0.0107	0.0021	0.0069	0	0.0004	0.0032		-
	4L3FA_n	31	D	0.008	0.001	0.991	0.011	0.226	0.763	0.019	-2	1	0	-1	-3	0	-1	-2	-1	-1	-4	3	-3	-6	4	1	2	-7	-5	-3		hasPrediction		0.0012	0.001	0	0.0001	0.0003	0.0012	0	0	0.0005		-
	4L3FA_n	32	S	0.004	0.001	0.995	0.074	0.641	0.285	0.016	-1	1	4	-2	0	1	-2	-2	3	-6	0	2	-3	-2	-5	2	0	-4	-1	-4		hasPrediction		0.1453	0.0071	0	0.1221	0.1055	0.0072	0	0.1384	0.0657		-
	4L3FA_n	33	L	0	0.003	0.996	0.972	0.026	0.001	0.014	-4	-7	-7	-9	-3	-7	-7	-8	-5	2	6	-7	0	-2	-7	-6	-5	-6	-5	0		margin		-	-	-	-	-	-	-	-	-		N
	4L3FA_n	34	T	0	0.046	0.954	0.086	0.844	0.07	0.013	-3	4	-2	-4	-5	3	3	-5	0	-4	-3	3	-3	-8	-6	0	2	-5	-3	-2		margin		-	-	-	-	-	-	-	-	-		-
	4L3FA_n	35	Y	0.001	0.985	0.015	0.108	0.831	0.061	0.012	-2	0	1	-2	-2	-2	1	-4	3	0	-3	0	-3	0	-6	2	1	-2	2	2		margin		-	-	-	-	-	-	-	-	-		-
	4L3FA_n	36	I	0	0.998	0.002	0.987	0.012	0.001	0.012	-5	-6	-7	-8	-5	-7	-7	-8	-6	2	6	-6	0	1	-7	-6	-5	-5	-5	0		margin		-	-	-	-	-	-	-	-	-		-
	4L3FA_n	37	T	0	0.993	0.007	0.337	0.647	0.016	0.012	-3	0	3	5	-2	-2	0	-3	2	-2	-4	-1	-4	-3	-7	1	0	-3	2	-1		margin		-	-	-	-	-	-	-	-	-		-
	4L3FA_n	38	L	0	0.979	0.021	0.977	0.022	0.002	0.012	-1	-6	-6	-7	0	-6	-6	-7	-7	3	5	-6	2	1	-6	-4	-4	-2	-3	1		margin		-	-	-	-	-	-	-	-	-		-
	4L3FA_n	39	A	0.001	0.896	0.103	0.452	0.537	0.011	0.012	-1	1	1	0	-1	0	0	0	0	-3	-3	-1	-3	-2	-3	4	0	-1	0	-3		margin		-	-	-	-	-	-	-	-	-		-
	4L3FA_n	40	N	0	0.114	0.886	0.048	0.521	0.432	0.013	-2	0	3	2	1	-1	-1	3	3	-5	-4	-1	-3	0	-4	1	-2	0	2	-4		margin		-	-	-	-	-	-	-	-	-		-
	4L3FA_n	41	I	0.001	0.056	0.943	0.808	0.182	0.01	0.013	-2	-3	7	-3	6	-3	-4	-4	-3	0	-3	-4	-2	-2	-4	0	0	-5	-3	-1		margin		-	-	-	-	-	-	-	-	-		-
	4L3FA_n	42	N	0.002	0.032	0.965	0.015	0.5	0.485	0.014	-1	1	3	1	-1	2	0	0	1	-3	-2	2	-1	-3	0	1	-1	-1	0	-3		margin		-	-	-	-	-	-	-	-	-		-
	6G3WA_1	39	N	0.113	0.003	0.884	0.086	0.414	0.5	0.014	0	0	1	0	1	0	0	0	0	-1	-1	1	-1	-1	-1	2	0	0	0	-2		margin		-	-	-	-	-	-	-	-	-		-
	6G3WA_1	40	N	0.059	0.006	0.935	0.087	0.39	0.523	0.014	0	1	2	0	0	0	0	0	2	-1	-1	1	-3	-1	-1	1	-1	0	0	-2		margin		-	-	-	-	-	-	-	-	-		-
	6G3WA_1	41	E	0.034	0.009	0.957	0.233	0.57	0.198	0.014	-1	-3	1	-3	7	-2	-3	-3	0	-1	3	-3	3	2	0	-1	-2	-1	-3	-3		margin		-	-	-	-	-	-	-	-	-		-
	6G3WA_1	42	N	0.019	0.016	0.965	0.035	0.263	0.703	0.013	-1	0	0	-2	-1	0	-1	-2	0	-1	-2	2	-4	-3	4	1	1	-6	-2	-2		margin		-	-	-	-	-	-	-	-	-		-
	6G3WA_1	43	S	0.013	0.066	0.922	0.221	0.705	0.074	0.012	-1	1	4	-2	-1	1	-1	-1	3	-5	-4	2	-3	-3	-3	2	0	-5	-2	-4		margin		-	-	-	-	-	-	-	-	-		-
	6G3WA_1	44	V	0.002	0.364	0.634	0.98	0.019	0.001	0.011	-4	-6	-5	-6	-3	-6	-6	-7	-8	3	6	-5	0	-2	-5	-5	-4	-5	-4	1		hasPrediction		0.9393	0.9743	1	0.8678	0.9365	0.9356	1	0.9108	0.9455		N
	6G3WA_1	45	I	0.001	0.509	0.49	0.169	0.802	0.029	0.011	-4	3	-1	-3	-3	2	3	-7	0	-2	-3	4	-4	-4	-5	-1	3	-4	-4	-1		hasPrediction		0.0013	0.0004	0.0002	0.0059	0.0043	0.0016	0	0.0128	0.0033		-
	6G3WA_1	46	R	0.001	0.984	0.015	0.051	0.706	0.243	0.011	-3	1	0	-1	0	-1	2	-4	3	-1	-3	1	-2	-1	-7	2	2	0	1	0		hasPrediction		0.0195	0.0008	0	0.0321	0.01	0.0066	0	0.0122	0.0102		-
	6G3WA_1	47	V	0.001	0.993	0.006	0.986	0.014	0.001	0.011	-5	-8	-8	-7	-5	-7	-8	-8	-8	3	6	-8	-1	2	-7	-6	-5	-6	-5	1		hasPrediction		0.0022	0.0001	0.0005	0.0016	0.0024	0.0023	0	0.0039	0.0016		-
	6G3WA_1	48	D	0.001	0.968	0.031	0.218	0.763	0.019	0.011	-3	0	4	3	-1	-1	0	-3	2	-1	-4	0	-4	-2	-5	1	1	0	1	-1		hasPrediction		0.0001	0	0	0.0004	0	0	0	0	0.0001		-
	6G3WA_1	49	L	0	0.717	0.283	0.971	0.028	0.002	0.011	-2	-7	-7	-9	1	-7	-8	-7	-6	4	5	-7	2	2	-6	-7	-5	1	-4	1		hasPrediction		0.0015	0.0001	0.0026	0.001	0.0023	0.0124	0	0.004	0.003		-
	6G3WA_1	50	G	0.008	0.575	0.416	0.385	0.581	0.033	0.012	-1	1	2	0	-1	0	0	0	1	-2	-4	-1	-2	-2	0	3	0	-3	-1	-3		hasPrediction		0	0	0.0002	0.0001	0	0.0001	0	0	0		-
	6G3WA_1	51	N	0.003	0.234	0.763	0.068	0.481	0.452	0.013	-2	0	3	2	1	-1	-1	2	2	-4	-3	0	-1	-1	-3	1	-2	0	2	-4		hasPrediction		0.0001	0.0001	0.0003	0.0005	0.0001	0.0003	0	0	0.0002		-
	6G3WA_1	52	A	0.001	0.118	0.881	0.796	0.19	0.014	0.014	-2	-3	5	-2	8	-4	-5	-3	-2	-1	-2	-3	-2	-1	-3	1	0	-3	-1	-2		hasPrediction		0.0001	0	0.0003	0.0007	0	0.0002	0	0	0.0002		-
	6G3WA_1	53	D	0.004	0.079	0.917	0.025	0.394	0.581	0.016	-1	2	2	1	-1	1	0	0	1	-2	-2	1	-2	-2	0	0	0	-2	-1	-3		hasPrediction		0.0004	0.0011	0.0005	0.0032	0	0.0007	0	0	0.0007		-
	6G3WA_1	54	L	0.006	0.025	0.969	0.831	0.16	0.009	0.017	-3	-2	-1	-3	-1	-3	-4	-4	-3	4	4	-2	1	2	-2	-2	-2	-2	-2	1		hasPrediction		0.002	0.0008	0.001	0.0025	0.0011	0.0044	0	0	0.0015		-
	6G3WA_1	55	S	0.014	0.013	0.973	0.04	0.42	0.539	0.016	-2	0	1	1	-2	0	1	0	-1	-1	-1	1	-3	-2	-1	2	3	-3	-3	-1		hasPrediction		0.0005	0.0001	0.0013	0.0012	0.0002	0.0006	0	0	0.0005		-
	6G3WA_1	56	G	0.022	0.009	0.968	0.036	0.309	0.655	0.016	-1	0	1	4	-1	0	1	0	0	-2	-3	0	-1	-2	-1	1	1	-2	-1	-2		hasPrediction		0.001	0.0014	0.0032	0.005	0.0012	0.0022	0	0	0.0017		-
	6G3WA_1	57	Q	0.019	0.006	0.976	0.072	0.436	0.492	0.015	-1	-1	0	1	-2	0	1	-2	0	2	0	0	-1	0	-1	1	-1	-2	-2	0		hasPrediction		0.001	0.0003	0.0151	0.0183	0.0006	0.0028	0	0	0.0048		-
	6G3WA_1	58	L	0.082	0.005	0.913	0.544	0.38	0.076	0.014	-1	-2	0	1	0	-1	-1	2	0	0	1	-2	-1	1	1	1	0	-2	-2	0		hasPrediction		0.0005	0.0001	0.0005	0.0021	0.0002	0.0007	0	0	0.0005		-
	6G3WA_1	59	V	0.209	0.004	0.787	0.561	0.401	0.038	0.013	-1	-2	-2	-1	0	-2	-1	-3	-2	2	2	-1	1	1	2	0	-1	-1	-2	1		hasPrediction		0.0061	0.0034	0.001	0.0044	0.0016	0.0067	0	0	0.0029		-
	6G3WA_1	60	P	0.308	0.001	0.691	0.013	0.198	0.789	0.012	0	0	1	1	-1	1	1	-1	0	-1	-1	0	-1	-1	1	1	0	-2	-1	-1		hasPrediction		0.0006	0.0001	0.0005	0.0023	0.0006	0.0011	0	0	0.0007		-
	6G3WA_1	61	Q	0.311	0.001	0.689	0.108	0.61	0.282	0.012	1	-1	0	1	1	-1	0	-1	1	0	-1	-1	-1	1	-1	1	0	1	-1	0		hasPrediction		0.0001	0	0.0001	0	0	0.0001	0	0	0		-
	6G3WA_1	62	L	0.265	0.002	0.733	0.964	0.031	0.005	0.012	-3	-6	-5	-5	-3	-6	-6	-5	-4	3	4	-5	1	5	-4	-3	-4	1	-3	1		hasPrediction		0.0005	0.0001	0.0003	0.001	0.0013	0.0034	0	0	0.0008		-
	6G3WA_1	63	G	0.09	0	0.91	0.125	0.6	0.275	0.012	1	0	0	-1	1	0	0	1	0	-2	-1	0	0	-1	0	2	0	-2	-1	-1		hasPrediction		0.0001	0	0	0.0018	0	0.0003	0	0	0.0003		-
	6G3WA_1	64	Q	0.05	0.001	0.949	0.013	0.295	0.692	0.012	-1	1	3	-1	0	1	0	0	3	-3	-2	1	-2	-1	-1	1	-1	-2	0	-3		hasPrediction		0.0015	0	0.0001	0.0027	0.0002	0.0005	0	0.0001	0.0006		-
	6G3WA_1	65	L	0.007	0.002	0.991	0.924	0.073	0.003	0.012	-2	-5	-1	-4	7	-2	-5	-4	-1	-2	3	-4	3	2	0	-1	-2	-1	-1	-1		hasPrediction		0.0059	0.0024	0.0007	0.0036	0.0067	0.0093	0	0.0002	0.0036		-
	6G3WA_1	66	K	0.004	0.001	0.995	0.006	0.165	0.829	0.012	-2	1	0	-2	-1	0	0	-3	1	-2	-3	2	-4	-3	4	1	1	-3	-3	-1		hasPrediction		0.0038	0.0037	0	0.0005	0.0015	0.0024	0	0.0007	0.0016		-
	6G3WA_1	67	N	0.002	0.001	0.997	0.066	0.684	0.249	0.011	-1	1	4	-1	0	1	-1	-1	2	-4	-2	2	-2	-3	-3	2	0	-6	-1	-3		hasPrediction		0.0537	0.0052	0.0001	0.1374	0.0527	0.0054	0	0.1414	0.0495		-
	6G3WA_1	68	L	0	0.009	0.991	0.971	0.028	0.001	0.011	-6	-5	-9	-6	-4	-7	-9	-7	-6	2	6	-7	1	-2	-6	-5	-3	-8	-7	0		margin		-	-	-	-	-	-	-	-	-		L
	6G3WA_1	69	Q	0	0.093	0.906	0.059	0.832	0.11	0.011	-4	3	-2	-2	-5	3	3	-4	0	-2	-3	3	-4	-5	-5	-1	2	-3	-4	-1		margin		-	-	-	-	-	-	-	-	-		-
	6G3WA_1	70	Y	0.001	0.99	0.01	0.083	0.837	0.081	0.011	-2	1	0	-1	-1	-1	2	-4	3	-1	-3	1	-3	-1	-7	1	1	-2	2	0		margin		-	-	-	-	-	-	-	-	-		-
	6G3WA_1	71	L	0	0.997	0.003	0.984	0.016	0.001	0.011	-5	-5	-11	-9	-3	-8	-8	-11	-8	3	6	-7	-1	1	-7	-6	-6	-4	-6	1		margin		-	-	-	-	-	-	-	-	-		-
	6G3WA_1	72	E	0	0.987	0.013	0.12	0.854	0.026	0.011	-3	0	3	3	-1	-1	0	-3	2	0	-3	0	-2	-2	-5	1	0	-2	1	-1		margin		-	-	-	-	-	-	-	-	-		-
	6G3WA_1	73	L	0	0.837	0.163	0.981	0.017	0.001	0.011	-2	-7	-5	-8	1	-9	-7	-8	-6	4	5	-7	1	2	-6	-4	-4	-3	-4	1		margin		-	-	-	-	-	-	-	-	-		-
	6G3WA_1	74	Y	0.003	0.762	0.235	0.223	0.738	0.039	0.011	-1	1	1	0	0	0	0	0	0	-2	-3	0	-2	-2	-1	3	0	-1	1	-2		margin		-	-	-	-	-	-	-	-	-		-
	6G3WA_1	75	S	0.003	0.273	0.724	0.085	0.44	0.475	0.012	-2	0	3	2	0	0	-1	3	2	-5	-3	-1	-1	-1	-4	1	-3	1	1	-4		margin		-	-	-	-	-	-	-	-	-		-
	6G3WA_1	76	N	0.001	0.115	0.884	0.624	0.348	0.028	0.014	-2	-4	5	-2	7	-4	-4	-3	-2	-1	-3	-3	-1	-2	-3	1	1	-5	-2	-1		margin		-	-	-	-	-	-	-	-	-		-
	6G3WA_1	77	N	0.005	0.094	0.901	0.049	0.42	0.532	0.016	-1	1	2	0	-1	1	0	0	1	-2	-2	2	-2	-1	1	1	0	-2	0	-2		margin		-	-	-	-	-	-	-	-	-		-
	6G3WA_3	87	G	0.06	0	0.94	0.142	0.495	0.364	0.017	1	1	0	-1	1	1	0	1	1	-2	-2	1	-1	-1	-1	2	0	-1	-1	-2		margin		-	-	-	-	-	-	-	-	-		-
	6G3WA_3	88	N	0.056	0.002	0.943	0.023	0.312	0.666	0.016	-1	1	3	0	0	1	0	1	2	-2	-2	1	-2	-1	-1	1	0	-3	0	-3		margin		-	-	-	-	-	-	-	-	-		-
	6G3WA_3	89	L	0.028	0.005	0.967	0.804	0.185	0.011	0.015	-2	-3	0	-6	6	-3	-5	-4	1	-1	3	-4	2	3	-1	-1	-2	1	-2	-2		margin		-	-	-	-	-	-	-	-	-		-
	6G3WA_3	90	T	0.012	0.005	0.983	0.029	0.348	0.623	0.014	-2	1	-1	-2	-2	0	-1	-2	0	-2	-3	2	-4	-2	4	1	1	-5	-4	-2		margin		-	-	-	-	-	-	-	-	-		-
	6G3WA_3	91	N	0.008	0.008	0.984	0.072	0.641	0.288	0.012	-2	1	4	-2	0	1	-1	-2	2	-5	-2	2	-3	-2	-3	2	0	-4	-1	-5		margin		-	-	-	-	-	-	-	-	-		-
	6G3WA_3	92	L	0	0.021	0.978	0.967	0.032	0.002	0.011	-5	-6	-7	-9	-5	-7	-8	-8	-6	2	6	-6	1	-2	-7	-5	-6	-3	-5	0		hasPrediction		0.9239	0.9668	1	0.8536	0.9532	0.9381	1	0.8955	0.9414		L
	6G3WA_3	93	V	0	0.097	0.903	0.159	0.802	0.039	0.011	-4	3	-1	-2	-2	2	3	-4	0	-2	-3	3	-4	-5	-5	-1	2	-5	-4	-1		hasPrediction		0.0009	0.0005	0.0002	0.0004	0.0021	0.0016	0	0.0031	0.0011		-
	6G3WA_3	94	S	0	0.99	0.009	0.125	0.787	0.088	0.011	-3	1	0	-1	0	-1	2	-4	3	-1	-2	1	0	-1	-6	2	1	-1	2	1		hasPrediction		0.0289	0.001	0.0001	0.0409	0.0496	0.0322	0	0.032	0.0231		-
	6G3WA_3	95	L	0	0.998	0.002	0.979	0.02	0.001	0.011	-6	-6	-9	-10	-4	-8	-9	-8	-6	3	6	-6	0	1	-7	-5	-5	-5	-4	1		hasPrediction		0.0015	0	0.0003	0.0113	0.0026	0.0032	0	0.011	0.0037		-
	6G3WA_3	96	D	0	0.987	0.012	0.153	0.805	0.041	0.011	-3	0	3	4	0	-1	0	-3	2	-1	-3	0	-3	-1	-5	2	0	0	0	-2		hasPrediction		0.0002	0	0.0001	0.0005	0	0.0001	0	0.0014	0.0003		-
	6G3WA_3	97	L	0	0.823	0.177	0.981	0.018	0.001	0.011	-3	-5	-8	-9	0	-8	-7	-7	-7	4	5	-6	3	2	-8	-6	-4	-6	-3	2		hasPrediction		0.0025	0.0001	0.0034	0.0023	0.004	0.0076	0	0.0031	0.0029		-
	6G3WA_3	98	Y	0.006	0.766	0.229	0.195	0.68	0.125	0.011	0	0	1	0	0	0	0	0	1	-2	-3	-1	-1	-2	-1	4	-1	-1	0	-3		hasPrediction		0.0002	0	0.0002	0.0012	0	0.0001	0	0	0.0002		-
	6G3WA_3	99	L	0.004	0.349	0.646	0.199	0.524	0.277	0.011	-2	1	3	1	1	0	0	2	3	-4	-3	-1	-2	-1	-4	1	-2	1	2	-4		hasPrediction		0.0002	0.0001	0.0004	0.0043	0.0001	0.0003	0	0	0.0007		-
	6G3WA_3	100	N	0.001	0.082	0.917	0.557	0.401	0.042	0.012	-2	-4	5	-2	7	-3	-3	-3	-2	-2	-2	-2	-1	-2	-2	0	1	-3	-2	-1		hasPrediction		0.0005	0.0001	0.0006	0.0002	0	0.0004	0	0	0.0002		-
	6G3WA_3	101	S	0.004	0.049	0.946	0.079	0.386	0.535	0.014	-1	1	2	1	-2	1	0	0	2	-2	-2	1	-1	-1	0	1	0	-3	-1	-1		hasPrediction		0.0007	0.0013	0.0008	0.0006	0.0002	0.0011	0	0	0.0006		-
	6G3WA_3	102	F	0.002	0.017	0.981	0.538	0.356	0.105	0.015	-3	-2	-1	-3	-1	-2	-3	-3	-2	4	3	-1	0	2	-2	-1	-1	-2	-1	1		hasPrediction		0.0026	0.001	0.001	0.0017	0.0003	0.0013	0	0.0001	0.001		-
	6G3WA_3	103	T	0.002	0.01	0.987	0.036	0.248	0.715	0.016	-2	0	0	0	-2	-1	0	-1	-2	0	0	0	-1	-1	-1	1	3	-1	-3	-1		hasPrediction		0.0008	0.0003	0.0029	0.0064	0.0002	0.0009	0	0	0.0014		-
	6G3WA_3	104	G	0.001	0.006	0.992	0.142	0.445	0.414	0.016	-1	0	1	4	-2	0	1	0	0	-2	-3	0	-2	-2	-1	2	1	-1	-1	-2		hasPrediction		0.0005	0.0008	0.0027	0.001	0.0006	0.0017	0	0	0.0009		-
	6G3WA_3	105	P	0.002	0.005	0.993	0.091	0.356	0.553	0.015	0	0	0	0	-1	0	1	-2	0	2	0	-1	-1	0	-2	0	0	0	-1	0		hasPrediction		0.0008	0.0002	0.0069	0.0272	0.0011	0.0039	0	0.0001	0.005		-
	6G3WA_3	106	I	0.015	0.002	0.983	0.38	0.432	0.188	0.014	-1	-3	-1	0	0	-2	-1	1	-1	1	2	-2	1	1	0	1	-1	0	-2	0		hasPrediction		0.0007	0.0002	0.0011	0.0007	0.0005	0.0014	0	0	0.0006		-
	6G3WA_3	107	P	0.16	0.001	0.839	0.231	0.435	0.335	0.014	0	-2	-1	0	-2	-2	0	-2	-2	1	1	-1	1	1	3	0	-1	0	-1	0		hasPrediction		0.0012	0.0015	0.0014	0.0043	0.001	0.0036	0	0	0.0016		-
	6G3WA_3	108	D	0.305	0.001	0.694	0.006	0.136	0.859	0.014	-1	0	1	1	-2	1	2	-1	1	-1	-1	1	0	-1	0	1	0	-1	-1	-1		hasPrediction		0.0004	0.0002	0.0009	0.0003	0.001	0.0015	0	0	0.0005		-
	6G3WA_3	109	S	0.352	0.001	0.647	0.315	0.475	0.21	0.014	1	-2	0	0	1	-1	0	0	0	0	0	-1	0	1	0	1	-1	0	-1	-1		hasPrediction		0.0001	0	0.0003	0	0.0001	0.0003	0	0	0.0001		-
	6G3WA_3	110	L	0.32	0.002	0.678	0.868	0.112	0.02	0.014	-3	-5	-4	-5	0	-4	-5	-5	-4	3	4	-5	1	5	-3	-3	-3	0	-1	0		hasPrediction		0.0002	0.0001	0.0008	0.0004	0.0004	0.0021	0	0	0.0005		-
	6G3WA_3	111	G	0.202	0	0.798	0.12	0.475	0.405	0.014	1	0	0	-1	1	1	0	1	-1	-1	-1	1	-2	-1	-1	2	0	-2	-1	-1		hasPrediction		0.0001	0	0.0001	0	0.0001	0.0007	0	0	0.0001		-
	6G3WA_3	112	K	0.174	0.001	0.825	0.022	0.344	0.635	0.013	-1	1	3	0	0	0	0	1	3	-4	-2	1	-2	0	-1	1	-1	-1	0	-3		hasPrediction		0.0022	0	0.0002	0.0108	0.0005	0.0005	0	0.0001	0.0018		-
	6G3WA_3	113	L	0.108	0.002	0.89	0.811	0.176	0.014	0.012	-1	-4	1	-5	6	-2	-4	-4	-1	-1	3	-2	3	2	-1	-1	-2	0	-2	-2		hasPrediction		0.0103	0.0028	0.0022	0.0056	0.026	0.0149	0	0.0011	0.0079		-
	6G3WA_3	114	F	0.033	0.002	0.965	0.083	0.583	0.334	0.011	-2	1	0	-3	-1	0	-1	-2	1	-2	-3	2	-3	-3	4	1	2	-4	-3	-3		hasPrediction		0.008	0.0058	0.0001	0.0011	0.0018	0.002	0	0.0021	0.0026		-
	6G3WA_3	115	K	0.013	0.003	0.984	0.022	0.404	0.574	0.011	-1	1	4	-2	-1	1	-1	-1	2	-4	-2	2	-1	-2	-2	2	0	-3	-3	-3		hasPrediction		0.0455	0.0115	0.0001	0.0002	0.0718	0.0162	0	0.009	0.0193		-
	6G3WA_3	116	L	0	0.016	0.983	0.962	0.036	0.002	0.011	-6	-6	-6	-7	-4	-6	-7	-9	-6	2	6	-6	1	-2	-6	-7	-4	-5	-6	0		margin		-	-	-	-	-	-	-	-	-		L
	6G3WA_3	117	R	0.001	0.11	0.89	0.037	0.77	0.193	0.011	-3	3	-1	-2	-4	2	3	-4	1	-2	-3	3	-2	-5	-4	-1	2	-2	-4	-2		margin		-	-	-	-	-	-	-	-	-		-
	6G3WA_3	118	F	0.001	0.987	0.012	0.148	0.803	0.05	0.011	-3	1	-1	-2	-1	0	2	-5	2	0	-2	1	-1	-1	-5	1	2	-1	2	1		margin		-	-	-	-	-	-	-	-	-		-
	6G3WA_3	119	L	0	0.996	0.004	0.979	0.02	0.001	0.011	-4	-6	-7	-8	-3	-8	-7	-7	-6	3	6	-7	-1	1	-7	-6	-6	-5	-6	1		margin		-	-	-	-	-	-	-	-	-		-
	6G3WA_3	120	R	0	0.978	0.022	0.056	0.899	0.045	0.011	-3	1	3	3	0	-2	0	-2	3	0	-3	0	-3	-1	-5	1	0	0	1	-1		margin		-	-	-	-	-	-	-	-	-		-
	6G3WA_3	121	L	0	0.715	0.285	0.976	0.022	0.001	0.011	-2	-7	-6	-6	0	-6	-7	-8	-7	4	5	-7	2	2	-5	-5	-4	-5	-4	2		margin		-	-	-	-	-	-	-	-	-		-
	6G3WA_3	122	N	0.008	0.597	0.395	0.246	0.694	0.059	0.013	-1	1	1	1	0	0	0	0	1	-2	-5	-1	-2	-3	0	3	0	-2	0	-2		margin		-	-	-	-	-	-	-	-	-		-
	6G3WA_3	123	N	0.005	0.134	0.861	0.086	0.464	0.451	0.015	-2	1	3	2	0	-1	-1	3	3	-5	-4	-1	-3	0	-4	1	-2	1	1	-4		margin		-	-	-	-	-	-	-	-	-		-
	6G3WA_3	124	N	0.003	0.04	0.957	0.625	0.339	0.036	0.017	-3	-3	5	-4	8	-3	-4	-2	-2	-2	-3	-3	-1	-2	-4	1	2	-5	-3	-2		margin		-	-	-	-	-	-	-	-	-		-
	6G3WA_3	125	S	0.01	0.037	0.953	0.048	0.417	0.535	0.02	-1	2	2	0	-1	1	0	0	1	-2	-2	1	-2	-2	1	1	-1	-2	0	-1		margin		-	-	-	-	-	-	-	-	-		-
	6G3WA_4	111	G	0.202	0	0.798	0.12	0.475	0.405	0.014	1	0	0	-1	1	1	0	1	-1	-1	-1	1	-2	-1	-1	2	0	-2	-1	-1		margin		-	-	-	-	-	-	-	-	-		-
	6G3WA_4	112	K	0.174	0.001	0.825	0.022	0.344	0.635	0.013	-1	1	3	0	0	0	0	1	3	-4	-2	1	-2	0	-1	1	-1	-1	0	-3		margin		-	-	-	-	-	-	-	-	-		-
	6G3WA_4	113	L	0.108	0.002	0.89	0.811	0.176	0.014	0.012	-1	-4	1	-5	6	-2	-4	-4	-1	-1	3	-2	3	2	-1	-1	-2	0	-2	-2		margin		-	-	-	-	-	-	-	-	-		-
	6G3WA_4	114	F	0.033	0.002	0.965	0.083	0.583	0.334	0.011	-2	1	0	-3	-1	0	-1	-2	1	-2	-3	2	-3	-3	4	1	2	-4	-3	-3		margin		-	-	-	-	-	-	-	-	-		-
	6G3WA_4	115	K	0.013	0.003	0.984	0.022	0.404	0.574	0.011	-1	1	4	-2	-1	1	-1	-1	2	-4	-2	2	-1	-2	-2	2	0	-3	-3	-3		margin		-	-	-	-	-	-	-	-	-		-
	6G3WA_4	116	L	0	0.016	0.983	0.962	0.036	0.002	0.011	-6	-6	-6	-7	-4	-6	-7	-9	-6	2	6	-6	1	-2	-6	-7	-4	-5	-6	0		hasPrediction		0.91	0.9647	1	0.8189	0.9786	0.9387	1	0.9127	0.9405		L
	6G3WA_4	117	R	0.001	0.11	0.89	0.037	0.77	0.193	0.011	-3	3	-1	-2	-4	2	3	-4	1	-2	-3	3	-2	-5	-4	-1	2	-2	-4	-2		hasPrediction		0.0008	0.0012	0.0002	0.0043	0.0033	0.002	0	0.0102	0.0028		-
	6G3WA_4	118	F	0.001	0.987	0.012	0.148	0.803	0.05	0.011	-3	1	-1	-2	-1	0	2	-5	2	0	-2	1	-1	-1	-5	1	2	-1	2	1		hasPrediction		0.0063	0.0004	0.0001	0.0497	0.0145	0.0141	0	0.0512	0.017		-
	6G3WA_4	119	L	0	0.996	0.004	0.979	0.02	0.001	0.011	-4	-6	-7	-8	-3	-8	-7	-7	-6	3	6	-7	-1	1	-7	-6	-6	-5	-6	1		hasPrediction		0.0015	0.0001	0.0001	0.0021	0.0022	0.0024	0	0.008	0.002		-
	6G3WA_4	120	R	0	0.978	0.022	0.056	0.899	0.045	0.011	-3	1	3	3	0	-2	0	-2	3	0	-3	0	-3	-1	-5	1	0	0	1	-1		hasPrediction		0.0001	0	0.0001	0.0003	0	0	0	0.0002	0.0001		-
	6G3WA_4	121	L	0	0.715	0.285	0.976	0.022	0.001	0.011	-2	-7	-6	-6	0	-6	-7	-8	-7	4	5	-7	2	2	-5	-5	-4	-5	-4	2		hasPrediction		0.001	0	0.0015	0	0.0022	0.0067	0	0	0.0014		-
	6G3WA_4	122	N	0.008	0.597	0.395	0.246	0.694	0.059	0.013	-1	1	1	1	0	0	0	0	1	-2	-5	-1	-2	-3	0	3	0	-2	0	-2		hasPrediction		0.0002	0	0.0001	0.0017	0	0.0001	0	0	0.0003		-
	6G3WA_4	123	N	0.005	0.134	0.861	0.086	0.464	0.451	0.015	-2	1	3	2	0	-1	-1	3	3	-5	-4	-1	-3	0	-4	1	-2	1	1	-4		hasPrediction		0.0005	0.0002	0.0003	0.0018	0.0001	0.0006	0	0	0.0004		-
	6G3WA_4	124	N	0.003	0.04	0.957	0.625	0.339	0.036	0.017	-3	-3	5	-4	8	-3	-4	-2	-2	-2	-3	-3	-1	-2	-4	1	2	-5	-3	-2		hasPrediction		0.0002	0.0001	0.0004	0.0001	0	0.0005	0	0	0.0002		-
	6G3WA_4	125	S	0.01	0.037	0.953	0.048	0.417	0.535	0.02	-1	2	2	0	-1	1	0	0	1	-2	-2	1	-2	-2	1	1	-1	-2	0	-1		hasPrediction		0.0005	0.001	0.0005	0.0017	0.0001	0.0009	0	0	0.0006		-
	6G3WA_4	126	L	0.004	0.012	0.984	0.645	0.302	0.053	0.021	-4	-2	-1	-3	-2	-3	-4	-4	-3	5	3	-1	1	2	-4	-2	-2	-3	-3	2		hasPrediction		0.0013	0.0009	0.0005	0.0004	0.0005	0.0025	0	0	0.0008		-
	6G3WA_4	127	T	0.003	0.009	0.988	0.03	0.28	0.69	0.02	-2	0	0	1	-2	0	0	-1	-1	0	0	0	-1	-2	-2	2	3	-4	-2	-1		hasPrediction		0.0006	0.0001	0.0006	0.0007	0.0003	0.0007	0	0	0.0004		-
	6G3WA_4	128	G	0.001	0.008	0.991	0.098	0.375	0.527	0.019	-2	0	2	4	-2	-1	1	-1	0	-3	-4	0	-3	-2	-2	1	1	-5	-1	-1		hasPrediction		0.0002	0.0004	0.0018	0.0004	0.0014	0.0026	0	0	0.0009		-
	6G3WA_4	129	P	0.002	0.007	0.991	0.117	0.316	0.567	0.018	0	-1	-1	0	-1	-1	1	-2	0	2	1	0	0	0	-1	0	0	-3	-2	0		hasPrediction		0.0005	0.0001	0.0042	0.0193	0.0013	0.0042	0	0	0.0037		-
	6G3WA_4	130	I	0.016	0.003	0.981	0.272	0.462	0.266	0.017	-1	-1	0	0	-1	-1	0	2	0	0	1	-1	-1	1	1	1	0	-2	-2	0		hasPrediction		0.0006	0.0001	0.0003	0.0004	0.0003	0.0009	0	0	0.0003		-
	6G3WA_4	131	P	0.075	0.003	0.922	0.394	0.359	0.247	0.017	0	-2	-1	0	0	-1	-1	-1	-2	1	1	-2	1	1	3	0	-1	-1	-3	0		hasPrediction		0.0061	0.0022	0.0005	0.0007	0.0022	0.0047	0	0	0.002		-
	6G3WA_4	132	M	0.191	0.003	0.806	0.065	0.401	0.534	0.017	0	1	1	1	-1	1	1	-1	0	-1	-1	0	0	0	-1	1	0	-2	0	-1		hasPrediction		0.0018	0.0002	0.0004	0.0041	0.0014	0.0014	0	0	0.0012		-
	6G3WA_4	133	S	0.195	0.001	0.804	0.448	0.412	0.139	0.016	2	-1	0	0	1	-1	0	-1	0	0	0	-1	0	-1	0	1	0	-1	0	0		hasPrediction		0.0001	0	0.0001	0.0009	0.0001	0.0002	0	0	0.0002		-
	6G3WA_4	134	L	0.177	0.003	0.821	0.893	0.094	0.013	0.016	-3	-5	-4	-5	-2	-5	-5	-6	-6	4	4	-4	0	5	-3	-4	-5	-1	-2	0		hasPrediction		0.0005	0.0001	0.0002	0.0011	0.0006	0.0028	0	0	0.0007		-
	6G3WA_4	135	T	0.097	0	0.903	0.093	0.487	0.42	0.016	1	1	-1	-1	2	0	0	0	0	-2	-2	1	-2	-1	-1	2	0	-2	-1	-1		hasPrediction		0	0	0	0	0	0.0003	0	0	0.0001		-
	6G3WA_4	136	N	0.064	0.001	0.935	0.037	0.404	0.559	0.015	0	1	3	0	0	0	0	1	2	-3	-2	1	-2	-2	-2	1	-1	-3	0	-3		hasPrediction		0.0028	0	0.0001	0.0217	0.0003	0.0004	0	0.0001	0.0032		-
	6G3WA_4	137	I	0.021	0.003	0.977	0.945	0.051	0.004	0.014	-2	-5	0	-6	7	-3	-7	-3	-1	0	3	-4	3	2	-1	-1	-2	-1	-2	-1		hasPrediction		0.0181	0.0009	0.0007	0.05	0.0112	0.0103	0	0.0067	0.0122		-
	6G3WA_4	138	M	0.011	0.003	0.986	0.037	0.493	0.47	0.013	-2	1	0	-2	0	0	0	-3	1	-3	-3	2	-3	-4	4	2	2	-7	-3	-2		hasPrediction		0.0042	0.0012	0	0.0003	0.0007	0.0014	0	0.0003	0.001		-
	6G3WA_4	139	T	0.008	0.004	0.988	0.064	0.631	0.305	0.012	-1	1	4	-2	0	0	-1	-1	2	-4	-2	2	-3	-3	-4	3	0	-6	-1	-5		hasPrediction		0.0316	0.0041	0.0001	0.1165	0.032	0.0073	0	0.1053	0.0371		-
	6G3WA_4	140	L	0	0.007	0.993	0.969	0.03	0.001	0.012	-5	-6	-6	-7	-6	-8	-6	-9	-9	2	6	-6	0	-2	-5	-5	-5	-8	-4	0		margin		-	-	-	-	-	-	-	-	-		C
	6G3WA_4	141	Q	0.001	0.053	0.946	0.06	0.846	0.093	0.012	-4	3	-1	-3	-2	3	4	-4	-1	-3	-2	3	-3	-6	-5	-1	2	-4	-5	-1		margin		-	-	-	-	-	-	-	-	-		-
	6G3WA_4	142	V	0.001	0.985	0.014	0.138	0.776	0.086	0.012	-3	1	0	-1	-1	0	2	-4	3	-1	-2	1	-1	0	-6	1	1	0	2	1		margin		-	-	-	-	-	-	-	-	-		-
	6G3WA_4	143	L	0	0.993	0.007	0.979	0.02	0.001	0.012	-7	-7	-8	-7	-7	-7	-10	-8	-5	3	6	-7	-1	1	-7	-5	-6	-8	-3	1		margin		-	-	-	-	-	-	-	-	-		-
	6G3WA_4	144	D	0.001	0.968	0.031	0.147	0.817	0.036	0.012	-3	0	3	4	-1	-1	0	-3	2	-1	-3	-1	-3	-2	-5	1	0	0	1	-1		margin		-	-	-	-	-	-	-	-	-		-
	6G3WA_4	145	L	0	0.662	0.338	0.97	0.028	0.002	0.013	-2	-7	-6	-10	1	-8	-8	-7	-6	4	5	-9	2	2	-7	-7	-5	-5	-4	1		margin		-	-	-	-	-	-	-	-	-		-
	6G3WA_4	146	S	0.007	0.574	0.418	0.249	0.649	0.102	0.016	0	1	0	0	-1	0	0	0	1	-3	-3	-1	-1	-2	0	4	0	-2	-1	-3		margin		-	-	-	-	-	-	-	-	-		-
	6G3WA_4	147	N	0.003	0.164	0.833	0.073	0.44	0.487	0.022	-2	0	4	2	0	0	0	3	2	-5	-4	-1	-2	-1	-5	1	-3	0	2	-4		margin		-	-	-	-	-	-	-	-	-		-
	6G3WA_4	148	N	0.002	0.077	0.921	0.589	0.358	0.053	0.032	-4	-3	6	-3	8	-4	-4	-3	-1	-2	-3	-2	-1	-3	-4	0	1	-2	-3	-2		margin		-	-	-	-	-	-	-	-	-		-
	6G3WA_4	149	R	0.011	0.112	0.877	0.017	0.292	0.691	0.05	-1	2	2	0	-3	1	0	0	1	-2	-1	1	-3	-2	1	1	-1	-2	-1	-2		margin		-	-	-	-	-	-	-	-	-		-
	1PGVA_1	11	E	0.516	0	0.484	0.014	0.18	0.806	0.013	1	1	0	0	0	2	1	0	1	-2	-3	1	-1	-3	-2	1	0	-2	-2	-2		margin		-	-	-	-	-	-	-	-	-		-
	1PGVA_1	12	D	0.376	0.001	0.623	0.022	0.226	0.752	0.014	-1	1	3	0	-1	0	0	1	2	-1	-2	1	-1	-2	-1	1	0	-4	-1	-1		margin		-	-	-	-	-	-	-	-	-		-
	1PGVA_1	13	D	0.006	0.002	0.992	0.25	0.655	0.095	0.014	-2	-3	3	0	5	-1	-4	-3	1	-2	3	-2	2	1	-3	0	-1	0	-2	-3		margin		-	-	-	-	-	-	-	-	-		-
	1PGVA_1	14	T	0.005	0.001	0.994	0.009	0.166	0.825	0.013	-2	1	0	-2	1	1	0	-2	1	-2	-3	2	-4	-5	3	2	2	-4	-3	-2		margin		-	-	-	-	-	-	-	-	-		-
	1PGVA_1	15	D	0.002	0.003	0.995	0.027	0.449	0.525	0.013	-1	0	4	-1	0	0	-1	-2	1	-4	-3	1	-4	-1	-2	3	1	-2	-1	-3		margin		-	-	-	-	-	-	-	-	-		-
	1PGVA_1	16	L	0	0.054	0.946	0.898	0.098	0.004	0.012	-4	-4	-6	-8	-3	-5	-5	-6	-5	3	6	-5	1	-1	-5	-5	-4	-2	-4	1		hasPrediction		0.8842	0.9397	1	0.7696	0.8674	0.9274	1	0.7406	0.8911		N
	1PGVA_1	17	K	0	0.147	0.853	0.006	0.375	0.619	0.012	-3	3	-2	-2	-2	3	2	-6	-2	-2	-3	3	-1	-7	-4	-1	3	-4	-2	-1		hasPrediction		0.0023	0.0003	0.0001	0.0011	0.0041	0.0039	0	0.0071	0.0024		-
	1PGVA_1	18	E	0.001	0.982	0.017	0.061	0.807	0.132	0.012	-2	1	-1	-1	-1	-1	2	-3	3	-1	-3	1	-2	-2	-5	2	1	-1	0	0		hasPrediction		0.0763	0.0021	0.0001	0.0285	0.1388	0.0407	0	0.0305	0.0396		-
	1PGVA_1	19	V	0	0.994	0.005	0.963	0.036	0.002	0.011	-6	-7	-8	-7	-2	-6	-9	-8	-5	2	6	-7	-1	2	-7	-7	-7	-4	-6	1		hasPrediction		0.0011	0	0.0009	0.0074	0.0074	0.0036	0	0.0206	0.0051		-
	1PGVA_1	20	N	0	0.989	0.011	0.233	0.743	0.024	0.011	-3	0	4	4	0	-2	0	-3	2	-1	-3	-1	-4	-1	-6	1	-1	-2	1	-1		hasPrediction		0.0017	0	0.0001	0.0001	0	0	0	0.0005	0.0003		-
	1PGVA_1	21	I	0.001	0.933	0.067	0.954	0.042	0.004	0.011	-4	-9	-6	-8	-2	-8	-6	-7	-6	3	5	-5	1	2	-8	-6	-6	0	-3	1		hasPrediction		0.0001	0	0.0002	0.0003	0	0.0003	0	0	0.0001		-
	1PGVA_1	22	N	0.005	0.708	0.286	0.187	0.699	0.114	0.012	0	1	2	1	0	0	0	0	0	-3	-5	-2	-4	-3	-3	4	0	-1	-2	-2		hasPrediction		0.0005	0.0001	0.0001	0.0001	0	0.0001	0	0	0.0001		-
	1PGVA_1	23	N	0.005	0.369	0.625	0.08	0.623	0.297	0.012	-2	1	4	1	0	-1	0	3	3	-3	-3	-1	-3	0	-5	1	-3	1	1	-4		hasPrediction		0.0001	0	0.0001	0	0	0	0	0	0		-
	1PGVA_1	24	M	0.002	0.056	0.942	0.801	0.187	0.012	0.013	-2	-2	7	-2	6	-3	-4	-4	-3	-1	-3	-4	-1	-2	-4	-1	0	-1	-4	-1		hasPrediction		0.0004	0.0009	0.0005	0.0032	0	0.0003	0	0	0.0007		-
	1PGVA_1	25	K	0.021	0.014	0.965	0.006	0.166	0.828	0.014	-2	0	2	1	0	0	1	-1	1	-2	-2	1	0	-1	2	1	0	-2	0	-2		hasPrediction		0	0	0.0002	0	0	0	0	0	0		-
	1PGVA_1	26	R	0.013	0.023	0.965	0.014	0.339	0.646	0.014	-2	1	2	1	-2	1	0	1	1	-3	-1	1	-1	0	-1	0	-1	0	0	-2		hasPrediction		0.0002	0.0003	0.0002	0.0001	0	0.0002	0	0	0.0001		-
	1PGVA_1	27	V	0.004	0.019	0.977	0.921	0.075	0.004	0.015	-4	-6	-3	-4	-1	-5	-6	-4	-2	5	4	-4	1	4	-6	-3	-3	-3	-2	1		hasPrediction		0.0007	0.0002	0.0102	0.0001	0.0001	0.0013	0	0	0.0016		-
	1PGVA_1	28	S	0.012	0.002	0.986	0.03	0.599	0.371	0.014	-3	0	1	1	-3	0	0	2	-1	-3	-3	-1	-2	-3	-1	3	3	-6	-3	-3		hasPrediction		0	0	0.0006	0	0	0.0001	0	0	0.0001		-
	1PGVA_1	29	K	0.793	0	0.207	0.019	0.328	0.653	0.014	-1	-1	1	4	-1	-1	1	1	0	-2	-2	-1	-3	-3	1	1	0	-5	-1	-2		hasPrediction		0	0	0.0012	0.0008	0	0.0002	0	0	0.0003		-
	1PGVA_1	30	E	0.821	0	0.178	0.003	0.085	0.912	0.013	0	0	0	2	-2	1	2	-2	-1	-1	-1	1	-2	-1	-1	1	0	-3	-3	-1		hasPrediction		0.0001	0.0001	0.0009	0.0007	0	0.0002	0	0	0.0003		-
	1PGVA_1	31	R	0.855	0	0.145	0.173	0.725	0.102	0.012	0	-3	0	1	1	0	-1	3	0	-1	-1	-1	-1	-1	-1	1	-1	-4	-2	-1		hasPrediction		0.0003	0.0002	0.0007	0.0003	0	0.0001	0	0	0.0002		-
	1PGVA_1	32	I	0.896	0	0.104	0.957	0.041	0.002	0.011	1	-3	-4	-4	1	-2	-4	-2	-4	2	2	-3	2	2	0	-2	-1	3	-3	1		hasPrediction		0.0006	0.0001	0.0009	0.0012	0	0.0007	0	0	0.0004		-
	1PGVA_1	33	R	0.964	0	0.035	0.018	0.58	0.401	0.011	0	1	0	1	-2	2	1	0	0	-1	-1	2	-1	-3	-1	1	0	-3	-2	-2		hasPrediction		0	0	0.0005	0.0006	0	0.0004	0	0	0.0002		-
	1PGVA_1	34	S	0.978	0	0.022	0.088	0.728	0.184	0.011	2	0	0	0	0	0	1	-1	0	0	0	-1	-1	-1	0	1	0	1	-1	0		hasPrediction		0.0004	0.0004	0.0005	0.008	0.0001	0.0005	0	0	0.0012		-
	1PGVA_1	35	L	0.987	0	0.012	0.978	0.021	0.001	0.011	-4	-6	-5	-5	-3	-8	-5	-6	-4	4	4	-6	1	4	-3	-4	-4	0	-3	1		hasPrediction		0.0002	0.0001	0.0029	0.0011	0.0006	0.0036	0	0	0.0011		-
	1PGVA_1	36	I	0.993	0	0.007	0.789	0.204	0.007	0.011	2	-3	-2	-2	3	-2	-2	-1	-2	1	1	-2	0	1	1	1	-1	-1	-3	-1		hasPrediction		0.0018	0.004	0.0004	0.0022	0.0006	0.0026	0	0	0.0015		-
	1PGVA_1	37	E	0.992	0	0.008	0.023	0.403	0.574	0.011	-1	0	1	2	-2	2	3	-1	2	-2	-2	1	-2	-2	-1	1	-1	-3	-1	-3		hasPrediction		0.0001	0	0.0002	0.0002	0.0003	0.001	0	0	0.0002		-
	1PGVA_1	38	A	0.986	0	0.013	0.611	0.369	0.02	0.011	3	-2	-1	-2	1	-2	-1	0	-1	0	0	-2	1	1	-2	1	-1	-1	-2	0		hasPrediction		0.0002	0	0.0001	0.0002	0.0002	0.0004	0	0	0.0001		-
	1PGVA_1	39	A	0.957	0.001	0.042	0.987	0.012	0.001	0.012	-3	-6	-3	-5	-2	-4	-5	-6	-5	3	5	-4	2	3	-5	-2	-4	-2	-3	1		hasPrediction		0.0001	0	0.0003	0.0005	0.0009	0.0027	0	0	0.0006		-
	1PGVA_1	40	C	0.609	0	0.391	0.271	0.674	0.055	0.012	1	2	0	-1	1	1	1	-1	0	-2	-1	2	-1	-2	0	1	0	-5	-1	-1		hasPrediction		0.0001	0.0003	0.0001	0	0.0001	0.0007	0	0	0.0001		-
	1PGVA_1	41	N	0.304	0	0.695	0.025	0.278	0.697	0.012	0	1	3	0	0	1	0	0	1	-2	-2	1	-2	-1	-2	1	0	-2	-1	-2		hasPrediction		0.0019	0	0.0001	0.0079	0.0009	0.001	0	0.0001	0.0015		-
	1PGVA_1	42	S	0.005	0.002	0.993	0.785	0.209	0.006	0.012	-2	-2	4	-3	5	-1	-4	-3	1	-2	2	-3	2	1	-1	0	-1	-2	-1	-3		hasPrediction		0.1055	0.0055	0.0014	0.0358	0.0722	0.012	0	0.0023	0.0293		-
	1PGVA_1	43	K	0.005	0.001	0.994	0.01	0.186	0.804	0.012	-1	1	-1	-1	1	0	0	-2	1	-3	-3	2	-4	-6	4	1	2	-5	-4	-3		hasPrediction		0.0054	0.002	0.0001	0.0005	0.0028	0.0025	0	0.0001	0.0017		-
	1PGVA_1	44	H	0.002	0.002	0.997	0.129	0.766	0.106	0.012	-1	1	3	-1	0	0	-2	-1	3	-4	-3	2	-3	-2	-2	2	1	-2	-1	-2		hasPrediction		0.0463	0.0086	0.0001	0.0002	0.1568	0.0163	0	0.0366	0.0331		-
	1PGVA_1	45	I	0	0.04	0.96	0.982	0.017	0.001	0.012	-6	-8	-6	-8	-4	-8	-7	-9	-9	3	6	-7	1	-2	-7	-7	-6	-2	-6	1		margin		-	-	-	-	-	-	-	-	-		L
	1PGVA_1	46	E	0	0.095	0.904	0.033	0.663	0.304	0.011	-3	3	-1	-3	-3	2	3	-6	0	-2	-3	3	-3	-6	-5	-1	2	-2	-3	-1		margin		-	-	-	-	-	-	-	-	-		-
	1PGVA_1	47	K	0.001	0.977	0.022	0.065	0.771	0.165	0.011	-2	1	-1	-1	-2	0	2	-4	3	-1	-3	1	-2	-1	-5	2	2	0	2	1		margin		-	-	-	-	-	-	-	-	-		-
	1PGVA_1	48	F	0.001	0.992	0.007	0.987	0.012	0.001	0.011	-4	-6	-5	-7	-3	-5	-7	-7	-7	2	6	-6	0	1	-5	-5	-4	-2	-5	1		margin		-	-	-	-	-	-	-	-	-		-
	1PGVA_1	49	S	0.001	0.953	0.046	0.459	0.532	0.008	0.011	-3	0	3	4	0	-1	0	-3	2	-1	-3	0	-4	-4	-5	2	-1	0	1	-1		margin		-	-	-	-	-	-	-	-	-		-
	1PGVA_1	50	L	0	0.628	0.371	0.977	0.022	0.002	0.012	-2	-5	-5	-6	-2	-5	-6	-6	-4	3	5	-5	2	2	-5	-4	-4	-6	-3	1		margin		-	-	-	-	-	-	-	-	-		-
	1PGVA_1	51	A	0.004	0.502	0.495	0.344	0.606	0.05	0.012	0	1	1	1	0	0	0	0	0	-4	-4	-1	-4	-4	-1	4	0	-1	-1	-3		margin		-	-	-	-	-	-	-	-	-		-
	1PGVA_1	52	N	0.001	0.092	0.907	0.056	0.398	0.546	0.013	-3	0	3	2	0	0	-1	2	3	-4	-3	0	-1	0	-5	1	-3	-2	2	-4		margin		-	-	-	-	-	-	-	-	-		-
	1PGVA_1	53	T	0	0.047	0.953	0.681	0.301	0.019	0.013	-2	-4	7	-3	6	-1	-3	-3	0	-1	-4	-4	-1	-5	-4	0	1	-4	-5	-2		margin		-	-	-	-	-	-	-	-	-		-
	1PGVA_1	54	A	0.001	0.031	0.968	0.022	0.309	0.67	0.014	-1	1	2	0	-1	1	0	1	2	-3	-2	1	-1	-1	0	1	-2	-2	-1	-2		margin		-	-	-	-	-	-	-	-	-		-
	1PGVA_2	40	C	0.609	0	0.391	0.271	0.674	0.055	0.012	1	2	0	-1	1	1	1	-1	0	-2	-1	2	-1	-2	0	1	0	-5	-1	-1		margin		-	-	-	-	-	-	-	-	-		-
	1PGVA_2	41	N	0.304	0	0.695	0.025	0.278	0.697	0.012	0	1	3	0	0	1	0	0	1	-2	-2	1	-2	-1	-2	1	0	-2	-1	-2		margin		-	-	-	-	-	-	-	-	-		-
	1PGVA_2	42	S	0.005	0.002	0.993	0.785	0.209	0.006	0.012	-2	-2	4	-3	5	-1	-4	-3	1	-2	2	-3	2	1	-1	0	-1	-2	-1	-3		margin		-	-	-	-	-	-	-	-	-		-
	1PGVA_2	43	K	0.005	0.001	0.994	0.01	0.186	0.804	0.012	-1	1	-1	-1	1	0	0	-2	1	-3	-3	2	-4	-6	4	1	2	-5	-4	-3		margin		-	-	-	-	-	-	-	-	-		-
	1PGVA_2	44	H	0.002	0.002	0.997	0.129	0.766	0.106	0.012	-1	1	3	-1	0	0	-2	-1	3	-4	-3	2	-3	-2	-2	2	1	-2	-1	-2		margin		-	-	-	-	-	-	-	-	-		-
	1PGVA_2	45	I	0	0.04	0.96	0.982	0.017	0.001	0.012	-6	-8	-6	-8	-4	-8	-7	-9	-9	3	6	-7	1	-2	-7	-7	-6	-2	-6	1		hasPrediction		0.8139	0.9301	1	0.8475	0.8456	0.9349	1	0.8633	0.9044		L
	1PGVA_2	46	E	0	0.095	0.904	0.033	0.663	0.304	0.011	-3	3	-1	-3	-3	2	3	-6	0	-2	-3	3	-3	-6	-5	-1	2	-2	-3	-1		hasPrediction		0.0013	0.0003	0.0001	0.0009	0.0037	0.0019	0	0.0023	0.0013		-
	1PGVA_2	47	K	0.001	0.977	0.022	0.065	0.771	0.165	0.011	-2	1	-1	-1	-2	0	2	-4	3	-1	-3	1	-2	-1	-5	2	2	0	2	1		hasPrediction		0.001	0.0002	0	0.0002	0.0013	0.0013	0	0.0025	0.0008		-
	1PGVA_2	48	F	0.001	0.992	0.007	0.987	0.012	0.001	0.011	-4	-6	-5	-7	-3	-5	-7	-7	-7	2	6	-6	0	1	-5	-5	-4	-2	-5	1		hasPrediction		0.0001	0	0.0001	0.0133	0.0002	0.0004	0	0.0024	0.0021		-
	1PGVA_2	49	S	0.001	0.953	0.046	0.459	0.532	0.008	0.011	-3	0	3	4	0	-1	0	-3	2	-1	-3	0	-4	-4	-5	2	-1	0	1	-1		hasPrediction		0.0001	0	0	0	0	0	0	0	0		-
	1PGVA_2	50	L	0	0.628	0.371	0.977	0.022	0.002	0.012	-2	-5	-5	-6	-2	-5	-6	-6	-4	3	5	-5	2	2	-5	-4	-4	-6	-3	1		hasPrediction		0.0012	0.0001	0.0003	0.0002	0.0001	0.0013	0	0.0002	0.0004		-
	1PGVA_2	51	A	0.004	0.502	0.495	0.344	0.606	0.05	0.012	0	1	1	1	0	0	0	0	0	-4	-4	-1	-4	-4	-1	4	0	-1	-1	-3		hasPrediction		0.0001	0	0.0002	0	0	0	0	0	0		-
	1PGVA_2	52	N	0.001	0.092	0.907	0.056	0.398	0.546	0.013	-3	0	3	2	0	0	-1	2	3	-4	-3	0	-1	0	-5	1	-3	-2	2	-4		hasPrediction		0.0006	0.0001	0.0004	0.0007	0	0.0001	0	0	0.0002		-
	1PGVA_2	53	T	0	0.047	0.953	0.681	0.301	0.019	0.013	-2	-4	7	-3	6	-1	-3	-3	0	-1	-4	-4	-1	-5	-4	0	1	-4	-5	-2		hasPrediction		0	0	0.0002	0	0	0	0	0	0		-
	1PGVA_2	54	A	0.001	0.031	0.968	0.022	0.309	0.67	0.014	-1	1	2	0	-1	1	0	1	2	-3	-2	1	-1	-1	0	1	-2	-2	-1	-2		hasPrediction		0.0001	0.0001	0.0001	0.0001	0	0.0001	0	0	0.0001		-
	1PGVA_2	55	I	0.001	0.009	0.99	0.791	0.199	0.01	0.014	-4	-4	-3	-5	-1	-3	-4	-4	-5	5	4	-5	2	3	-3	-3	-3	-4	-2	1		hasPrediction		0.0001	0	0.0005	0	0	0.0004	0	0	0.0001		-
	1PGVA_2	56	S	0.014	0.005	0.981	0.051	0.5	0.449	0.013	-2	0	1	2	-2	-1	0	2	0	-2	-3	-1	-4	-2	-2	2	3	-5	-3	-3		hasPrediction		0	0	0.0004	0	0	0	0	0	0.0001		-
	1PGVA_2	57	D	0.735	0.001	0.264	0.011	0.27	0.72	0.013	-2	-1	1	4	-4	-1	1	2	-1	-2	-4	-1	-3	-3	0	1	1	-2	-2	-2		hasPrediction		0	0	0.0009	0.0002	0	0.0002	0	0	0.0002		-
	1PGVA_2	58	S	0.774	0.001	0.224	0.022	0.266	0.712	0.013	0	0	0	1	-3	0	2	-1	0	0	0	0	0	-2	0	0	0	-2	-2	-1		hasPrediction		0	0	0.0007	0.0007	0	0.0001	0	0	0.0002		-
	1PGVA_2	59	E	0.823	0	0.177	0.386	0.534	0.08	0.012	0	-3	-1	1	1	-2	-1	3	-1	1	-1	-2	-1	-1	-1	1	0	-5	-3	0		hasPrediction		0.0001	0.0001	0.0006	0.0004	0	0.0001	0	0	0.0002		-
	1PGVA_2	60	A	0.909	0	0.09	0.84	0.153	0.007	0.012	2	-2	-2	-2	1	-2	-2	-1	-1	1	1	-3	2	0	2	-1	-1	-1	-2	1		hasPrediction		0.0001	0.0001	0.0008	0.0002	0	0.0003	0	0	0.0002		-
	1PGVA_2	61	R	0.934	0	0.065	0.01	0.315	0.675	0.011	0	1	0	0	-1	1	1	-1	0	-1	-1	1	-1	-2	0	0	0	-2	-2	-1		hasPrediction		0	0	0.0007	0.0005	0	0.0003	0	0	0.0002		-
	1PGVA_2	62	G	0.944	0	0.056	0.442	0.506	0.052	0.011	2	-1	0	-1	-1	0	1	-1	2	0	-1	-2	0	-1	-1	1	0	-1	1	0		hasPrediction		0.0003	0.0005	0.0004	0.0018	0.0001	0.0006	0	0	0.0005		-
	1PGVA_2	63	L	0.968	0	0.032	0.972	0.026	0.002	0.011	-4	-5	-5	-7	-3	-5	-6	-7	-3	4	5	-6	1	3	-4	-4	-6	-1	-3	1		hasPrediction		0.0003	0.0002	0.0021	0.0018	0.0002	0.0027	0	0	0.0009		-
	1PGVA_2	64	I	0.98	0	0.02	0.518	0.459	0.022	0.01	3	-2	-2	-3	3	-1	-1	0	-2	-1	0	-1	0	0	1	1	0	-3	-4	0		hasPrediction		0.0017	0.0028	0.0003	0.0016	0.0004	0.0014	0	0	0.001		-
	1PGVA_2	65	E	0.982	0	0.018	0.015	0.289	0.696	0.011	0	1	1	1	-2	2	2	-1	1	-3	-2	2	-2	-3	0	1	0	-4	-2	-2		hasPrediction		0.0002	0	0.0002	0.0005	0.0001	0.0006	0	0	0.0002		-
	1PGVA_2	66	L	0.979	0	0.021	0.613	0.364	0.023	0.011	2	-3	-1	-2	1	-2	-1	-1	-2	1	1	-2	3	1	-2	0	-1	-1	0	0		hasPrediction		0.0003	0	0.0001	0.0002	0.0002	0.0004	0	0	0.0001		-
	1PGVA_2	67	I	0.954	0.001	0.046	0.962	0.035	0.003	0.011	-1	-4	-5	-5	-1	-4	-5	-4	-5	3	5	-4	0	3	-4	-3	-3	-2	-2	0		hasPrediction		0.0002	0	0.0001	0.001	0.0003	0.0015	0	0	0.0004		-
	1PGVA_2	68	E	0.658	0	0.342	0.026	0.395	0.579	0.011	1	2	0	-2	2	0	0	-1	0	-2	-1	2	-1	-1	0	2	-1	-1	-2	-2		hasPrediction		0.0003	0.0001	0	0	0.0001	0.0008	0	0	0.0002		-
	1PGVA_2	69	T	0.41	0	0.589	0.014	0.226	0.76	0.011	0	1	2	-1	1	1	0	0	2	-2	-1	1	-2	-1	-2	1	0	-5	-1	-2		hasPrediction		0.0031	0	0.0001	0.0001	0.0015	0.0009	0	0	0.0007		-
	1PGVA_2	70	S	0.005	0.001	0.994	0.751	0.239	0.01	0.011	-1	-3	4	-2	5	-1	-5	-2	1	-2	2	-2	2	1	-1	0	0	-2	-2	-2		hasPrediction		0.0721	0.0024	0.0003	0.0165	0.0534	0.0092	0	0.058	0.0265		-
	1PGVA_2	71	P	0.003	0	0.996	0.013	0.219	0.769	0.011	-2	1	0	-2	1	1	-1	-3	1	-2	-2	2	-3	-4	3	2	2	-4	-4	-2		hasPrediction		0.0063	0.0015	0.0001	0.001	0.0035	0.0032	0	0.0003	0.002		-
	1PGVA_2	72	S	0.001	0.001	0.998	0.104	0.676	0.22	0.011	-1	1	3	-1	1	0	-2	-2	2	-3	-3	1	-3	-3	-1	3	2	-5	-1	-2		hasPrediction		0.0273	0.0041	0	0.0001	0.1234	0.0194	0	0.0187	0.0241		-
	1PGVA_2	73	L	0	0.025	0.974	0.98	0.019	0.001	0.011	-6	-9	-7	-7	-3	-7	-7	-7	-7	3	6	-8	1	-2	-6	-6	-6	-7	-6	0		margin		-	-	-	-	-	-	-	-	-		L
	1PGVA_2	74	R	0	0.094	0.906	0.029	0.592	0.379	0.011	-3	4	-1	-2	-2	3	2	-5	0	-3	-3	3	-3	-4	-4	0	2	-7	-5	-1		margin		-	-	-	-	-	-	-	-	-		-
	1PGVA_2	75	V	0.001	0.977	0.022	0.167	0.793	0.04	0.011	-2	1	0	-1	-2	-1	2	-4	3	-1	-2	0	-3	-1	-4	2	2	-1	2	1		margin		-	-	-	-	-	-	-	-	-		-
	1PGVA_2	76	L	0.001	0.989	0.01	0.986	0.013	0	0.011	-5	-6	-7	-8	-6	-8	-9	-9	-7	3	6	-7	-2	1	-6	-6	-7	-5	-5	1		margin		-	-	-	-	-	-	-	-	-		-
	1PGVA_2	77	N	0.001	0.953	0.046	0.279	0.71	0.011	0.011	-3	0	4	5	-1	-1	-1	-3	2	-2	-4	-1	-3	-2	-4	1	-1	-2	0	-1		margin		-	-	-	-	-	-	-	-	-		-
	1PGVA_2	78	V	0	0.745	0.255	0.979	0.02	0.001	0.011	-3	-7	-5	-9	-1	-8	-8	-7	-7	3	5	-7	2	2	-7	-5	-5	-3	-5	1		margin		-	-	-	-	-	-	-	-	-		-
	1PGVA_2	79	E	0.002	0.651	0.347	0.199	0.742	0.059	0.012	0	1	1	1	0	0	0	0	0	-3	-4	-1	-3	-3	-2	4	-1	-1	-1	-3		margin		-	-	-	-	-	-	-	-	-		-
	1PGVA_2	80	S	0.001	0.169	0.83	0.122	0.511	0.367	0.012	-2	0	3	2	1	0	-1	2	2	-4	-3	-1	-3	0	-4	1	-2	2	2	-4		margin		-	-	-	-	-	-	-	-	-		-
	1PGVA_2	81	N	0	0.069	0.931	0.836	0.156	0.008	0.012	-3	-3	7	-3	6	-2	-5	-4	-2	-4	-3	-3	-2	-4	-3	-1	1	-5	-3	-3		margin		-	-	-	-	-	-	-	-	-		-
	1PGVA_2	82	F	0.002	0.047	0.951	0.115	0.543	0.342	0.012	-1	1	2	0	0	2	0	0	1	-2	-1	1	-1	0	0	1	-1	-3	-1	-3		margin		-	-	-	-	-	-	-	-	-		-
	1PGVA_4	96	L	0.426	0.001	0.573	0.16	0.589	0.252	0.013	1	2	-1	-2	0	1	0	0	0	-2	-2	2	-1	-2	0	2	0	-2	-1	-1		margin		-	-	-	-	-	-	-	-	-		-
	1PGVA_4	97	V	0.294	0.002	0.704	0.031	0.344	0.625	0.014	-1	1	2	0	0	2	0	0	2	-2	-2	1	-2	-1	-1	1	0	-3	-1	-2		margin		-	-	-	-	-	-	-	-	-		-
	1PGVA_4	98	T	0.012	0.009	0.98	0.694	0.29	0.016	0.014	-2	-2	5	-3	4	-2	-4	-2	1	-2	2	-2	1	0	-1	0	-2	-3	-2	-3		margin		-	-	-	-	-	-	-	-	-		-
	1PGVA_4	99	Q	0.004	0.005	0.99	0.019	0.245	0.736	0.013	-1	1	0	-2	2	1	-1	-2	1	-2	-2	2	-3	-3	3	1	2	-3	-3	-2		margin		-	-	-	-	-	-	-	-	-		-
	1PGVA_4	100	S	0.001	0.045	0.953	0.094	0.664	0.242	0.013	-2	1	3	-2	0	1	-1	-2	2	-3	-3	1	-1	-2	-2	3	2	-2	-2	-3		margin		-	-	-	-	-	-	-	-	-		-
	1PGVA_4	101	I	0.001	0.444	0.555	0.959	0.039	0.002	0.012	-5	-6	-7	-7	-4	-6	-5	-7	-7	3	6	-6	0	-4	-5	-6	-6	-6	-5	0		hasPrediction		0.8918	0.9625	1	0.8677	0.9423	0.9299	1	0.7962	0.9238		L
	1PGVA_4	102	V	0.001	0.581	0.418	0.067	0.791	0.143	0.012	-2	3	-1	-2	-3	2	3	-5	0	-1	-3	3	-2	-6	-5	0	1	-5	-4	0		hasPrediction		0.0004	0.0002	0.0001	0.0003	0.0015	0.001	0	0.0034	0.0009		-
	1PGVA_4	103	E	0.002	0.98	0.018	0.073	0.806	0.121	0.012	-1	1	-1	-1	-1	0	2	-3	3	0	-2	0	-3	-1	-5	1	1	0	1	1		hasPrediction		0.0322	0.0025	0.0001	0.0569	0.0187	0.0186	0	0.0799	0.0261		-
	1PGVA_4	104	F	0.001	0.993	0.006	0.974	0.025	0.001	0.012	-5	-5	-7	-8	-4	-8	-8	-11	-7	2	6	-8	-1	1	-6	-9	-5	-4	-5	1		hasPrediction		0.0031	0	0.0009	0.039	0.0037	0.0048	0	0.0268	0.0098		-
	1PGVA_4	105	K	0.001	0.98	0.019	0.072	0.794	0.134	0.012	-3	1	3	4	-1	-1	-1	-2	1	-1	-5	0	-2	-2	-5	1	-1	0	1	-2		hasPrediction		0.0003	0	0	0.0004	0.0001	0.0001	0	0.0001	0.0001		-
	1PGVA_4	106	A	0.001	0.783	0.217	0.973	0.025	0.002	0.013	-3	-7	-8	-7	0	-7	-6	-8	-5	3	5	-7	2	1	-5	-7	-6	-5	-7	2		hasPrediction		0.0003	0	0.0002	0.0011	0.0005	0.001	0	0.0015	0.0006		-
	1PGVA_4	107	D	0.005	0.697	0.298	0.239	0.677	0.084	0.014	0	1	1	0	0	0	-1	0	1	-3	-4	-1	-2	-2	-2	4	-1	-2	-1	-3		hasPrediction		0	0	0.0001	0	0	0	0	0	0		-
	1PGVA_4	108	N	0.004	0.307	0.688	0.115	0.433	0.452	0.015	-2	0	4	2	1	-1	-2	3	3	-3	-3	-1	-2	0	-3	0	-4	1	1	-5		hasPrediction		0	0	0.0003	0.0002	0	0.0001	0	0	0.0001		-
	1PGVA_4	109	Q	0.005	0.167	0.829	0.384	0.481	0.134	0.017	-3	-1	6	-1	5	2	-3	-5	0	-2	-3	-1	0	-2	-4	0	0	-1	-4	-1		hasPrediction		0.0018	0.0007	0.0003	0.0019	0.0001	0.0006	0	0.0014	0.0009		-
	1PGVA_4	110	R	0.013	0.13	0.858	0.046	0.393	0.561	0.018	-3	3	2	0	-3	0	0	-1	2	-1	-1	2	-2	-2	0	1	0	-1	-1	-2		hasPrediction		0.001	0.0004	0.0005	0.0018	0	0.0002	0	0.0003	0.0005		-
	1PGVA_4	111	Q	0.014	0.032	0.953	0.328	0.441	0.23	0.018	-4	-4	7	-2	5	-2	-3	-3	1	-1	-3	-2	-2	-3	-3	-1	1	-1	-3	-3		hasPrediction		0.0007	0.0051	0.0008	0.0066	0	0.0005	0	0	0.0017		-
	1PGVA_4	112	S	0.025	0.021	0.954	0.074	0.348	0.578	0.017	-1	2	2	1	-4	1	0	0	1	-3	-2	1	-1	-1	1	1	-1	-5	-1	-3		hasPrediction		0	0.0001	0.0007	0	0	0.0001	0	0	0.0001		-
	1PGVA_4	113	V	0.036	0.05	0.915	0.209	0.517	0.273	0.017	0	1	0	-1	0	-1	-1	-2	-2	0	1	0	-1	2	-1	0	1	1	0	-1		hasPrediction		0.0006	0.0006	0.0007	0.0005	0	0.0004	0	0	0.0004		-
	1PGVA_4	114	L	0.034	0.05	0.916	0.875	0.109	0.016	0.016	-4	-5	-3	-4	0	-6	-3	-5	-5	5	4	-6	1	3	-5	-3	-3	-4	-1	0		hasPrediction		0.0007	0	0.001	0.0004	0	0.0006	0	0	0.0004		-
	1PGVA_4	115	G	0.035	0.013	0.952	0.243	0.545	0.211	0.015	-2	-1	0	1	-3	0	0	2	1	-3	-3	0	-2	-3	-2	2	3	-5	-2	-1		hasPrediction		0	0	0.0006	0	0	0.0001	0	0	0.0001		-
	1PGVA_4	116	N	0.572	0.001	0.426	0.07	0.464	0.467	0.014	-1	-1	1	4	-5	0	1	1	0	-3	-3	0	-4	-3	0	1	0	-2	-1	-2		hasPrediction		0	0	0.0012	0.0001	0	0.0001	0	0	0.0002		-
	1PGVA_4	117	Q	0.788	0.002	0.209	0.032	0.327	0.641	0.013	0	1	0	1	-1	1	2	-2	0	0	-1	1	-1	-1	-1	1	0	-1	-2	-1		hasPrediction		0.0003	0.0002	0.0011	0.0012	0	0.0002	0	0	0.0004		-
	1PGVA_4	118	V	0.935	0.001	0.064	0.746	0.226	0.027	0.013	1	-2	-1	1	0	-2	0	3	-1	0	-1	-4	0	-2	-2	1	0	-1	-2	-1		hasPrediction		0.0001	0.0001	0.0008	0.0002	0	0.0001	0	0	0.0002		-
	1PGVA_4	119	E	0.974	0.001	0.025	0.745	0.23	0.025	0.012	2	-3	-3	-1	1	-2	-1	-1	-2	1	1	-3	1	0	1	-1	-1	-1	-2	1		hasPrediction		0.0002	0	0.0013	0.0003	0	0.0002	0	0	0.0003		-
	1PGVA_4	120	M	0.989	0.001	0.01	0.159	0.556	0.285	0.012	0	1	0	0	-2	1	2	0	-1	0	-1	1	0	-1	-2	0	0	-1	-2	0		hasPrediction		0	0	0.0005	0.0006	0	0.0002	0	0	0.0002		-
	1PGVA_4	121	D	0.991	0	0.009	0.206	0.65	0.145	0.012	2	-1	0	0	0	0	1	-2	2	0	0	-1	-1	-1	-1	0	0	1	0	-1		hasPrediction		0.0003	0.0005	0.0006	0.0085	0	0.0004	0	0	0.0013		-
	1PGVA_4	122	M	0.994	0	0.006	0.966	0.031	0.004	0.012	-5	-4	-7	-5	-2	-5	-5	-8	-8	4	4	-4	1	3	-3	-4	-4	1	-2	1		hasPrediction		0.0001	0.0001	0.0017	0.0008	0.0001	0.0016	0	0	0.0006		-
	1PGVA_4	123	M	0.995	0	0.005	0.705	0.275	0.021	0.012	3	-2	-2	-3	2	-1	-2	1	-2	0	0	-2	0	0	1	1	-1	-2	-3	0		hasPrediction		0.0005	0.0009	0.0005	0.0012	0.0001	0.0013	0	0	0.0006		-
	1PGVA_4	124	M	0.994	0	0.006	0.029	0.535	0.436	0.012	-1	2	2	2	-2	1	2	-2	1	-3	-2	2	-2	-2	-1	0	-1	-2	-2	-3		hasPrediction		0.0001	0	0.0003	0.0002	0.0001	0.0006	0	0	0.0002		-
	1PGVA_4	125	A	0.991	0	0.009	0.847	0.144	0.009	0.012	2	-3	-2	-2	0	-2	-3	0	-2	1	1	-2	2	1	-2	1	0	1	-1	1		hasPrediction		0.0001	0	0.0002	0.0002	0.0001	0.0005	0	0	0.0001		-
	1PGVA_4	126	I	0.97	0	0.03	0.957	0.04	0.002	0.012	-2	-4	-3	-6	0	-5	-6	-5	-3	3	4	-3	2	3	-3	-3	-3	-1	-4	1		hasPrediction		0.0002	0.0001	0.0003	0.0007	0.0004	0.0019	0	0	0.0005		-
	1PGVA_4	127	E	0.87	0	0.13	0.036	0.457	0.507	0.013	1	2	0	-1	0	1	1	0	-1	-4	-2	2	-1	-1	-1	1	-1	-1	-2	-2		hasPrediction		0.0001	0.0001	0.0001	0	0.0001	0.0008	0	0	0.0001		-
	1PGVA_4	128	E	0.718	0.001	0.281	0.014	0.226	0.76	0.013	0	1	2	0	-1	1	0	0	2	-2	-2	1	-2	-1	-2	1	0	-3	-1	-1		hasPrediction		0.0031	0.0001	0.0001	0.0002	0.0057	0.0018	0	0.0001	0.0014		-
	1PGVA_4	129	N	0.005	0.001	0.994	0.686	0.301	0.013	0.013	-1	-3	5	-4	4	-4	-4	-3	0	-2	2	-3	2	1	-1	0	-2	-1	-3	-2		hasPrediction		0.0893	0.0082	0.0016	0.0117	0.1042	0.0132	0	0.0005	0.0286		-
	1PGVA_4	130	E	0.004	0.001	0.995	0.012	0.137	0.851	0.013	-2	2	0	-2	0	0	0	-2	1	-4	-3	2	-3	-3	4	1	2	-3	-3	-2		hasPrediction		0.0174	0.0075	0.0001	0.0006	0.015	0.0102	0	0.0054	0.007		-
	1PGVA_4	131	S	0.001	0.006	0.994	0.18	0.73	0.09	0.012	-1	1	3	-2	-1	1	-1	-2	2	-4	-3	1	-2	-2	-2	3	2	0	-2	-1		hasPrediction		0.086	0.0155	0.0001	0.0001	0.2987	0.0612	0	0.0845	0.0683		-
	1PGVA_4	132	L	0.001	0.352	0.647	0.975	0.024	0.001	0.012	-5	-5	-5	-7	-6	-7	-8	-7	-5	2	6	-6	1	-2	-7	-4	-6	-7	-5	0		margin		-	-	-	-	-	-	-	-	-		C
	1PGVA_4	133	L	0	0.498	0.501	0.151	0.807	0.043	0.012	-3	3	-2	-2	-2	3	3	-4	-1	-2	-1	3	-4	-4	-4	-1	2	-4	-3	-1		margin		-	-	-	-	-	-	-	-	-		-
	1PGVA_4	134	R	0.001	0.98	0.019	0.09	0.795	0.116	0.012	-3	1	-1	-2	0	0	2	-3	3	0	-2	1	-2	-1	-6	1	2	0	1	1		margin		-	-	-	-	-	-	-	-	-		-
	1PGVA_4	135	V	0.001	0.993	0.006	0.986	0.014	0.001	0.012	-4	-6	-6	-7	-2	-6	-6	-6	-5	2	5	-6	0	2	-6	-5	-6	-4	-3	1		margin		-	-	-	-	-	-	-	-	-		-
	1PGVA_4	136	G	0.001	0.978	0.021	0.781	0.212	0.007	0.012	-3	0	3	5	0	-2	-2	-1	2	-2	-3	-2	-3	-2	-6	1	-1	-2	1	-1		margin		-	-	-	-	-	-	-	-	-		-
	1PGVA_4	137	I	0.001	0.784	0.216	0.978	0.021	0.001	0.012	-3	-6	-4	-5	0	-7	-9	-8	-5	3	5	-8	2	2	-7	-5	-5	-1	-2	1		margin		-	-	-	-	-	-	-	-	-		-
	1PGVA_4	138	S	0.004	0.684	0.312	0.522	0.449	0.029	0.013	0	2	1	2	0	0	-1	0	0	-3	-5	-1	-5	-3	-3	4	0	0	-3	-5		margin		-	-	-	-	-	-	-	-	-		-
	1PGVA_4	139	F	0.002	0.233	0.764	0.198	0.521	0.281	0.013	-2	0	3	1	1	0	-1	2	2	-3	-2	-1	-3	2	-5	0	-2	1	3	-4		margin		-	-	-	-	-	-	-	-	-		-
	1PGVA_4	140	A	0.004	0.051	0.945	0.84	0.142	0.017	0.015	-3	-2	7	-3	6	-2	-5	-3	-2	-3	-3	-4	-2	-3	-5	-1	1	-7	-3	-3		margin		-	-	-	-	-	-	-	-	-		-
	1PGVA_4	141	S	0.043	0.016	0.941	0.073	0.444	0.483	0.016	-1	1	2	1	0	2	-1	0	1	-2	-1	1	-1	-1	1	1	-1	-1	0	-3		margin		-	-	-	-	-	-	-	-	-		-
	1PGVA_5	127	E	0.87	0	0.13	0.036	0.457	0.507	0.013	1	2	0	-1	0	1	1	0	-1	-4	-2	2	-1	-1	-1	1	-1	-1	-2	-2		margin		-	-	-	-	-	-	-	-	-		-
	1PGVA_5	128	E	0.718	0.001	0.281	0.014	0.226	0.76	0.013	0	1	2	0	-1	1	0	0	2	-2	-2	1	-2	-1	-2	1	0	-3	-1	-1		margin		-	-	-	-	-	-	-	-	-		-
	1PGVA_5	129	N	0.005	0.001	0.994	0.686	0.301	0.013	0.013	-1	-3	5	-4	4	-4	-4	-3	0	-2	2	-3	2	1	-1	0	-2	-1	-3	-2		margin		-	-	-	-	-	-	-	-	-		-
	1PGVA_5	130	E	0.004	0.001	0.995	0.012	0.137	0.851	0.013	-2	2	0	-2	0	0	0	-2	1	-4	-3	2	-3	-3	4	1	2	-3	-3	-2		margin		-	-	-	-	-	-	-	-	-		-
	1PGVA_5	131	S	0.001	0.006	0.994	0.18	0.73	0.09	0.012	-1	1	3	-2	-1	1	-1	-2	2	-4	-3	1	-2	-2	-2	3	2	0	-2	-1		margin		-	-	-	-	-	-	-	-	-		-
	1PGVA_5	132	L	0.001	0.352	0.647	0.975	0.024	0.001	0.012	-5	-5	-5	-7	-6	-7	-8	-7	-5	2	6	-6	1	-2	-7	-4	-6	-7	-5	0		hasPrediction		0.9009	0.9652	1	0.7124	0.9079	0.9212	0.9998	0.7987	0.9008		C
	1PGVA_5	133	L	0	0.498	0.501	0.151	0.807	0.043	0.012	-3	3	-2	-2	-2	3	3	-4	-1	-2	-1	3	-4	-4	-4	-1	2	-4	-3	-1		hasPrediction		0.0017	0.0009	0.0003	0.0018	0.0027	0.0014	0	0.0051	0.0017		-
	1PGVA_5	134	R	0.001	0.98	0.019	0.09	0.795	0.116	0.012	-3	1	-1	-2	0	0	2	-3	3	0	-2	1	-2	-1	-6	1	2	0	1	1		hasPrediction		0.0257	0.0007	0.0001	0.0223	0.0013	0.0012	0	0.0386	0.0112		-
	1PGVA_5	135	V	0.001	0.993	0.006	0.986	0.014	0.001	0.012	-4	-6	-6	-7	-2	-6	-6	-6	-5	2	5	-6	0	2	-6	-5	-6	-4	-3	1		hasPrediction		0.0011	0.0001	0.0002	0.0013	0.0004	0.0008	0	0.0016	0.0007		-
	1PGVA_5	136	G	0.001	0.978	0.021	0.781	0.212	0.007	0.012	-3	0	3	5	0	-2	-2	-1	2	-2	-3	-2	-3	-2	-6	1	-1	-2	1	-1		hasPrediction		0	0	0.0001	0.0002	0	0	0	0.0007	0.0001		-
	1PGVA_5	137	I	0.001	0.784	0.216	0.978	0.021	0.001	0.012	-3	-6	-4	-5	0	-7	-9	-8	-5	3	5	-8	2	2	-7	-5	-5	-1	-2	1		hasPrediction		0.0006	0.0001	0.0004	0.0002	0	0.0002	0	0	0.0002		-
	1PGVA_5	138	S	0.004	0.684	0.312	0.522	0.449	0.029	0.013	0	2	1	2	0	0	-1	0	0	-3	-5	-1	-5	-3	-3	4	0	0	-3	-5		hasPrediction		0	0	0.0001	0.0001	0	0	0	0	0		-
	1PGVA_5	139	F	0.002	0.233	0.764	0.198	0.521	0.281	0.013	-2	0	3	1	1	0	-1	2	2	-3	-2	-1	-3	2	-5	0	-2	1	3	-4		hasPrediction		0.0002	0.0001	0.0003	0.0006	0	0.0002	0	0	0.0002		-
	1PGVA_5	140	A	0.004	0.051	0.945	0.84	0.142	0.017	0.015	-3	-2	7	-3	6	-2	-5	-3	-2	-3	-3	-4	-2	-3	-5	-1	1	-7	-3	-3		hasPrediction		0	0	0.0006	0	0	0.0001	0	0	0.0001		-
	1PGVA_5	141	S	0.043	0.016	0.941	0.073	0.444	0.483	0.016	-1	1	2	1	0	2	-1	0	1	-2	-1	1	-1	-1	1	1	-1	-1	0	-3		hasPrediction		0.0001	0	0.0003	0.0001	0	0.0001	0	0	0.0001		-
	1PGVA_5	142	M	0.486	0.004	0.51	0.248	0.377	0.375	0.018	-3	-3	-1	0	-1	-1	-2	-4	-2	4	2	-2	0	2	-1	-2	-2	-5	-2	1		hasPrediction		0	0	0.0005	0.0005	0	0.0001	0	0	0.0001		-
	1PGVA_5	143	E	0.639	0.003	0.357	0.036	0.3	0.664	0.019	-1	-1	0	1	-1	-1	1	2	-3	-2	-3	-1	-3	-5	-2	2	3	-2	-4	-1		hasPrediction		0.0005	0.0007	0.0006	0.0008	0	0.0003	0	0	0.0004		-
	1PGVA_5	144	A	0.752	0.002	0.246	0.563	0.372	0.065	0.02	0	-3	-1	3	2	-2	0	3	-1	-1	-2	-2	-2	-4	0	1	1	-3	-3	-2		hasPrediction		0	0.0001	0.0011	0.0004	0	0.0001	0	0	0.0002		-
	1PGVA_5	145	R	0.881	0.001	0.118	0.149	0.671	0.18	0.02	0	2	0	1	0	0	1	-2	-1	0	-1	1	-1	-2	-1	0	0	0	-1	0		hasPrediction		0	0	0.0005	0.0021	0	0.0001	0	0	0.0003		-
	1PGVA_5	146	H	0.92	0.001	0.079	0.036	0.335	0.629	0.021	1	0	0	1	2	1	0	1	0	-1	-1	0	0	-2	0	0	0	-4	-1	-1		hasPrediction		0.0004	0.0014	0.0006	0.0004	0	0.0003	0	0	0.0004		-
	1PGVA_5	147	R	0.952	0.001	0.047	0.036	0.525	0.439	0.021	2	2	-2	-1	-4	0	1	0	0	-1	0	0	-1	-2	-1	1	-1	-3	-2	-1		hasPrediction		0.0003	0.002	0.0008	0.0221	0	0.0003	0	0	0.0032		-
	1PGVA_5	148	V	0.983	0.001	0.016	0.965	0.031	0.004	0.022	-2	-3	-5	-6	-1	-4	-4	-4	-3	4	4	-3	1	3	-6	-3	-2	-2	-1	2		hasPrediction		0.0008	0.0016	0.001	0.0005	0.0001	0.0006	0	0	0.0006		-
	1PGVA_5	149	S	0.988	0	0.012	0.544	0.416	0.04	0.023	3	0	0	-3	2	-1	1	-2	-1	1	0	-1	1	1	-2	0	-1	-4	-2	0		hasPrediction		0.0009	0.0016	0.001	0.0063	0	0.0003	0	0.0001	0.0013		-
	1PGVA_5	150	E	0.989	0	0.011	0.012	0.358	0.63	0.025	-1	1	1	2	-5	1	3	-2	1	-3	-2	2	-2	-1	-1	1	0	-2	-1	-2		hasPrediction		0.0007	0.0006	0.0005	0.0006	0	0.0004	0	0	0.0004		-
	1PGVA_5	151	A	0.99	0	0.01	0.694	0.286	0.02	0.027	2	-2	-2	-3	-1	-1	-2	-1	-3	1	1	-1	1	1	-4	0	0	-2	-1	1		hasPrediction		0.0001	0.0002	0.0005	0.0016	0	0.0002	0	0	0.0003		-
	1PGVA_5	152	L	0.983	0	0.016	0.93	0.063	0.006	0.031	-1	-4	-6	-5	2	-4	-3	-5	-2	2	5	-4	2	1	-4	-4	-2	-1	-2	1		hasPrediction		0.0016	0.0009	0.0009	0.0001	0.0002	0.0008	0	0	0.0006		-
	1PGVA_5	153	E	0.958	0	0.042	0.044	0.488	0.468	0.035	1	2	-1	-3	0	2	1	-2	1	-2	-3	3	1	-2	-3	1	0	-2	-4	-3		hasPrediction		0.0002	0.0002	0.0003	0.0003	0	0.0002	0	0	0.0001		-
	1PGVA_5	154	R	0.882	0.001	0.117	0.011	0.301	0.688	0.041	0	4	0	-1	1	1	1	-2	1	-2	-3	1	0	-1	-4	0	1	-2	-1	-1		hasPrediction		0	0	0.0006	0	0	0.0003	0	0	0.0001		-
	1PGVA_5	155	N	0.601	0.001	0.398	0.646	0.321	0.033	0.048	-3	-1	7	-3	3	-1	-4	-2	1	-3	-1	-1	-1	-1	-3	0	-3	-7	-3	-2		hasPrediction		0.0008	0.0005	0.0004	0.0018	0.0001	0.0007	0	0	0.0005		-
	1PGVA_5	156	Y	0.808	0.003	0.189	0.11	0.499	0.391	0.062	-1	2	1	-2	3	0	-1	-2	0	-2	-1	2	-2	-4	3	0	1	-1	-2	-2		hasPrediction		0.0003	0.0007	0.0003	0.0174	0	0.0006	0	0	0.0024		-
	1PGVA_5	157	E	0.851	0.01	0.139	0.05	0.33	0.62	0.086	-1	1	2	0	1	-1	0	-1	0	-3	-2	1	-3	-2	-1	2	2	-5	-3	-1		margin		-	-	-	-	-	-	-	-	-		-
	1PGVA_5	158	R	0.867	0.013	0.12	0.167	0.494	0.339	0.118	-3	2	-2	-5	-2	-3	-1	-4	0	1	4	-1	0	0	-1	0	-2	-2	-3	-2		margin		-	-	-	-	-	-	-	-	-		-
	1PGVA_5	159	V	0.85	0.015	0.135	0.372	0.415	0.213	0.159	-1	2	0	-1	-5	2	1	-2	1	-1	1	2	-2	-3	-3	-2	-2	-2	-3	-1		margin		-	-	-	-	-	-	-	-	-		-
	1PGVA_5	160	R	0.835	0.016	0.149	0.08	0.539	0.381	0.214	-2	4	-1	-4	-5	0	1	-2	1	-1	-2	2	0	-2	-4	0	0	-5	1	0		margin		-	-	-	-	-	-	-	-	-		-
	1PGVA_5	161	L	0.841	0.011	0.149	0.085	0.355	0.559	0.302	-1	2	-1	-1	0	1	-1	-4	-1	0	2	1	1	0	-2	-1	-1	-4	-3	-1		margin		-	-	-	-	-	-	-	-	-		-
	1PGVA_5	162	R	0.823	0.005	0.172	0.045	0.346	0.609	0.445	-1	3	-3	-2	-4	2	0	-5	-3	2	1	1	2	-3	-2	-1	-1	-4	-1	2		margin		-	-	-	-	-	-	-	-	-		-
	1PGVA_5	163	R	0.786	0.006	0.208	0.019	0.16	0.821	0.685	-4	6	-3	2	-5	-2	-3	1	-3	-5	-2	3	0	-1	-4	-1	-2	-5	-4	-2		margin		-	-	-	-	-	-	-	-	-		-
	1PGVA_5	164	L	0.442	0.004	0.554	0.014	0.174	0.812	0.925	2	4	-1	-1	-3	0	-2	-1	-3	-1	-1	2	1	-3	-3	-1	0	3	-3	0		margin		-	-	-	-	-	-	-	-	-		-
	1PGVA_5	165	G	0.08	0.002	0.918	0.005	0.082	0.914	0.995	-1	4	-2	0	-4	3	0	-2	-2	-4	-4	4	-3	-4	-3	0	0	-4	-3	-1		margin		-	-	-	-	-	-	-	-	-		-
	1PGVA_5	166	K	0.001	0	0.999	0.003	0.071	0.926	1	-2	3	-1	-2	-4	2	1	-3	-2	-4	-4	6	-3	-4	-2	-1	-2	-4	-3	-4		margin		-	-	-	-	-	-	-	-	-		-
	3V44A_10	229	I	0.639	0.003	0.358	0.821	0.161	0.018	0.012	0	-1	0	-3	3	-2	-3	-1	-2	1	3	-1	2	0	-1	1	0	-2	-2	-1		margin		-	-	-	-	-	-	-	-	-		-
	3V44A_10	230	A	0.315	0.003	0.683	0.135	0.347	0.518	0.013	0	1	1	-1	1	1	-1	0	1	-1	-1	1	-2	-1	1	1	-1	-4	-1	-1		margin		-	-	-	-	-	-	-	-	-		-
	3V44A_10	231	G	0.067	0.002	0.931	0.275	0.41	0.314	0.013	-1	-2	2	-1	4	0	-2	-1	1	-1	2	-1	1	2	-1	0	-1	-3	-1	-2		margin		-	-	-	-	-	-	-	-	-		-
	3V44A_10	232	T	0.014	0.007	0.979	0.112	0.41	0.479	0.013	-2	1	2	-2	1	0	-1	-3	1	-1	-1	2	-2	-4	3	1	2	-4	-4	-2		margin		-	-	-	-	-	-	-	-	-		-
	3V44A_10	233	K	0.006	0.139	0.855	0.032	0.511	0.457	0.013	-1	1	3	-2	0	1	-1	-1	2	-3	-3	3	-2	-2	-3	2	0	-2	-2	-3		margin		-	-	-	-	-	-	-	-	-		-
	3V44A_10	234	I	0.002	0.438	0.56	0.983	0.016	0.001	0.013	-4	-5	-6	-5	-2	-5	-7	-8	-5	3	6	-4	-1	-1	-5	-3	-5	-5	-4	-1		hasPrediction		0.9935	0.9435	1	0.9374	0.9954	0.9242	1	0.9113	0.9632		L
	3V44A_10	235	Q	0.001	0.514	0.485	0.051	0.728	0.22	0.013	-3	3	-1	-2	-3	2	3	-4	0	-1	-2	3	-3	-4	-5	-1	1	-5	-4	-1		hasPrediction		0.0094	0.0044	0.0006	0.0038	0.0249	0.0037	0	0.0237	0.0088		-
	3V44A_10	236	S	0.002	0.969	0.03	0.204	0.752	0.043	0.013	-2	1	1	0	-1	-1	2	-4	2	0	-1	1	-3	0	-3	1	1	-2	2	-1		hasPrediction		0.2226	0.0066	0.0004	0.1678	0.252	0.0285	0	0.0485	0.0908		-
	3V44A_10	237	L	0.001	0.991	0.008	0.983	0.016	0.001	0.013	-4	-5	-4	-6	-5	-6	-5	-8	-4	2	6	-6	-1	2	-5	-4	-5	-2	-4	1		hasPrediction		0.0225	0.0017	0.0022	0.1015	0.0436	0.0166	0	0.0232	0.0264		-
	3V44A_10	238	I	0.001	0.978	0.021	0.217	0.761	0.022	0.015	-2	1	2	3	0	-1	0	-4	2	0	-2	0	-3	0	-5	1	0	-2	1	0		hasPrediction		0.0022	0.0005	0.0002	0.0052	0.0003	0.0002	0	0.0072	0.002		-
	3V44A_10	239	L	0.001	0.775	0.225	0.962	0.036	0.002	0.017	-3	-6	-2	-5	-1	-5	-5	-5	-5	4	5	-6	2	2	-5	-5	-3	-4	-4	1		hasPrediction		0.0059	0.0003	0.0013	0.0014	0.0014	0.0024	0	0.0025	0.0019		-
	3V44A_10	240	S	0.006	0.609	0.385	0.309	0.59	0.101	0.024	0	1	1	1	0	0	0	0	1	-2	-3	0	-2	-3	-1	3	-1	-1	0	-2		hasPrediction		0.002	0.0001	0.0005	0.0016	0.0001	0.0002	0	0.0003	0.0006		-
	3V44A_10	241	N	0.005	0.25	0.745	0.183	0.488	0.329	0.046	-2	0	4	1	0	-1	0	2	2	-2	-2	-1	-2	0	-5	1	-2	0	1	-3		hasPrediction		0.0024	0.0005	0.0009	0.0032	0.0001	0.0005	0	0.0001	0.0009		-
	3V44A_10	242	S	0.007	0.109	0.885	0.693	0.232	0.075	0.093	-3	-3	5	-2	7	-2	-3	-3	-2	-1	-1	-3	-1	-2	-2	1	0	-3	-1	-2		hasPrediction		0.0044	0.0013	0.0018	0.0283	0.0005	0.0016	0	0	0.0047		-
	3V44A_10	243	Y	0.023	0.069	0.908	0.115	0.435	0.45	0.2	-2	0	1	0	-2	1	0	1	0	-3	-1	1	-1	0	1	1	0	-2	2	-2		hasPrediction		0.0011	0.0041	0.0018	0.0015	0.0001	0.0007	0	0	0.0012		-
	3V44A_10	244	N	0.011	0.018	0.971	0.209	0.332	0.46	0.316	-1	-1	3	0	-1	-2	-1	-1	1	2	1	-1	-1	1	-2	1	-2	-2	-2	-1		hasPrediction		0.0137	0.0065	0.0027	0.0371	0.0017	0.0043	0	0.0098	0.0095		-
	3V44A_10	245	M	0.017	0.015	0.968	0.214	0.35	0.436	0.433	-1	-1	0	0	0	-1	0	-1	0	1	2	-1	1	0	-1	0	0	-1	-1	0		hasPrediction		0.0187	0.0201	0.0088	0.0018	0.0049	0.0062	0	0.0021	0.0078		-
	3V44A_10	246	G	0.014	0.012	0.974	0.122	0.211	0.667	0.497	-1	-1	1	1	-1	-1	0	1	-1	1	0	0	-2	-3	0	1	1	-4	-3	-1		hasPrediction		0.0047	0.0076	0.008	0.0787	0.0052	0.0061	0	0.0001	0.0138		-
	3V44A_10	247	S	0.015	0.015	0.969	0.138	0.312	0.55	0.516	-1	0	1	2	0	-1	1	-1	0	0	0	0	-1	-1	-1	1	1	0	0	-1		hasPrediction		0.003	0.0018	0.0036	0.0021	0.0035	0.0034	0	0.0171	0.0043		-
	3V44A_10	248	S	0.022	0.025	0.952	0.132	0.217	0.65	0.517	0	-1	0	1	-2	0	0	0	-1	0	0	-1	-1	-1	1	1	0	-3	-2	0		hasPrediction		0.0149	0.0096	0.0074	0.0059	0.0135	0.007	0	0.0777	0.017		-
	3V44A_10	249	F	0.019	0.02	0.961	0.27	0.288	0.442	0.506	-1	-2	-1	0	-2	-2	-1	-2	0	2	2	-2	1	3	0	-1	-1	-2	-1	1		hasPrediction		0.0574	0.0179	0.0252	0.0085	0.0757	0.0291	0	0.0638	0.0347		-
	3V44A_10	250	G	0.016	0.016	0.968	0.179	0.252	0.568	0.49	0	-1	1	1	0	0	0	1	0	-1	0	-1	0	-1	0	1	-1	-1	-2	-1		hasPrediction		0.003	0.0055	0.0061	0.0024	0.0041	0.0034	0	0.008	0.0041		-
	3V44A_10	251	H	0.021	0.024	0.956	0.125	0.3	0.575	0.442	0	-1	1	0	-2	0	0	-1	2	0	1	-1	0	0	0	0	0	0	0	-1		hasPrediction		0.0095	0.0115	0.0089	0.0523	0.0468	0.0259	0	0.063	0.0272		-
	3V44A_10	252	T	0.017	0.023	0.96	0.165	0.282	0.553	0.361	-1	-1	2	0	0	-2	0	0	-1	1	1	-1	-1	0	-1	1	0	-3	-2	0		hasPrediction		0.0118	0.0066	0.0087	0.0226	0.0229	0.0107	0	0.0285	0.014		-
	3V44A_10	253	N	0.015	0.03	0.955	0.128	0.355	0.517	0.26	0	1	1	0	1	-1	0	0	1	-1	0	0	-1	-1	0	1	0	-3	-1	-1		hasPrediction		0.0022	0.0053	0.0076	0.0137	0.0051	0.0026	0	0.0002	0.0046		-
	3V44A_10	254	F	0.012	0.047	0.941	0.593	0.298	0.109	0.173	-1	-1	-1	-2	0	-2	-2	-3	0	2	2	-3	1	4	-2	-1	-1	1	1	0		hasPrediction		0.0171	0.0118	0.0078	0.0076	0.0155	0.0125	0	0.0003	0.0091		-
	3V44A_10	255	K	0.01	0.047	0.943	0.025	0.237	0.737	0.114	-1	0	0	-1	-1	0	1	-1	0	0	0	1	-1	-1	1	1	1	0	-1	0		hasPrediction		0.0141	0.0049	0.0059	0.0174	0.0101	0.0043	0	0.0328	0.0112		-
	3V44A_10	256	D	0.005	0.026	0.969	0.071	0.362	0.566	0.079	-1	0	1	0	-1	0	1	0	0	-2	0	0	-1	-1	0	1	0	-3	0	-1		hasPrediction		0.0024	0.0156	0.0093	0.0126	0.0035	0.0041	0	0.0206	0.0085		-
	3V44A_10	257	P	0.031	0.013	0.956	0.31	0.42	0.271	0.06	-2	-1	-1	-1	0	-1	-1	-2	0	2	2	-2	0	1	2	0	0	-3	-2	0		hasPrediction		0.0348	0.0106	0.3046	0.0218	0.1319	0.0672	0	0.0661	0.0796		-
	3V44A_10	258	D	0.053	0.009	0.938	0.022	0.221	0.756	0.049	-1	-1	1	1	0	0	1	0	0	-1	-1	0	-1	-2	1	1	1	-2	-2	-1		hasPrediction		0.0067	0.0097	0.0055	0.0014	0.0031	0.0022	0	0.0103	0.0049		-
	3V44A_10	259	N	0.068	0.024	0.908	0.092	0.381	0.527	0.042	0	-1	2	0	0	0	0	-2	0	0	0	0	-1	-1	0	1	0	-1	-2	0		hasPrediction		0.028	0.0146	0.0139	0.0304	0.0308	0.0279	0	0.1855	0.0414		-
	3V44A_10	260	F	0.076	0.06	0.864	0.498	0.38	0.121	0.038	-1	-1	0	-1	1	-1	-1	-1	0	1	1	-1	0	2	-1	0	0	1	1	0		hasPrediction		0.085	0.0036	0.0062	0.1149	0.0252	0.008	0	0.0003	0.0304		-
	3V44A_10	261	T	0.088	0.158	0.755	0.165	0.453	0.382	0.036	1	-1	1	-1	0	0	0	-2	1	0	-1	-1	0	-1	0	1	1	0	-1	-1		hasPrediction		0.019	0.006	0.0025	0.0078	0.0014	0.0014	0	0.0014	0.0049		-
	3V44A_10	262	F	0.086	0.165	0.749	0.79	0.179	0.031	0.036	-3	-3	-2	-2	-1	-1	-1	-4	0	1	2	-3	1	6	-1	-1	-1	2	0	-1		hasPrediction		0.0195	0.0156	0.0028	0.0151	0.0592	0.0547	0	0.0126	0.0224		-
	3V44A_10	263	K	0.066	0.068	0.866	0.011	0.2	0.789	0.034	0	1	1	0	-1	0	0	-1	-1	0	0	1	-1	-2	1	1	1	-3	0	-1		hasPrediction		0.0006	0.0001	0.0009	0.0008	0.0001	0.0004	0	0.0015	0.0005		-
	3V44A_10	264	G	0.029	0.014	0.957	0.055	0.252	0.693	0.032	0	-1	2	0	-2	0	-1	2	1	-1	0	0	-1	-2	-1	1	0	-2	-2	-2		hasPrediction		0.0021	0.0019	0.0009	0.0036	0.0037	0.0027	0	0.02	0.0044		-
	3V44A_10	265	L	0.02	0.015	0.964	0.579	0.382	0.039	0.03	-3	-1	0	-2	2	-1	-3	-1	1	1	4	-1	0	2	-2	-1	-1	-1	-2	-1		hasPrediction		0.0054	0.0012	0.0222	0.0019	0.0035	0.0078	0	0.0001	0.0053		-
	3V44A_10	266	E	0.025	0.029	0.946	0.022	0.234	0.744	0.028	-1	0	2	1	0	-1	1	0	0	-2	-1	1	0	-1	1	1	1	-2	-1	-2		hasPrediction		0.0143	0.0015	0.0006	0.0218	0.004	0.0016	0	0.0062	0.0063		-
	3V44A_10	267	A	0.028	0.035	0.937	0.583	0.348	0.069	0.024	-1	-1	2	-2	4	-1	-1	-1	0	-1	2	-1	-1	1	1	1	-1	-3	-1	-2		hasPrediction		0.0439	0.0206	0.0007	0.0793	0.0691	0.0546	0	0.1403	0.0511		-
	3V44A_10	268	S	0.023	0.033	0.944	0.099	0.454	0.447	0.02	-2	0	0	-2	-1	0	-1	-2	0	-1	-1	1	-2	-4	4	2	1	-2	-3	-2		hasPrediction		0.1812	0.0096	0.0006	0.0032	0.0698	0.019	0	0.0039	0.0359		-
	3V44A_10	269	G	0.02	0.099	0.88	0.266	0.623	0.111	0.016	-1	1	4	-1	0	0	-1	-1	2	-3	-2	2	-2	-2	-3	2	0	-3	0	-3		hasPrediction		0.0568	0.0192	0.0004	0.0775	0.1284	0.0185	0	0.1757	0.0596		-
	3V44A_10	270	V	0.004	0.418	0.578	0.963	0.035	0.002	0.014	-5	-5	-3	-5	-2	-7	-6	-6	-4	3	6	-4	1	-2	-5	-5	-3	-2	-5	0		margin		-	-	-	-	-	-	-	-	-		L
	3V44A_10	271	K	0.002	0.719	0.279	0.041	0.743	0.216	0.012	-3	3	-1	-3	-2	2	3	-3	0	-2	-3	3	-3	-4	-6	0	2	-4	-2	-1		margin		-	-	-	-	-	-	-	-	-		-
	3V44A_10	272	T	0.002	0.973	0.025	0.133	0.744	0.123	0.012	-2	1	0	-1	1	-1	1	-3	2	0	-3	1	-2	0	-4	2	1	-2	2	0		margin		-	-	-	-	-	-	-	-	-		-
	3V44A_10	273	C	0.002	0.984	0.014	0.986	0.013	0.001	0.011	-5	-5	-5	-7	0	-6	-8	-6	-6	3	6	-6	-1	1	-6	-4	-4	-2	-4	1		margin		-	-	-	-	-	-	-	-	-		-
	3V44A_10	274	D	0.002	0.957	0.041	0.123	0.821	0.056	0.011	-2	0	2	4	-1	-2	0	-3	2	-1	-3	-1	-3	-1	-4	2	0	-1	1	-1		margin		-	-	-	-	-	-	-	-	-		-
	3V44A_10	275	L	0.002	0.568	0.43	0.968	0.03	0.002	0.012	-3	-5	-5	-6	-1	-6	-5	-6	-7	4	5	-7	1	2	-4	-4	-4	-1	-2	1		margin		-	-	-	-	-	-	-	-	-		-
	3V44A_10	276	S	0.017	0.353	0.63	0.175	0.694	0.131	0.012	0	1	1	0	0	0	1	0	0	-2	-2	0	-3	-2	-1	3	0	-3	-1	-3		margin		-	-	-	-	-	-	-	-	-		-
	3V44A_10	277	K	0.011	0.11	0.879	0.017	0.237	0.746	0.012	-3	0	3	2	1	0	0	2	3	-4	-3	0	-2	0	-3	1	-3	1	1	-4		margin		-	-	-	-	-	-	-	-	-		-
	3V44A_10	278	S	0.007	0.052	0.941	0.731	0.252	0.017	0.012	-2	-2	6	-2	6	-2	-3	-3	-1	-2	-2	-2	-1	-2	-2	0	0	-2	-2	-2		margin		-	-	-	-	-	-	-	-	-		-
	3V44A_10	279	K	0.098	0.057	0.845	0.008	0.259	0.733	0.012	-1	2	2	0	-1	1	1	-1	1	-2	-1	2	-2	-1	0	1	0	-3	0	-3		margin		-	-	-	-	-	-	-	-	-		-
	3V44A_11	265	L	0.02	0.015	0.964	0.579	0.382	0.039	0.03	-3	-1	0	-2	2	-1	-3	-1	1	1	4	-1	0	2	-2	-1	-1	-1	-2	-1		margin		-	-	-	-	-	-	-	-	-		-
	3V44A_11	266	E	0.025	0.029	0.946	0.022	0.234	0.744	0.028	-1	0	2	1	0	-1	1	0	0	-2	-1	1	0	-1	1	1	1	-2	-1	-2		margin		-	-	-	-	-	-	-	-	-		-
	3V44A_11	267	A	0.028	0.035	0.937	0.583	0.348	0.069	0.024	-1	-1	2	-2	4	-1	-1	-1	0	-1	2	-1	-1	1	1	1	-1	-3	-1	-2		margin		-	-	-	-	-	-	-	-	-		-
	3V44A_11	268	S	0.023	0.033	0.944	0.099	0.454	0.447	0.02	-2	0	0	-2	-1	0	-1	-2	0	-1	-1	1	-2	-4	4	2	1	-2	-3	-2		margin		-	-	-	-	-	-	-	-	-		-
	3V44A_11	269	G	0.02	0.099	0.88	0.266	0.623	0.111	0.016	-1	1	4	-1	0	0	-1	-1	2	-3	-2	2	-2	-2	-3	2	0	-3	0	-3		margin		-	-	-	-	-	-	-	-	-		-
	3V44A_11	270	V	0.004	0.418	0.578	0.963	0.035	0.002	0.014	-5	-5	-3	-5	-2	-7	-6	-6	-4	3	6	-4	1	-2	-5	-5	-3	-2	-5	0		hasPrediction		0.9807	0.9566	1	0.931	0.9618	0.9298	1	0.8301	0.9488		L
	3V44A_11	271	K	0.002	0.719	0.279	0.041	0.743	0.216	0.012	-3	3	-1	-3	-2	2	3	-3	0	-2	-3	3	-3	-4	-6	0	2	-4	-2	-1		hasPrediction		0.0036	0.002	0.0007	0.0063	0.0075	0.001	0	0.0039	0.0031		-
	3V44A_11	272	T	0.002	0.973	0.025	0.133	0.744	0.123	0.012	-2	1	0	-1	1	-1	1	-3	2	0	-3	1	-2	0	-4	2	1	-2	2	0		hasPrediction		0.0166	0.0012	0.0003	0.0055	0.0025	0.0023	0	0.005	0.0042		-
	3V44A_11	273	C	0.002	0.984	0.014	0.986	0.013	0.001	0.011	-5	-5	-5	-7	0	-6	-8	-6	-6	3	6	-6	-1	1	-6	-4	-4	-2	-4	1		hasPrediction		0.007	0.0004	0.0005	0.016	0.0021	0.001	0	0.0026	0.0037		-
	3V44A_11	274	D	0.002	0.957	0.041	0.123	0.821	0.056	0.011	-2	0	2	4	-1	-2	0	-3	2	-1	-3	-1	-3	-1	-4	2	0	-1	1	-1		hasPrediction		0.0003	0.0001	0.0001	0.0003	0	0	0	0.0002	0.0001		-
	3V44A_11	275	L	0.002	0.568	0.43	0.968	0.03	0.002	0.012	-3	-5	-5	-6	-1	-6	-5	-6	-7	4	5	-7	1	2	-4	-4	-4	-1	-2	1		hasPrediction		0.0062	0.0006	0.0122	0.001	0.0008	0.0036	0	0.0007	0.0031		-
	3V44A_11	276	S	0.017	0.353	0.63	0.175	0.694	0.131	0.012	0	1	1	0	0	0	1	0	0	-2	-2	0	-3	-2	-1	3	0	-3	-1	-3		hasPrediction		0.0004	0	0.0004	0.0003	0	0	0	0.0001	0.0002		-
	3V44A_11	277	K	0.011	0.11	0.879	0.017	0.237	0.746	0.012	-3	0	3	2	1	0	0	2	3	-4	-3	0	-2	0	-3	1	-3	1	1	-4		hasPrediction		0.0011	0.0009	0.001	0.0056	0	0.0003	0	0	0.0011		-
	3V44A_11	278	S	0.007	0.052	0.941	0.731	0.252	0.017	0.012	-2	-2	6	-2	6	-2	-3	-3	-1	-2	-2	-2	-1	-2	-2	0	0	-2	-2	-2		hasPrediction		0.001	0.0004	0.0012	0.0004	0	0.0005	0	0	0.0004		-
	3V44A_11	279	K	0.098	0.057	0.845	0.008	0.259	0.733	0.012	-1	2	2	0	-1	1	1	-1	1	-2	-1	2	-2	-1	0	1	0	-3	0	-3		hasPrediction		0.003	0.0023	0.001	0.0122	0.0001	0.0007	0	0	0.0024		-
	3V44A_11	280	I	0.367	0.021	0.612	0.87	0.123	0.007	0.012	-3	-5	-2	-4	-1	-4	-3	-3	-2	5	4	-3	0	2	-4	-2	-2	0	-2	1		hasPrediction		0.0034	0.0014	0.0017	0.0013	0.0002	0.0016	0	0	0.0012		-
	3V44A_11	281	F	0.542	0.006	0.451	0.155	0.681	0.164	0.012	-1	0	0	0	0	0	0	-1	-1	0	-1	1	-2	-1	0	1	3	-1	-2	-1		hasPrediction		0.0009	0.0001	0.0017	0.0044	0.0001	0.0004	0	0	0.001		-
	3V44A_11	282	A	0.616	0.004	0.381	0.035	0.36	0.605	0.012	-2	0	1	3	-1	-1	1	0	0	-1	-2	0	-1	-1	-1	1	1	-2	0	-2		hasPrediction		0.0007	0.001	0.0028	0.0023	0.0002	0.001	0	0	0.001		-
	3V44A_11	283	L	0.651	0.002	0.347	0.473	0.465	0.062	0.012	-1	-1	0	0	-3	-1	0	-2	-1	3	2	-2	0	1	-1	0	-1	-1	-2	1		hasPrediction		0.0019	0.0004	0.0189	0.0218	0.0006	0.0028	0	0	0.0058		-
	3V44A_11	284	L	0.68	0.001	0.319	0.845	0.141	0.014	0.012	-1	-2	-1	0	-1	-1	0	1	0	1	1	-2	-1	0	2	1	-1	-2	-3	0		hasPrediction		0.0016	0.0002	0.0006	0.0009	0.0008	0.0013	0	0	0.0007		-
	3V44A_11	285	K	0.777	0.001	0.222	0.019	0.34	0.642	0.012	0	-1	0	0	-1	-1	0	-1	-1	0	0	-1	0	0	2	1	0	-2	-1	0		hasPrediction		0.0028	0.0021	0.0007	0.022	0.001	0.0022	0	0.0001	0.0039		-
	3V44A_11	286	S	0.774	0.001	0.225	0.025	0.368	0.608	0.012	-1	1	1	1	-1	0	1	0	1	-1	-1	0	-1	0	-1	1	0	0	0	-1		hasPrediction		0.0005	0.0001	0.0007	0.0008	0.001	0.001	0	0	0.0005		-
	3V44A_11	287	V	0.758	0.001	0.242	0.799	0.185	0.016	0.013	1	-2	-1	-1	1	-1	0	-1	0	1	1	-1	1	1	-2	1	0	1	-1	0		hasPrediction		0.0001	0	0.0002	0.0002	0.0004	0.0004	0	0	0.0002		-
	3V44A_11	288	F	0.556	0.003	0.442	0.938	0.059	0.004	0.013	-2	-5	-3	-6	-1	-4	-4	-5	-4	3	4	-4	-1	5	-3	-2	-3	0	-3	0		hasPrediction		0.0003	0.0001	0.0003	0.0007	0.0016	0.0032	0	0	0.0008		-
	3V44A_11	289	S	0.158	0	0.842	0.077	0.455	0.468	0.013	1	0	0	0	1	1	0	1	0	-2	-2	0	-1	-2	-1	2	0	-1	-1	-2		hasPrediction		0	0	0.0001	0	0	0.0006	0	0	0.0001		-
	3V44A_11	290	H	0.094	0.001	0.906	0.041	0.471	0.489	0.012	-1	1	3	0	0	1	0	1	2	-3	-2	1	-2	-1	-1	1	-1	-2	-1	-4		hasPrediction		0.0061	0	0.0001	0.0076	0.0028	0.0009	0	0.0001	0.0022		-
	3V44A_11	291	F	0.008	0.002	0.99	0.959	0.039	0.003	0.012	-1	-5	-1	-5	6	-2	-4	-5	-2	-1	4	-4	2	2	-1	-1	-2	-1	-1	-1		hasPrediction		0.0173	0.0039	0.0018	0.0635	0.0404	0.0155	0	0.0073	0.0187		-
	3V44A_11	292	T	0.008	0.002	0.99	0.021	0.337	0.642	0.012	-2	1	0	-2	-1	1	-1	-2	1	-3	-3	2	-4	-4	5	1	1	-4	-3	-2		hasPrediction		0.0065	0.0033	0.0001	0.0003	0.0018	0.0024	0	0.0002	0.0018		-
	3V44A_11	293	D	0.004	0.002	0.994	0.044	0.633	0.323	0.012	-1	1	4	-2	0	2	-1	-2	1	-5	-3	2	-2	-2	-3	2	0	-4	-1	-4		hasPrediction		0.0636	0.0063	0.0001	0.0001	0.0658	0.0077	0	0	0.018		-
	3V44A_11	294	L	0	0.012	0.987	0.986	0.014	0.001	0.011	-5	-6	-8	-5	-6	-8	-7	-8	-7	2	6	-6	0	-2	-6	-6	-4	-5	-9	0		margin		-	-	-	-	-	-	-	-	-		L
	3V44A_11	295	E	0	0.076	0.923	0.035	0.812	0.152	0.011	-4	3	-1	-2	-4	2	3	-5	0	-2	-3	3	-2	-5	-5	-1	2	-3	-4	-2		margin		-	-	-	-	-	-	-	-	-		-
	3V44A_11	296	Q	0.001	0.985	0.015	0.092	0.844	0.063	0.011	-2	1	0	-1	-1	-1	2	-5	2	0	-3	1	-1	-1	-5	1	2	-1	2	0		margin		-	-	-	-	-	-	-	-	-		-
	3V44A_11	297	L	0	0.996	0.004	0.988	0.012	0	0.011	-7	-7	-8	-7	-4	-7	-8	-7	-6	3	6	-7	-1	1	-8	-6	-7	-3	-4	1		margin		-	-	-	-	-	-	-	-	-		-
	3V44A_11	298	T	0	0.989	0.011	0.317	0.672	0.011	0.011	-3	0	3	4	0	-1	0	-2	3	0	-3	0	-3	-1	-5	1	0	-1	1	-1		margin		-	-	-	-	-	-	-	-	-		-
	3V44A_11	299	L	0	0.933	0.067	0.978	0.021	0.002	0.011	-3	-6	-6	-7	0	-6	-7	-7	-9	4	5	-8	1	2	-7	-7	-6	-3	-4	1		margin		-	-	-	-	-	-	-	-	-		-
	3V44A_11	300	A	0.003	0.836	0.161	0.563	0.426	0.012	0.011	-1	1	1	0	0	0	0	0	0	-3	-3	-1	-3	-3	-2	4	0	0	-1	-2		margin		-	-	-	-	-	-	-	-	-		-
	3V44A_11	301	Q	0.001	0.203	0.796	0.058	0.578	0.364	0.012	-3	1	3	1	0	0	0	2	3	-4	-4	0	-2	0	-5	1	-3	1	2	-4		margin		-	-	-	-	-	-	-	-	-		-
	3V44A_11	302	N	0	0.092	0.908	0.813	0.177	0.01	0.012	-2	-4	6	-3	7	-2	-4	-3	-2	-3	-3	-3	-1	-4	-3	0	1	-1	-3	-3		margin		-	-	-	-	-	-	-	-	-		-
	3V44A_11	303	E	0.006	0.094	0.9	0.021	0.576	0.403	0.013	-1	1	3	0	-1	2	0	0	1	-3	-2	1	-1	-1	0	1	-1	-3	-1	-2		margin		-	-	-	-	-	-	-	-	-		-
	3V44A_12	289	S	0.158	0	0.842	0.077	0.455	0.468	0.013	1	0	0	0	1	1	0	1	0	-2	-2	0	-1	-2	-1	2	0	-1	-1	-2		margin		-	-	-	-	-	-	-	-	-		-
	3V44A_12	290	H	0.094	0.001	0.906	0.041	0.471	0.489	0.012	-1	1	3	0	0	1	0	1	2	-3	-2	1	-2	-1	-1	1	-1	-2	-1	-4		margin		-	-	-	-	-	-	-	-	-		-
	3V44A_12	291	F	0.008	0.002	0.99	0.959	0.039	0.003	0.012	-1	-5	-1	-5	6	-2	-4	-5	-2	-1	4	-4	2	2	-1	-1	-2	-1	-1	-1		margin		-	-	-	-	-	-	-	-	-		-
	3V44A_12	292	T	0.008	0.002	0.99	0.021	0.337	0.642	0.012	-2	1	0	-2	-1	1	-1	-2	1	-3	-3	2	-4	-4	5	1	1	-4	-3	-2		margin		-	-	-	-	-	-	-	-	-		-
	3V44A_12	293	D	0.004	0.002	0.994	0.044	0.633	0.323	0.012	-1	1	4	-2	0	2	-1	-2	1	-5	-3	2	-2	-2	-3	2	0	-4	-1	-4		margin		-	-	-	-	-	-	-	-	-		-
	3V44A_12	294	L	0	0.012	0.987	0.986	0.014	0.001	0.011	-5	-6	-8	-5	-6	-8	-7	-8	-7	2	6	-6	0	-2	-6	-6	-4	-5	-9	0		hasPrediction		0.9079	0.9654	1	0.8745	0.9083	0.9396	1	0.8362	0.929		L
	3V44A_12	295	E	0	0.076	0.923	0.035	0.812	0.152	0.011	-4	3	-1	-2	-4	2	3	-5	0	-2	-3	3	-2	-5	-5	-1	2	-3	-4	-2		hasPrediction		0.0014	0.0009	0.0002	0.0033	0.006	0.0035	0	0.014	0.0036		-
	3V44A_12	296	Q	0.001	0.985	0.015	0.092	0.844	0.063	0.011	-2	1	0	-1	-1	-1	2	-5	2	0	-3	1	-1	-1	-5	1	2	-1	2	0		hasPrediction		0.0112	0.0004	0	0.0026	0.0067	0.0093	0	0.007	0.0047		-
	3V44A_12	297	L	0	0.996	0.004	0.988	0.012	0	0.011	-7	-7	-8	-7	-4	-7	-8	-7	-6	3	6	-7	-1	1	-8	-6	-7	-3	-4	1		hasPrediction		0.0014	0	0.0001	0.0067	0.0029	0.0043	0	0.0049	0.0026		-
	3V44A_12	298	T	0	0.989	0.011	0.317	0.672	0.011	0.011	-3	0	3	4	0	-1	0	-2	3	0	-3	0	-3	-1	-5	1	0	-1	1	-1		hasPrediction		0	0	0	0.0001	0	0	0	0.0013	0.0002		-
	3V44A_12	299	L	0	0.933	0.067	0.978	0.021	0.002	0.011	-3	-6	-6	-7	0	-6	-7	-7	-9	4	5	-8	1	2	-7	-7	-6	-3	-4	1		hasPrediction		0.0004	0	0.0011	0.0017	0.0013	0.0064	0	0.004	0.0019		-
	3V44A_12	300	A	0.003	0.836	0.161	0.563	0.426	0.012	0.011	-1	1	1	0	0	0	0	0	0	-3	-3	-1	-3	-3	-2	4	0	0	-1	-2		hasPrediction		0.0001	0	0.0001	0.0001	0	0.0001	0	0	0.0001		-
	3V44A_12	301	Q	0.001	0.203	0.796	0.058	0.578	0.364	0.012	-3	1	3	1	0	0	0	2	3	-4	-4	0	-2	0	-5	1	-3	1	2	-4		hasPrediction		0.0002	0.0002	0.0003	0.0016	0	0.0003	0	0	0.0003		-
	3V44A_12	302	N	0	0.092	0.908	0.813	0.177	0.01	0.012	-2	-4	6	-3	7	-2	-4	-3	-2	-3	-3	-3	-1	-4	-3	0	1	-1	-3	-3		hasPrediction		0.0001	0.0001	0.0004	0	0.0002	0.0013	0	0	0.0003		-
	3V44A_12	303	E	0.006	0.094	0.9	0.021	0.576	0.403	0.013	-1	1	3	0	-1	2	0	0	1	-3	-2	1	-1	-1	0	1	-1	-3	-1	-2		hasPrediction		0.0003	0.0023	0.0003	0.0004	0	0.0005	0	0.0002	0.0005		-
	3V44A_12	304	I	0.023	0.042	0.935	0.897	0.095	0.007	0.014	-3	-4	-3	-4	-1	-4	-4	-4	-4	5	4	-4	1	2	-6	-4	-2	-2	-3	1		hasPrediction		0.0007	0.0006	0.0013	0.0004	0.001	0.0052	0	0	0.0011		-
	3V44A_12	305	N	0.036	0.014	0.95	0.038	0.519	0.443	0.014	-2	1	1	0	-1	0	1	-1	-1	-1	-1	1	-2	-3	-3	2	3	-5	-3	-1		hasPrediction		0.0003	0.0001	0.0009	0.0013	0	0.0003	0	0	0.0004		-
	3V44A_12	306	K	0.047	0.021	0.932	0.01	0.177	0.813	0.014	-1	-1	1	3	-2	0	1	0	0	-3	-2	0	-4	-2	-2	2	0	-3	-1	-1		hasPrediction		0.0004	0.0003	0.0017	0.0008	0.0011	0.0025	0	0	0.0009		-
	3V44A_12	307	I	0.005	0.017	0.979	0.563	0.398	0.039	0.014	-1	-2	-1	0	-1	-1	0	-2	-1	3	2	-2	0	1	-2	-1	-1	1	-2	1		hasPrediction		0.0014	0.0001	0.0088	0.0078	0.0016	0.0082	0	0	0.0035		-
	3V44A_12	308	D	0.003	0.004	0.993	0.056	0.603	0.341	0.014	0	-3	0	1	0	-2	0	1	-1	0	0	-1	-1	-1	2	1	-1	-3	-4	-1		hasPrediction		0.0005	0.0002	0.0005	0.0007	0.0002	0.0008	0	0	0.0004		-
	3V44A_12	309	D	0.036	0.001	0.963	0.069	0.374	0.557	0.014	0	-1	-1	0	-1	-1	0	-1	-1	1	0	-1	0	0	3	0	-1	-1	-1	0		hasPrediction		0.0018	0.0016	0.0008	0.0075	0.0008	0.0033	0	0	0.002		-
	3V44A_12	310	N	0.034	0.002	0.964	0.035	0.326	0.639	0.013	-1	1	1	1	0	0	1	0	0	0	-1	0	-1	-2	-1	1	0	-1	0	-1		hasPrediction		0.0007	0.0001	0.0008	0.0004	0.001	0.0015	0	0	0.0005		-
	3V44A_12	311	A	0.042	0.001	0.957	0.579	0.361	0.06	0.013	2	-1	-1	-1	2	-1	-1	-1	0	0	0	-1	0	0	-1	1	1	2	-1	0		hasPrediction		0	0	0.0004	0.0002	0	0.0002	0	0	0.0001		-
	3V44A_12	312	F	0.037	0.003	0.959	0.931	0.063	0.006	0.012	-3	-4	-4	-4	-1	-4	-4	-4	-4	3	4	-4	0	5	-2	-3	-4	0	-2	0		hasPrediction		0.0005	0.0003	0.0006	0.0009	0.0008	0.0053	0	0.0001	0.0011		-
	3V44A_12	313	W	0.014	0	0.986	0.106	0.54	0.354	0.012	1	0	-1	-1	0	1	0	1	0	-2	-1	1	-1	-1	0	1	0	1	-2	-2		hasPrediction		0.0001	0	0.0001	0	0	0.0005	0	0	0.0001		-
	3V44A_12	314	G	0.011	0	0.988	0.039	0.367	0.594	0.012	-1	0	3	1	0	0	0	1	2	-3	-2	1	-2	-3	-1	1	-1	-2	-1	-3		hasPrediction		0.0031	0.0001	0.0002	0.0075	0.0003	0.0005	0	0.0002	0.0015		-
	3V44A_12	315	L	0.002	0.002	0.996	0.912	0.083	0.005	0.011	-2	-4	1	-5	6	-2	-5	-3	1	-1	4	-3	2	3	-1	-2	-3	0	-2	-1		hasPrediction		0.0029	0.0014	0.0005	0.015	0.0032	0.0061	0	0.0083	0.0047		-
	3V44A_12	316	T	0.007	0.002	0.991	0.017	0.282	0.7	0.011	-2	0	0	-2	-1	0	-1	-2	2	-3	-3	2	-4	-3	4	1	2	-3	-3	-1		hasPrediction		0.0037	0.0017	0.0001	0.0001	0.0004	0.0014	0	0.0002	0.001		-
	3V44A_12	317	H	0.004	0.003	0.993	0.055	0.715	0.23	0.011	-1	1	4	-2	0	1	-1	-2	3	-4	-3	2	-1	-3	-3	2	1	-4	-2	-3		hasPrediction		0.0095	0.0073	0.0002	0	0.0474	0.0117	0	0.0001	0.0095		-
	3V44A_12	318	L	0	0.012	0.988	0.987	0.013	0.001	0.011	-5	-5	-4	-7	-4	-5	-7	-7	-6	2	6	-5	0	-2	-5	-5	-4	-7	-5	0		margin		-	-	-	-	-	-	-	-	-		L
	3V44A_12	319	K	0	0.07	0.93	0.036	0.77	0.195	0.011	-3	3	-1	-3	-4	2	3	-4	0	-2	-3	4	-3	-4	-5	-1	2	-4	-2	-2		margin		-	-	-	-	-	-	-	-	-		-
	3V44A_12	320	E	0.001	0.979	0.02	0.082	0.86	0.058	0.01	-2	1	0	-1	-2	0	2	-6	3	-1	-2	1	-1	0	-5	1	2	-3	2	0		margin		-	-	-	-	-	-	-	-	-		-
	3V44A_12	321	L	0.001	0.993	0.007	0.989	0.011	0	0.01	-4	-6	-8	-7	-2	-6	-5	-6	-5	3	6	-6	0	1	-5	-6	-4	-4	-3	1		margin		-	-	-	-	-	-	-	-	-		-
	3V44A_12	322	A	0	0.974	0.025	0.396	0.597	0.008	0.01	-3	0	3	4	0	-1	0	-3	2	0	-4	-1	-3	-2	-6	1	0	0	2	-1		margin		-	-	-	-	-	-	-	-	-		-
	3V44A_12	323	L	0	0.818	0.182	0.986	0.014	0.001	0.011	-3	-8	-8	-10	-1	-9	-8	-8	-8	4	5	-8	2	2	-7	-6	-5	-2	-4	1		margin		-	-	-	-	-	-	-	-	-		-
	3V44A_12	324	D	0.005	0.692	0.303	0.253	0.714	0.033	0.011	0	1	1	1	-1	0	0	-1	1	-3	-4	0	-2	-2	-1	4	0	-3	-1	-2		margin		-	-	-	-	-	-	-	-	-		-
	3V44A_12	325	T	0.002	0.127	0.871	0.092	0.506	0.402	0.011	-3	1	4	1	1	-1	-1	2	3	-6	-4	0	-4	0	-5	1	-4	1	3	-4		margin		-	-	-	-	-	-	-	-	-		-
	3V44A_12	326	N	0.001	0.062	0.937	0.756	0.236	0.008	0.012	-2	-4	7	-3	7	-4	-3	-4	-2	-3	-3	-3	-1	-4	-5	-1	1	-3	-3	-4		margin		-	-	-	-	-	-	-	-	-		-
	3V44A_12	327	Q	0.008	0.071	0.922	0.019	0.46	0.521	0.013	-2	2	2	0	-1	2	0	-1	1	-3	-2	2	-1	-2	0	1	-2	1	0	-2		margin		-	-	-	-	-	-	-	-	-		-
	3V44A_1	0	E	0	0	1	0.005	0.048	0.947	0.98	2	3	-2	-2	-3	-1	2	-2	-2	-3	-2	1	-2	2	-2	-1	1	-3	-1	-2		margin		-	-	-	-	-	-	-	-	-		-
	3V44A_1	1	C	0.005	0.019	0.976	0.076	0.342	0.581	0.624	-5	-7	-6	-7	11	-6	0	1	-7	-6	-6	-7	-6	-7	-7	-5	-5	-7	-7	-5		margin		-	-	-	-	-	-	-	-	-		-
	3V44A_1	2	S	0.006	0.026	0.968	0.032	0.255	0.713	0.128	0	1	1	1	-3	-2	-1	1	-2	0	-2	0	-2	-1	-1	1	2	-4	-3	-1		margin		-	-	-	-	-	-	-	-	-		-
	3V44A_1	3	V	0.009	0.03	0.961	0.056	0.263	0.681	0.059	-1	0	-1	-1	8	0	-1	-2	0	-2	-1	-2	-3	0	-2	0	-2	-5	-1	-1		margin		-	-	-	-	-	-	-	-	-		-
	3V44A_1	4	I	0.015	0.044	0.94	0.043	0.31	0.648	0.035	0	0	0	2	-3	-2	-1	0	0	0	0	-1	-2	-3	1	1	2	3	-3	0		margin		-	-	-	-	-	-	-	-	-		-
	3V44A_1	5	G	0.012	0.145	0.843	0.064	0.325	0.61	0.024	-1	2	0	-1	-4	0	1	3	-1	-1	-2	1	-3	-1	-2	-1	0	2	-1	-1		hasPrediction		0.434	0.1966	0.0035	0.6254	0.5773	0.6941	0.996	0.3494	0.4845		N
	3V44A_1	6	Y	0.009	0.394	0.598	0.115	0.632	0.254	0.019	-2	2	-1	-2	2	-1	-2	-4	-1	0	0	2	-2	-1	0	0	1	0	2	1		hasPrediction		0.0003	0	0.0004	0.0038	0.0014	0.0011	0	0.081	0.011		-
	3V44A_1	7	N	0.006	0.591	0.403	0.055	0.461	0.484	0.017	0	-1	0	-1	-1	0	1	-1	2	0	-1	0	0	0	0	0	0	2	2	0		hasPrediction		0.0012	0.0007	0.0009	0.0001	0.0377	0.0132	0	0.006	0.0075		-
	3V44A_1	8	A	0.003	0.658	0.339	0.722	0.256	0.022	0.015	1	-3	-3	-3	1	-1	-3	-3	-4	3	2	-2	0	0	-2	-1	-1	-3	0	3		hasPrediction		0.0003	0	0.0006	0	0.0005	0.0006	0	0	0.0003		-
	3V44A_1	9	I	0.002	0.668	0.329	0.097	0.555	0.349	0.014	-1	0	3	3	-4	-1	0	0	-2	0	-2	0	-2	-1	-3	0	1	-5	-2	0		hasPrediction		0	0	0.0005	0.0001	0.0001	0.0002	0	0.0013	0.0003		-
	3V44A_1	10	C	0.006	0.55	0.444	0.763	0.224	0.013	0.014	-2	-2	-3	-2	10	-6	-3	-3	-4	0	1	-3	-4	0	-2	-3	-2	0	-2	-2		hasPrediction		0.0005	0.0001	0.0009	0.0017	0.0016	0.0016	0	0.0323	0.0048		-
	3V44A_1	11	I	0.019	0.132	0.849	0.077	0.502	0.421	0.014	-1	0	1	0	-1	-2	0	-1	1	-2	-2	-3	-3	-3	-2	4	3	0	-3	-5		hasPrediction		0	0	0.0005	0	0	0.0002	0	0	0.0001		-
	3V44A_1	12	N	0.014	0.032	0.953	0.104	0.449	0.447	0.015	-2	0	3	4	-2	-3	-1	2	1	-4	-4	-2	-2	-3	-3	0	-2	1	-1	-3		hasPrediction		0.0004	0.0004	0.0004	0.0001	0.0003	0.0012	0	0.0003	0.0004		-
	3V44A_1	13	R	0.027	0.026	0.947	0.032	0.32	0.648	0.015	0	1	2	0	-2	0	1	-2	-1	0	-1	0	-1	-2	-1	1	0	-2	0	-1		hasPrediction		0.0003	0.0001	0.0006	0	0.0002	0.0011	0	0	0.0003		-
	3V44A_1	14	G	0.033	0.042	0.925	0.268	0.525	0.207	0.015	1	-1	1	0	-2	1	0	2	1	-3	-2	-1	-1	-4	0	1	0	-5	-1	-2		hasPrediction		0.0001	0.0002	0.0002	0.0007	0	0.0002	0	0	0.0002		-
	3V44A_1	15	L	0.046	0.036	0.917	0.816	0.163	0.021	0.015	-3	-5	-5	-4	-4	-6	-2	-5	-2	3	5	-4	1	2	-4	-3	-2	-2	-1	0		hasPrediction		0	0	0.0008	0.0018	0.0001	0.0025	0	0	0.0006		-
	3V44A_1	16	H	0.043	0.037	0.92	0.016	0.363	0.621	0.015	0	0	1	0	-2	1	1	-2	2	0	-1	1	-2	-1	-3	1	2	-4	-1	-1		hasPrediction		0.0008	0.0001	0.0002	0.0011	0.0002	0.0006	0	0	0.0004		-
	3V44A_1	17	Q	0.037	0.052	0.911	0.031	0.504	0.466	0.014	1	1	0	1	-2	1	2	-3	0	-2	-1	0	-2	-1	-2	2	0	-4	-1	-1		hasPrediction		0.0001	0	0.0001	0.0005	0	0.0003	0	0	0.0001		-
	3V44A_1	18	V	0.004	0.038	0.958	0.828	0.15	0.022	0.014	-2	-4	-4	-4	-4	-3	-3	-5	-4	4	3	-5	1	2	-4	-2	-1	-3	-3	3		hasPrediction		0.0001	0	0.0001	0	0.0001	0.0006	0	0	0.0001		-
	3V44A_1	19	P	0.001	0.009	0.99	0.058	0.399	0.543	0.014	1	-2	-2	-1	-5	-1	-2	-1	-4	-2	1	-3	-1	0	5	1	-2	-3	-5	-2		hasPrediction		0	0	0.0001	0.0001	0	0.0002	0	0	0.0001		-
	3V44A_1	20	E	0.001	0.003	0.996	0.004	0.082	0.913	0.014	0	0	0	2	-3	2	2	-1	0	-1	-2	1	-1	0	1	1	-1	-4	-5	-1		hasPrediction		0	0	0	0.0001	0.0001	0.0007	0	0	0.0001		-
	3V44A_1	21	L	0	0.003	0.996	0.361	0.584	0.055	0.014	-2	-1	1	-3	2	-3	-2	-1	1	2	3	-2	0	2	-2	0	-3	-3	1	0		hasPrediction		0.0012	0	0.0001	0.0018	0.0001	0.0003	0	0.0001	0.0004		-
	3V44A_1	22	P	0	0.002	0.998	0.507	0.428	0.065	0.014	-1	-2	-2	-4	7	-2	-4	-1	0	-2	0	-5	0	2	4	1	-2	-3	-2	-3		hasPrediction		0.0032	0.0009	0.0001	0.0097	0.0003	0.0017	0	0.0017	0.0022		-
	3V44A_1	23	A	0.003	0.001	0.996	0.017	0.152	0.831	0.013	0	1	-1	-2	-1	-1	0	-2	-1	-4	-3	2	-4	-7	5	2	0	-4	-4	-2		hasPrediction		0.0036	0.0004	0	0	0.0007	0.0023	0	0	0.0009		-
	3V44A_1	24	H	0.001	0.002	0.997	0.033	0.55	0.417	0.012	-2	1	5	-1	0	1	-1	-2	3	-5	-3	2	-2	-2	-3	2	0	-6	-1	-6		hasPrediction		0.0344	0.0041	0.0001	0.0099	0.1439	0.0089	0.0041	0.0182	0.028		-
	3V44A_1	25	V	0	0.077	0.923	0.965	0.034	0.001	0.012	-4	-8	-7	-10	-5	-7	-7	-8	-8	3	6	-8	1	-2	-5	-5	-2	-5	-5	2		margin		-	-	-	-	-	-	-	-	-		L
	3V44A_1	26	N	0	0.2	0.8	0.034	0.738	0.228	0.011	-2	3	0	-1	-2	1	2	-4	1	-1	-2	3	-2	-4	-3	0	2	-6	-3	0		margin		-	-	-	-	-	-	-	-	-		-
	3V44A_1	27	Y	0.001	0.979	0.02	0.107	0.82	0.073	0.011	-1	1	0	-1	-2	0	1	-4	3	0	-3	1	-2	-1	-6	2	1	-2	2	1		margin		-	-	-	-	-	-	-	-	-		-
	3V44A_1	28	V	0	0.997	0.003	0.981	0.018	0.001	0.011	-4	-5	-6	-6	-3	-6	-5	-6	-6	3	5	-6	0	1	-6	-4	-4	-2	-3	1		margin		-	-	-	-	-	-	-	-	-		-
	3V44A_1	29	D	0	0.988	0.012	0.169	0.809	0.021	0.011	-3	-1	3	5	0	-2	0	-4	2	-1	-4	-1	-4	-2	-6	1	0	-3	-1	-1		margin		-	-	-	-	-	-	-	-	-		-
	3V44A_1	30	L	0	0.729	0.271	0.975	0.023	0.002	0.011	-3	-7	-8	-6	-1	-6	-7	-6	-5	3	5	-9	2	2	-7	-5	-5	-3	-3	1		margin		-	-	-	-	-	-	-	-	-		-
	3V44A_1	31	S	0.009	0.626	0.365	0.307	0.648	0.045	0.011	-2	1	0	0	-2	0	0	0	1	-3	-3	0	-2	-1	-1	4	1	-1	-1	-3		margin		-	-	-	-	-	-	-	-	-		-
	3V44A_1	32	L	0.005	0.167	0.828	0.145	0.52	0.335	0.012	-2	-1	4	1	2	-2	-1	3	2	-4	-2	-1	-2	0	-3	1	-2	-1	1	-4		margin		-	-	-	-	-	-	-	-	-		-
	3V44A_1	33	N	0.002	0.091	0.907	0.605	0.369	0.026	0.013	-2	-3	6	-2	6	-3	-3	-4	-2	-2	-2	-3	-3	-3	-5	0	0	-2	-1	-2		margin		-	-	-	-	-	-	-	-	-		-
	3V44A_1	34	S	0.01	0.102	0.888	0.075	0.593	0.332	0.014	-2	1	3	1	-1	2	0	0	2	-2	-1	1	-2	-1	0	1	0	-3	-1	-3		margin		-	-	-	-	-	-	-	-	-		-
	3V44A_2	20	E	0.001	0.003	0.996	0.004	0.082	0.913	0.014	0	0	0	2	-3	2	2	-1	0	-1	-2	1	-1	0	1	1	-1	-4	-5	-1		margin		-	-	-	-	-	-	-	-	-		-
	3V44A_2	21	L	0	0.003	0.996	0.361	0.584	0.055	0.014	-2	-1	1	-3	2	-3	-2	-1	1	2	3	-2	0	2	-2	0	-3	-3	1	0		margin		-	-	-	-	-	-	-	-	-		-
	3V44A_2	22	P	0	0.002	0.998	0.507	0.428	0.065	0.014	-1	-2	-2	-4	7	-2	-4	-1	0	-2	0	-5	0	2	4	1	-2	-3	-2	-3		margin		-	-	-	-	-	-	-	-	-		-
	3V44A_2	23	A	0.003	0.001	0.996	0.017	0.152	0.831	0.013	0	1	-1	-2	-1	-1	0	-2	-1	-4	-3	2	-4	-7	5	2	0	-4	-4	-2		margin		-	-	-	-	-	-	-	-	-		-
	3V44A_2	24	H	0.001	0.002	0.997	0.033	0.55	0.417	0.012	-2	1	5	-1	0	1	-1	-2	3	-5	-3	2	-2	-2	-3	2	0	-6	-1	-6		margin		-	-	-	-	-	-	-	-	-		-
	3V44A_2	25	V	0	0.077	0.923	0.965	0.034	0.001	0.012	-4	-8	-7	-10	-5	-7	-7	-8	-8	3	6	-8	1	-2	-5	-5	-2	-5	-5	2		hasPrediction		0.8771	0.9561	1	0.8713	0.8889	0.9353	1	0.8632	0.924		L
	3V44A_2	26	N	0	0.2	0.8	0.034	0.738	0.228	0.011	-2	3	0	-1	-2	1	2	-4	1	-1	-2	3	-2	-4	-3	0	2	-6	-3	0		hasPrediction		0.0017	0.0011	0.0003	0.0169	0.0079	0.0035	0	0.0232	0.0068		-
	3V44A_2	27	Y	0.001	0.979	0.02	0.107	0.82	0.073	0.011	-1	1	0	-1	-2	0	1	-4	3	0	-3	1	-2	-1	-6	2	1	-2	2	1		hasPrediction		0.0037	0.0004	0	0.0041	0.0092	0.0102	0	0.0319	0.0074		-
	3V44A_2	28	V	0	0.997	0.003	0.981	0.018	0.001	0.011	-4	-5	-6	-6	-3	-6	-5	-6	-6	3	5	-6	0	1	-6	-4	-4	-2	-3	1		hasPrediction		0.0061	0.0001	0.0001	0.0013	0.0045	0.0029	0	0.0038	0.0023		-
	3V44A_2	29	D	0	0.988	0.012	0.169	0.809	0.021	0.011	-3	-1	3	5	0	-2	0	-4	2	-1	-4	-1	-4	-2	-6	1	0	-3	-1	-1		hasPrediction		0.0002	0	0	0.0011	0	0.0001	0	0.0019	0.0004		-
	3V44A_2	30	L	0	0.729	0.271	0.975	0.023	0.002	0.011	-3	-7	-8	-6	-1	-6	-7	-6	-5	3	5	-9	2	2	-7	-5	-5	-3	-3	1		hasPrediction		0.0009	0.0001	0.0016	0.0006	0.0021	0.0067	0	0.0014	0.0017		-
	3V44A_2	31	S	0.009	0.626	0.365	0.307	0.648	0.045	0.011	-2	1	0	0	-2	0	0	0	1	-3	-3	0	-2	-1	-1	4	1	-1	-1	-3		hasPrediction		0.0001	0	0.0002	0.0001	0	0.0001	0	0	0.0001		-
	3V44A_2	32	L	0.005	0.167	0.828	0.145	0.52	0.335	0.012	-2	-1	4	1	2	-2	-1	3	2	-4	-2	-1	-2	0	-3	1	-2	-1	1	-4		hasPrediction		0.0002	0.0001	0.0004	0.0018	0	0.0003	0	0.0006	0.0004		-
	3V44A_2	33	N	0.002	0.091	0.907	0.605	0.369	0.026	0.013	-2	-3	6	-2	6	-3	-3	-4	-2	-2	-2	-3	-3	-3	-5	0	0	-2	-1	-2		hasPrediction		0.0004	0.0001	0.0004	0.001	0.0001	0.0014	0	0	0.0004		-
	3V44A_2	34	S	0.01	0.102	0.888	0.075	0.593	0.332	0.014	-2	1	3	1	-1	2	0	0	2	-2	-1	1	-2	-1	0	1	0	-3	-1	-3		hasPrediction		0.0008	0.0007	0.0003	0.0045	0	0.0004	0	0	0.0008		-
	3V44A_2	35	I	0.038	0.056	0.906	0.828	0.16	0.012	0.016	-3	-4	-2	-4	-2	-4	-4	-3	-2	5	3	-3	1	2	-3	-3	-2	0	-2	2		hasPrediction		0.0014	0.0006	0.0007	0.0011	0.0009	0.0046	0	0	0.0012		-
	3V44A_2	36	A	0.055	0.036	0.909	0.039	0.428	0.534	0.016	-2	1	0	1	-1	0	1	-1	0	-2	-2	1	-2	-2	-2	2	3	-2	-2	-1		hasPrediction		0.0013	0.0001	0.0006	0.0003	0.0001	0.0003	0	0	0.0003		-
	3V44A_2	37	E	0.062	0.036	0.902	0.011	0.233	0.756	0.017	-2	0	1	3	-1	0	2	1	1	-2	-3	0	-1	-2	-2	0	0	-4	0	-1		hasPrediction		0.0002	0.0005	0.0017	0.0004	0.0009	0.002	0	0	0.0007		-
	3V44A_2	38	L	0.005	0.015	0.98	0.66	0.313	0.027	0.017	-1	-2	-2	-1	-2	-2	-1	-4	-1	4	3	-2	1	2	-3	-1	0	-3	-2	1		hasPrediction		0.0004	0.0001	0.013	0.004	0.001	0.0062	0	0	0.0031		-
	3V44A_2	39	N	0.003	0.002	0.996	0.069	0.635	0.296	0.017	-1	-2	0	0	-2	-1	0	1	-1	0	0	-2	-1	0	3	1	0	-2	-4	-2		hasPrediction		0.0006	0	0.0003	0.0009	0.0001	0.0007	0	0	0.0003		-
	3V44A_2	40	E	0.107	0.001	0.893	0.022	0.266	0.712	0.017	0	-1	0	1	-1	-2	1	-1	-1	0	0	-1	-1	0	3	0	0	-3	-1	-1		hasPrediction		0.0008	0.0004	0.0003	0.0111	0.0005	0.0023	0	0	0.0019		-
	3V44A_2	41	T	0.107	0.002	0.891	0.018	0.319	0.663	0.017	-1	1	1	1	-1	1	1	0	1	-1	0	1	-2	-1	-1	1	0	0	-1	-2		hasPrediction		0.0005	0.0001	0.0004	0.0049	0.0007	0.0011	0	0	0.001		-
	3V44A_2	42	S	0.132	0.001	0.867	0.675	0.289	0.036	0.016	2	-2	0	0	0	-1	-1	-1	-1	0	0	-1	0	0	-1	2	0	1	-2	0		hasPrediction		0.0001	0	0.0001	0.0002	0	0.0002	0	0	0.0001		-
	3V44A_2	43	F	0.11	0.002	0.888	0.923	0.071	0.006	0.016	-3	-6	-4	-5	-4	-5	-5	-5	-6	3	3	-4	0	6	-3	-2	-4	1	-2	0		hasPrediction		0.0001	0	0.0002	0.0005	0.0001	0.0024	0	0	0.0004		-
	3V44A_2	44	S	0.051	0	0.949	0.084	0.516	0.401	0.015	1	1	0	-1	2	1	0	1	0	-2	-2	0	-2	-1	-1	2	0	-2	0	-1		hasPrediction		0	0	0	0	0	0.0003	0	0	0		-
	3V44A_2	45	R	0.045	0.001	0.955	0.026	0.422	0.552	0.014	-1	1	3	1	0	1	0	1	2	-3	-3	2	-2	-2	-1	1	-1	-3	0	-3		hasPrediction		0.001	0	0.0001	0.001	0.0001	0.0003	0	0	0.0003		-
	3V44A_2	46	L	0.003	0.002	0.995	0.966	0.031	0.003	0.013	-1	-6	-1	-7	6	-4	-7	-5	-2	0	4	-5	3	3	-4	-3	-2	1	0	-2		hasPrediction		0.0048	0.0012	0.0034	0.0202	0.0025	0.0084	0	0.0003	0.0051		-
	3V44A_2	47	Q	0.006	0.001	0.993	0.012	0.26	0.729	0.013	-2	1	0	-1	0	0	-1	-2	1	-2	-3	2	-4	-3	4	1	2	-6	-2	-2		hasPrediction		0.0017	0.0016	0	0	0.0006	0.0014	0	0.0003	0.0007		-
	3V44A_2	48	D	0.002	0.001	0.997	0.037	0.665	0.298	0.012	-2	1	5	-2	-1	1	0	-1	4	-5	-3	2	-2	-2	-4	1	-1	-4	-2	-3		hasPrediction		0.0868	0.0096	0.0001	0.0002	0.0321	0.0074	0	0.0258	0.0202		-
	3V44A_2	49	L	0	0.013	0.987	0.986	0.014	0.001	0.011	-4	-7	-8	-9	-4	-7	-6	-11	-9	2	6	-7	0	-3	-6	-6	-4	-8	-9	-1		margin		-	-	-	-	-	-	-	-	-		L
	3V44A_2	50	Q	0	0.134	0.866	0.052	0.863	0.085	0.011	-3	4	-2	-4	-3	2	3	-6	0	-2	-4	3	-4	-5	-5	-1	2	-6	-3	-1		margin		-	-	-	-	-	-	-	-	-		-
	3V44A_2	51	F	0.001	0.988	0.012	0.142	0.81	0.048	0.011	-2	0	0	-1	0	-1	2	-2	2	-1	-2	1	-2	-1	-6	2	2	-3	3	0		margin		-	-	-	-	-	-	-	-	-		-
	3V44A_2	52	L	0	0.996	0.004	0.978	0.021	0.001	0.012	-6	-7	-7	-8	-6	-7	-10	-7	-5	3	6	-7	0	2	-7	-5	-6	-2	-6	1		margin		-	-	-	-	-	-	-	-	-		-
	3V44A_2	53	K	0	0.984	0.016	0.049	0.844	0.106	0.012	-2	1	3	3	0	-1	0	-3	1	-1	-2	1	-3	-3	-5	1	1	-2	0	-2		margin		-	-	-	-	-	-	-	-	-		-
	3V44A_2	54	V	0	0.923	0.077	0.977	0.022	0.001	0.012	-3	-6	-4	-6	-2	-5	-5	-6	-6	4	5	-6	2	2	-7	-6	-5	-5	-4	1		margin		-	-	-	-	-	-	-	-	-		-
	3V44A_2	55	E	0.001	0.824	0.175	0.123	0.717	0.16	0.013	-1	1	1	0	0	0	1	0	1	-2	-3	0	-2	-1	0	3	0	-2	-1	-2		margin		-	-	-	-	-	-	-	-	-		-
	3V44A_2	56	Q	0.002	0.336	0.663	0.101	0.402	0.497	0.014	-2	0	3	1	-1	-1	0	2	3	-2	-2	0	-2	-1	-4	1	-2	0	1	-3		margin		-	-	-	-	-	-	-	-	-		-
	3V44A_2	57	Q	0.001	0.104	0.895	0.541	0.392	0.067	0.015	-2	-1	5	-2	7	-2	-3	-2	-2	-1	-2	-2	-2	-2	-4	0	0	-2	-3	-1		margin		-	-	-	-	-	-	-	-	-		-
	3V44A_2	58	T	0.002	0.019	0.979	0.163	0.405	0.432	0.017	-1	1	2	1	-1	0	-1	-1	1	-1	0	1	-2	0	0	1	0	0	0	-1		margin		-	-	-	-	-	-	-	-	-		-
	3V44A_3	44	S	0.051	0	0.949	0.084	0.516	0.401	0.015	1	1	0	-1	2	1	0	1	0	-2	-2	0	-2	-1	-1	2	0	-2	0	-1		margin		-	-	-	-	-	-	-	-	-		-
	3V44A_3	45	R	0.045	0.001	0.955	0.026	0.422	0.552	0.014	-1	1	3	1	0	1	0	1	2	-3	-3	2	-2	-2	-1	1	-1	-3	0	-3		margin		-	-	-	-	-	-	-	-	-		-
	3V44A_3	46	L	0.003	0.002	0.995	0.966	0.031	0.003	0.013	-1	-6	-1	-7	6	-4	-7	-5	-2	0	4	-5	3	3	-4	-3	-2	1	0	-2		margin		-	-	-	-	-	-	-	-	-		-
	3V44A_3	47	Q	0.006	0.001	0.993	0.012	0.26	0.729	0.013	-2	1	0	-1	0	0	-1	-2	1	-2	-3	2	-4	-3	4	1	2	-6	-2	-2		margin		-	-	-	-	-	-	-	-	-		-
	3V44A_3	48	D	0.002	0.001	0.997	0.037	0.665	0.298	0.012	-2	1	5	-2	-1	1	0	-1	4	-5	-3	2	-2	-2	-4	1	-1	-4	-2	-3		margin		-	-	-	-	-	-	-	-	-		-
	3V44A_3	49	L	0	0.013	0.987	0.986	0.014	0.001	0.011	-4	-7	-8	-9	-4	-7	-6	-11	-9	2	6	-7	0	-3	-6	-6	-4	-8	-9	-1		hasPrediction		0.8672	0.9391	1	0.7494	0.9537	0.9389	0.9999	0.8231	0.9089		L
	3V44A_3	50	Q	0	0.134	0.866	0.052	0.863	0.085	0.011	-3	4	-2	-4	-3	2	3	-6	0	-2	-4	3	-4	-5	-5	-1	2	-6	-3	-1		hasPrediction		0.0007	0.0003	0.0001	0.0009	0.0011	0.0011	0	0.0041	0.001		-
	3V44A_3	51	F	0.001	0.988	0.012	0.142	0.81	0.048	0.011	-2	0	0	-1	0	-1	2	-2	2	-1	-2	1	-2	-1	-6	2	2	-3	3	0		hasPrediction		0.0344	0.0007	0.0001	0.0286	0.0441	0.0227	0	0.0521	0.0228		-
	3V44A_3	52	L	0	0.996	0.004	0.978	0.021	0.001	0.012	-6	-7	-7	-8	-6	-7	-10	-7	-5	3	6	-7	0	2	-7	-5	-6	-2	-6	1		hasPrediction		0.0089	0.0001	0.0006	0.0089	0.0053	0.0046	0	0.0171	0.0057		-
	3V44A_3	53	K	0	0.984	0.016	0.049	0.844	0.106	0.012	-2	1	3	3	0	-1	0	-3	1	-1	-2	1	-3	-3	-5	1	1	-2	0	-2		hasPrediction		0.0006	0.0001	0	0.0003	0	0.0001	0	0.0001	0.0002		-
	3V44A_3	54	V	0	0.923	0.077	0.977	0.022	0.001	0.012	-3	-6	-4	-6	-2	-5	-5	-6	-6	4	5	-6	2	2	-7	-6	-5	-5	-4	1		hasPrediction		0.0051	0.0001	0.0003	0.0066	0.0005	0.0012	0	0.0003	0.0018		-
	3V44A_3	55	E	0.001	0.824	0.175	0.123	0.717	0.16	0.013	-1	1	1	0	0	0	1	0	1	-2	-3	0	-2	-1	0	3	0	-2	-1	-2		hasPrediction		0.0004	0	0.0002	0.0003	0	0.0001	0	0	0.0001		-
	3V44A_3	56	Q	0.002	0.336	0.663	0.101	0.402	0.497	0.014	-2	0	3	1	-1	-1	0	2	3	-2	-2	0	-2	-1	-4	1	-2	0	1	-3		hasPrediction		0.0014	0.0002	0.0008	0.0213	0	0.0002	0	0	0.003		-
	3V44A_3	57	Q	0.001	0.104	0.895	0.541	0.392	0.067	0.015	-2	-1	5	-2	7	-2	-3	-2	-2	-1	-2	-2	-2	-2	-4	0	0	-2	-3	-1		hasPrediction		0.0004	0.0001	0.0011	0.002	0	0.0002	0	0	0.0005		-
	3V44A_3	58	T	0.002	0.019	0.979	0.163	0.405	0.432	0.017	-1	1	2	1	-1	0	-1	-1	1	-1	0	1	-2	0	0	1	0	0	0	-1		hasPrediction		0.0031	0.0029	0.0009	0	0.0003	0.0012	0	0	0.001		-
	3V44A_3	59	P	0.021	0.001	0.978	0.287	0.276	0.438	0.018	-2	-2	1	-2	0	-1	-2	-2	-1	3	2	-1	0	1	-1	-1	-2	0	-1	1		hasPrediction		0.0094	0.0041	0.0014	0.0442	0.0003	0.0016	0	0.022	0.0104		-
	3V44A_3	60	G	0.077	0.003	0.92	0.156	0.276	0.568	0.019	-1	0	0	0	-1	-1	0	0	0	1	0	0	-1	-1	-1	1	1	-3	-2	0		hasPrediction		0.0092	0.0012	0.0029	0.0014	0.0049	0.0029	0	0	0.0028		-
	3V44A_3	61	L	0.353	0.013	0.635	0.268	0.454	0.278	0.019	-1	-1	0	1	-1	-1	0	0	-1	-1	0	0	-1	0	-1	1	2	0	-2	-1		hasPrediction		0.0015	0.0003	0.0017	0.0061	0.0005	0.0007	0	0.0001	0.0014		-
	3V44A_3	62	V	0.444	0.026	0.531	0.098	0.367	0.535	0.018	-1	0	1	1	-3	1	1	-1	1	-1	-1	1	-1	-1	-1	1	1	-1	0	0		hasPrediction		0.0001	0.0004	0.002	0.0014	0.0012	0.0022	0	0	0.0009		-
	3V44A_3	63	I	0.432	0.019	0.548	0.567	0.32	0.112	0.018	-1	-2	-2	0	-3	-2	-1	-1	-2	3	2	-1	0	1	-2	0	0	-1	-2	1		hasPrediction		0.0134	0.0057	0.0309	0.0082	0.0121	0.0105	0	0.0006	0.0102		-
	3V44A_3	64	R	0.432	0.009	0.559	0.213	0.51	0.277	0.018	-1	-2	0	0	-1	-1	0	0	-2	1	2	-2	-1	0	2	1	0	-3	-2	-1		hasPrediction		0.0005	0.0002	0.0009	0.0013	0.0008	0.0011	0	0	0.0006		-
	3V44A_3	65	N	0.452	0.005	0.543	0.345	0.404	0.251	0.018	0	-1	1	0	-1	-1	0	-1	0	0	0	-1	-1	0	2	1	0	-1	-1	0		hasPrediction		0.0041	0.0021	0.0008	0.0064	0.0039	0.0028	0	0.0001	0.0025		-
	3V44A_3	66	N	0.44	0.004	0.556	0.064	0.432	0.505	0.018	-1	0	2	1	-1	0	1	0	0	-1	0	1	-1	0	-1	1	0	-2	0	-2		hasPrediction		0.0024	0.0006	0.0008	0.0003	0.0026	0.0016	0	0	0.001		-
	3V44A_3	67	T	0.417	0.003	0.581	0.547	0.355	0.098	0.019	2	-2	0	0	0	-1	-1	-1	-2	0	0	-1	1	1	-2	1	0	0	-2	0		hasPrediction		0.0002	0	0.0002	0.0006	0.0002	0.0004	0	0	0.0002		-
	3V44A_3	68	F	0.305	0.006	0.689	0.94	0.053	0.007	0.019	-2	-6	-4	-5	0	-5	-6	-4	-4	3	4	-4	0	6	-5	-3	-4	-1	-2	0		hasPrediction		0.002	0.0009	0.0004	0.0006	0.0057	0.0061	0	0	0.002		-
	3V44A_3	69	R	0.113	0.002	0.885	0.042	0.413	0.545	0.018	0	1	0	-1	0	1	0	0	1	-2	-2	1	-2	-2	-1	2	0	-1	-1	-2		hasPrediction		0.0001	0	0	0	0.0001	0.0005	0	0	0.0001		-
	3V44A_3	70	G	0.045	0.001	0.954	0.056	0.429	0.515	0.017	-2	1	3	-1	-1	1	-1	1	3	-3	-2	1	-2	-1	-2	1	-1	-1	0	-3		hasPrediction		0.0039	0.0001	0.0001	0.0096	0.002	0.001	0	0.0046	0.0027		-
	3V44A_3	71	L	0.004	0.005	0.991	0.953	0.044	0.003	0.015	-2	-5	0	-6	6	-3	-5	-4	-1	-1	4	-5	3	2	-2	-1	-2	-1	-3	-2		hasPrediction		0.0032	0.0018	0.0015	0.004	0.0121	0.0128	0	0.0051	0.0051		-
	3V44A_3	72	S	0.006	0.01	0.984	0.025	0.352	0.623	0.013	-3	1	-1	-2	-1	1	-1	-3	1	-2	-3	2	-3	-4	4	1	2	-5	-2	-1		hasPrediction		0.0202	0.0125	0.0001	0.001	0.0091	0.0054	0	0.0073	0.0069		-
	3V44A_3	73	S	0.005	0.033	0.962	0.209	0.724	0.067	0.012	-2	1	4	-2	0	1	-1	-2	2	-4	-2	2	-3	-2	-3	2	-1	-5	-1	-5		hasPrediction		0.0287	0.0041	0.0001	0.071	0.0309	0.0057	0	0.0499	0.0238		-
	3V44A_3	74	L	0.001	0.198	0.801	0.982	0.017	0.001	0.011	-5	-5	-6	-6	-4	-5	-5	-7	-8	2	6	-5	0	-2	-6	-4	-4	-5	-4	0		margin		-	-	-	-	-	-	-	-	-		L
	3V44A_3	75	I	0.001	0.379	0.62	0.209	0.782	0.01	0.011	-3	3	-1	-3	-3	3	3	-4	0	-2	-3	3	-3	-4	-7	-1	2	-3	-3	-1		margin		-	-	-	-	-	-	-	-	-		-
	3V44A_3	76	I	0.002	0.985	0.013	0.193	0.764	0.043	0.011	-2	1	0	0	0	-2	2	-4	2	0	-2	1	-2	-1	-6	2	1	-1	2	1		margin		-	-	-	-	-	-	-	-	-		-
	3V44A_3	77	L	0.001	0.993	0.006	0.984	0.015	0.001	0.011	-5	-6	-8	-9	-3	-7	-8	-8	-6	3	6	-9	0	2	-8	-6	-6	-6	-5	2		margin		-	-	-	-	-	-	-	-	-		-
	3V44A_3	78	K	0.001	0.973	0.026	0.062	0.883	0.055	0.011	-4	0	3	4	0	-2	0	-3	1	-1	-3	1	-1	-2	-5	1	0	-1	1	-1		margin		-	-	-	-	-	-	-	-	-		-
	3V44A_3	79	L	0.001	0.823	0.176	0.984	0.015	0.001	0.011	-3	-8	-7	-7	-1	-7	-6	-7	-4	4	5	-7	2	2	-7	-5	-4	-5	-4	1		margin		-	-	-	-	-	-	-	-	-		-
	3V44A_3	80	D	0.006	0.703	0.291	0.173	0.759	0.067	0.011	0	1	1	1	-1	0	0	-1	1	-2	-4	0	-3	-2	0	3	0	-1	0	-3		margin		-	-	-	-	-	-	-	-	-		-
	3V44A_3	81	Y	0.008	0.184	0.808	0.117	0.567	0.316	0.011	-2	0	3	1	0	-1	-1	3	2	-4	-3	0	-3	0	-3	1	-2	-1	1	-4		margin		-	-	-	-	-	-	-	-	-		-
	3V44A_3	82	N	0.007	0.067	0.926	0.678	0.302	0.019	0.012	-2	-3	6	-2	6	-3	-2	-3	-2	-2	-2	-3	-1	-2	-2	1	1	-5	-2	-2		margin		-	-	-	-	-	-	-	-	-		-
	3V44A_3	83	Q	0.032	0.069	0.899	0.032	0.517	0.451	0.013	-1	1	2	0	-1	1	-1	0	2	-2	-1	1	-2	-1	1	1	-1	-3	0	-2		margin		-	-	-	-	-	-	-	-	-		-
	3V44A_7	144	L	0.371	0	0.628	0.12	0.487	0.393	0.013	-1	2	0	-1	0	1	1	0	1	-2	-2	2	-2	-1	-1	1	0	0	0	-2		margin		-	-	-	-	-	-	-	-	-		-
	3V44A_7	145	N	0.286	0.001	0.713	0.077	0.556	0.367	0.013	0	0	3	0	0	0	-1	1	2	-2	-2	1	-1	-2	-1	1	-1	-2	-1	-2		margin		-	-	-	-	-	-	-	-	-		-
	3V44A_7	146	M	0.018	0.002	0.98	0.94	0.056	0.004	0.013	-1	-3	-1	-6	5	-3	-6	-5	-1	1	4	-4	3	2	-1	-1	-2	-1	-2	-1		margin		-	-	-	-	-	-	-	-	-		-
	3V44A_7	147	R	0.008	0.002	0.99	0.02	0.313	0.668	0.013	-2	1	0	-1	-1	0	0	-2	1	-2	-3	1	-3	-5	4	1	2	-4	-3	-3		margin		-	-	-	-	-	-	-	-	-		-
	3V44A_7	148	R	0.005	0.005	0.991	0.073	0.702	0.225	0.012	-2	1	4	-1	0	1	-1	-2	2	-4	-2	1	-3	-2	-4	3	1	-5	-2	-3		margin		-	-	-	-	-	-	-	-	-		-
	3V44A_7	149	F	0	0.047	0.953	0.983	0.016	0.001	0.012	-4	-4	-5	-5	-2	-5	-6	-7	-7	2	6	-4	1	-1	-4	-4	-3	-3	-4	0		hasPrediction		0.8905	0.9504	1	0.8359	0.9263	0.9328	1	0.8589	0.9243		L
	3V44A_7	150	H	0	0.164	0.836	0.115	0.855	0.03	0.011	-3	3	-1	-2	-3	2	3	-5	0	-2	-3	3	-4	-4	-5	0	1	-5	-4	-1		hasPrediction		0.0033	0.0013	0.0002	0.0018	0.0038	0.0024	0	0.0141	0.0034		-
	3V44A_7	151	V	0.001	0.989	0.01	0.217	0.752	0.031	0.011	-3	0	0	-1	-1	0	2	-4	3	0	-2	1	1	-1	-5	1	1	-1	2	1		hasPrediction		0.0509	0.0032	0.0001	0.0315	0.0267	0.0255	0	0.0336	0.0214		-
	3V44A_7	152	L	0	0.997	0.003	0.987	0.012	0	0.011	-6	-6	-6	-7	-6	-6	-7	-7	-7	3	6	-6	-1	1	-6	-6	-4	-6	-5	0		hasPrediction		0.0039	0.0003	0.0006	0.0124	0.0063	0.0051	0	0.0141	0.0053		-
	3V44A_7	153	D	0	0.986	0.013	0.257	0.724	0.019	0.011	-3	0	3	4	-1	0	0	-4	2	-1	-3	0	-3	-1	-5	1	0	-3	0	-1		hasPrediction		0.0004	0.0001	0.0001	0.0001	0	0.0001	0	0.0018	0.0003		-
	3V44A_7	154	L	0	0.865	0.135	0.985	0.014	0.001	0.011	-3	-6	-6	-6	-1	-7	-6	-7	-5	3	5	-6	2	2	-5	-5	-5	-4	-2	1		hasPrediction		0.0032	0.0002	0.0071	0.0011	0.0071	0.0089	0	0.0039	0.0039		-
	3V44A_7	155	T	0.003	0.8	0.196	0.247	0.71	0.043	0.011	-1	1	1	0	-1	0	0	0	1	-2	-3	-1	-2	-2	-1	4	1	0	0	-2		hasPrediction		0.0006	0	0.0003	0.0002	0	0.0001	0	0	0.0002		-
	3V44A_7	156	F	0.002	0.266	0.732	0.139	0.527	0.335	0.012	-1	0	3	1	0	-1	0	2	2	-4	-3	0	-2	0	-4	1	-2	1	2	-3		hasPrediction		0.0004	0.0005	0.0006	0.0035	0	0.0004	0	0.0004	0.0007		-
	3V44A_7	157	N	0	0.135	0.865	0.68	0.302	0.018	0.013	-2	-3	6	-2	6	-2	-4	-2	-2	-2	-2	-3	-4	-2	-3	0	1	-4	-1	-2		hasPrediction		0.0013	0.0012	0.001	0.0001	0.0001	0.0006	0	0	0.0005		-
	3V44A_7	158	K	0.004	0.177	0.819	0.016	0.3	0.683	0.014	-1	1	2	0	-1	2	0	-1	1	-2	-2	1	-1	-1	1	1	0	-3	-2	-2		hasPrediction		0.0021	0.0045	0.0012	0	0.0002	0.0009	0	0	0.0011		-
	3V44A_7	159	V	0.008	0.178	0.815	0.794	0.188	0.018	0.014	-4	-3	-1	-4	0	-2	-3	-3	-1	4	4	-2	0	2	-3	-2	-2	-1	-2	1		hasPrediction		0.0354	0.0124	0.004	0.025	0.0018	0.0043	0	0.0181	0.0126		-
	3V44A_7	160	K	0.022	0.186	0.792	0.014	0.305	0.681	0.015	-2	0	0	0	-1	0	1	-1	1	0	0	0	-1	-2	-2	1	3	-2	-2	0		hasPrediction		0.0046	0.0019	0.0031	0.0042	0.0005	0.0007	0	0	0.0019		-
	3V44A_7	161	S	0.028	0.196	0.776	0.052	0.388	0.56	0.014	-2	0	2	2	0	0	1	0	1	-3	-2	0	-2	-1	-2	2	2	-2	0	-1		hasPrediction		0.0014	0.0026	0.0053	0.0029	0.0011	0.0014	0	0	0.0018		-
	3V44A_7	162	I	0.014	0.102	0.884	0.455	0.406	0.14	0.013	-2	-2	-1	1	-1	-1	0	-3	-2	3	2	-1	0	1	-1	0	-1	-1	-1	1		hasPrediction		0.0025	0.0013	0.0408	0.0183	0.0044	0.0122	0	0.0001	0.0099		-
	3V44A_7	163	C	0.022	0.028	0.95	0.347	0.514	0.139	0.013	0	-2	0	1	1	-1	0	1	0	-1	0	-1	-1	-1	2	1	0	-2	-2	-1		hasPrediction		0.0082	0.0073	0.005	0.0048	0.001	0.0013	0	0	0.0035		-
	3V44A_7	164	E	0.423	0.002	0.576	0.049	0.347	0.604	0.013	0	-1	0	1	-1	0	1	0	-1	0	0	0	0	0	2	0	0	1	-2	0		hasPrediction		0.0116	0.015	0.0069	0.0326	0.0043	0.006	0	0.0001	0.0095		-
	3V44A_7	165	E	0.434	0.002	0.564	0.01	0.176	0.814	0.013	-1	0	1	1	-2	0	1	0	0	0	0	0	-1	-1	-1	1	0	-1	0	-1		hasPrediction		0.0259	0.0123	0.0087	0.0208	0.0184	0.0069	0	0	0.0116		-
	3V44A_7	166	D	0.429	0.001	0.57	0.121	0.559	0.32	0.013	1	-1	1	0	1	0	0	0	1	0	0	0	0	0	-1	1	0	-1	-1	0		hasPrediction		0.0032	0.0076	0.0048	0.0197	0.0006	0.0007	0	0.0001	0.0046		-
	3V44A_7	167	L	0.406	0.002	0.593	0.878	0.105	0.017	0.013	-2	-5	-1	-2	0	-2	-3	-2	-1	2	3	-2	1	5	-2	-2	-2	-1	0	-1		hasPrediction		0.0292	0.0189	0.011	0.0171	0.0284	0.0249	0	0.0003	0.0162		-
	3V44A_7	168	L	0.255	0.001	0.744	0.173	0.508	0.318	0.013	0	0	0	-1	1	0	0	0	-1	1	0	-1	0	0	0	1	0	-1	-1	0		hasPrediction		0.0025	0.0011	0.002	0.0009	0.0004	0.0007	0	0	0.001		-
	3V44A_7	169	N	0.142	0	0.857	0.027	0.275	0.698	0.014	0	0	2	0	-1	0	0	0	1	-1	0	1	-1	0	-1	1	0	-3	-1	-1		hasPrediction		0.0023	0.0012	0.004	0.0054	0.0038	0.0026	0	0.0116	0.0039		-
	3V44A_7	170	F	0.064	0.002	0.934	0.69	0.287	0.024	0.014	-1	-2	-1	-3	4	-2	-2	-2	-1	1	3	-1	1	2	-2	0	-1	0	0	-1		hasPrediction		0.0323	0.0054	0.0356	0.0024	0.0733	0.0386	0	0.0125	0.025		-
	3V44A_7	171	Q	0.038	0.004	0.958	0.053	0.346	0.601	0.014	-1	0	1	0	0	1	0	-1	1	-1	0	1	-2	-1	0	1	0	-2	-1	-1		hasPrediction		0.0121	0.0053	0.0017	0.014	0.0155	0.0037	0	0.015	0.0084		-
	3V44A_7	172	G	0.024	0.009	0.966	0.202	0.445	0.353	0.014	-1	0	2	-1	2	1	-1	0	0	-2	1	0	0	1	-1	1	-1	0	0	-3		hasPrediction		0.0926	0.0525	0.0015	0.0652	0.2726	0.1939	0	0.2187	0.1121		-
	3V44A_7	173	K	0.007	0.031	0.962	0.036	0.338	0.625	0.013	-1	0	0	-1	0	0	-1	-2	1	-1	1	1	-2	-2	3	0	0	-5	-1	-2		hasPrediction		0.3755	0.0305	0.0036	0.2568	0.2951	0.0795	0	0.156	0.1496		-
	3V44A_7	174	H	0.008	0.551	0.441	0.061	0.611	0.328	0.012	-2	1	3	-1	-1	1	0	-1	2	-1	-2	2	-1	-2	-2	1	0	-3	-2	-2		hasPrediction		0.0265	0.0377	0.0013	0.0111	0.1222	0.0187	0	0.0273	0.0306		-
	3V44A_7	175	F	0.001	0.678	0.321	0.956	0.04	0.003	0.011	-4	-3	-2	-3	-1	-3	-4	-7	-2	2	5	-3	1	1	-3	-2	-2	-2	-2	0		margin		-	-	-	-	-	-	-	-	-		L
	3V44A_7	176	T	0	0.757	0.243	0.072	0.754	0.174	0.011	-3	3	0	-2	-3	1	2	-4	0	-2	0	2	-2	-2	-3	0	1	0	-3	-1		margin		-	-	-	-	-	-	-	-	-		-
	3V44A_7	177	L	0.001	0.983	0.016	0.262	0.691	0.047	0.011	-1	0	1	-1	-1	-1	1	-2	2	0	0	0	-2	0	-4	1	1	-2	1	0		margin		-	-	-	-	-	-	-	-	-		-
	3V44A_7	178	L	0.001	0.986	0.014	0.98	0.019	0.001	0.011	-3	-4	-2	-5	-3	-4	-6	-5	-4	2	5	-4	0	1	-2	-3	-2	-3	-2	0		margin		-	-	-	-	-	-	-	-	-		-
	3V44A_7	179	R	0	0.972	0.028	0.037	0.759	0.204	0.011	-2	0	3	3	-1	0	0	-2	2	-1	-3	1	-2	-2	-2	1	0	-2	1	0		margin		-	-	-	-	-	-	-	-	-		-
	3V44A_7	180	L	0	0.829	0.17	0.954	0.043	0.003	0.011	-2	-4	-2	-5	-1	-4	-4	-7	-3	4	5	-5	1	2	-5	-2	-3	-5	-5	1		margin		-	-	-	-	-	-	-	-	-		-
	3V44A_7	181	S	0.006	0.61	0.384	0.178	0.64	0.182	0.011	-1	1	1	1	-1	0	1	-1	0	-2	-2	0	-2	-2	-1	3	0	-2	-1	-2		margin		-	-	-	-	-	-	-	-	-		-
	3V44A_7	182	S	0.003	0.236	0.761	0.069	0.445	0.486	0.012	-2	0	3	1	0	-1	-1	1	3	-2	-2	0	-3	0	-3	1	-1	1	1	-3		margin		-	-	-	-	-	-	-	-	-		-
	3V44A_7	183	I	0.002	0.171	0.827	0.843	0.142	0.016	0.012	-3	-3	5	-2	6	-3	-3	-3	-2	1	2	-4	-1	-1	-2	-1	0	-1	-2	0		margin		-	-	-	-	-	-	-	-	-		-
	3V44A_7	184	T	0.013	0.173	0.813	0.046	0.562	0.392	0.012	-2	0	2	1	-1	1	0	0	1	-1	-1	0	-1	-1	0	1	1	-2	0	-2		margin		-	-	-	-	-	-	-	-	-		-
	3V44A_8	170	F	0.064	0.002	0.934	0.69	0.287	0.024	0.014	-1	-2	-1	-3	4	-2	-2	-2	-1	1	3	-1	1	2	-2	0	-1	0	0	-1		margin		-	-	-	-	-	-	-	-	-		-
	3V44A_8	171	Q	0.038	0.004	0.958	0.053	0.346	0.601	0.014	-1	0	1	0	0	1	0	-1	1	-1	0	1	-2	-1	0	1	0	-2	-1	-1		margin		-	-	-	-	-	-	-	-	-		-
	3V44A_8	172	G	0.024	0.009	0.966	0.202	0.445	0.353	0.014	-1	0	2	-1	2	1	-1	0	0	-2	1	0	0	1	-1	1	-1	0	0	-3		margin		-	-	-	-	-	-	-	-	-		-
	3V44A_8	173	K	0.007	0.031	0.962	0.036	0.338	0.625	0.013	-1	0	0	-1	0	0	-1	-2	1	-1	1	1	-2	-2	3	0	0	-5	-1	-2		margin		-	-	-	-	-	-	-	-	-		-
	3V44A_8	174	H	0.008	0.551	0.441	0.061	0.611	0.328	0.012	-2	1	3	-1	-1	1	0	-1	2	-1	-2	2	-1	-2	-2	1	0	-3	-2	-2		margin		-	-	-	-	-	-	-	-	-		-
	3V44A_8	175	F	0.001	0.678	0.321	0.956	0.04	0.003	0.011	-4	-3	-2	-3	-1	-3	-4	-7	-2	2	5	-3	1	1	-3	-2	-2	-2	-2	0		hasPrediction		0.985	0.9156	0.9998	0.5623	0.98	0.9172	1	0.6948	0.8818		L
	3V44A_8	176	T	0	0.757	0.243	0.072	0.754	0.174	0.011	-3	3	0	-2	-3	1	2	-4	0	-2	0	2	-2	-2	-3	0	1	0	-3	-1		hasPrediction		0.0332	0.0074	0.0015	0.0727	0.0219	0.0022	0	0.0171	0.0195		-
	3V44A_8	177	L	0.001	0.983	0.016	0.262	0.691	0.047	0.011	-1	0	1	-1	-1	-1	1	-2	2	0	0	0	-2	0	-4	1	1	-2	1	0		hasPrediction		0.2336	0.0201	0.0008	0.0792	0.1394	0.0203	0	0.057	0.0688		-
	3V44A_8	178	L	0.001	0.986	0.014	0.98	0.019	0.001	0.011	-3	-4	-2	-5	-3	-4	-6	-5	-4	2	5	-4	0	1	-2	-3	-2	-3	-2	0		hasPrediction		0.0703	0.0051	0.0041	0.0211	0.0451	0.0119	0	0.0039	0.0202		-
	3V44A_8	179	R	0	0.972	0.028	0.037	0.759	0.204	0.011	-2	0	3	3	-1	0	0	-2	2	-1	-3	1	-2	-2	-2	1	0	-2	1	0		hasPrediction		0.008	0.0036	0.0005	0.001	0.0002	0.0002	0	0.0002	0.0017		-
	3V44A_8	180	L	0	0.829	0.17	0.954	0.043	0.003	0.011	-2	-4	-2	-5	-1	-4	-4	-7	-3	4	5	-5	1	2	-5	-2	-3	-5	-5	1		hasPrediction		0.1979	0.0146	0.2166	0.1783	0.0384	0.0233	0	0.082	0.0939		-
	3V44A_8	181	S	0.006	0.61	0.384	0.178	0.64	0.182	0.011	-1	1	1	1	-1	0	1	-1	0	-2	-2	0	-2	-2	-1	3	0	-2	-1	-2		hasPrediction		0.0021	0.0009	0.0013	0.0035	0.0001	0.0001	0	0.0019	0.0012		-
	3V44A_8	182	S	0.003	0.236	0.761	0.069	0.445	0.486	0.012	-2	0	3	1	0	-1	-1	1	3	-2	-2	0	-3	0	-3	1	-1	1	1	-3		hasPrediction		0.0031	0.0019	0.0018	0.0326	0.0002	0.0007	0	0.0102	0.0063		-
	3V44A_8	183	I	0.002	0.171	0.827	0.843	0.142	0.016	0.012	-3	-3	5	-2	6	-3	-3	-3	-2	1	2	-4	-1	-1	-2	-1	0	-1	-2	0		hasPrediction		0.0277	0.0039	0.0039	0.0009	0.0016	0.0032	0	0.0001	0.0052		-
	3V44A_8	184	T	0.013	0.173	0.813	0.046	0.562	0.392	0.012	-2	0	2	1	-1	1	0	0	1	-1	-1	0	-1	-1	0	1	1	-2	0	-2		hasPrediction		0.006	0.0048	0.0013	0.0025	0.0002	0.0006	0	0.0016	0.0021		-
	3V44A_8	185	L	0.074	0.115	0.811	0.71	0.26	0.03	0.013	-3	-3	0	-2	-3	-1	-2	-2	-1	4	3	-3	-1	2	-2	-1	-3	-3	0	1		hasPrediction		0.0379	0.0206	0.0066	0.0247	0.0037	0.0057	0	0.0333	0.0166		-
	3V44A_8	186	Q	0.08	0.066	0.853	0.073	0.422	0.505	0.013	-2	-1	1	0	-1	1	0	0	-1	0	1	0	-3	-1	-1	2	2	-3	-1	-1		hasPrediction		0.0107	0.0044	0.0058	0.0032	0.0011	0.001	0	0.004	0.0038		-
	3V44A_8	187	D	0.093	0.035	0.872	0.045	0.374	0.581	0.013	-1	0	2	3	-2	0	1	0	1	-1	-3	0	-1	-1	-1	1	1	-4	-1	-2		hasPrediction		0.003	0.0093	0.0085	0.0019	0.0016	0.0017	0	0.007	0.0041		-
	3V44A_8	188	M	0.103	0.021	0.877	0.66	0.251	0.089	0.013	-2	-1	1	1	-1	-1	0	-3	-1	2	2	-2	1	1	-2	0	-1	-3	-2	0		hasPrediction		0.0206	0.0066	0.0652	0.0145	0.0076	0.0108	0	0.0578	0.0229		-
	3V44A_8	189	N	0.196	0.024	0.78	0.205	0.439	0.356	0.013	0	0	1	1	-1	0	1	1	1	0	-1	0	-1	-2	1	1	0	-5	-3	-1		hasPrediction		0.0111	0.0125	0.0072	0.0012	0.003	0.0026	0	0.0099	0.0059		-
	3V44A_8	190	E	0.336	0.037	0.627	0.127	0.327	0.546	0.013	0	-1	1	0	-1	-1	0	0	0	0	1	-1	-1	0	1	0	0	-1	-1	0		hasPrediction		0.027	0.0155	0.0071	0.0093	0.0217	0.0085	0	0.0085	0.0122		-
	3V44A_8	191	Y	0.349	0.062	0.59	0.272	0.42	0.308	0.012	-1	0	1	0	0	0	0	-1	-1	0	1	0	0	0	0	0	0	1	0	0		hasPrediction		0.0087	0.005	0.0069	0.0006	0.0047	0.0018	0	0.0032	0.0039		-
	3V44A_8	192	W	0.36	0.084	0.556	0.494	0.358	0.148	0.013	0	0	1	0	0	0	0	-1	1	0	0	-1	0	0	-1	0	0	3	1	-1		hasPrediction		0.0093	0.0085	0.0055	0.0298	0.0072	0.0026	0	0.0081	0.0089		-
	3V44A_8	193	L	0.301	0.077	0.622	0.667	0.223	0.11	0.013	-1	-2	0	-1	0	-1	-1	-2	-1	2	2	-2	0	2	-1	0	-1	0	-1	0		hasPrediction		0.0346	0.0133	0.007	0.01	0.0316	0.0139	0	0.0077	0.0148		-
	3V44A_8	194	G	0.213	0.047	0.739	0.336	0.33	0.333	0.013	0	0	0	-1	1	0	-1	1	0	0	0	0	0	0	0	1	0	0	-1	0		hasPrediction		0.0008	0.0012	0.0058	0.0001	0.0016	0.0015	0	0	0.0014		-
	3V44A_8	195	W	0.211	0.04	0.749	0.322	0.391	0.288	0.014	0	0	1	0	-1	0	0	0	0	0	0	0	0	0	-1	0	0	1	0	-1		hasPrediction		0.002	0.0038	0.0115	0.0006	0.0166	0.0096	0	0	0.0055		-
	3V44A_8	196	E	0.176	0.037	0.787	0.102	0.392	0.506	0.014	0	0	2	1	0	0	1	-1	0	0	0	0	-1	0	-1	1	0	-2	-1	-1		hasPrediction		0.0044	0.0036	0.008	0.0169	0.0064	0.0043	0	0.0001	0.0055		-
	3V44A_8	197	K	0.121	0.028	0.851	0.019	0.168	0.813	0.015	-1	-1	0	0	-1	-1	0	0	0	1	1	0	-1	-1	1	1	0	-1	-1	0		hasPrediction		0.0033	0.002	0.0031	0.0102	0.0035	0.0041	0	0	0.0033		-
	3V44A_8	198	C	0.027	0.008	0.965	0.403	0.41	0.187	0.016	0	0	0	-1	6	0	-2	-2	-2	0	1	-1	0	0	2	1	-1	-1	-2	-1		hasPrediction		0.036	0.0093	0.0033	0.0083	0.011	0.0087	0	0	0.0096		-
	3V44A_8	199	G	0.006	0.006	0.988	0.089	0.253	0.658	0.016	0	0	0	1	-1	1	2	-1	-1	-2	-1	1	-2	-1	1	2	0	-3	-1	-2		hasPrediction		0.0065	0.0021	0.0021	0.0108	0.0133	0.0097	0	0	0.0056		-
	3V44A_8	200	N	0.003	0.005	0.992	0.165	0.47	0.365	0.017	0	-1	2	0	0	-1	0	0	1	-1	-1	-2	-1	1	-2	1	-1	1	0	-1		hasPrediction		0.0014	0.0001	0.0005	0.0002	0.0007	0.0009	0	0	0.0005		-
	3V44A_8	201	P	0.035	0.005	0.96	0.461	0.296	0.243	0.017	-1	-2	-2	-4	0	-2	-3	-5	-2	3	3	-3	0	3	0	-1	-1	1	-1	1		hasPrediction		0.0018	0.0005	0.0005	0.004	0.0042	0.0046	0	0.0001	0.0019		-
	3V44A_8	202	F	0.034	0.008	0.958	0.165	0.473	0.361	0.018	-1	1	-1	-1	2	0	0	0	-2	-1	0	0	-2	3	-2	1	0	-2	0	-2		hasPrediction		0.0005	0.0003	0.0001	0	0.0004	0.0013	0	0	0.0003		-
	3V44A_8	203	K	0.036	0.014	0.95	0.02	0.233	0.746	0.017	-1	1	2	0	0	1	0	-1	2	-2	-1	1	-1	-2	-1	2	-1	-3	-1	-2		hasPrediction		0.0049	0.0001	0.0002	0.0197	0.001	0.001	0	0.0035	0.0038		-
	3V44A_8	204	N	0.025	0.01	0.966	0.697	0.279	0.024	0.016	-2	-3	1	-4	5	-3	-4	-2	0	-1	3	-3	2	1	-1	-1	-2	-2	-2	-1		hasPrediction		0.0105	0.0034	0.0011	0.0525	0.008	0.0097	0	0.0108	0.012		-
	3V44A_8	205	T	0.013	0.014	0.973	0.031	0.31	0.66	0.014	-1	0	0	-2	0	0	0	-3	-1	-3	-2	1	-3	-4	4	2	2	-2	-3	-2		hasPrediction		0.024	0.0087	0.0001	0.0023	0.0061	0.0044	0	0.0025	0.006		-
	3V44A_8	206	S	0.011	0.035	0.954	0.098	0.693	0.209	0.012	-1	1	4	-1	1	1	-1	-1	3	-5	-3	2	-2	-3	-3	2	0	-4	-2	-3		hasPrediction		0.0161	0.0153	0.0002	0.1208	0.0881	0.012	0	0.0879	0.0426		-
	3V44A_8	207	I	0.001	0.053	0.946	0.975	0.023	0.002	0.011	-4	-6	-5	-6	-6	-5	-8	-6	-5	2	6	-8	0	-2	-6	-5	-4	-4	-6	-1		margin		-	-	-	-	-	-	-	-	-		L
	3V44A_8	208	T	0	0.134	0.866	0.111	0.863	0.026	0.011	-4	3	-2	-3	-2	2	3	-5	1	-2	-3	3	-4	-5	-5	-1	2	-4	-4	-1		margin		-	-	-	-	-	-	-	-	-		-
	3V44A_8	209	T	0.001	0.986	0.014	0.139	0.806	0.056	0.011	-2	0	0	-1	-1	-1	2	-3	3	-1	-2	1	-1	0	-4	2	1	0	2	0		margin		-	-	-	-	-	-	-	-	-		-
	3V44A_8	210	L	0	0.996	0.004	0.984	0.015	0.001	0.011	-5	-8	-7	-9	-2	-7	-6	-8	-8	3	6	-7	-1	1	-8	-7	-5	-6	-3	1		margin		-	-	-	-	-	-	-	-	-		-
	3V44A_8	211	D	0	0.989	0.011	0.195	0.779	0.026	0.011	-3	-1	3	4	0	-1	0	-3	2	-1	-3	0	-4	-2	-6	1	-1	-2	2	-1		margin		-	-	-	-	-	-	-	-	-		-
	3V44A_8	212	L	0	0.886	0.114	0.982	0.017	0.001	0.011	-3	-6	-6	-7	0	-7	-6	-7	-5	4	5	-8	2	3	-7	-5	-5	-5	-2	1		margin		-	-	-	-	-	-	-	-	-		-
	3V44A_8	213	S	0.002	0.8	0.198	0.342	0.622	0.035	0.012	-1	0	1	1	0	0	0	0	1	-2	-3	-1	-2	-1	-1	4	0	-1	0	-2		margin		-	-	-	-	-	-	-	-	-		-
	3V44A_8	214	G	0	0.176	0.823	0.179	0.419	0.402	0.012	-2	0	3	1	1	-1	-1	2	2	-2	-3	-1	-2	1	-3	1	-3	1	1	-4		margin		-	-	-	-	-	-	-	-	-		-
	3V44A_8	215	N	0	0.076	0.924	0.597	0.379	0.025	0.013	-3	-2	6	-2	6	-2	-3	-3	0	-2	-2	-2	-2	-3	-3	1	1	-1	-3	-2		margin		-	-	-	-	-	-	-	-	-		-
	3V44A_8	216	G	0.003	0.039	0.958	0.133	0.41	0.457	0.013	-1	1	2	0	0	1	0	0	1	-2	-2	2	-3	-1	1	1	0	-2	-1	-2		margin		-	-	-	-	-	-	-	-	-		-
	4QDHA_12	277	P	0.006	0.006	0.988	0.022	0.232	0.747	0.016	1	0	-1	-1	0	1	0	0	0	-1	-2	0	-1	-2	2	2	0	-2	-1	-1		margin		-	-	-	-	-	-	-	-	-		-
	4QDHA_12	278	N	0.01	0.008	0.982	0.011	0.158	0.831	0.016	-1	1	3	0	0	1	0	1	2	-4	-2	1	-2	-2	-1	1	-1	-2	-1	-4		margin		-	-	-	-	-	-	-	-	-		-
	4QDHA_12	279	G	0.005	0.013	0.982	0.655	0.319	0.026	0.015	-2	-4	1	-5	7	-3	-6	-2	0	-1	3	-4	3	1	-2	-1	-2	-1	-3	-2		margin		-	-	-	-	-	-	-	-	-		-
	4QDHA_12	280	T	0.008	0.025	0.967	0.029	0.401	0.571	0.013	-2	0	-1	-2	0	0	-1	-3	1	-2	-3	2	-3	-3	4	1	2	-4	-2	-2		margin		-	-	-	-	-	-	-	-	-		-
	4QDHA_12	281	L	0.013	0.087	0.9	0.065	0.611	0.324	0.012	-1	1	4	-2	-1	1	-1	-2	1	-3	-3	2	-1	-2	-2	3	0	-5	-1	-3		margin		-	-	-	-	-	-	-	-	-		-
	4QDHA_12	282	L	0.001	0.1	0.899	0.97	0.029	0.001	0.012	-7	-5	-7	-9	-6	-7	-7	-10	-10	2	6	-7	-1	-3	-6	-7	-6	-8	-7	0		hasPrediction		0.8871	0.9759	1	0.8483	0.92	0.9392	1	0.8484	0.9274		L
	4QDHA_12	283	Q	0.001	0.205	0.794	0.041	0.697	0.263	0.012	-3	3	-1	-3	-4	3	3	-5	0	-2	-4	3	-4	-6	-5	-1	2	-5	-3	-1		hasPrediction		0.0004	0.0003	0.0001	0.0014	0.0012	0.0009	0	0.0026	0.0009		-
	4QDHA_12	284	K	0.001	0.988	0.012	0.032	0.625	0.343	0.011	-2	1	0	-2	-1	0	2	-4	2	0	-3	1	-1	-1	-6	2	2	-3	2	0		hasPrediction		0.0157	0.0004	0	0.0155	0.0212	0.0116	0	0.0096	0.0093		-
	4QDHA_12	285	L	0	0.994	0.006	0.98	0.019	0.001	0.012	-5	-7	-7	-8	-3	-9	-9	-10	-6	3	6	-8	-1	1	-8	-6	-7	-7	-6	1		hasPrediction		0.0015	0	0.0002	0.0026	0.0017	0.0013	0	0.0048	0.0015		-
	4QDHA_12	286	D	0.001	0.981	0.018	0.106	0.86	0.035	0.012	-3	-1	3	4	-1	-1	0	-3	1	0	-2	0	-5	-1	-7	1	0	0	1	-1		hasPrediction		0.0001	0	0	0	0	0	0	0.0005	0.0001		-
	4QDHA_12	287	V	0	0.753	0.247	0.979	0.02	0.001	0.012	-3	-8	-6	-9	1	-8	-7	-7	-8	4	5	-7	2	2	-7	-6	-6	-4	-5	1		hasPrediction		0.0002	0	0.0002	0.0001	0.0002	0.001	0	0.0002	0.0002		-
	4QDHA_12	288	S	0.007	0.612	0.382	0.247	0.676	0.077	0.013	0	0	1	0	-1	0	0	0	0	-3	-3	-1	-4	-1	0	4	0	0	0	-3		hasPrediction		0.0001	0	0.0001	0.0003	0	0	0	0	0.0001		-
	4QDHA_12	289	S	0.005	0.223	0.772	0.127	0.505	0.369	0.014	-2	0	3	1	1	-1	-1	2	2	-3	-4	-1	-3	0	-4	2	-2	1	1	-4		hasPrediction		0.0002	0	0.0002	0.0004	0	0.0001	0	0.0003	0.0002		-
	4QDHA_12	290	N	0.005	0.053	0.943	0.659	0.31	0.031	0.015	-3	-3	7	-1	7	-3	-4	-3	-3	-3	-4	-4	-3	-4	-4	-1	1	-2	-2	-4		hasPrediction		0.0002	0.0001	0.0003	0.0001	0	0.0003	0	0	0.0001		-
	4QDHA_12	291	S	0.038	0.036	0.926	0.042	0.336	0.623	0.016	-1	2	2	0	-2	1	0	0	1	-3	-2	2	-1	-2	1	1	0	-2	-1	-3		hasPrediction		0.0003	0.0011	0.0005	0.0061	0	0.0005	0	0	0.0011		-
	4QDHA_12	292	I	0.114	0.04	0.846	0.411	0.414	0.175	0.016	-3	-1	0	-3	-2	-2	-2	-3	-3	4	3	-2	-1	2	-4	-1	-2	-3	-2	1		hasPrediction		0.0009	0.0007	0.0007	0.0001	0.0001	0.0007	0	0	0.0004		-
	4QDHA_12	293	V	0.236	0.029	0.735	0.173	0.449	0.379	0.016	-2	-1	-1	0	-2	-1	0	0	-1	1	1	0	-1	-1	-2	1	3	-1	-2	0		hasPrediction		0.0011	0.0003	0.0018	0.0008	0.0002	0.0006	0	0	0.0006		-
	4QDHA_12	294	S	0.288	0.015	0.697	0.082	0.32	0.598	0.015	-1	0	0	2	-2	0	1	1	-1	-1	-2	1	-2	-2	-1	2	1	-3	-2	-1		hasPrediction		0.0002	0.0006	0.0025	0.0009	0.0004	0.0016	0	0	0.0008		-
	4QDHA_12	295	V	0.375	0.014	0.611	0.262	0.469	0.269	0.015	-1	-2	-1	0	-1	0	0	-2	-1	3	1	-1	-1	0	-2	0	0	0	-2	1		hasPrediction		0.0005	0	0.0019	0.0109	0.0005	0.0013	0	0	0.0019		-
	4QDHA_12	296	V	0.471	0.007	0.522	0.611	0.299	0.089	0.015	-1	-2	-1	0	-2	-2	-1	2	0	2	1	-2	0	0	1	0	-1	-1	-2	0		hasPrediction		0.0007	0.0001	0.0006	0.0068	0.0004	0.001	0	0	0.0012		-
	4QDHA_12	297	P	0.574	0.003	0.424	0.228	0.335	0.437	0.014	0	-2	-1	0	-1	-1	-1	-1	-3	0	0	-2	1	0	4	0	-2	-2	-3	-1		hasPrediction		0.0009	0.0008	0.001	0.0016	0.0007	0.0014	0	0	0.0008		-
	4QDHA_12	298	A	0.612	0.001	0.387	0.061	0.344	0.595	0.014	0	0	1	1	-1	0	1	0	0	-1	-1	0	-1	0	0	1	0	-1	0	-1		hasPrediction		0.0006	0.0002	0.0006	0.002	0.0006	0.0008	0	0	0.0006		-
	4QDHA_12	299	F	0.61	0.001	0.39	0.726	0.231	0.043	0.014	2	-2	-1	0	2	-1	0	0	0	0	0	-2	0	1	-2	1	-1	0	-1	0		hasPrediction		0.0005	0	0.0002	0.0009	0.0004	0.0004	0	0	0.0003		-
	4QDHA_12	300	F	0.523	0.002	0.475	0.86	0.128	0.012	0.014	-3	-4	-4	-4	-3	-4	-3	-4	-2	2	3	-4	1	6	-3	-1	-3	0	-3	0		hasPrediction		0.0002	0.0001	0.0003	0.0007	0.0006	0.0017	0	0	0.0005		-
	4QDHA_12	301	A	0.276	0	0.724	0.065	0.333	0.601	0.014	1	0	0	-1	1	0	0	1	0	-2	-1	0	-1	-1	-1	1	0	-1	0	-1		hasPrediction		0.0001	0.0001	0	0	0.0002	0.0009	0	0.0001	0.0002		-
	4QDHA_12	302	L	0.178	0.001	0.822	0.094	0.555	0.35	0.014	-1	1	3	0	-1	1	0	1	2	-2	-1	1	-1	-1	-2	1	-1	-1	-1	-2		hasPrediction		0.0016	0.0001	0.0001	0.0115	0.0005	0.0005	0	0.0012	0.0019		-
	4QDHA_12	303	A	0.017	0.001	0.982	0.964	0.033	0.003	0.014	0	-3	1	-4	6	-3	-5	-3	-1	-1	3	-3	2	2	-2	-1	-1	-2	-3	-2		hasPrediction		0.006	0.0033	0.0006	0.0072	0.0408	0.0169	0	0.0037	0.0098		-
	4QDHA_12	304	V	0.01	0.002	0.988	0.05	0.519	0.431	0.013	-2	1	-1	-3	-1	0	0	-3	0	-1	-1	1	-1	-4	3	1	2	-4	-2	-1		hasPrediction		0.0153	0.0044	0.0001	0.001	0.0018	0.0023	0	0.001	0.0032		-
	4QDHA_12	305	E	0.007	0.008	0.985	0.022	0.473	0.505	0.012	-1	0	4	-1	0	1	0	-1	2	-5	-3	2	-1	-3	-3	3	0	-5	-2	-3		hasPrediction		0.0732	0.0118	0.0001	0.0001	0.1133	0.0146	0	0.0183	0.0289		-
	4QDHA_12	306	L	0.001	0.068	0.931	0.978	0.022	0.001	0.012	-5	-5	-9	-7	-4	-8	-6	-9	-8	1	7	-7	0	-3	-7	-7	-5	-4	-6	-1		margin		-	-	-	-	-	-	-	-	-		L
	4QDHA_12	307	K	0.001	0.18	0.819	0.017	0.623	0.36	0.012	-3	3	-1	-3	-2	2	3	-5	0	-2	-3	3	-3	-4	-7	-1	2	-5	-3	-1		margin		-	-	-	-	-	-	-	-	-		-
	4QDHA_12	308	E	0.001	0.983	0.016	0.083	0.857	0.06	0.012	-2	1	0	-1	-2	-1	2	-4	2	0	-2	1	-2	-1	-6	2	2	-1	2	0		margin		-	-	-	-	-	-	-	-	-		-
	4QDHA_12	309	V	0.001	0.995	0.004	0.983	0.016	0.001	0.011	-5	-6	-7	-8	-2	-8	-8	-8	-8	3	6	-8	-1	1	-8	-5	-6	-4	-5	2		margin		-	-	-	-	-	-	-	-	-		-
	4QDHA_12	310	N	0.001	0.975	0.025	0.18	0.808	0.012	0.011	-3	0	3	4	-1	-2	0	-3	2	-1	-3	0	-4	-2	-6	1	0	-2	1	0		margin		-	-	-	-	-	-	-	-	-		-
	4QDHA_12	311	L	0	0.664	0.336	0.979	0.019	0.001	0.012	-3	-7	-7	-6	0	-8	-8	-6	-5	4	5	-7	1	1	-8	-6	-4	-4	-3	1		margin		-	-	-	-	-	-	-	-	-		-
	4QDHA_12	312	S	0.005	0.566	0.429	0.232	0.703	0.066	0.012	0	1	1	1	0	0	-1	1	1	-3	-4	-1	-2	-1	1	4	-1	-1	-1	-3		margin		-	-	-	-	-	-	-	-	-		-
	4QDHA_12	313	H	0.002	0.109	0.888	0.034	0.337	0.629	0.013	-2	0	3	1	1	-1	1	2	3	-4	-4	0	-3	0	-3	1	-3	-2	2	-5		margin		-	-	-	-	-	-	-	-	-		-
	4QDHA_12	314	N	0.001	0.064	0.935	0.63	0.352	0.017	0.014	-3	-4	7	-2	6	-4	-3	-2	-2	-3	-3	-4	-2	-4	-3	-1	1	-5	-3	-3		margin		-	-	-	-	-	-	-	-	-		-
	4QDHA_12	315	I	0.007	0.102	0.891	0.039	0.532	0.429	0.015	-1	1	2	0	-2	1	0	0	1	-1	-1	2	-1	-1	1	1	-2	-1	-1	-3		margin		-	-	-	-	-	-	-	-	-		-
	4QDHA_2	24	G	0.001	0.001	0.998	0.093	0.325	0.582	0.02	0	-2	1	1	1	-1	0	2	1	-1	-2	-2	-1	-1	-1	2	0	-4	-1	-2		margin		-	-	-	-	-	-	-	-	-		-
	4QDHA_2	25	I	0.001	0.002	0.997	0.202	0.534	0.265	0.019	-2	-2	2	0	1	0	-1	-1	-2	2	2	-2	1	0	-3	-1	0	0	-1	0		margin		-	-	-	-	-	-	-	-	-		-
	4QDHA_2	26	P	0.003	0.003	0.995	0.534	0.396	0.07	0.017	0	-6	0	-3	6	-3	-3	-3	0	-3	1	-4	1	2	4	-1	-2	2	1	-5		margin		-	-	-	-	-	-	-	-	-		-
	4QDHA_2	27	S	0.003	0.004	0.993	0.018	0.224	0.758	0.015	-2	0	0	-1	-2	0	0	-2	1	-3	-3	1	-6	-3	4	3	2	-4	-3	-3		margin		-	-	-	-	-	-	-	-	-		-
	4QDHA_2	28	S	0.002	0.01	0.989	0.09	0.627	0.283	0.013	-2	0	4	-2	0	1	-1	-1	1	-5	-3	1	-4	-1	-3	3	0	-4	-1	-4		margin		-	-	-	-	-	-	-	-	-		-
	4QDHA_2	29	A	0	0.094	0.906	0.966	0.032	0.002	0.012	-2	-5	-7	-6	-4	-6	-7	-8	-4	2	6	-7	0	-5	-6	-6	-2	-4	-4	1		hasPrediction		0.8183	0.9587	1	0.8951	0.7892	0.9338	1	0.6961	0.8864		L
	4QDHA_2	30	T	0.001	0.272	0.727	0.076	0.816	0.108	0.011	-2	3	-1	-2	-1	2	2	-3	0	-1	-2	2	-2	-5	-4	0	3	-6	-2	-1		hasPrediction		0.0012	0.0004	0.0002	0.0186	0.0018	0.0018	0	0.0072	0.0039		-
	4QDHA_2	31	R	0.001	0.977	0.022	0.064	0.796	0.141	0.011	-1	2	-1	-1	-1	-1	2	-4	3	0	-3	0	-1	-1	-6	2	1	-3	1	1		hasPrediction		0.0058	0.0007	0.0001	0.0238	0.0073	0.0146	0	0.0124	0.0081		-
	4QDHA_2	32	L	0.001	0.991	0.008	0.987	0.013	0.001	0.011	-4	-7	-7	-9	-2	-7	-6	-9	-8	2	6	-10	0	1	-9	-7	-8	-7	-3	1		hasPrediction		0.0027	0.0001	0.0003	0.011	0.0016	0.0021	0	0.0043	0.0028		-
	4QDHA_2	33	E	0	0.977	0.023	0.113	0.854	0.033	0.011	-2	0	2	4	-2	-2	1	-4	2	-1	-3	0	-4	-2	-6	1	1	-1	0	-1		hasPrediction		0	0	0	0.0003	0	0	0	0.001	0.0002		-
	4QDHA_2	34	L	0	0.867	0.133	0.972	0.026	0.002	0.011	-2	-6	-5	-6	2	-5	-6	-6	-7	3	5	-5	1	3	-5	-4	-3	2	-3	1		hasPrediction		0.0008	0	0.0002	0.0002	0.0025	0.0063	0	0.0018	0.0015		-
	4QDHA_2	35	E	0.006	0.734	0.26	0.057	0.602	0.341	0.011	-1	1	1	0	-1	0	1	-1	1	-2	-4	0	-2	-3	1	3	-1	-1	-1	-4		hasPrediction		0.0001	0	0.0001	0.0001	0	0.0001	0	0	0.0001		-
	4QDHA_2	36	S	0.004	0.212	0.784	0.045	0.34	0.615	0.011	-2	0	3	2	1	0	0	2	3	-3	-3	0	-3	-1	-3	1	-2	0	1	-2		hasPrediction		0.0006	0.0002	0.0002	0.0009	0.0002	0.0009	0	0.0012	0.0005		-
	4QDHA_2	37	N	0.002	0.136	0.863	0.398	0.578	0.025	0.011	-2	-3	6	-1	5	-2	-2	-2	-2	-2	-3	-2	-2	-3	-2	1	1	-1	0	-2		hasPrediction		0.0002	0.0003	0.0003	0.0001	0.0002	0.0017	0	0	0.0004		-
	4QDHA_2	38	K	0.007	0.15	0.843	0.007	0.223	0.77	0.012	-2	1	2	0	-1	1	0	0	1	-4	-2	2	-1	-2	0	1	-1	-1	0	-4		hasPrediction		0.0006	0.0024	0.0006	0.0015	0.0003	0.001	0	0.0006	0.0009		-
	4QDHA_2	39	L	0.025	0.155	0.82	0.917	0.078	0.005	0.012	-4	-3	-2	-4	-2	-5	-5	-3	-4	4	4	-5	0	1	-4	-3	-2	0	-3	2		hasPrediction		0.0062	0.0026	0.0066	0.0034	0.0038	0.016	0	0	0.0048		-
	4QDHA_2	40	Q	0.043	0.209	0.748	0.028	0.388	0.584	0.012	-2	0	0	0	-2	0	1	-1	0	-2	-2	2	-2	-4	-3	2	3	-4	-2	-1		hasPrediction		0.0001	0	0.001	0.0009	0.0001	0.0002	0	0	0.0003		-
	4QDHA_2	41	S	0.056	0.253	0.691	0.017	0.328	0.655	0.011	-1	0	1	1	0	1	2	0	0	-2	-3	1	-2	-1	-3	2	1	-3	0	-2		hasPrediction		0.0004	0.0005	0.0012	0.0025	0.0013	0.0017	0	0	0.0009		-
	4QDHA_2	42	L	0.005	0.109	0.885	0.887	0.106	0.006	0.011	-3	-4	-3	-3	-2	-4	-3	-5	-2	4	4	-5	0	2	-3	-2	-2	0	-2	1		hasPrediction		0.0006	0.0001	0.0171	0.0019	0.0021	0.009	0	0	0.0039		-
	4QDHA_2	43	P	0.002	0.014	0.984	0.137	0.692	0.171	0.011	-2	-2	0	1	-1	-1	0	0	-1	0	0	-3	-1	-2	5	0	-1	-1	-3	-2		hasPrediction		0.0003	0	0.0002	0.0005	0.0001	0.0004	0	0	0.0002		-
	4QDHA_2	44	H	0.034	0.001	0.966	0.023	0.289	0.688	0.011	0	0	1	2	-1	0	1	-1	0	-1	-1	0	-1	-1	2	1	-1	-1	-1	-1		hasPrediction		0.0005	0.0003	0.0002	0.0015	0.0003	0.0013	0	0	0.0005		-
	4QDHA_2	45	G	0.034	0.001	0.964	0.079	0.513	0.408	0.011	-1	0	2	1	-1	0	1	2	1	-2	-2	-1	-1	0	-1	2	-1	0	1	-3		hasPrediction		0.0002	0	0.0003	0.0005	0.0002	0.0006	0	0	0.0002		-
	4QDHA_2	46	V	0.067	0.001	0.933	0.852	0.136	0.012	0.011	2	-3	-1	-1	2	-3	-1	-2	-1	3	1	-3	1	1	-2	0	0	0	-4	1		hasPrediction		0	0	0.0002	0.0001	0	0.0002	0	0	0.0001		-
	4QDHA_2	47	F	0.068	0.002	0.929	0.922	0.073	0.005	0.011	-3	-3	-6	-7	1	-3	-5	-3	-4	1	3	-4	0	7	-3	-3	-4	0	-1	-1		hasPrediction		0.0001	0	0.0002	0.0012	0.0001	0.0022	0	0	0.0005		-
	4QDHA_2	48	D	0.039	0	0.961	0.031	0.315	0.654	0.011	0	0	1	0	1	1	1	1	0	-3	-2	0	-2	0	-1	2	-1	0	1	-3		hasPrediction		0	0	0	0	0	0.0005	0	0	0.0001		-
	4QDHA_2	49	K	0.036	0.001	0.964	0.024	0.43	0.546	0.011	-1	1	3	0	0	0	-1	0	2	-3	-1	2	0	-2	-1	1	-2	-2	0	-3		hasPrediction		0.0024	0	0.0001	0.0158	0.0004	0.0004	0	0.0001	0.0024		-
	4QDHA_2	50	L	0.002	0.002	0.996	0.948	0.049	0.003	0.011	-2	-4	-1	-6	7	-4	-5	-5	-1	-1	4	-5	3	3	-2	-1	-3	1	-2	-3		hasPrediction		0.0137	0.0022	0.0033	0.0212	0.0023	0.0067	0	0.0091	0.0073		-
	4QDHA_2	51	T	0.005	0.001	0.993	0.014	0.257	0.729	0.011	-2	1	-1	-1	-2	0	0	-3	-1	-1	-3	2	-2	-3	4	1	3	-5	-2	-2		hasPrediction		0.0014	0.0019	0	0.0004	0.0006	0.0018	0	0.0007	0.0009		-
	4QDHA_2	52	Q	0.003	0.002	0.996	0.055	0.705	0.24	0.011	-2	1	4	-2	0	2	-1	-1	3	-6	-3	2	-2	-3	-5	2	-1	-5	-1	-4		hasPrediction		0.0371	0.0082	0.0001	0.0632	0.0477	0.0061	0	0.0278	0.0238		-
	4QDHA_2	53	L	0	0.014	0.986	0.984	0.016	0.001	0.011	-7	-10	-10	-11	-5	-10	-8	-9	-7	2	6	-7	0	-4	-6	-7	-5	-6	-8	0		margin		-	-	-	-	-	-	-	-	-		L
	4QDHA_2	54	T	0	0.082	0.917	0.112	0.863	0.025	0.011	-3	4	-2	-3	-4	2	3	-5	0	-2	-3	3	-3	-4	-7	-1	2	-3	-3	-1		margin		-	-	-	-	-	-	-	-	-		-
	4QDHA_2	55	K	0.001	0.979	0.019	0.042	0.7	0.258	0.011	-2	1	-1	-1	-2	0	2	-5	3	-1	-3	1	-2	0	-6	2	1	-1	3	1		margin		-	-	-	-	-	-	-	-	-		-
	4QDHA_2	56	L	0.001	0.992	0.008	0.983	0.016	0.001	0.011	-4	-7	-5	-8	-3	-6	-7	-8	-6	3	6	-6	0	1	-8	-5	-6	-3	-4	1		margin		-	-	-	-	-	-	-	-	-		-
	4QDHA_2	57	S	0.001	0.974	0.025	0.284	0.703	0.013	0.011	-3	-1	3	4	-1	-2	0	-3	2	0	-3	-1	-2	-2	-6	1	1	-2	0	-1		margin		-	-	-	-	-	-	-	-	-		-
	4QDHA_2	58	L	0	0.742	0.257	0.975	0.024	0.002	0.011	-3	-8	-7	-7	0	-6	-6	-8	-7	4	5	-7	1	2	-8	-6	-5	-1	-4	1		margin		-	-	-	-	-	-	-	-	-		-
	4QDHA_2	59	S	0.006	0.64	0.354	0.37	0.604	0.027	0.012	-1	1	1	0	0	0	0	0	1	-3	-4	-2	-2	-2	1	4	-1	-3	-1	-3		margin		-	-	-	-	-	-	-	-	-		-
	4QDHA_2	60	R	0.004	0.181	0.815	0.032	0.407	0.561	0.012	-2	1	3	2	0	-1	0	2	3	-3	-3	0	-4	-1	-2	1	-2	-1	2	-4		margin		-	-	-	-	-	-	-	-	-		-
	4QDHA_2	61	N	0.002	0.082	0.916	0.587	0.372	0.041	0.013	-3	-3	6	-1	6	-3	-3	-3	-2	-2	-3	-3	-2	-3	-2	1	1	-3	-1	-2		margin		-	-	-	-	-	-	-	-	-		-
	4QDHA_2	62	N	0.011	0.096	0.893	0.029	0.438	0.533	0.013	-1	1	3	0	0	1	0	0	1	-2	-2	1	-2	-1	1	2	0	-2	-1	-2		margin		-	-	-	-	-	-	-	-	-		-
	4QDHA_8	174	L	0.231	0.008	0.762	0.447	0.361	0.192	0.051	0	-1	-1	-2	1	-1	-1	-1	-1	1	2	-1	0	2	-1	0	-1	0	0	-1		margin		-	-	-	-	-	-	-	-	-		-
	4QDHA_8	175	N	0.064	0.006	0.93	0.143	0.377	0.48	0.045	0	0	3	0	1	0	0	1	1	-2	-1	0	-1	-1	-1	1	0	-1	-1	-2		margin		-	-	-	-	-	-	-	-	-		-
	4QDHA_8	176	S	0.041	0.008	0.952	0.518	0.362	0.12	0.035	-1	-2	1	-1	5	-2	-2	-1	-1	-1	2	-1	1	1	1	1	-1	-1	-1	-2		margin		-	-	-	-	-	-	-	-	-		-
	4QDHA_8	177	N	0.019	0.012	0.969	0.082	0.378	0.539	0.025	-2	1	1	-1	1	0	0	-2	0	-2	-1	1	-2	-2	3	1	1	-4	-2	-1		margin		-	-	-	-	-	-	-	-	-		-
	4QDHA_8	178	S	0.011	0.092	0.897	0.194	0.631	0.175	0.018	-1	0	3	-2	0	1	-1	-1	1	-3	-2	2	-2	-2	-3	3	0	-3	-2	-3		margin		-	-	-	-	-	-	-	-	-		-
	4QDHA_8	179	V	0.003	0.351	0.646	0.942	0.054	0.004	0.014	-4	-4	-4	-6	-2	-5	-4	-6	-5	2	6	-4	0	-2	-2	-4	-3	-5	-4	0		hasPrediction		0.9902	0.9696	1	0.9234	0.9891	0.927	1	0.8957	0.9619		L
	4QDHA_8	180	R	0.001	0.513	0.486	0.06	0.739	0.2	0.013	-3	3	0	-2	-2	2	3	-4	0	-2	-2	3	-2	-5	-4	-1	2	-5	-3	-1		hasPrediction		0.0035	0.0048	0.0007	0.0102	0.0161	0.0044	0	0.0302	0.0087		-
	4QDHA_8	181	F	0.001	0.976	0.022	0.228	0.715	0.057	0.012	-2	0	0	-1	0	-1	2	-3	2	0	-1	1	-2	0	-4	1	1	1	1	0		hasPrediction		0.3301	0.0182	0.001	0.3848	0.2033	0.0632	0	0.1697	0.1463		-
	4QDHA_8	182	L	0.001	0.992	0.007	0.971	0.027	0.001	0.012	-4	-3	-5	-6	-2	-6	-4	-7	-6	2	6	-5	0	1	-5	-4	-2	-3	-6	1		hasPrediction		0.0077	0.0007	0.002	0.0528	0.0088	0.0044	0	0.0204	0.0121		-
	4QDHA_8	183	D	0.001	0.978	0.021	0.26	0.69	0.05	0.012	-3	0	3	4	-1	-2	1	-3	2	-1	-2	0	-3	-2	-4	1	0	-3	1	-2		hasPrediction		0.003	0.0004	0.0003	0.0002	0.0002	0.0002	0	0.0005	0.0006		-
	4QDHA_8	184	F	0	0.824	0.175	0.959	0.038	0.003	0.012	-2	-7	-6	-7	0	-7	-6	-7	-4	4	5	-5	2	2	-6	-5	-5	-4	-2	1		hasPrediction		0.0062	0.0002	0.0059	0.0045	0.0011	0.0026	0	0.0003	0.0026		-
	4QDHA_8	185	S	0.003	0.705	0.292	0.366	0.54	0.094	0.013	-1	0	0	1	0	-1	0	0	0	-2	-3	-1	-3	-2	0	4	0	-1	-1	-2		hasPrediction		0.0005	0.0001	0.0007	0.0007	0.0001	0.0001	0	0	0.0003		-
	4QDHA_8	186	G	0.002	0.161	0.838	0.324	0.359	0.317	0.015	-2	0	3	1	0	0	-1	2	2	-2	-2	0	-2	-1	-3	1	-2	0	1	-3		hasPrediction		0.0041	0.0007	0.0019	0.046	0.0001	0.0005	0	0.0027	0.007		-
	4QDHA_8	187	N	0.002	0.048	0.95	0.468	0.35	0.182	0.018	-3	-2	6	-1	6	-3	-2	-2	-1	-2	-2	-2	-1	-2	-2	1	0	-1	-2	-2		hasPrediction		0.0021	0.0006	0.0016	0.0067	0.0002	0.001	0	0.001	0.0017		-
	4QDHA_8	188	G	0.01	0.028	0.963	0.201	0.334	0.466	0.021	-1	0	2	0	0	1	0	1	1	-2	-1	1	-1	-1	1	1	-1	-2	0	-2		hasPrediction		0.0034	0.0043	0.0024	0.0036	0.0003	0.001	0	0.0014	0.0021		-
	4QDHA_8	189	M	0.018	0.015	0.967	0.543	0.313	0.144	0.023	-3	-2	1	-3	1	-1	-2	-3	-1	4	2	-1	2	2	-3	-1	-2	-2	-1	1		hasPrediction		0.0158	0.011	0.0033	0.0406	0.0019	0.0035	0	0	0.0095		-
	4QDHA_8	190	G	0.03	0.019	0.951	0.161	0.325	0.514	0.022	-1	0	0	0	-2	0	1	1	0	0	0	0	0	-1	-1	1	1	-1	-2	0		hasPrediction		0.0064	0.0065	0.0062	0.0055	0.0012	0.0015	0	0	0.0034		-
	4QDHA_8	191	R	0.038	0.025	0.937	0.062	0.343	0.595	0.021	-1	1	1	1	-1	0	1	-1	0	0	-1	0	-1	-1	-1	1	1	-2	-2	-1		hasPrediction		0.0026	0.0029	0.0094	0.0031	0.0025	0.0015	0	0	0.0028		-
	4QDHA_8	192	M	0.029	0.023	0.948	0.302	0.423	0.275	0.019	-1	-1	0	0	-1	-1	-1	-1	-1	2	1	-1	1	0	0	1	0	1	-1	0		hasPrediction		0.0004	0.0006	0.0067	0.0013	0.0004	0.0012	0	0.0001	0.0013		-
	4QDHA_8	193	W	0.03	0.014	0.956	0.227	0.507	0.266	0.018	-1	-1	0	1	-2	-1	0	0	-1	0	0	-1	-1	-1	2	0	0	3	-1	-1		hasPrediction		0.0138	0.0104	0.007	0.0031	0.0025	0.0037	0	0	0.0051		-
	4QDHA_8	194	D	0.036	0.01	0.954	0.073	0.237	0.689	0.017	-1	-2	1	3	-2	-1	1	-1	0	-1	-1	0	-2	-1	2	1	0	-2	-1	-1		hasPrediction		0.0005	0.0019	0.0069	0.0006	0.0003	0.0015	0	0	0.0015		-
	4QDHA_8	195	E	0.136	0.006	0.858	0.1	0.277	0.623	0.016	0	-1	0	1	0	0	1	0	-1	0	0	-1	0	-1	-1	1	0	-1	-1	0		hasPrediction		0.0014	0.002	0.0085	0.0011	0.0028	0.0029	0	0	0.0023		-
	4QDHA_8	196	G	0.144	0.003	0.853	0.448	0.249	0.304	0.015	1	-1	0	1	1	0	0	1	-1	0	-1	-1	-1	-1	-1	0	0	-1	-1	0		hasPrediction		0.0003	0.0005	0.0079	0.0005	0.0003	0.0006	0	0	0.0013		-
	4QDHA_8	197	G	0.2	0.003	0.797	0.404	0.343	0.254	0.013	0	0	1	0	-1	0	0	1	1	0	-1	0	-1	0	-1	1	0	-2	0	-1		hasPrediction		0.0015	0.0047	0.006	0.0069	0.0024	0.0048	0	0	0.0033		-
	4QDHA_8	198	L	0.337	0.009	0.654	0.71	0.21	0.08	0.012	0	-2	-1	-2	1	-1	-1	-2	-1	2	2	-1	1	1	-2	0	-1	-1	-1	0		hasPrediction		0.0043	0.0023	0.0082	0.0136	0.0067	0.0072	0	0	0.0053		-
	4QDHA_8	199	Y	0.437	0.006	0.556	0.462	0.406	0.132	0.012	0	-1	0	0	-2	-1	0	0	0	1	1	-1	0	1	0	0	0	0	1	0		hasPrediction		0.0034	0.0006	0.0018	0.0005	0.0014	0.0015	0	0.0001	0.0012		-
	4QDHA_8	200	L	0.55	0.005	0.445	0.601	0.311	0.088	0.012	0	-2	-1	-1	-1	-2	0	-2	-1	1	2	-1	0	1	1	0	-1	0	-1	0		hasPrediction		0.0031	0.0027	0.0018	0.0071	0.0032	0.0033	0	0.0001	0.0027		-
	4QDHA_8	201	H	0.568	0.004	0.428	0.154	0.515	0.331	0.012	0	0	1	1	0	1	1	-1	1	-1	-1	0	-1	-1	0	1	0	-1	0	-1		hasPrediction		0.0012	0.0005	0.0014	0.0081	0.0006	0.0009	0	0	0.0016		-
	4QDHA_8	202	F	0.527	0.002	0.471	0.622	0.29	0.088	0.013	1	-2	-1	-1	1	-1	-1	-1	0	1	1	-1	0	2	-1	1	0	1	-1	0		hasPrediction		0.0004	0	0.0005	0.0004	0.0001	0.0004	0	0	0.0002		-
	4QDHA_8	203	F	0.33	0.004	0.666	0.898	0.084	0.018	0.013	-1	-3	-3	-4	-2	-3	-3	-4	-2	2	3	-4	1	5	-2	-1	-2	0	-3	0		hasPrediction		0.0008	0.0005	0.0007	0.0004	0.0018	0.004	0	0	0.001		-
	4QDHA_8	204	Q	0.087	0.001	0.912	0.061	0.431	0.508	0.014	0	1	0	-1	1	1	1	0	0	-2	-1	1	-2	-1	-1	1	0	-2	0	-1		hasPrediction		0.0003	0.0001	0.0001	0	0.0002	0.0008	0	0	0.0002		-
	4QDHA_8	205	G	0.03	0.001	0.969	0.046	0.342	0.611	0.014	-1	0	3	0	0	0	0	1	2	-3	-2	1	-2	-1	0	1	-1	-2	-1	-3		hasPrediction		0.0075	0.0002	0.0002	0.0133	0.0028	0.0014	0	0.006	0.0039		-
	4QDHA_8	206	L	0.004	0.002	0.994	0.867	0.124	0.008	0.014	-2	-4	0	-4	6	-3	-4	-4	-1	-1	4	-3	3	2	-1	-1	-2	-1	-2	-2		hasPrediction		0.0143	0.0065	0.0036	0.0532	0.0284	0.0165	0	0.0051	0.0159		-
	4QDHA_8	207	S	0.007	0.002	0.991	0.021	0.262	0.716	0.013	-2	0	0	-2	-1	0	0	-2	0	-2	-3	2	-3	-4	4	2	2	-4	-3	-2		hasPrediction		0.0165	0.0064	0.0001	0.0005	0.0148	0.0068	0	0.0093	0.0068		-
	4QDHA_8	208	G	0.003	0.005	0.993	0.179	0.703	0.118	0.013	-1	1	4	-1	0	0	-1	-1	2	-3	-2	1	-1	-2	-3	2	0	-2	-1	-3		hasPrediction		0.0236	0.0064	0.0002	0.0005	0.0614	0.0072	0	0.0383	0.0172		-
	4QDHA_8	209	L	0.001	0.091	0.908	0.98	0.019	0.001	0.012	-5	-6	-7	-8	-3	-7	-7	-8	-7	2	6	-6	0	-2	-6	-4	-3	-4	-6	-1		margin		-	-	-	-	-	-	-	-	-		L
	4QDHA_8	210	L	0.001	0.227	0.772	0.116	0.858	0.026	0.012	-3	3	-1	-2	-3	2	3	-4	0	-2	-2	3	-3	-4	-4	0	2	-3	-3	-1		margin		-	-	-	-	-	-	-	-	-		-
	4QDHA_8	211	K	0.001	0.981	0.017	0.036	0.622	0.342	0.012	-2	1	0	-1	-1	0	2	-4	2	-1	-2	1	-2	-1	-5	2	2	-1	2	0		margin		-	-	-	-	-	-	-	-	-		-
	4QDHA_8	212	L	0.001	0.996	0.004	0.985	0.014	0.001	0.012	-4	-6	-7	-8	-3	-5	-7	-8	-6	3	6	-6	-1	1	-7	-5	-6	-5	-3	1		margin		-	-	-	-	-	-	-	-	-		-
	4QDHA_8	213	D	0.001	0.978	0.022	0.174	0.804	0.022	0.012	-3	0	3	4	-1	-1	0	-3	1	-1	-3	0	-3	-2	-5	1	0	-1	1	-1		margin		-	-	-	-	-	-	-	-	-		-
	4QDHA_8	214	L	0	0.572	0.428	0.985	0.014	0.001	0.012	-3	-5	-6	-7	0	-8	-6	-7	-6	4	5	-7	1	2	-7	-5	-4	-3	-3	1		margin		-	-	-	-	-	-	-	-	-		-
	4QDHA_8	215	S	0.011	0.475	0.514	0.344	0.626	0.03	0.012	-1	0	1	0	0	0	0	0	1	-2	-3	-1	-3	-2	0	4	0	-1	-1	-3		margin		-	-	-	-	-	-	-	-	-		-
	4QDHA_8	216	Q	0.007	0.127	0.866	0.047	0.479	0.474	0.013	-2	0	3	1	0	0	0	2	3	-3	-3	0	-2	0	-2	1	-2	1	1	-3		margin		-	-	-	-	-	-	-	-	-		-
	4QDHA_8	217	N	0.003	0.061	0.936	0.723	0.264	0.013	0.014	-3	-4	6	-1	6	-4	-3	-3	0	-2	-2	-3	-1	-2	-3	0	1	-4	-1	-3		margin		-	-	-	-	-	-	-	-	-		-
	4QDHA_8	218	N	0.023	0.076	0.901	0.053	0.512	0.435	0.014	-1	2	2	0	-2	1	0	0	1	-3	-2	1	-1	-2	0	1	-1	-2	-1	-2		margin		-	-	-	-	-	-	-	-	-		-
	6DBGA_1	18	N	0.188	0.001	0.811	0.009	0.12	0.871	0.035	0	0	1	-1	3	0	1	2	-1	-5	-3	1	-2	-3	-1	2	0	-3	-4	-3		margin		-	-	-	-	-	-	-	-	-		-
	6DBGA_1	19	E	0.15	0.001	0.849	0.023	0.271	0.706	0.03	0	1	3	1	-2	0	2	0	2	-3	-2	2	-1	-2	-2	1	0	-5	-2	-2		margin		-	-	-	-	-	-	-	-	-		-
	6DBGA_1	20	L	0.072	0.004	0.924	0.865	0.12	0.015	0.024	-2	-4	-4	-7	5	-4	-6	-7	-3	-1	5	-5	4	3	-2	-3	-4	1	-1	-2		margin		-	-	-	-	-	-	-	-	-		-
	6DBGA_1	21	N	0.016	0.003	0.981	0.014	0.272	0.713	0.019	-3	1	-1	-3	-2	1	0	-3	0	-1	-2	2	-4	-1	4	1	1	-4	-3	-1		margin		-	-	-	-	-	-	-	-	-		-
	6DBGA_1	22	S	0.01	0.003	0.986	0.048	0.547	0.405	0.016	-2	1	4	-1	0	2	-1	-2	5	-5	-2	1	-3	-3	-5	1	-1	-7	-1	-5		margin		-	-	-	-	-	-	-	-	-		-
	6DBGA_1	23	I	0.001	0.014	0.985	0.962	0.036	0.002	0.014	-3	-6	-7	-6	-3	-5	-5	-7	-5	2	6	-5	1	-1	-6	-5	-4	-5	-4	1		hasPrediction		0.8603	0.9267	1	0.7449	0.907	0.9349	1	0.7828	0.8946		N
	6DBGA_1	24	D	0.001	0.093	0.906	0.042	0.698	0.26	0.013	-3	5	-2	-2	-4	1	3	-6	0	-3	-4	3	-5	-6	-7	-1	2	-5	-4	-1		hasPrediction		0.0041	0.0016	0.0001	0.0045	0.0057	0.0039	0	0.008	0.0035		-
	6DBGA_1	25	Q	0.001	0.986	0.014	0.11	0.825	0.065	0.012	-1	1	-1	-1	0	-1	1	-3	2	-1	-2	1	-2	0	-4	1	1	-1	4	0		hasPrediction		0.0551	0.002	0.0001	0.0142	0.0584	0.0466	0	0.0386	0.0269		-
	6DBGA_1	26	I	0	0.998	0.002	0.983	0.016	0.001	0.012	-5	-5	-6	-6	-4	-6	-7	-8	-5	2	6	-5	0	0	-8	-5	-4	-4	-4	0		hasPrediction		0.0035	0.0001	0.0001	0.009	0.0053	0.0054	0	0.0029	0.0033		-
	6DBGA_1	27	I	0	0.995	0.005	0.268	0.719	0.014	0.012	-2	0	2	3	0	-2	0	-2	1	0	-2	0	-3	-2	-6	2	-1	-1	0	0		hasPrediction		0.0005	0	0.0001	0.0001	0	0.0001	0	0.001	0.0002		-
	6DBGA_1	28	A	0	0.991	0.009	0.987	0.012	0.001	0.012	-2	-6	-4	-6	1	-9	-7	-8	-6	4	5	-5	1	2	-10	-4	-5	-5	-3	1		hasPrediction		0.0004	0	0.0005	0	0.001	0.0027	0	0.0012	0.0007		-
	6DBGA_1	29	N	0	0.921	0.078	0.207	0.766	0.027	0.012	-1	2	1	0	0	0	1	-1	1	-2	-4	-1	-4	-1	-4	3	1	-3	0	-2		hasPrediction		0.0002	0	0.0001	0.0002	0	0.0001	0	0	0.0001		-
	6DBGA_1	30	N	0	0.144	0.856	0.095	0.543	0.362	0.013	-2	0	4	1	2	-1	-2	3	3	-4	-5	-1	-3	-1	-4	1	-3	1	1	-3		hasPrediction		0.0005	0.0001	0.0003	0.0008	0	0.0004	0	0	0.0003		-
	6DBGA_1	31	S	0.001	0.083	0.917	0.501	0.471	0.028	0.014	-2	-2	5	-2	6	-2	-2	-3	-1	-1	-3	-1	-2	-3	-2	1	2	-2	0	-1		hasPrediction		0.0001	0.0001	0.0004	0.0001	0	0.0004	0	0	0.0001		-
	6DBGA_1	32	D	0.002	0.053	0.945	0.022	0.492	0.486	0.016	-1	1	2	1	0	1	0	0	1	-2	-2	1	-1	-1	0	1	0	-1	0	-2		hasPrediction		0	0	0.0002	0.0002	0	0.0002	0	0	0.0001		-
	6DBGA_1	33	I	0.011	0.028	0.961	0.716	0.264	0.02	0.017	-3	-3	-2	-3	-1	-3	-3	-3	-3	4	3	-1	0	2	-2	-2	-1	0	-2	2		hasPrediction		0.0008	0.0007	0.0006	0.001	0.0004	0.0035	0	0	0.0009		-
	6DBGA_1	34	K	0.006	0.014	0.98	0.005	0.096	0.899	0.018	-1	0	0	0	-1	-1	1	1	-1	-1	-1	1	-2	-3	-2	2	2	-2	-3	0		hasPrediction		0.0025	0.0002	0.0011	0.0026	0.0005	0.0013	0	0	0.001		-
	6DBGA_1	35	S	0.005	0.001	0.994	0.017	0.263	0.72	0.019	-1	0	1	2	-2	0	2	0	1	-3	-2	1	-1	-1	-3	2	0	-3	-2	-1		hasPrediction		0.0001	0	0.0003	0.0001	0.0001	0.0005	0	0	0.0001		-
	6DBGA_1	36	V	0.006	0.002	0.992	0.604	0.361	0.035	0.019	-3	-4	-3	-1	-4	-4	-3	-5	-5	3	4	-3	0	2	0	-2	-2	1	-2	1		hasPrediction		0.0041	0.0003	0.0009	0.0077	0.0031	0.0065	0	0	0.0028		-
	6DBGA_1	37	Q	0.023	0.002	0.976	0.018	0.309	0.673	0.018	-1	-1	0	1	-2	0	0	-1	-1	-3	-3	-1	-2	-4	5	1	0	-1	-4	-2		hasPrediction		0.0003	0.0001	0.0002	0.0004	0.0001	0.0005	0	0	0.0002		-
	6DBGA_1	38	G	0.021	0.002	0.977	0.245	0.526	0.229	0.017	0	-1	-1	0	-1	0	1	1	0	-1	-1	-1	-1	2	-1	2	-1	2	-2	-1		hasPrediction		0.0001	0	0.0001	0.0001	0	0.0002	0	0	0.0001		-
	6DBGA_1	39	I	0.018	0.004	0.978	0.946	0.05	0.004	0.015	-3	-6	-6	-5	-2	-7	-4	-6	-5	4	4	-5	2	4	-5	-4	-3	2	-4	2		hasPrediction		0.0001	0	0.0002	0.0001	0.0002	0.0015	0	0	0.0003		-
	6DBGA_1	40	Q	0.027	0.001	0.972	0.019	0.307	0.673	0.014	0	1	-1	0	1	1	1	2	-1	-3	-2	1	-3	-2	-1	2	0	0	-3	-2		hasPrediction		0	0	0	0	0	0.0001	0	0	0		-
	6DBGA_1	41	Y	0.019	0.002	0.979	0.031	0.501	0.469	0.012	-1	0	3	0	0	1	0	0	3	-3	-1	2	-1	0	-2	0	-1	-2	0	-2		hasPrediction		0.0035	0	0	0.0039	0.0001	0.0003	0	0	0.001		-
	6DBGA_1	42	L	0.002	0.002	0.995	0.963	0.035	0.003	0.012	-3	-6	-1	-6	5	-7	-7	-5	-2	-2	5	-6	4	3	0	-2	-4	-1	-3	-3		hasPrediction		0.0041	0.0009	0.0038	0.0049	0.0011	0.0059	0	0	0.0026		-
	6DBGA_1	43	P	0.006	0.002	0.992	0.01	0.223	0.767	0.011	-2	1	-1	-1	-2	1	-1	-3	-1	-2	-3	2	-2	-4	4	1	2	-2	-3	-1		hasPrediction		0.0013	0.0014	0	0.0187	0.0003	0.0011	0	0.0036	0.0033		-
	6DBGA_1	44	N	0.003	0.001	0.996	0.033	0.523	0.444	0.011	-2	0	5	0	0	1	-1	-2	4	-6	-3	2	-2	-2	-4	2	-1	-4	0	-4		hasPrediction		0.0617	0.0036	0.0001	0.0013	0.0432	0.0053	0	0.0003	0.0144		-
	6DBGA_1	45	V	0	0.004	0.996	0.975	0.024	0.001	0.011	-6	-7	-9	-8	-3	-7	-10	-12	-7	2	7	-7	0	-3	-7	-7	-5	-7	-7	0		margin		-	-	-	-	-	-	-	-	-		L
	6DBGA_1	46	T	0	0.05	0.95	0.036	0.785	0.179	0.011	-2	3	-1	-2	-4	3	3	-4	0	-2	-3	3	-2	-4	-4	-1	1	-6	-2	-2		margin		-	-	-	-	-	-	-	-	-		-
	6DBGA_1	47	K	0	0.984	0.016	0.046	0.703	0.251	0.011	-2	0	-1	-1	-2	-1	1	-3	2	-1	-2	0	-3	-1	-6	1	3	-2	2	2		margin		-	-	-	-	-	-	-	-	-		-
	6DBGA_1	48	L	0	0.996	0.004	0.985	0.014	0.001	0.011	-6	-8	-7	-7	-5	-7	-8	-12	-6	2	6	-7	-1	2	-11	-7	-6	-5	-7	0		margin		-	-	-	-	-	-	-	-	-		-
	6DBGA_1	49	F	0	0.99	0.01	0.261	0.728	0.012	0.011	-3	1	3	4	0	-1	0	-4	3	-1	-3	-1	-4	-1	-6	1	0	-1	1	-2		margin		-	-	-	-	-	-	-	-	-		-
	6DBGA_1	50	L	0	0.967	0.033	0.982	0.017	0.001	0.011	-2	-7	-6	-10	1	-7	-7	-8	-8	4	5	-7	2	1	-8	-6	-5	-1	-4	2		margin		-	-	-	-	-	-	-	-	-		-
	6DBGA_1	51	N	0.001	0.88	0.119	0.305	0.681	0.014	0.011	-1	2	2	0	-2	0	1	0	1	-2	-4	0	-2	-2	-3	3	0	-1	-1	-3		margin		-	-	-	-	-	-	-	-	-		-
	6DBGA_1	52	G	0	0.118	0.882	0.116	0.504	0.38	0.012	-1	1	3	1	1	-1	-1	3	2	-4	-3	-1	-4	-1	-4	1	-2	1	1	-4		margin		-	-	-	-	-	-	-	-	-		-
	6DBGA_1	53	N	0.001	0.08	0.919	0.62	0.366	0.015	0.012	-3	-3	6	-4	7	-4	-3	-3	-2	-2	-3	-2	-3	-2	-3	1	2	0	-2	-3		margin		-	-	-	-	-	-	-	-	-		-
	6DBGA_1	54	K	0.004	0.096	0.9	0.008	0.282	0.709	0.012	-1	2	2	0	-1	1	0	-1	2	-2	-2	1	-1	-2	0	1	0	-1	0	-3		margin		-	-	-	-	-	-	-	-	-		-
	6DBGA_3	62	A	0.036	0.001	0.963	0.072	0.432	0.495	0.012	0	1	0	-1	1	0	0	1	-1	0	-1	0	-2	-1	-1	2	0	2	-2	0		margin		-	-	-	-	-	-	-	-	-		-
	6DBGA_3	63	N	0.023	0.001	0.976	0.02	0.307	0.673	0.012	-2	1	3	0	-1	1	0	0	2	-2	-1	2	-2	0	-2	1	-1	-2	-1	-2		margin		-	-	-	-	-	-	-	-	-		-
	6DBGA_3	64	L	0.004	0.004	0.992	0.933	0.063	0.005	0.011	-2	-5	-1	-6	5	-3	-5	-5	-1	0	4	-4	3	2	0	-1	-3	0	-3	-2		margin		-	-	-	-	-	-	-	-	-		-
	6DBGA_3	65	K	0.008	0.004	0.988	0.006	0.155	0.839	0.011	-2	1	0	-2	-3	1	0	-3	0	-3	-3	2	-3	-3	4	1	2	-4	-3	-2		margin		-	-	-	-	-	-	-	-	-		-
	6DBGA_3	66	N	0.005	0.004	0.991	0.046	0.542	0.412	0.011	-1	1	4	-1	0	1	-1	-2	3	-4	-2	2	-2	-3	-5	2	0	-4	0	-5		margin		-	-	-	-	-	-	-	-	-		-
	6DBGA_3	67	L	0	0.015	0.985	0.967	0.031	0.002	0.011	-6	-6	-8	-8	-4	-7	-7	-9	-8	1	6	-6	0	-2	-7	-5	-5	-6	-6	-1		hasPrediction		0.934	0.9621	1	0.8009	0.9156	0.9374	1	0.8286	0.9223		L
	6DBGA_3	68	G	0.001	0.123	0.876	0.278	0.707	0.015	0.01	-3	4	-2	-2	-4	3	3	-3	1	-2	-3	3	-1	-4	-6	-2	2	-6	-2	-1		hasPrediction		0.0017	0.0005	0.0002	0.0013	0.0026	0.0021	0	0.0063	0.0019		-
	6DBGA_3	69	W	0.001	0.983	0.016	0.225	0.742	0.033	0.01	-3	0	-1	-1	0	-1	2	-4	4	-1	-1	0	-3	0	-6	1	1	0	3	0		hasPrediction		0.0243	0.0007	0.0001	0.0042	0.0137	0.0143	0	0.0359	0.0116		-
	6DBGA_3	70	L	0.001	0.995	0.005	0.986	0.013	0.001	0.01	-5	-6	-8	-10	-4	-7	-8	-8	-7	2	6	-7	0	1	-7	-4	-5	-5	-4	0		hasPrediction		0.0017	0	0.0002	0.0018	0.001	0.0017	0	0.0012	0.0009		-
	6DBGA_3	71	F	0	0.984	0.015	0.4	0.586	0.014	0.01	-2	0	2	4	0	-2	-1	-2	2	-1	-2	-1	-1	0	-6	1	-1	0	2	-1		hasPrediction		0.0003	0	0	0	0	0.0001	0	0.0004	0.0001		-
	6DBGA_3	72	L	0	0.839	0.161	0.988	0.011	0.001	0.01	-2	-6	-5	-6	1	-6	-7	-7	-5	3	5	-8	2	2	-8	-6	-4	-2	-6	2		hasPrediction		0.001	0	0.0003	0.0004	0.0009	0.0019	0	0.0002	0.0006		-
	6DBGA_3	73	D	0.003	0.705	0.293	0.258	0.705	0.037	0.011	-1	2	2	1	-1	-1	0	0	0	-3	-4	-1	-2	-2	-1	3	0	-1	0	-2		hasPrediction		0.0001	0	0.0001	0	0	0.0001	0	0	0		-
	6DBGA_3	74	E	0.002	0.097	0.901	0.12	0.555	0.325	0.012	-2	1	3	1	0	-1	0	2	3	-2	-3	-1	-1	0	-4	0	-2	0	1	-2		hasPrediction		0.0003	0.0001	0.0003	0.0005	0	0.0005	0	0	0.0002		-
	6DBGA_3	75	N	0.001	0.028	0.971	0.535	0.427	0.039	0.013	-2	-2	6	-1	6	-3	-3	-2	-1	-2	-2	-2	-1	-2	-2	0	1	0	-3	-1		hasPrediction		0.0003	0.0001	0.0007	0	0.0001	0.0006	0	0	0.0002		-
	6DBGA_3	76	K	0.006	0.018	0.976	0.025	0.449	0.526	0.014	-1	1	2	1	0	1	0	0	1	-2	-1	1	-1	-1	0	1	0	-2	0	-2		hasPrediction		0	0.0001	0.0006	0.0003	0	0.0002	0	0	0.0002		-
	6DBGA_3	77	V	0.019	0.017	0.963	0.652	0.315	0.033	0.015	-3	-3	-2	-2	-1	-3	-3	-3	-2	4	3	-2	1	2	-1	-1	-1	-2	-2	1		hasPrediction		0.0023	0.0011	0.0011	0.0008	0.0006	0.0037	0	0	0.0012		-
	6DBGA_3	78	K	0.027	0.013	0.96	0.008	0.136	0.857	0.016	0	0	0	0	-2	0	1	-1	0	0	-1	1	-1	-2	-2	1	2	-3	-2	-1		hasPrediction		0.0038	0.0003	0.0029	0.0019	0.0007	0.0017	0	0	0.0014		-
	6DBGA_3	79	D	0.024	0.002	0.974	0.016	0.272	0.712	0.016	-1	0	0	2	-1	0	1	2	0	-2	-2	-1	-2	-2	-2	1	1	-2	-1	-1		hasPrediction		0.0002	0	0.0005	0.0002	0.0001	0.0004	0	0	0.0002		-
	6DBGA_3	80	L	0.037	0.001	0.961	0.609	0.362	0.029	0.016	-2	-3	-2	-2	-2	-3	-2	-4	-2	3	3	-3	0	2	1	-2	-1	0	-2	1		hasPrediction		0.0022	0.0002	0.0008	0.0054	0.0016	0.0062	0	0.0001	0.0021		-
	6DBGA_3	81	S	0.088	0.001	0.911	0.012	0.228	0.76	0.015	-1	-1	0	1	-2	0	1	0	-2	-2	-2	-1	-2	-2	4	1	0	-5	-4	-2		hasPrediction		0.0003	0.0002	0.0003	0.0007	0.0001	0.0005	0	0	0.0003		-
	6DBGA_3	82	S	0.088	0.001	0.911	0.068	0.514	0.418	0.015	0	-1	1	1	0	-1	1	0	0	0	-2	-2	-1	0	0	2	0	0	-2	0		hasPrediction		0.0001	0	0.0001	0.0001	0	0.0002	0	0	0.0001		-
	6DBGA_3	83	L	0.071	0.002	0.927	0.917	0.077	0.006	0.015	-3	-4	-3	-4	-1	-5	-4	-4	-6	3	4	-4	2	3	-3	-2	-2	1	-2	1		hasPrediction		0.0006	0	0.0001	0.0005	0.0003	0.0017	0	0	0.0004		-
	6DBGA_3	84	K	0.049	0.001	0.95	0.007	0.176	0.817	0.014	0	0	0	0	0	1	0	2	-1	-2	-2	2	-3	-2	-1	1	0	0	-2	-2		hasPrediction		0	0	0	0	0	0.0002	0	0	0		-
	6DBGA_3	85	D	0.035	0.001	0.964	0.019	0.364	0.617	0.014	-1	1	3	0	1	0	0	0	2	-3	0	1	-2	-1	-2	1	-1	-2	-1	-3		hasPrediction		0.0046	0	0.0001	0.006	0.0001	0.0003	0	0.0001	0.0014		-
	6DBGA_3	86	L	0.011	0.001	0.988	0.929	0.066	0.005	0.013	-3	-5	-1	-6	4	-5	-6	-5	-1	0	5	-5	4	2	0	-2	-4	0	-2	-1		hasPrediction		0.0362	0.0024	0.0033	0.0103	0.009	0.0079	0	0.0005	0.0087		-
	6DBGA_3	87	K	0.012	0.001	0.986	0.005	0.135	0.86	0.012	-2	1	0	-2	-2	1	0	-3	0	-2	-3	2	-2	-4	4	1	2	-7	-4	-2		hasPrediction		0.0078	0.0081	0.0001	0.0003	0.0004	0.0011	0	0.0004	0.0023		-
	6DBGA_3	88	K	0.007	0.002	0.992	0.018	0.36	0.622	0.011	-1	0	4	0	-1	1	-1	-2	2	-4	-3	2	-2	-3	-3	2	0	-4	-2	-3		hasPrediction		0.0784	0.0057	0.0001	0.0144	0.0497	0.0096	0	0.0389	0.0246		-
	6DBGA_3	89	L	0	0.004	0.995	0.954	0.044	0.002	0.011	-4	-6	-10	-9	-6	-8	-8	-9	-6	2	6	-8	-1	-3	-7	-6	-5	-5	-5	0		margin		-	-	-	-	-	-	-	-	-		L
	6DBGA_3	90	K	0.001	0.056	0.943	0.024	0.593	0.384	0.011	-2	3	-2	-3	-2	3	3	-4	0	-2	-3	3	-4	-5	-5	-1	2	-2	-4	-2		margin		-	-	-	-	-	-	-	-	-		-
	6DBGA_3	91	S	0	0.988	0.011	0.204	0.749	0.047	0.011	-2	1	-1	-1	-1	-1	2	-3	3	0	-1	1	-2	0	-6	1	1	-1	2	1		margin		-	-	-	-	-	-	-	-	-		-
	6DBGA_3	92	L	0	0.997	0.003	0.98	0.019	0.001	0.011	-6	-7	-7	-8	-5	-7	-9	-11	-6	2	6	-9	-1	2	-11	-6	-6	-4	-5	1		margin		-	-	-	-	-	-	-	-	-		-
	6DBGA_3	93	S	0	0.987	0.012	0.358	0.631	0.011	0.011	-3	1	3	4	-1	-1	0	-2	3	-1	-3	0	-3	-2	-6	2	0	0	1	-2		margin		-	-	-	-	-	-	-	-	-		-
	6DBGA_3	94	L	0	0.943	0.057	0.979	0.019	0.001	0.011	-3	-7	-5	-7	1	-7	-7	-6	-4	4	5	-7	2	1	-7	-5	-6	-2	-3	1		margin		-	-	-	-	-	-	-	-	-		-
	6DBGA_3	95	E	0.001	0.849	0.15	0.174	0.778	0.048	0.011	-1	2	2	0	-1	0	0	-1	1	-2	-3	-1	-3	-1	-2	3	0	-1	1	-2		margin		-	-	-	-	-	-	-	-	-		-
	6DBGA_3	96	H	0.001	0.445	0.554	0.09	0.484	0.426	0.012	-2	1	3	2	0	-1	-1	2	2	-3	-4	-1	-2	0	-5	2	-2	0	2	-4		margin		-	-	-	-	-	-	-	-	-		-
	6DBGA_3	97	N	0.001	0.128	0.871	0.5	0.456	0.044	0.013	-2	-3	6	-2	7	-3	-4	-3	0	-2	-2	-3	-3	-3	-2	0	1	-1	-2	-2		margin		-	-	-	-	-	-	-	-	-		-
	6DBGA_3	98	G	0.008	0.059	0.933	0.039	0.382	0.579	0.013	-1	2	2	0	-1	1	0	0	0	-3	-2	2	-1	-2	0	1	-1	-2	-1	-3		margin		-	-	-	-	-	-	-	-	-		-
	6DBGA_7	150	A	0.02	0.002	0.978	0.054	0.291	0.656	0.015	1	0	0	-1	1	0	0	2	0	-2	-1	0	-1	-1	0	2	0	-1	-1	-2		margin		-	-	-	-	-	-	-	-	-		-
	6DBGA_7	151	G	0.014	0.001	0.984	0.034	0.317	0.649	0.014	-1	0	3	0	1	0	-1	1	2	-2	-1	1	-2	-1	0	1	0	-2	-2	-3		margin		-	-	-	-	-	-	-	-	-		-
	6DBGA_7	152	L	0.004	0.007	0.989	0.868	0.121	0.011	0.013	-2	-4	0	-5	4	-3	-6	-4	-1	-1	4	-5	4	3	1	-1	-3	0	-1	-2		margin		-	-	-	-	-	-	-	-	-		-
	6DBGA_7	153	T	0.012	0.013	0.975	0.015	0.268	0.717	0.012	-1	1	-1	-2	-1	1	-1	-2	1	-3	-3	1	-3	-4	4	1	2	-3	-3	-1		margin		-	-	-	-	-	-	-	-	-		-
	6DBGA_7	154	K	0.011	0.021	0.968	0.014	0.308	0.677	0.012	-1	1	4	-2	-1	1	0	-1	2	-5	-3	2	-2	-3	-3	2	1	-5	-1	-5		margin		-	-	-	-	-	-	-	-	-		-
	6DBGA_7	155	L	0.001	0.03	0.969	0.952	0.045	0.003	0.011	-6	-5	-7	-10	-7	-8	-8	-8	-5	1	7	-7	0	-3	-7	-6	-5	-7	-5	-1		hasPrediction		0.8288	0.9591	1	0.7729	0.8606	0.9413	0.9998	0.7766	0.8924		L
	6DBGA_7	156	Q	0.001	0.139	0.86	0.035	0.747	0.218	0.011	-3	3	0	-3	-4	3	3	-5	-1	-2	-3	3	-3	-4	-5	-1	2	-2	-3	-1		hasPrediction		0.0006	0.0002	0.0001	0.0017	0.0022	0.0018	0	0.0043	0.0014		-
	6DBGA_7	157	N	0.001	0.983	0.017	0.126	0.819	0.055	0.011	-3	1	-1	-1	-1	-1	3	-4	3	-1	-2	1	-2	0	-6	1	1	-1	2	0		hasPrediction		0.0191	0.0003	0	0.0157	0.0185	0.014	0	0.0033	0.0089		-
	6DBGA_7	158	L	0	0.997	0.003	0.984	0.015	0.001	0.01	-6	-7	-8	-10	-8	-8	-10	-9	-8	3	6	-9	0	1	-8	-7	-6	-7	-5	0		hasPrediction		0.0006	0	0.0001	0.0019	0.0017	0.0039	0	0.0012	0.0012		-
	6DBGA_7	159	Y	0	0.995	0.005	0.124	0.858	0.018	0.01	-4	0	3	4	0	-2	0	-4	1	0	-2	-1	-3	-1	-5	1	-1	0	2	-1		hasPrediction		0.0001	0	0	0.0001	0	0	0	0.0003	0.0001		-
	6DBGA_7	160	L	0	0.966	0.034	0.977	0.021	0.002	0.011	-3	-7	-8	-9	1	-9	-7	-8	-6	4	5	-8	2	1	-7	-6	-5	-5	-4	1		hasPrediction		0.0004	0	0.0005	0.0001	0.0004	0.0024	0	0.0002	0.0005		-
	6DBGA_7	161	S	0.001	0.876	0.123	0.42	0.571	0.009	0.011	-1	1	1	0	-1	0	0	0	1	-2	-2	-1	-2	-2	-4	4	0	0	-1	-2		hasPrediction		0.0001	0	0	0.0001	0	0	0	0	0		-
	6DBGA_7	162	K	0	0.109	0.89	0.028	0.53	0.442	0.011	-3	0	4	1	1	0	-1	3	3	-3	-4	-1	-3	1	-4	0	-3	0	2	-4		hasPrediction		0.0002	0	0.0001	0.0009	0	0.0002	0	0	0.0002		-
	6DBGA_7	163	N	0	0.038	0.961	0.818	0.172	0.01	0.011	-3	-3	6	-2	7	-6	-4	-4	-2	-3	-3	-3	-2	-3	-4	0	1	-3	-3	-3		hasPrediction		0	0	0.0002	0	0.0001	0.0006	0	0	0.0001		-
	6DBGA_7	164	H	0.005	0.024	0.971	0.023	0.575	0.402	0.011	-1	2	2	0	-1	1	0	0	1	-2	-1	1	-1	-1	1	0	-1	-2	0	-3		hasPrediction		0	0	0.0002	0	0	0.0002	0	0	0.0001		-
	6DBGA_7	165	I	0.026	0.011	0.964	0.899	0.092	0.008	0.012	-4	-5	-4	-4	-2	-4	-5	-4	-5	5	4	-4	1	3	-3	-3	-3	-3	-4	1		hasPrediction		0.0005	0.0004	0.0015	0.0008	0.0002	0.0037	0	0	0.0009		-
	6DBGA_7	166	S	0.031	0.003	0.966	0.097	0.528	0.375	0.012	-1	0	0	0	-2	0	1	-1	-1	-2	-2	1	-2	-1	-1	3	3	-4	-4	-2		hasPrediction		0.0016	0.0002	0.0007	0.0009	0.0001	0.0006	0	0	0.0005		-
	6DBGA_7	167	D	0.033	0	0.966	0.019	0.383	0.598	0.013	-1	0	1	3	-2	-1	1	1	0	-3	-2	0	-4	-2	-1	2	0	-2	-2	-2		hasPrediction		0.0001	0	0.0002	0.0004	0	0.0003	0	0	0.0001		-
	6DBGA_7	168	L	0.093	0	0.906	0.796	0.191	0.014	0.013	-2	-4	-3	-3	-2	-4	-4	-5	-3	3	4	-4	0	2	3	-3	-3	1	-3	1		hasPrediction		0.0029	0.0001	0.0021	0.0034	0.0013	0.0064	0	0	0.002		-
	6DBGA_7	169	R	0.164	0	0.836	0.004	0.138	0.857	0.013	-1	0	1	1	-1	0	1	-1	-1	-2	-2	1	-2	-3	4	2	-1	-4	-2	-2		hasPrediction		0.0011	0.0003	0.0004	0.0002	0.0002	0.0008	0	0	0.0004		-
	6DBGA_7	170	A	0.161	0	0.839	0.05	0.408	0.542	0.014	0	-2	0	1	0	0	2	0	0	0	-2	-2	-2	0	0	1	-1	4	-2	-1		hasPrediction		0.0001	0	0.0001	0.0001	0	0.0002	0	0	0.0001		-
	6DBGA_7	171	L	0.142	0.002	0.857	0.933	0.059	0.007	0.014	-3	-5	-2	-4	-1	-4	-4	-4	-4	4	4	-4	0	3	-3	-2	-4	2	-4	1		hasPrediction		0.0013	0.0001	0.0002	0.0004	0.0015	0.0027	0	0	0.0008		-
	6DBGA_7	172	A	0.04	0	0.959	0.053	0.472	0.475	0.014	1	0	0	-1	0	0	0	2	-1	-2	-2	0	-2	-1	0	1	0	-2	-2	-1		hasPrediction		0	0	0	0	0	0.0002	0	0	0		-
	6DBGA_7	173	G	0.01	0	0.99	0.017	0.283	0.7	0.013	-1	1	3	0	0	1	0	0	1	-3	0	2	-1	0	-2	1	-1	-1	-1	-3		hasPrediction		0.0026	0	0.0001	0.0263	0.0002	0.0005	0	0	0.0037		-
	6DBGA_7	174	L	0.001	0.002	0.997	0.928	0.069	0.004	0.013	-3	-6	-1	-5	5	-5	-6	-5	-2	-1	5	-5	3	2	0	-2	-4	0	-3	-2		hasPrediction		0.0104	0.002	0.0019	0.0106	0.0053	0.0075	0	0.0014	0.0049		-
	6DBGA_7	175	K	0.005	0.001	0.994	0.007	0.154	0.84	0.012	-2	1	-1	-2	-1	1	0	-2	0	-2	-3	2	-3	-5	4	1	2	-4	-5	-3		hasPrediction		0.0026	0.0016	0.0001	0.0003	0.0005	0.0014	0	0.0001	0.0008		-
	6DBGA_7	176	N	0.002	0.002	0.996	0.036	0.564	0.4	0.011	-2	1	5	-2	1	1	-1	-1	2	-5	-5	2	-2	-3	-5	2	0	-4	-2	-4		hasPrediction		0.0258	0.0031	0.0001	0.0099	0.0155	0.0045	0	0.0219	0.0101		-
	6DBGA_7	177	L	0	0.008	0.992	0.975	0.024	0.001	0.011	-4	-6	-5	-8	-4	-6	-7	-6	-6	1	6	-6	0	-2	-5	-5	-4	-5	-5	0		margin		-	-	-	-	-	-	-	-	-		C
	6DBGA_7	178	D	0	0.066	0.933	0.037	0.815	0.148	0.011	-3	3	-2	-2	-1	2	3	-5	-1	-2	-4	3	-3	-4	-4	0	3	-4	-2	-2		margin		-	-	-	-	-	-	-	-	-		-
	6DBGA_7	179	V	0	0.99	0.009	0.169	0.79	0.042	0.011	-2	0	0	-1	-2	-1	2	-5	2	1	-1	1	-1	0	-6	1	1	-2	2	2		margin		-	-	-	-	-	-	-	-	-		-
	6DBGA_7	180	L	0	0.998	0.002	0.98	0.019	0.001	0.01	-5	-8	-7	-8	-5	-9	-8	-8	-7	2	6	-8	-1	2	-9	-6	-6	-4	-6	0		margin		-	-	-	-	-	-	-	-	-		-
	6DBGA_7	181	E	0	0.996	0.004	0.171	0.808	0.021	0.01	-3	0	2	4	-2	-1	0	-4	1	-1	-3	1	-3	-2	-6	1	0	-2	0	-1		margin		-	-	-	-	-	-	-	-	-		-
	6DBGA_7	182	L	0	0.984	0.016	0.982	0.017	0.001	0.01	-2	-9	-6	-7	0	-8	-8	-9	-7	4	5	-7	1	1	-8	-6	-6	-6	-3	2		margin		-	-	-	-	-	-	-	-	-		-
	6DBGA_7	183	F	0.001	0.932	0.067	0.323	0.66	0.017	0.011	-1	1	0	0	0	-1	0	0	1	-2	-3	0	-2	0	-4	4	-1	0	1	-2		margin		-	-	-	-	-	-	-	-	-		-
	6DBGA_7	184	S	0.002	0.651	0.347	0.214	0.571	0.215	0.011	-3	-1	3	2	0	-1	-1	3	2	-3	-3	-1	-2	1	-6	1	-2	0	1	-2		margin		-	-	-	-	-	-	-	-	-		-
	6DBGA_7	185	Q	0.002	0.449	0.549	0.738	0.242	0.02	0.011	-4	-2	6	-3	8	-3	-5	-4	-3	-3	-4	-3	-1	-3	-5	0	1	-2	-3	-4		margin		-	-	-	-	-	-	-	-	-		-
	6DBGA_7	186	E	0.019	0.393	0.588	0.011	0.308	0.681	0.012	-2	1	2	1	-1	2	2	-1	1	-3	-3	2	-2	-2	3	1	-2	-3	-1	-3		margin		-	-	-	-	-	-	-	-	-		-
	6DBGA_n	0	E	0	0.001	0.998	0.005	0.044	0.952	0.6	-1	0	3	2	-1	0	3	-1	1	-3	-4	3	-4	-2	-2	0	0	-5	-3	-4		margin		-	-	-	-	-	-	-	-	-		-
	6DBGA_n	1	T	0.001	0.111	0.888	0.063	0.306	0.63	0.152	-3	-3	-6	-6	-4	-5	-6	-6	-6	2	6	-4	0	-2	-3	-5	0	-5	-4	0		margin		-	-	-	-	-	-	-	-	-		-
	6DBGA_n	2	I	0.006	0.628	0.365	0.083	0.437	0.48	0.08	-2	3	0	-2	-3	1	2	-4	-1	1	0	1	0	-2	-3	-1	1	-4	0	0		margin		-	-	-	-	-	-	-	-	-		-
	6DBGA_n	3	K	0.009	0.816	0.176	0.025	0.261	0.713	0.062	-1	1	-1	1	-1	-1	0	-1	-1	1	-1	0	-1	-2	-2	1	1	0	0	1		margin		-	-	-	-	-	-	-	-	-		-
	6DBGA_n	4	D	0.007	0.724	0.269	0.444	0.386	0.169	0.054	-3	-2	-1	-2	1	-2	-3	-2	0	1	5	-3	0	2	-3	-2	-2	-1	-4	-1		margin		-	-	-	-	-	-	-	-	-		-
	6DBGA_n	5	N	0.011	0.609	0.38	0.09	0.549	0.361	0.049	-2	0	4	4	-2	-1	0	-1	2	-1	-4	-1	-2	-4	-3	1	-1	-5	1	-2		hasPrediction		0.0001	0	0.0002	0	0	0.0001	0	0	0.0001		-
	6DBGA_n	6	L	0.011	0.355	0.633	0.714	0.223	0.064	0.048	-3	-4	-5	-5	-1	-3	-4	-6	-4	2	5	-4	2	2	-3	-4	-3	-1	0	1		hasPrediction		0.0137	0.0005	0.0019	0.0003	0.0042	0.0038	0	0.009	0.0042		-
	6DBGA_n	7	K	0.024	0.135	0.841	0.036	0.341	0.623	0.049	0	1	0	-1	0	0	2	1	-2	-2	-5	0	-3	-2	-2	3	-1	-4	-1	-3		hasPrediction		0.0001	0	0.0003	0.0002	0	0.0002	0	0.0001	0.0001		-
	6DBGA_n	8	K	0.019	0.046	0.935	0.011	0.113	0.876	0.052	-2	0	3	2	3	-1	0	3	1	-4	-3	0	-4	0	-3	1	-1	-1	0	-3		hasPrediction		0.0011	0.0006	0.0008	0.0211	0.0008	0.0016	0	0.011	0.0046		-
	6DBGA_n	9	K	0.009	0.059	0.932	0.083	0.439	0.478	0.052	-3	-2	6	-2	5	-1	-1	-2	-2	-1	-2	0	-6	-1	-7	0	1	-3	-3	-3		hasPrediction		0.0001	0	0.0005	0	0	0.0003	0	0	0.0001		-
	6DBGA_n	10	S	0.021	0.149	0.83	0.025	0.307	0.668	0.052	-2	1	2	0	0	1	0	1	1	-5	-2	2	-3	-2	1	1	-1	0	-3	-3		hasPrediction		0.0002	0.0001	0.0002	0.0005	0.0001	0.0004	0	0.0004	0.0002		-
	6DBGA_n	11	V	0.025	0.112	0.863	0.655	0.259	0.086	0.052	-4	-5	-4	-3	-2	-4	-4	-4	-3	4	4	-4	3	3	-3	-3	-2	-5	-5	2		hasPrediction		0.0005	0.0005	0.0014	0.0026	0.0003	0.0038	0	0.0162	0.0032		-
	6DBGA_n	12	T	0.074	0.054	0.872	0.075	0.391	0.534	0.05	-2	1	0	-1	-1	-3	0	0	-2	0	-1	1	-4	-1	-1	1	4	-3	-2	-2		hasPrediction		0.0173	0.0011	0.0005	0.0036	0.0032	0.0021	0	0	0.0035		-
	6DBGA_n	13	D	0.129	0.019	0.852	0.023	0.263	0.714	0.047	-2	0	0	4	-4	0	1	1	0	-3	-2	0	-2	-1	-2	1	-1	-5	-2	-3		hasPrediction		0	0	0.0002	0	0	0.0003	0	0	0.0001		-
	6DBGA_n	14	A	0.283	0.024	0.693	0.165	0.341	0.494	0.044	0	-3	-2	-2	-3	-2	1	-3	-3	3	2	-3	0	1	0	-1	1	2	-1	0		hasPrediction		0.0021	0.0001	0.0004	0.0042	0.002	0.0028	0	0	0.0014		-
	6DBGA_n	15	V	0.35	0.022	0.628	0.126	0.453	0.421	0.041	-1	-1	-1	-1	-1	-1	-1	-2	-1	2	1	0	0	0	2	1	1	-5	-2	-1		hasPrediction		0.0001	0.0004	0.0002	0.0009	0.0002	0.0007	0	0	0.0003		-
	6DBGA_n	16	T	0.316	0.008	0.676	0.054	0.355	0.591	0.04	1	-2	1	1	0	-1	0	0	0	-1	-2	-1	-3	0	2	2	0	-2	-3	-2		hasPrediction		0	0	0.0001	0	0	0.0002	0	0	0		-
	6DBGA_n	17	Q	0.311	0.003	0.686	0.444	0.382	0.174	0.038	-3	-4	-3	-4	0	0	-4	-5	-4	4	3	-3	1	3	-5	-3	-2	1	-4	1		hasPrediction		0.002	0.0001	0.0002	0.0006	0.0007	0.002	0	0	0.0007		-
	6DBGA_n	18	N	0.188	0.001	0.811	0.009	0.12	0.871	0.035	0	0	1	-1	3	0	1	2	-1	-5	-3	1	-2	-3	-1	2	0	-3	-4	-3		hasPrediction		0.0003	0.0001	0	0.0001	0.0002	0.0005	0	0	0.0002		-
	6DBGA_n	19	E	0.15	0.001	0.849	0.023	0.271	0.706	0.03	0	1	3	1	-2	0	2	0	2	-3	-2	2	-1	-2	-2	1	0	-5	-2	-2		hasPrediction		0.0153	0.0002	0.0001	0.0114	0.002	0.0008	0	0	0.0037		-
	6DBGA_n	20	L	0.072	0.004	0.924	0.865	0.12	0.015	0.024	-2	-4	-4	-7	5	-4	-6	-7	-3	-1	5	-5	4	3	-2	-3	-4	1	-1	-2		hasPrediction		0.0188	0.008	0.002	0.0048	0.0178	0.0208	0	0.006	0.0098		-
	6DBGA_n	21	N	0.016	0.003	0.981	0.014	0.272	0.713	0.019	-3	1	-1	-3	-2	1	0	-3	0	-1	-2	2	-4	-1	4	1	1	-4	-3	-1		hasPrediction		0.008	0.0122	0.0001	0.0008	0.0027	0.0022	0	0.0008	0.0034		-
	6DBGA_n	22	S	0.01	0.003	0.986	0.048	0.547	0.405	0.016	-2	1	4	-1	0	2	-1	-2	5	-5	-2	1	-3	-3	-5	1	-1	-7	-1	-5		hasPrediction		0.0198	0.0089	0.0001	0.0349	0.0946	0.0127	0	0.0922	0.0329		-
	6DBGA_n	23	I	0.001	0.014	0.985	0.962	0.036	0.002	0.014	-3	-6	-7	-6	-3	-5	-5	-7	-5	2	6	-5	1	-1	-6	-5	-4	-5	-4	1		margin		-	-	-	-	-	-	-	-	-		N
	6DBGA_n	24	D	0.001	0.093	0.906	0.042	0.698	0.26	0.013	-3	5	-2	-2	-4	1	3	-6	0	-3	-4	3	-5	-6	-7	-1	2	-5	-4	-1		margin		-	-	-	-	-	-	-	-	-		-
	6DBGA_n	25	Q	0.001	0.986	0.014	0.11	0.825	0.065	0.012	-1	1	-1	-1	0	-1	1	-3	2	-1	-2	1	-2	0	-4	1	1	-1	4	0		margin		-	-	-	-	-	-	-	-	-		-
	6DBGA_n	26	I	0	0.998	0.002	0.983	0.016	0.001	0.012	-5	-5	-6	-6	-4	-6	-7	-8	-5	2	6	-5	0	0	-8	-5	-4	-4	-4	0		margin		-	-	-	-	-	-	-	-	-		-
	6DBGA_n	27	I	0	0.995	0.005	0.268	0.719	0.014	0.012	-2	0	2	3	0	-2	0	-2	1	0	-2	0	-3	-2	-6	2	-1	-1	0	0		margin		-	-	-	-	-	-	-	-	-		-
	6DBGA_n	28	A	0	0.991	0.009	0.987	0.012	0.001	0.012	-2	-6	-4	-6	1	-9	-7	-8	-6	4	5	-5	1	2	-10	-4	-5	-5	-3	1		margin		-	-	-	-	-	-	-	-	-		-
	6DBGA_n	29	N	0	0.921	0.078	0.207	0.766	0.027	0.012	-1	2	1	0	0	0	1	-1	1	-2	-4	-1	-4	-1	-4	3	1	-3	0	-2		margin		-	-	-	-	-	-	-	-	-		-
	6DBGA_n	30	N	0	0.144	0.856	0.095	0.543	0.362	0.013	-2	0	4	1	2	-1	-2	3	3	-4	-5	-1	-3	-1	-4	1	-3	1	1	-3		margin		-	-	-	-	-	-	-	-	-		-
	6DBGA_n	31	S	0.001	0.083	0.917	0.501	0.471	0.028	0.014	-2	-2	5	-2	6	-2	-2	-3	-1	-1	-3	-1	-2	-3	-2	1	2	-2	0	-1		margin		-	-	-	-	-	-	-	-	-		-
	6DBGA_n	32	D	0.002	0.053	0.945	0.022	0.492	0.486	0.016	-1	1	2	1	0	1	0	0	1	-2	-2	1	-1	-1	0	1	0	-1	0	-2		margin		-	-	-	-	-	-	-	-	-		-
	1OZNA_11	249	L	0.001	0.117	0.882	0.981	0.018	0.001	0.01	-4	-7	-8	-9	-4	-7	-7	-11	-7	2	6	-6	-1	-2	-5	-5	-6	-7	-6	0		margin		-	-	-	-	-	-	-	-	-		-
	1OZNA_11	250	Q	0	0.276	0.723	0.051	0.833	0.116	0.011	-4	3	-2	-3	-1	3	3	-4	0	-3	-4	4	-3	-5	-5	-1	1	-3	-6	-2		margin		-	-	-	-	-	-	-	-	-		-
	1OZNA_11	251	K	0	0.99	0.009	0.063	0.833	0.105	0.011	-3	1	0	-1	0	-1	2	-4	3	0	-3	2	-2	0	-6	1	2	-3	1	0		margin		-	-	-	-	-	-	-	-	-		-
	1OZNA_11	252	F	0	0.997	0.003	0.977	0.022	0.001	0.011	-4	-4	-7	-7	-3	-5	-6	-6	-6	2	5	-5	0	2	-6	-5	-4	-4	-3	1		margin		-	-	-	-	-	-	-	-	-		-
	1OZNA_11	253	R	0	0.992	0.007	0.071	0.83	0.099	0.011	-2	1	1	2	-1	0	0	-2	2	-1	-3	1	-2	-1	-5	2	1	0	1	-1		margin		-	-	-	-	-	-	-	-	-		-
	1OZNA_11	254	G	0	0.966	0.034	0.975	0.024	0.002	0.012	-3	-8	-6	-7	-1	-9	-6	-3	-5	4	5	-7	1	2	-6	-6	-6	-3	-2	2		hasPrediction		0.0022	0.0001	0.0011	0.0031	0.0006	0.0018	0	0.0009	0.0012		C
	1OZNA_11	255	S	0.001	0.881	0.118	0.383	0.588	0.03	0.012	-1	1	0	1	0	-1	1	0	1	0	-3	0	-3	-1	-3	3	0	0	0	-2		hasPrediction		0.0003	0.0001	0.0005	0.0005	0	0.0001	0	0	0.0002		-
	1OZNA_11	256	S	0.001	0.399	0.601	0.281	0.521	0.198	0.014	-1	1	3	1	2	-1	-1	2	2	-2	-2	-1	-1	0	-3	0	-2	-1	0	-2		hasPrediction		0.0004	0.0003	0.0007	0.0012	0	0.0001	0	0	0.0003		-
	1OZNA_11	257	S	0	0.123	0.877	0.507	0.396	0.097	0.015	-2	-1	3	0	8	-3	-4	-2	0	-2	-1	-3	-2	-1	-2	0	1	-3	-1	-1		hasPrediction		0.0002	0.0001	0.0013	0	0	0.0001	0	0	0.0002		-
	1OZNA_11	258	E	0.001	0.045	0.953	0.023	0.196	0.781	0.016	-1	1	2	1	0	0	0	0	2	-2	-2	1	0	-2	2	1	0	-2	-1	-1		hasPrediction		0.0005	0.001	0.0015	0	0	0.0004	0	0	0.0004		-
	1OZNA_11	259	V	0.001	0.009	0.99	0.447	0.365	0.188	0.015	-1	-2	1	-1	1	-1	-1	-1	-2	2	2	-1	0	2	-2	-1	-2	-2	-2	1		hasPrediction		0.0043	0.0049	0.002	0.0028	0	0.0009	0	0.0001	0.0019		-
	1OZNA_11	260	P	0.024	0.005	0.971	0.235	0.334	0.43	0.014	-2	-2	0	0	-1	-1	-1	0	-2	1	2	-1	0	-1	-1	1	2	-1	-2	0		hasPrediction		0.0034	0.0012	0.0061	0.0028	0.0001	0.0005	0	0	0.0018		-
	1OZNA_11	261	C	0.062	0.002	0.935	0.142	0.42	0.438	0.014	-1	0	1	2	1	0	2	1	0	-2	-3	1	-2	-3	-1	1	2	-3	-3	-2		hasPrediction		0.0007	0.0022	0.0083	0.0004	0.0001	0.0007	0	0	0.0015		-
	1OZNA_11	262	S	0.148	0.003	0.849	0.075	0.365	0.56	0.013	0	0	0	2	-1	0	2	-1	1	0	-1	0	-1	-2	-1	1	0	-2	-1	-1		hasPrediction		0.001	0.0003	0.0033	0.0035	0.0002	0.0015	0	0	0.0012		-
	1OZNA_11	263	L	0.701	0.002	0.298	0.531	0.338	0.131	0.013	0	-2	-1	0	0	0	-1	0	-1	2	1	-2	0	1	-1	0	0	0	-1	0		hasPrediction		0.0014	0.0017	0.0026	0.0042	0.0004	0.0016	0	0	0.0015		-
	1OZNA_11	264	P	0.769	0.002	0.23	0.568	0.295	0.137	0.013	0	-3	-3	-2	2	-3	-1	0	-2	1	1	-3	0	1	3	0	-1	0	-2	0		hasPrediction		0.0015	0.0021	0.0039	0.0058	0.0011	0.0023	0	0.0001	0.0021		-
	1OZNA_11	265	Q	0.811	0.002	0.187	0.017	0.297	0.686	0.013	0	1	0	1	-1	0	0	-1	-1	-1	0	0	-1	-1	0	1	0	0	-1	0		hasPrediction		0.0005	0.0002	0.0008	0.0001	0.0002	0.0005	0	0	0.0003		-
	1OZNA_11	266	R	0.822	0.004	0.174	0.07	0.512	0.418	0.014	1	0	-1	0	1	0	0	-1	0	1	0	-1	0	0	-2	1	0	1	-1	0		hasPrediction		0.0004	0.0002	0.0009	0.0014	0.0002	0.0005	0	0	0.0005		-
	1OZNA_11	267	L	0.779	0.006	0.214	0.791	0.171	0.038	0.014	-1	-3	-2	-3	0	-3	-2	-4	-3	3	3	-3	2	3	-2	-1	-2	0	0	0		hasPrediction		0.002	0.0022	0.0023	0.0067	0.0065	0.0094	0	0	0.0036		-
	1OZNA_11	268	A	0.628	0.003	0.369	0.289	0.359	0.352	0.015	1	-1	-1	-2	0	0	-1	0	-1	1	1	-1	-1	1	0	0	0	-4	-1	0		hasPrediction		0.0001	0.0001	0.0006	0.0001	0.0002	0.0007	0	0	0.0002		-
	1OZNA_11	269	G	0.322	0.002	0.676	0.045	0.262	0.693	0.015	1	0	1	1	-3	0	1	-1	-1	0	0	1	-2	-1	-1	1	-1	-3	-3	0		hasPrediction		0.0008	0.0007	0.0007	0.0022	0.0017	0.0041	0	0.0001	0.0013		-
	1OZNA_11	270	R	0.194	0.002	0.805	0.038	0.357	0.605	0.016	0	2	0	-1	0	1	0	0	2	-2	-1	1	-1	-1	0	1	0	-4	-1	-1		hasPrediction		0.0002	0.0002	0.0002	0.0014	0.0007	0.0014	0	0.0001	0.0005		-
	1OZNA_11	271	D	0.153	0.007	0.84	0.041	0.356	0.603	0.016	-1	1	2	-1	1	1	-1	0	2	-2	-1	1	-2	-1	-2	1	0	2	0	-2		hasPrediction		0.0015	0.0002	0.0003	0.0251	0.0014	0.0009	0	0.0125	0.0052		-
	1OZNA_11	272	L	0.035	0.002	0.963	0.788	0.189	0.024	0.016	-1	-4	0	-6	7	-4	-8	-4	-2	-2	3	-5	3	3	-1	-1	-3	0	-3	-2		hasPrediction		0.0172	0.0099	0.0008	0.0212	0.0313	0.0201	0	0.0246	0.0156		-
	1OZNA_11	273	K	0.017	0.002	0.982	0.003	0.082	0.915	0.016	-4	0	-2	-3	-2	0	-1	-4	0	-4	-3	2	-6	-4	6	1	1	-3	-4	-2		hasPrediction		0.0069	0.001	0.0001	0.0004	0.0043	0.0026	0	0.0002	0.0019		-
	1OZNA_11	274	R	0.009	0.003	0.988	0.022	0.458	0.52	0.015	-1	1	4	-2	1	1	-1	-2	3	-6	-2	2	-1	-2	-3	3	0	-6	-2	-4		hasPrediction		0.038	0.0029	0.0001	0.057	0.1388	0.0107	0	0.0802	0.041		-
	1OZNA_11	275	L	0.001	0.023	0.977	0.926	0.07	0.004	0.015	-4	-5	-6	-7	-2	-5	-6	-7	-4	2	6	-5	1	-1	-4	-5	-3	-2	-4	0		margin		-	-	-	-	-	-	-	-	-		-
	1OZNA_11	276	A	0	0.116	0.884	0.052	0.665	0.282	0.015	-3	3	-2	-1	-1	3	3	-4	0	-3	-4	3	-3	-4	-3	0	2	-6	-2	-2		margin		-	-	-	-	-	-	-	-	-		-
	1OZNA_11	277	A	0.001	0.954	0.045	0.089	0.731	0.18	0.016	-2	1	-1	0	-1	0	2	-4	3	-1	-3	2	-2	0	-6	1	1	-1	2	1		margin		-	-	-	-	-	-	-	-	-		-
	1OZNA_11	278	N	0	0.968	0.032	0.886	0.11	0.004	0.018	-3	-4	-4	-6	-2	-4	-5	-6	-5	3	5	-4	1	1	-5	-4	-3	-4	-3	1		margin		-	-	-	-	-	-	-	-	-		-
	1OZNA_11	279	D	0	0.916	0.084	0.091	0.774	0.136	0.021	-2	0	2	4	-1	-1	1	-2	2	-1	-4	0	-2	-3	-6	1	0	-1	0	0		margin		-	-	-	-	-	-	-	-	-		-
	1OZNA_11	280	L	0	0.484	0.516	0.935	0.058	0.006	0.026	-2	-4	-5	-5	-3	-4	-5	-5	-5	4	4	-5	2	1	-5	-3	-3	-4	-2	2		margin		-	-	-	-	-	-	-	-	-		-
	1OZNA_11	281	Q	0.003	0.364	0.633	0.022	0.369	0.609	0.036	-1	2	0	1	-3	-1	0	0	0	-1	-3	1	-1	-1	-4	3	0	1	0	-1		margin		-	-	-	-	-	-	-	-	-		-
	1OZNA_11	282	G	0.001	0.107	0.892	0.023	0.203	0.774	0.069	-3	-1	3	2	0	-2	0	3	3	-5	-4	-1	-3	0	-6	1	-4	0	2	-6		margin		-	-	-	-	-	-	-	-	-		-
	1OZNA_11	283	C	0	0.016	0.984	0.247	0.622	0.132	0.231	-3	-3	4	-5	10	-3	-6	-5	-7	-4	-3	-4	-2	-2	-4	0	-1	-1	-5	-4		margin		-	-	-	-	-	-	-	-	-		-
	1OZNA_11	284	A	0	0	1	0.014	0.075	0.912	0.804	-2	2	0	1	-4	0	1	0	1	-3	-4	1	-3	-4	4	0	-1	-3	-1	-5		margin		-	-	-	-	-	-	-	-	-		-
	1OZNA_1	7	C	0.003	0.116	0.881	0.541	0.313	0.146	0.037	-1	-2	-1	-2	10	-4	-2	-2	-5	-4	-3	-2	-4	1	-3	-1	0	-4	-4	-3		margin		-	-	-	-	-	-	-	-	-		-
	1OZNA_1	8	Y	0.003	0.019	0.978	0.068	0.41	0.523	0.034	-2	1	-1	0	-4	0	-1	-2	-3	0	0	0	0	0	3	0	0	3	2	-1		margin		-	-	-	-	-	-	-	-	-		-
	1OZNA_1	9	N	0.002	0.009	0.99	0.027	0.257	0.716	0.032	-1	0	5	0	-1	0	0	-3	4	-1	-4	-1	-4	-2	-4	1	-1	0	3	-3		margin		-	-	-	-	-	-	-	-	-		-
	1OZNA_1	10	E	0	0.023	0.976	0.032	0.334	0.635	0.03	-2	-2	1	0	1	1	1	-2	-3	0	2	-2	0	0	-1	1	0	-4	-3	0		margin		-	-	-	-	-	-	-	-	-		-
	1OZNA_1	11	P	0.001	0.053	0.947	0.017	0.216	0.767	0.026	-1	0	-1	1	-1	1	1	-1	-2	-1	-1	1	-1	-1	1	1	2	-4	-3	0		margin		-	-	-	-	-	-	-	-	-		-
	1OZNA_1	12	K	0.001	0.525	0.474	0.008	0.093	0.898	0.023	0	0	0	0	-3	0	0	-2	-2	0	0	0	0	1	-1	1	0	1	-1	1		hasPrediction		0.2577	0.0458	0.0057	0.1689	0.3004	0.4301	0.9943	0.3346	0.3172		N
	1OZNA_1	13	V	0.001	0.9	0.099	0.111	0.592	0.297	0.02	0	1	-1	-1	-3	-1	0	-1	-1	0	1	1	0	0	-3	0	0	-3	1	0		hasPrediction		0.0136	0.0044	0.0046	0.0379	0.0183	0.0039	0	0.0079	0.0113		-
	1OZNA_1	14	T	0.001	0.936	0.063	0.017	0.185	0.798	0.019	0	0	0	0	0	-2	1	-1	-1	0	0	0	0	0	0	1	1	-4	-3	0		hasPrediction		0.0045	0.0067	0.0028	0.0206	0.0139	0.0068	0	0.0203	0.0095		-
	1OZNA_1	15	T	0.001	0.905	0.093	0.349	0.472	0.179	0.018	-1	-3	-2	-3	3	-2	-2	-5	0	2	2	-3	0	3	-3	-1	0	2	0	0		hasPrediction		0.004	0.0004	0.0015	0.0004	0.0006	0.0006	0	0.0017	0.0011		-
	1OZNA_1	16	S	0.001	0.794	0.205	0.053	0.343	0.604	0.018	-1	0	2	2	0	0	0	-1	2	-1	-2	-1	-3	-1	-2	2	1	-5	-1	-1		hasPrediction		0.0003	0.0004	0.0019	0.0003	0.0002	0.0004	0	0.0006	0.0005		-
	1OZNA_1	17	C	0.003	0.532	0.466	0.626	0.285	0.089	0.018	-1	0	-3	-3	8	-4	-3	-1	0	1	-1	-4	2	0	-3	-2	-2	-6	-2	1		hasPrediction		0.0007	0.0002	0.0046	0.0008	0.0005	0.0011	0	0.0002	0.001		-
	1OZNA_1	18	P	0.036	0.247	0.717	0.028	0.277	0.695	0.02	-1	0	1	0	0	0	0	-1	-1	0	-2	-1	-3	0	2	1	1	0	1	0		hasPrediction		0.0003	0.0001	0.0012	0.0002	0.0001	0.0004	0	0.0017	0.0005		-
	1OZNA_1	19	Q	0.038	0.07	0.892	0.039	0.22	0.742	0.023	-3	-2	3	4	0	0	1	0	-3	-3	-1	-1	-2	0	-1	1	-1	-3	0	-3		hasPrediction		0.0001	0.0019	0.0013	0.0002	0.0005	0.002	0	0.0238	0.0037		-
	1OZNA_1	20	Q	0.037	0.04	0.923	0.035	0.223	0.742	0.026	0	-1	2	0	0	0	-1	0	-3	1	0	-1	0	-1	0	1	1	-2	-2	0		hasPrediction		0.0012	0.0008	0.0048	0.0042	0.006	0.0065	0	0.009	0.0041		-
	1OZNA_1	21	G	0.034	0.09	0.876	0.037	0.24	0.723	0.026	0	0	2	1	-2	2	0	1	0	-1	-3	1	0	-2	0	0	0	-4	-1	-2		hasPrediction		0.0002	0.0003	0.001	0.0009	0.001	0.0019	0	0.0017	0.0009		-
	1OZNA_1	22	L	0.032	0.195	0.773	0.368	0.368	0.264	0.025	0	-3	-2	0	0	-2	-1	-2	-4	2	3	-2	1	1	0	-1	-2	-2	-1	0		hasPrediction		0.0148	0.0013	0.0385	0.0929	0.0228	0.0295	0	0.0765	0.0345		-
	1OZNA_1	23	Q	0.03	0.342	0.627	0.021	0.304	0.676	0.024	0	-1	-1	0	-1	1	1	-1	-1	0	1	0	0	-2	-2	0	1	-2	-2	0		hasPrediction		0.0001	0	0.0005	0.0001	0.0003	0.0007	0	0.0008	0.0003		-
	1OZNA_1	24	A	0.024	0.39	0.586	0.098	0.276	0.627	0.022	1	-1	1	-1	-1	0	1	0	-1	-1	-1	0	-1	-1	1	2	1	-4	-1	-1		hasPrediction		0.0056	0.0006	0.0005	0.0031	0.0056	0.0025	0	0	0.0022		-
	1OZNA_1	25	V	0.009	0.345	0.646	0.58	0.339	0.082	0.021	-2	-2	-3	-3	-2	-2	-3	-4	-3	4	3	-4	2	2	-2	-1	-3	-1	-2	1		hasPrediction		0.0001	0.0001	0.0004	0.0002	0.0005	0.0012	0	0	0.0003		-
	1OZNA_1	26	P	0.004	0.248	0.747	0.092	0.336	0.572	0.021	1	0	0	1	0	-1	-1	0	-3	1	-1	-1	0	-1	3	2	-2	-4	-5	-1		hasPrediction		0.0002	0	0.0001	0.0004	0.0001	0.0003	0	0	0.0001		-
	1OZNA_1	27	V	0.005	0.037	0.958	0.368	0.283	0.349	0.021	-1	-1	-4	-3	-3	-1	-3	-4	-2	3	3	-3	2	3	-2	0	-3	0	-4	1		hasPrediction		0.0001	0	0.0002	0.0005	0.0003	0.0011	0	0	0.0003		-
	1OZNA_1	28	G	0.002	0.006	0.993	0.098	0.297	0.605	0.02	0	1	1	0	0	0	0	1	0	-2	-3	1	-2	-3	-1	2	0	-3	0	-3		hasPrediction		0.0001	0	0	0.0002	0.0001	0.0006	0	0	0.0001		-
	1OZNA_1	29	I	0.001	0.005	0.995	0.143	0.532	0.325	0.019	0	1	2	-1	0	0	0	-1	3	0	0	1	1	1	-2	0	-1	0	0	-1		hasPrediction		0.0011	0	0.0001	0.0088	0.0001	0.0004	0	0.0016	0.0015		-
	1OZNA_1	30	P	0.002	0.006	0.991	0.636	0.315	0.048	0.018	0	-5	-1	-5	6	-5	-4	-2	-2	-1	3	-3	3	3	2	0	-2	-1	-1	-3		hasPrediction		0.0035	0.0054	0.0002	0.0104	0.0016	0.0075	0	0	0.0036		-
	1OZNA_1	31	A	0.004	0.009	0.987	0.047	0.294	0.66	0.017	-2	1	-1	-2	-1	0	-2	-2	0	-4	-3	2	-3	-5	5	1	1	-6	-3	-4		hasPrediction		0.0027	0.0048	0.0001	0	0.0011	0.0021	0	0.0022	0.0016		-
	1OZNA_1	32	A	0.002	0.028	0.971	0.188	0.634	0.178	0.015	-2	1	5	-2	1	0	-2	-1	3	-5	-3	1	-5	-2	-4	2	0	-4	0	-3		hasPrediction		0.0902	0.0072	0.0001	0.0056	0.0612	0.0086	0	0.0174	0.0238		-
	1OZNA_1	33	S	0	0.23	0.77	0.959	0.039	0.002	0.014	-6	-8	-7	-8	-3	-8	-5	-11	-7	2	6	-7	1	-2	-8	-6	-5	-5	-5	1		margin		-	-	-	-	-	-	-	-	-		L
	1OZNA_1	34	Q	0	0.35	0.65	0.108	0.788	0.103	0.013	-2	4	-2	-3	-2	3	3	-5	0	-3	-4	4	-2	-5	-7	-2	2	-3	-5	-1		margin		-	-	-	-	-	-	-	-	-		-
	1OZNA_1	35	R	0	0.978	0.021	0.064	0.776	0.159	0.012	-2	1	0	-1	-1	-1	2	-4	3	-1	-3	1	-3	-1	-7	2	1	-2	1	1		margin		-	-	-	-	-	-	-	-	-		-
	1OZNA_1	36	I	0	0.997	0.003	0.982	0.017	0.001	0.012	-5	-7	-7	-9	-3	-7	-8	-11	-7	3	6	-9	0	2	-7	-9	-6	-4	-5	1		margin		-	-	-	-	-	-	-	-	-		-
	1OZNA_1	37	F	0	0.99	0.01	0.256	0.729	0.015	0.012	-2	0	2	3	0	-1	1	-3	2	0	-3	1	-3	-2	-5	2	1	-3	1	-1		margin		-	-	-	-	-	-	-	-	-		-
	1OZNA_1	38	L	0	0.927	0.073	0.974	0.024	0.002	0.012	-4	-7	-6	-7	1	-6	-8	-7	-5	4	5	-7	2	2	-7	-4	-7	1	-2	2		margin		-	-	-	-	-	-	-	-	-		-
	1OZNA_1	39	H	0.003	0.859	0.139	0.152	0.685	0.163	0.013	-1	1	0	1	-2	0	0	0	2	-3	-3	-1	-2	-1	-2	3	0	0	0	-2		margin		-	-	-	-	-	-	-	-	-		-
	1OZNA_1	40	G	0.001	0.207	0.792	0.196	0.424	0.38	0.014	-2	0	3	1	0	-1	-1	3	3	-2	-2	-1	-2	-1	-2	1	-2	1	1	-3		margin		-	-	-	-	-	-	-	-	-		-
	1OZNA_1	41	N	0.002	0.104	0.894	0.401	0.532	0.067	0.015	-2	-2	4	-2	7	-2	-2	-2	0	-2	-2	-2	-2	-2	-2	1	0	-2	0	-1		margin		-	-	-	-	-	-	-	-	-		-
	1OZNA_1	42	R	0.006	0.078	0.915	0.018	0.361	0.621	0.017	-1	0	2	1	0	1	0	0	1	-1	-2	1	-1	-1	0	1	0	-1	0	-1		margin		-	-	-	-	-	-	-	-	-		-
	1OZNA_2	28	G	0.002	0.006	0.993	0.098	0.297	0.605	0.02	0	1	1	0	0	0	0	1	0	-2	-3	1	-2	-3	-1	2	0	-3	0	-3		margin		-	-	-	-	-	-	-	-	-		-
	1OZNA_2	29	I	0.001	0.005	0.995	0.143	0.532	0.325	0.019	0	1	2	-1	0	0	0	-1	3	0	0	1	1	1	-2	0	-1	0	0	-1		margin		-	-	-	-	-	-	-	-	-		-
	1OZNA_2	30	P	0.002	0.006	0.991	0.636	0.315	0.048	0.018	0	-5	-1	-5	6	-5	-4	-2	-2	-1	3	-3	3	3	2	0	-2	-1	-1	-3		margin		-	-	-	-	-	-	-	-	-		-
	1OZNA_2	31	A	0.004	0.009	0.987	0.047	0.294	0.66	0.017	-2	1	-1	-2	-1	0	-2	-2	0	-4	-3	2	-3	-5	5	1	1	-6	-3	-4		margin		-	-	-	-	-	-	-	-	-		-
	1OZNA_2	32	A	0.002	0.028	0.971	0.188	0.634	0.178	0.015	-2	1	5	-2	1	0	-2	-1	3	-5	-3	1	-5	-2	-4	2	0	-4	0	-3		margin		-	-	-	-	-	-	-	-	-		-
	1OZNA_2	33	S	0	0.23	0.77	0.959	0.039	0.002	0.014	-6	-8	-7	-8	-3	-8	-5	-11	-7	2	6	-7	1	-2	-8	-6	-5	-5	-5	1		hasPrediction		0.903	0.9714	1	0.8257	0.9357	0.937	1	0.7592	0.9165		L
	1OZNA_2	34	Q	0	0.35	0.65	0.108	0.788	0.103	0.013	-2	4	-2	-3	-2	3	3	-5	0	-3	-4	4	-2	-5	-7	-2	2	-3	-5	-1		hasPrediction		0.0004	0.0009	0.0002	0.0042	0.0025	0.002	0	0.0066	0.0021		-
	1OZNA_2	35	R	0	0.978	0.021	0.064	0.776	0.159	0.012	-2	1	0	-1	-1	-1	2	-4	3	-1	-3	1	-3	-1	-7	2	1	-2	1	1		hasPrediction		0.0239	0.0006	0.0001	0.0159	0.0374	0.0276	0	0.0146	0.015		-
	1OZNA_2	36	I	0	0.997	0.003	0.982	0.017	0.001	0.012	-5	-7	-7	-9	-3	-7	-8	-11	-7	3	6	-9	0	2	-7	-9	-6	-4	-5	1		hasPrediction		0.0038	0.0001	0.0011	0.0168	0.004	0.0037	0	0.0085	0.0047		-
	1OZNA_2	37	F	0	0.99	0.01	0.256	0.729	0.015	0.012	-2	0	2	3	0	-1	1	-3	2	0	-3	1	-3	-2	-5	2	1	-3	1	-1		hasPrediction		0.0001	0	0	0.0006	0	0.0001	0	0.001	0.0002		-
	1OZNA_2	38	L	0	0.927	0.073	0.974	0.024	0.002	0.012	-4	-7	-6	-7	1	-6	-8	-7	-5	4	5	-7	2	2	-7	-4	-7	1	-2	2		hasPrediction		0.0028	0	0.0005	0.0042	0.003	0.0062	0	0.0024	0.0024		-
	1OZNA_2	39	H	0.003	0.859	0.139	0.152	0.685	0.163	0.013	-1	1	0	1	-2	0	0	0	2	-3	-3	-1	-2	-1	-2	3	0	0	0	-2		hasPrediction		0.0001	0	0.0003	0.0002	0	0.0001	0	0	0.0001		-
	1OZNA_2	40	G	0.001	0.207	0.792	0.196	0.424	0.38	0.014	-2	0	3	1	0	-1	-1	3	3	-2	-2	-1	-2	-1	-2	1	-2	1	1	-3		hasPrediction		0.0003	0.0002	0.0004	0.001	0.0001	0.0005	0	0	0.0003		-
	1OZNA_2	41	N	0.002	0.104	0.894	0.401	0.532	0.067	0.015	-2	-2	4	-2	7	-2	-2	-2	0	-2	-2	-2	-2	-2	-2	1	0	-2	0	-1		hasPrediction		0.0002	0.0001	0.0008	0.0002	0.0001	0.0007	0	0	0.0003		-
	1OZNA_2	42	R	0.006	0.078	0.915	0.018	0.361	0.621	0.017	-1	0	2	1	0	1	0	0	1	-1	-2	1	-1	-1	0	1	0	-1	0	-1		hasPrediction		0.001	0.0017	0.0011	0.001	0.0001	0.0007	0	0	0.0007		-
	1OZNA_2	43	I	0.011	0.026	0.963	0.797	0.186	0.017	0.017	-3	-3	-1	-1	0	-2	-2	-3	-1	4	3	-3	1	2	-3	-1	-1	-2	-2	2		hasPrediction		0.0015	0.001	0.0018	0.0054	0.001	0.0038	0	0	0.0018		-
	1OZNA_2	44	S	0.014	0.006	0.979	0.05	0.44	0.51	0.016	-1	0	1	1	-2	0	1	0	-1	-2	-1	1	-1	-2	-1	2	2	-2	-1	-1		hasPrediction		0.0003	0.0002	0.0026	0.0004	0.0001	0.0004	0	0	0.0005		-
	1OZNA_2	45	H	0.018	0.007	0.974	0.022	0.251	0.727	0.015	-1	0	1	3	0	0	1	0	1	-2	-3	1	-3	-2	0	1	-1	-3	-1	-1		hasPrediction		0.0003	0.0012	0.0038	0.0022	0.0016	0.0031	0	0	0.0015		-
	1OZNA_2	46	V	0.003	0.004	0.993	0.574	0.349	0.078	0.014	-1	-2	-1	0	-1	-2	0	-3	1	2	2	-2	1	1	-2	0	0	-1	-1	1		hasPrediction		0.0007	0.0004	0.0139	0.0288	0.0016	0.0049	0	0.0001	0.0063		-
	1OZNA_2	47	P	0.027	0.002	0.971	0.442	0.419	0.138	0.014	-1	-2	-1	0	0	-1	-1	0	0	0	1	-2	-1	1	3	1	0	-1	-3	-2		hasPrediction		0.0002	0.0001	0.0006	0.0002	0.0001	0.0008	0	0	0.0003		-
	1OZNA_2	48	A	0.232	0	0.768	0.365	0.406	0.229	0.014	0	-1	0	0	0	-1	0	-1	-1	0	1	0	0	1	2	0	-1	0	-1	0		hasPrediction		0.0018	0.0008	0.0006	0.0048	0.0006	0.0025	0	0	0.0014		-
	1OZNA_2	49	A	0.3	0.002	0.699	0.135	0.436	0.429	0.013	0	0	1	1	0	0	1	0	0	-1	-1	1	-1	-2	-1	1	0	0	-1	-1		hasPrediction		0.0011	0.0002	0.0004	0.0017	0.0006	0.001	0	0	0.0006		-
	1OZNA_2	50	S	0.331	0	0.669	0.69	0.267	0.043	0.013	1	-2	-2	-2	1	-1	-1	-1	0	1	1	-1	0	1	0	1	0	1	-2	0		hasPrediction		0.0001	0	0.0002	0.0002	0	0.0002	0	0	0.0001		-
	1OZNA_2	51	F	0.309	0.001	0.69	0.946	0.049	0.005	0.013	-1	-6	-3	-7	0	-5	-4	-7	-3	3	4	-4	2	4	-4	-3	-2	-1	-2	0		hasPrediction		0.0002	0.0001	0.0003	0.0006	0.0004	0.0029	0	0	0.0006		-
	1OZNA_2	52	R	0.206	0	0.794	0.037	0.441	0.522	0.013	1	1	0	-2	1	1	1	0	0	-2	-1	1	-1	0	-1	2	0	-1	0	-2		hasPrediction		0.0001	0.0001	0	0	0	0.0004	0	0	0.0001		-
	1OZNA_2	53	A	0.162	0.001	0.837	0.039	0.457	0.504	0.013	-1	2	2	0	0	1	0	0	3	-2	-1	1	-1	0	-2	0	0	-3	-1	-3		hasPrediction		0.001	0	0.0001	0.0078	0.0003	0.0006	0	0.0004	0.0013		-
	1OZNA_2	54	C	0.006	0.001	0.993	0.947	0.049	0.004	0.012	-1	-4	-1	-6	6	-4	-5	-5	0	-1	3	-4	3	3	-1	-1	-2	0	-1	-1		hasPrediction		0.0163	0.0051	0.0028	0.01	0.0085	0.0123	0	0.0003	0.0069		-
	1OZNA_2	55	R	0.005	0.001	0.995	0.007	0.159	0.834	0.012	-2	1	-1	-1	-1	0	0	-3	1	-2	-3	2	-3	-4	4	1	2	-6	-3	-3		hasPrediction		0.0046	0.0061	0.0001	0.0007	0.0027	0.0034	0	0.0004	0.0022		-
	1OZNA_2	56	N	0.002	0.001	0.997	0.051	0.678	0.271	0.011	-2	1	4	-2	-1	1	-1	0	3	-5	-3	1	-2	-2	-4	2	0	-4	-2	-5		hasPrediction		0.0277	0.0096	0.0001	0.0001	0.0509	0.0107	0	0.0004	0.0124		-
	1OZNA_2	57	L	0	0.01	0.99	0.984	0.015	0.001	0.011	-5	-6	-8	-9	-5	-7	-7	-10	-7	2	6	-7	1	-2	-7	-6	-5	-8	-6	0		margin		-	-	-	-	-	-	-	-	-		L
	1OZNA_2	58	T	0	0.084	0.915	0.118	0.86	0.023	0.011	-3	4	-1	-3	-4	3	3	-7	0	-2	-4	3	-5	-4	-8	-1	2	-7	-4	-1		margin		-	-	-	-	-	-	-	-	-		-
	1OZNA_2	59	I	0.001	0.988	0.011	0.226	0.746	0.028	0.011	-2	1	0	-1	0	0	1	-3	3	-1	-3	1	-4	-2	-4	2	2	-3	2	1		margin		-	-	-	-	-	-	-	-	-		-
	1OZNA_2	60	L	0	0.997	0.002	0.982	0.017	0.001	0.011	-5	-7	-6	-9	-4	-8	-7	-9	-5	3	6	-9	0	1	-6	-6	-6	-2	-5	1		margin		-	-	-	-	-	-	-	-	-		-
	1OZNA_2	61	W	0	0.989	0.011	0.274	0.71	0.016	0.011	-2	1	2	2	1	-1	1	-3	2	0	-3	0	-3	-2	-5	2	1	0	1	-1		margin		-	-	-	-	-	-	-	-	-		-
	1OZNA_2	62	L	0	0.876	0.123	0.982	0.017	0.001	0.011	-2	-8	-5	-8	-1	-7	-8	-7	-4	4	5	-8	2	2	-6	-5	-4	-6	-3	2		margin		-	-	-	-	-	-	-	-	-		-
	1OZNA_2	63	H	0.003	0.701	0.296	0.267	0.69	0.043	0.011	-1	1	0	0	0	0	0	0	1	-2	-2	0	-1	-1	0	3	1	-1	0	-2		margin		-	-	-	-	-	-	-	-	-		-
	1OZNA_2	64	S	0.005	0.281	0.714	0.278	0.482	0.24	0.011	-1	0	3	2	1	-1	-1	3	1	-3	-3	-1	-1	0	-1	1	-2	0	0	-2		margin		-	-	-	-	-	-	-	-	-		-
	1OZNA_2	65	N	0.004	0.17	0.826	0.611	0.359	0.029	0.012	-1	-2	4	-1	6	-2	-2	-2	-1	-1	-1	-2	1	-1	-3	1	1	0	-1	0		margin		-	-	-	-	-	-	-	-	-		-
	1OZNA_2	66	V	0.033	0.152	0.815	0.205	0.535	0.261	0.012	-1	0	1	1	1	1	0	0	1	-1	-1	1	-2	-1	0	1	0	-1	0	-2		margin		-	-	-	-	-	-	-	-	-		-
	6FNWA_13	308	G	0.121	0	0.879	0.073	0.416	0.51	0.012	0	1	-1	-1	0	1	0	0	0	-1	-1	1	-1	-1	0	1	0	-2	-1	-1		margin		-	-	-	-	-	-	-	-	-		-
	6FNWA_13	309	L	0.083	0.001	0.916	0.051	0.487	0.462	0.012	-1	1	3	-1	-1	1	0	0	3	-2	-1	1	-1	-1	-2	1	-1	-2	-1	-2		margin		-	-	-	-	-	-	-	-	-		-
	6FNWA_13	310	L	0.017	0.003	0.979	0.929	0.067	0.004	0.012	-1	-3	1	-5	7	-3	-5	-4	0	-2	3	-4	2	3	-1	-1	-1	1	-2	-3		margin		-	-	-	-	-	-	-	-	-		-
	6FNWA_13	311	Q	0.01	0.002	0.988	0.007	0.166	0.827	0.012	-3	0	-1	-1	-1	1	-1	-3	1	-3	-3	2	-3	-5	5	2	1	-5	-2	-2		margin		-	-	-	-	-	-	-	-	-		-
	6FNWA_13	312	N	0.004	0.004	0.992	0.052	0.639	0.309	0.011	-1	1	3	-1	-1	1	-2	-1	3	-4	-2	2	-2	-3	-4	3	0	-3	-1	-3		margin		-	-	-	-	-	-	-	-	-		-
	6FNWA_13	313	L	0	0.05	0.949	0.975	0.024	0.001	0.011	-7	-6	-7	-7	-6	-6	-7	-12	-9	2	6	-7	-1	-3	-6	-6	-5	-6	-6	0		hasPrediction		0.9433	0.9771	1	0.857	0.9131	0.9385	1	0.8707	0.9375		L
	6FNWA_13	314	Q	0	0.164	0.836	0.048	0.815	0.137	0.011	-4	3	-2	-2	-4	2	3	-5	0	-3	-4	3	-4	-6	-6	-1	2	-3	-5	-2		hasPrediction		0.0006	0.0007	0.0002	0.0022	0.0027	0.0027	0	0.0223	0.0039		-
	6FNWA_13	315	N	0.001	0.984	0.015	0.097	0.833	0.071	0.011	-3	1	0	0	-2	-1	2	-4	3	-1	-3	2	-3	-1	-6	2	2	-3	1	0		hasPrediction		0.017	0.0005	0.0001	0.0042	0.0236	0.0275	0	0.0093	0.0103		-
	6FNWA_13	316	L	0	0.998	0.002	0.986	0.013	0.001	0.011	-4	-6	-7	-10	-2	-8	-6	-8	-6	3	6	-7	-1	2	-8	-7	-6	-3	-5	1		hasPrediction		0.0054	0	0.0002	0.0015	0.0027	0.0029	0	0.003	0.002		-
	6FNWA_13	317	A	0	0.994	0.006	0.332	0.656	0.012	0.011	-3	1	2	3	-1	-1	1	-3	2	-1	-4	0	-2	-2	-6	1	1	-1	1	-1		hasPrediction		0.0002	0	0	0.0001	0	0.0001	0	0.0008	0.0002		-
	6FNWA_13	318	V	0	0.963	0.037	0.987	0.012	0.001	0.011	-4	-9	-6	-8	0	-8	-8	-7	-5	5	5	-9	1	2	-7	-5	-4	-1	-3	2		hasPrediction		0.0002	0	0.0002	0.0014	0.0017	0.0034	0	0.0008	0.001		-
	6FNWA_13	319	T	0.001	0.885	0.114	0.242	0.718	0.041	0.011	-1	1	1	1	0	0	0	0	1	-1	-3	-1	-2	-1	0	3	0	0	0	-2		hasPrediction		0.0001	0	0.0002	0.0001	0	0.0001	0	0	0.0001		-
	6FNWA_13	320	A	0.001	0.228	0.771	0.207	0.472	0.321	0.012	-2	0	3	2	1	0	0	2	2	-2	-3	-1	-2	-1	-2	1	-2	0	1	-3		hasPrediction		0.0001	0.0001	0.0003	0.0028	0	0.0003	0	0	0.0005		-
	6FNWA_13	321	N	0.002	0.09	0.909	0.387	0.553	0.059	0.012	-2	-2	4	0	7	-1	-2	-1	-1	-2	-2	-3	-2	-3	-3	1	1	-3	-1	-1		hasPrediction		0.0004	0.0002	0.0008	0.0002	0.0001	0.0008	0	0	0.0003		-
	6FNWA_13	322	R	0.007	0.057	0.936	0.025	0.43	0.545	0.013	-1	1	2	1	-1	1	0	1	0	-2	-1	1	0	-1	0	1	0	-3	-2	-1		hasPrediction		0.0004	0.0004	0.0011	0.0001	0	0.0005	0	0	0.0003		-
	6FNWA_13	323	I	0.02	0.016	0.964	0.866	0.121	0.012	0.013	-2	-2	-2	-1	-1	-2	-2	-2	-2	3	3	-3	1	2	-3	-1	-1	0	-2	1		hasPrediction		0.0015	0.001	0.0012	0.0162	0.0005	0.0034	0	0	0.003		-
	6FNWA_13	324	E	0.028	0.005	0.967	0.013	0.269	0.718	0.013	-1	0	0	1	-1	0	1	-1	-1	0	-1	1	-1	-1	-2	1	2	-3	-2	-1		hasPrediction		0.0006	0.0014	0.0023	0.0005	0.0002	0.0008	0	0	0.0007		-
	6FNWA_13	325	A	0.018	0.002	0.98	0.03	0.435	0.535	0.012	0	0	1	3	-1	-1	1	-1	0	0	-2	0	-1	-2	-1	2	0	-3	-1	-2		hasPrediction		0.002	0.0019	0.0014	0.004	0.0017	0.0034	0	0	0.0018		-
	6FNWA_13	326	L	0.003	0.002	0.995	0.849	0.141	0.011	0.012	-2	-3	-2	-1	-3	-3	-1	-3	-2	3	3	-4	0	2	-3	-2	-1	-1	-1	1		hasPrediction		0.0001	0	0.001	0.0001	0.0001	0.0012	0	0	0.0003		-
	6FNWA_13	327	P	0.015	0.003	0.983	0.359	0.554	0.087	0.012	1	-1	0	0	-1	0	0	0	-1	0	0	-1	-1	0	1	1	0	-2	-1	0		hasPrediction		0.0007	0.0015	0.001	0.0049	0.0003	0.0016	0	0	0.0013		-
	6FNWA_13	328	P	0.29	0	0.71	0.012	0.172	0.816	0.012	0	0	1	1	-1	1	1	-1	-1	-1	-1	0	-1	0	0	1	0	-2	0	-1		hasPrediction		0.0004	0.0002	0.0005	0.001	0.0007	0.0026	0	0	0.0007		-
	6FNWA_13	329	E	0.309	0.001	0.69	0.074	0.667	0.259	0.012	1	-2	0	0	1	0	0	0	0	1	1	-1	0	0	0	0	0	-1	0	0		hasPrediction		0.0001	0	0.0001	0.0001	0	0.0002	0	0	0.0001		-
	6FNWA_13	330	L	0.294	0.003	0.703	0.956	0.038	0.006	0.012	0	-3	-4	-4	0	-4	-3	-3	-4	2	4	-4	1	4	-2	-2	-3	-1	-2	1		hasPrediction		0.0002	0.0001	0.0002	0.0004	0.0003	0.0016	0	0	0.0004		-
	6FNWA_13	331	F	0.172	0	0.828	0.114	0.636	0.25	0.012	0	0	0	0	1	1	0	0	0	-1	0	1	-1	1	0	1	0	-1	0	-1		hasPrediction		0.0001	0	0.0001	0.0006	0	0.0004	0	0	0.0001		-
	6FNWA_13	332	Q	0.078	0	0.922	0.019	0.313	0.668	0.012	0	0	2	0	1	1	0	1	2	-2	-1	1	-1	-3	-1	1	0	-2	0	-2		hasPrediction		0.0022	0	0.0001	0.0097	0.0002	0.0004	0	0.0032	0.002		-
	6FNWA_13	333	C	0.004	0.002	0.995	0.94	0.058	0.002	0.012	-1	-5	1	-5	7	-5	-5	-4	0	-2	3	-5	2	4	-2	-1	-2	-2	-1	-2		hasPrediction		0.0068	0.0021	0.0006	0.0203	0.0193	0.0154	0	0.0009	0.0082		-
	6FNWA_13	334	R	0.006	0.002	0.993	0.007	0.167	0.826	0.012	-2	0	-1	-2	-2	0	-1	-3	1	-3	-3	2	-2	-4	5	1	1	-7	-3	-2		hasPrediction		0.003	0.0129	0.0002	0.0067	0.0017	0.0034	0	0.0144	0.0053		-
	6FNWA_13	335	K	0.002	0.002	0.996	0.031	0.548	0.421	0.012	-2	1	4	-2	-1	1	-2	-2	2	-5	-3	2	-2	-2	-2	2	1	-4	-1	-4		hasPrediction		0.0416	0.0084	0.0001	0.0002	0.0475	0.0101	0	0.0001	0.0135		-
	6FNWA_13	336	L	0	0.02	0.98	0.98	0.019	0.001	0.012	-5	-5	-7	-8	-3	-6	-7	-7	-6	2	6	-5	1	-2	-5	-5	-4	-5	-5	0		margin		-	-	-	-	-	-	-	-	-		L
	6FNWA_13	337	R	0	0.083	0.916	0.04	0.827	0.133	0.011	-2	3	-2	-2	-1	3	3	-4	-1	-3	-3	3	-3	-5	-4	-1	1	-6	-4	-2		margin		-	-	-	-	-	-	-	-	-		-
	6FNWA_13	338	A	0.001	0.982	0.017	0.224	0.725	0.051	0.011	-3	1	-1	-1	-1	-1	2	-5	3	-1	-3	2	-2	0	-7	2	2	-2	2	0		margin		-	-	-	-	-	-	-	-	-		-
	6FNWA_13	339	L	0.001	0.996	0.003	0.986	0.014	0.001	0.011	-5	-9	-8	-9	-3	-10	-9	-10	-7	3	6	-8	1	1	-9	-9	-6	-6	-5	1		margin		-	-	-	-	-	-	-	-	-		-
	6FNWA_13	340	H	0	0.981	0.018	0.151	0.828	0.021	0.011	-2	1	2	3	0	-1	1	-3	2	0	-4	0	-2	-1	-5	1	0	0	0	-1		margin		-	-	-	-	-	-	-	-	-		-
	6FNWA_13	341	L	0	0.72	0.28	0.984	0.015	0.001	0.012	-3	-6	-5	-6	-1	-6	-6	-6	-6	4	5	-6	2	2	-5	-4	-4	-2	-2	1		margin		-	-	-	-	-	-	-	-	-		-
	6FNWA_13	342	G	0.007	0.614	0.379	0.428	0.554	0.018	0.012	-1	1	0	1	1	-1	0	0	1	-2	-3	-1	-4	-2	0	3	0	1	0	-2		margin		-	-	-	-	-	-	-	-	-		-
	6FNWA_13	343	N	0.007	0.238	0.755	0.092	0.49	0.418	0.013	-2	0	3	1	1	0	0	2	2	-3	-4	-1	-2	0	-3	1	-1	1	1	-3		margin		-	-	-	-	-	-	-	-	-		-
	6FNWA_13	344	N	0.009	0.137	0.853	0.566	0.402	0.032	0.013	-3	-5	5	-1	8	-2	-3	-2	-2	-3	-2	-2	0	-3	-1	0	1	0	-1	-1		margin		-	-	-	-	-	-	-	-	-		-
	6FNWA_13	345	V	0.027	0.091	0.881	0.111	0.526	0.363	0.013	-1	1	2	1	0	1	0	0	1	-1	-2	1	-1	-1	1	1	0	-3	-1	-1		margin		-	-	-	-	-	-	-	-	-		-
	6FNWA_14	331	F	0.172	0	0.828	0.114	0.636	0.25	0.012	0	0	0	0	1	1	0	0	0	-1	0	1	-1	1	0	1	0	-1	0	-1		margin		-	-	-	-	-	-	-	-	-		-
	6FNWA_14	332	Q	0.078	0	0.922	0.019	0.313	0.668	0.012	0	0	2	0	1	1	0	1	2	-2	-1	1	-1	-3	-1	1	0	-2	0	-2		margin		-	-	-	-	-	-	-	-	-		-
	6FNWA_14	333	C	0.004	0.002	0.995	0.94	0.058	0.002	0.012	-1	-5	1	-5	7	-5	-5	-4	0	-2	3	-5	2	4	-2	-1	-2	-2	-1	-2		margin		-	-	-	-	-	-	-	-	-		-
	6FNWA_14	334	R	0.006	0.002	0.993	0.007	0.167	0.826	0.012	-2	0	-1	-2	-2	0	-1	-3	1	-3	-3	2	-2	-4	5	1	1	-7	-3	-2		margin		-	-	-	-	-	-	-	-	-		-
	6FNWA_14	335	K	0.002	0.002	0.996	0.031	0.548	0.421	0.012	-2	1	4	-2	-1	1	-2	-2	2	-5	-3	2	-2	-2	-2	2	1	-4	-1	-4		margin		-	-	-	-	-	-	-	-	-		-
	6FNWA_14	336	L	0	0.02	0.98	0.98	0.019	0.001	0.012	-5	-5	-7	-8	-3	-6	-7	-7	-6	2	6	-5	1	-2	-5	-5	-4	-5	-5	0		hasPrediction		0.8701	0.9694	1	0.8207	0.9384	0.9382	1	0.805	0.9177		L
	6FNWA_14	337	R	0	0.083	0.916	0.04	0.827	0.133	0.011	-2	3	-2	-2	-1	3	3	-4	-1	-3	-3	3	-3	-5	-4	-1	1	-6	-4	-2		hasPrediction		0.0018	0.0013	0.0003	0.0064	0.0036	0.0024	0	0.0043	0.0025		-
	6FNWA_14	338	A	0.001	0.982	0.017	0.224	0.725	0.051	0.011	-3	1	-1	-1	-1	-1	2	-5	3	-1	-3	2	-2	0	-7	2	2	-2	2	0		hasPrediction		0.0241	0.0007	0.0001	0.0467	0.0198	0.0148	0	0.0057	0.014		-
	6FNWA_14	339	L	0.001	0.996	0.003	0.986	0.014	0.001	0.011	-5	-9	-8	-9	-3	-10	-9	-10	-7	3	6	-8	1	1	-9	-9	-6	-6	-5	1		hasPrediction		0.0018	0.0001	0.0029	0.002	0.0031	0.003	0	0.0035	0.0021		-
	6FNWA_14	340	H	0	0.981	0.018	0.151	0.828	0.021	0.011	-2	1	2	3	0	-1	1	-3	2	0	-4	0	-2	-1	-5	1	0	0	0	-1		hasPrediction		0.0002	0	0.0001	0.0002	0	0.0001	0	0.0009	0.0002		-
	6FNWA_14	341	L	0	0.72	0.28	0.984	0.015	0.001	0.012	-3	-6	-5	-6	-1	-6	-6	-6	-6	4	5	-6	2	2	-5	-4	-4	-2	-2	1		hasPrediction		0.0005	0	0.0004	0.0005	0.0009	0.0021	0	0.0019	0.0008		-
	6FNWA_14	342	G	0.007	0.614	0.379	0.428	0.554	0.018	0.012	-1	1	0	1	1	-1	0	0	1	-2	-3	-1	-4	-2	0	3	0	1	0	-2		hasPrediction		0.0001	0	0.0002	0.0006	0	0.0001	0	0	0.0001		-
	6FNWA_14	343	N	0.007	0.238	0.755	0.092	0.49	0.418	0.013	-2	0	3	1	1	0	0	2	2	-3	-4	-1	-2	0	-3	1	-1	1	1	-3		hasPrediction		0.0004	0.0001	0.0004	0.001	0	0.0003	0	0	0.0003		-
	6FNWA_14	344	N	0.009	0.137	0.853	0.566	0.402	0.032	0.013	-3	-5	5	-1	8	-2	-3	-2	-2	-3	-2	-2	0	-3	-1	0	1	0	-1	-1		hasPrediction		0.0004	0.0004	0.0008	0.0002	0	0.0008	0	0	0.0003		-
	6FNWA_14	345	V	0.027	0.091	0.881	0.111	0.526	0.363	0.013	-1	1	2	1	0	1	0	0	1	-1	-2	1	-1	-1	1	1	0	-3	-1	-1		hasPrediction		0.0011	0.0005	0.0014	0.0002	0	0.0002	0	0	0.0004		-
	6FNWA_14	346	L	0.051	0.026	0.923	0.619	0.335	0.047	0.013	-2	-1	0	-1	-2	-2	-1	-3	-1	4	3	-1	1	1	-3	-1	-2	-1	-1	1		hasPrediction		0.0022	0.0011	0.0015	0.008	0.0005	0.0027	0	0.0001	0.002		-
	6FNWA_14	347	Q	0.038	0.002	0.96	0.035	0.327	0.638	0.013	-2	1	0	1	-2	0	1	-1	0	0	0	0	-1	-3	-1	2	2	-4	-3	0		hasPrediction		0.0009	0.0018	0.0032	0.0003	0.0003	0.0012	0	0	0.001		-
	6FNWA_14	348	S	0.06	0	0.939	0.12	0.546	0.335	0.013	0	-1	1	3	-1	0	0	0	-1	0	-2	0	-1	-2	-2	1	1	-5	-1	-2		hasPrediction		0.0018	0.0012	0.0013	0.0166	0.001	0.0022	0	0	0.003		-
	6FNWA_14	349	L	0.59	0.002	0.407	0.859	0.123	0.018	0.013	-2	-2	-2	-1	-1	-4	-2	-2	-2	3	3	-3	0	2	-2	-1	-1	0	-1	1		hasPrediction		0.0002	0	0.0006	0.0004	0.0003	0.0014	0	0	0.0004		-
	6FNWA_14	350	P	0.659	0.001	0.34	0.181	0.484	0.335	0.014	0	0	-1	0	2	0	0	0	-1	0	0	-1	0	1	2	0	-1	0	-2	-1		hasPrediction		0.0057	0.0012	0.0004	0.0038	0.0006	0.0012	0	0	0.0016		-
	6FNWA_14	351	S	0.673	0.001	0.326	0.024	0.248	0.728	0.014	0	0	1	1	-1	0	1	0	1	-1	-1	0	-1	-1	-1	1	0	-1	0	-1		hasPrediction		0.0002	0.0001	0.0003	0.0003	0.0002	0.0007	0	0	0.0002		-
	6FNWA_14	352	R	0.709	0.001	0.29	0.334	0.582	0.083	0.015	1	-2	-1	-1	1	-1	-2	0	0	2	1	-1	1	0	-3	0	0	2	-2	0		hasPrediction		0	0	0.0001	0	0	0.0002	0	0	0		-
	6FNWA_14	353	V	0.505	0.002	0.492	0.907	0.079	0.014	0.015	0	-2	-4	-4	0	-3	-4	-3	-6	3	4	-3	1	4	-4	-2	-2	-2	-3	1		hasPrediction		0.0002	0	0.0001	0.0013	0.0006	0.0015	0	0	0.0005		-
	6FNWA_14	354	G	0.208	0	0.792	0.086	0.466	0.447	0.014	1	1	0	0	0	2	0	0	0	-2	-1	1	-1	-2	-1	1	0	-2	-1	-2		hasPrediction		0	0	0	0	0	0.0005	0	0	0.0001		-
	6FNWA_14	355	E	0.162	0.001	0.837	0.024	0.353	0.623	0.014	0	1	3	-1	0	1	-1	0	2	-2	-1	1	-1	-1	-2	1	-1	-2	0	-2		hasPrediction		0.0004	0	0.0001	0.0094	0.0004	0.0006	0	0.006	0.0021		-
	6FNWA_14	356	L	0.019	0.002	0.979	0.93	0.067	0.004	0.013	-2	-6	1	-6	7	-4	-6	-6	-1	-1	3	-4	3	3	-1	-1	-3	4	-1	-2		hasPrediction		0.0204	0.0034	0.0005	0.0242	0.0141	0.0112	0	0.0003	0.0093		-
	6FNWA_14	357	T	0.01	0.002	0.989	0.009	0.205	0.786	0.012	-3	0	0	-3	-3	1	-2	-3	0	-3	-3	2	-4	-3	5	2	2	-7	-4	-3		hasPrediction		0.0009	0.0026	0	0.0007	0.0011	0.0016	0	0.0002	0.0009		-
	6FNWA_14	358	N	0.006	0.003	0.992	0.059	0.662	0.279	0.011	-1	1	4	-2	0	1	-3	-2	3	-5	-3	2	-1	-3	-5	2	0	-3	-1	-4		hasPrediction		0.0238	0.0029	0.0001	0.0002	0.0274	0.0053	0	0.0003	0.0075		-
	6FNWA_14	359	L	0	0.019	0.981	0.977	0.022	0.001	0.011	-6	-7	-9	-8	-6	-7	-9	-10	-9	2	7	-8	0	-5	-8	-7	-6	-7	-6	-1		margin		-	-	-	-	-	-	-	-	-		L
	6FNWA_14	360	T	0	0.079	0.921	0.063	0.846	0.091	0.011	-3	3	-1	-2	-4	3	3	-5	0	-3	-4	3	-5	-5	-5	-1	2	-3	-4	-2		margin		-	-	-	-	-	-	-	-	-		-
	6FNWA_14	361	Q	0	0.982	0.018	0.095	0.821	0.084	0.011	-2	1	0	-1	-1	-1	2	-5	3	-1	-2	1	-1	-1	-6	2	2	-3	1	0		margin		-	-	-	-	-	-	-	-	-		-
	6FNWA_14	362	I	0	0.998	0.002	0.985	0.014	0.001	0.011	-6	-7	-10	-9	-6	-8	-7	-11	-9	3	6	-8	-1	1	-8	-9	-8	-6	-7	2		margin		-	-	-	-	-	-	-	-	-		-
	6FNWA_14	363	E	0	0.996	0.004	0.162	0.818	0.02	0.011	-3	0	2	3	-1	-1	1	-3	2	0	-4	0	-3	-1	-7	1	1	-1	0	-1		margin		-	-	-	-	-	-	-	-	-		-
	6FNWA_14	364	L	0	0.974	0.026	0.98	0.019	0.001	0.011	-2	-6	-6	-7	-2	-5	-7	-6	-7	4	4	-6	1	2	-6	-5	-3	0	-2	2		margin		-	-	-	-	-	-	-	-	-		-
	6FNWA_14	365	R	0.002	0.895	0.103	0.114	0.691	0.196	0.011	-1	1	0	1	0	0	0	0	-2	-1	-3	0	-1	-1	0	3	0	0	-1	-2		margin		-	-	-	-	-	-	-	-	-		-
	6FNWA_14	366	G	0.001	0.093	0.906	0.079	0.376	0.545	0.011	-2	0	3	2	1	-1	0	3	2	-3	-3	0	-2	-1	-3	1	-3	-1	1	-4		margin		-	-	-	-	-	-	-	-	-		-
	6FNWA_14	367	N	0.001	0.067	0.932	0.541	0.44	0.02	0.012	-3	-3	5	-1	8	-4	-3	-3	0	-2	-2	-3	-1	-2	-2	0	1	-1	-2	-1		margin		-	-	-	-	-	-	-	-	-		-
	6FNWA_14	368	R	0.004	0.093	0.903	0.017	0.453	0.53	0.012	-2	2	2	0	-1	1	0	0	2	-2	-2	1	-2	-3	2	1	0	-5	-1	-2		margin		-	-	-	-	-	-	-	-	-		-
	6FNWA_15	354	G	0.208	0	0.792	0.086	0.466	0.447	0.014	1	1	0	0	0	2	0	0	0	-2	-1	1	-1	-2	-1	1	0	-2	-1	-2		margin		-	-	-	-	-	-	-	-	-		-
	6FNWA_15	355	E	0.162	0.001	0.837	0.024	0.353	0.623	0.014	0	1	3	-1	0	1	-1	0	2	-2	-1	1	-1	-1	-2	1	-1	-2	0	-2		margin		-	-	-	-	-	-	-	-	-		-
	6FNWA_15	356	L	0.019	0.002	0.979	0.93	0.067	0.004	0.013	-2	-6	1	-6	7	-4	-6	-6	-1	-1	3	-4	3	3	-1	-1	-3	4	-1	-2		margin		-	-	-	-	-	-	-	-	-		-
	6FNWA_15	357	T	0.01	0.002	0.989	0.009	0.205	0.786	0.012	-3	0	0	-3	-3	1	-2	-3	0	-3	-3	2	-4	-3	5	2	2	-7	-4	-3		margin		-	-	-	-	-	-	-	-	-		-
	6FNWA_15	358	N	0.006	0.003	0.992	0.059	0.662	0.279	0.011	-1	1	4	-2	0	1	-3	-2	3	-5	-3	2	-1	-3	-5	2	0	-3	-1	-4		margin		-	-	-	-	-	-	-	-	-		-
	6FNWA_15	359	L	0	0.019	0.981	0.977	0.022	0.001	0.011	-6	-7	-9	-8	-6	-7	-9	-10	-9	2	7	-8	0	-5	-8	-7	-6	-7	-6	-1		hasPrediction		0.8334	0.9497	1	0.8279	0.8587	0.9424	1	0.8798	0.9115		L
	6FNWA_15	360	T	0	0.079	0.921	0.063	0.846	0.091	0.011	-3	3	-1	-2	-4	3	3	-5	0	-3	-4	3	-5	-5	-5	-1	2	-3	-4	-2		hasPrediction		0.0003	0.0003	0.0001	0.0015	0.0008	0.0012	0	0.0059	0.0013		-
	6FNWA_15	361	Q	0	0.982	0.018	0.095	0.821	0.084	0.011	-2	1	0	-1	-1	-1	2	-5	3	-1	-2	1	-1	-1	-6	2	2	-3	1	0		hasPrediction		0.0059	0.0001	0	0.0036	0.0127	0.0219	0	0.0057	0.0063		-
	6FNWA_15	362	I	0	0.998	0.002	0.985	0.014	0.001	0.011	-6	-7	-10	-9	-6	-8	-7	-11	-9	3	6	-8	-1	1	-8	-9	-8	-6	-7	2		hasPrediction		0.0056	0	0.0004	0.0073	0.002	0.0029	0	0.0193	0.0047		-
	6FNWA_15	363	E	0	0.996	0.004	0.162	0.818	0.02	0.011	-3	0	2	3	-1	-1	1	-3	2	0	-4	0	-3	-1	-7	1	1	-1	0	-1		hasPrediction		0	0	0	0.0002	0	0	0	0.0001	0		-
	6FNWA_15	364	L	0	0.974	0.026	0.98	0.019	0.001	0.011	-2	-6	-6	-7	-2	-5	-7	-6	-7	4	4	-6	1	2	-6	-5	-3	0	-2	2		hasPrediction		0.0001	0	0.0001	0.0002	0.0005	0.0018	0	0.001	0.0005		-
	6FNWA_15	365	R	0.002	0.895	0.103	0.114	0.691	0.196	0.011	-1	1	0	1	0	0	0	0	-2	-1	-3	0	-1	-1	0	3	0	0	-1	-2		hasPrediction		0	0	0.0001	0	0	0	0	0	0		-
	6FNWA_15	366	G	0.001	0.093	0.906	0.079	0.376	0.545	0.011	-2	0	3	2	1	-1	0	3	2	-3	-3	0	-2	-1	-3	1	-3	-1	1	-4		hasPrediction		0.0003	0	0.0001	0.0005	0	0.0003	0	0	0.0002		-
	6FNWA_15	367	N	0.001	0.067	0.932	0.541	0.44	0.02	0.012	-3	-3	5	-1	8	-4	-3	-3	0	-2	-2	-3	-1	-2	-2	0	1	-1	-2	-1		hasPrediction		0.0001	0.0001	0.0003	0	0	0.0005	0	0	0.0001		-
	6FNWA_15	368	R	0.004	0.093	0.903	0.017	0.453	0.53	0.012	-2	2	2	0	-1	1	0	0	2	-2	-2	1	-2	-3	2	1	0	-5	-1	-2		hasPrediction		0.0001	0.0001	0.0004	0.0001	0	0.0002	0	0	0.0001		-
	6FNWA_15	369	L	0.027	0.025	0.949	0.928	0.066	0.006	0.012	-4	-4	-2	-5	-3	-3	-3	-4	-4	4	4	-3	1	2	-3	-2	-2	1	-4	1		hasPrediction		0.0026	0.0005	0.0008	0.0283	0.0005	0.0036	0	0	0.0045		-
	6FNWA_15	370	E	0.029	0.006	0.965	0.054	0.479	0.467	0.012	-1	0	1	0	-1	-1	1	-1	-2	-1	-2	1	-1	-2	-1	2	3	-3	-2	-2		hasPrediction		0.0001	0.0002	0.0008	0.0004	0.0001	0.0004	0	0	0.0003		-
	6FNWA_15	371	C	0.042	0.003	0.955	0.165	0.526	0.309	0.012	-1	-1	1	3	0	0	0	-1	0	0	-2	0	-1	-1	-1	2	1	-4	-1	-1		hasPrediction		0.0104	0.0015	0.0021	0.0022	0.0026	0.0031	0	0	0.0027		-
	6FNWA_15	372	L	0.156	0.009	0.835	0.851	0.13	0.019	0.012	-1	-4	-2	-1	-6	-3	-1	-2	-3	3	3	-3	-1	2	-3	-1	-2	1	-1	1		hasPrediction		0.0001	0	0.0006	0	0.0001	0.001	0	0	0.0002		-
	6FNWA_15	373	P	0.252	0.004	0.743	0.282	0.474	0.244	0.013	0	-2	-1	2	-1	-2	1	1	-1	-2	-1	-2	-3	-1	3	1	0	-2	-3	-1		hasPrediction		0.0011	0.0005	0.0003	0.0055	0.0002	0.0008	0	0	0.0011		-
	6FNWA_15	374	V	0.462	0.002	0.536	0.118	0.39	0.493	0.013	0	-1	0	0	0	-1	0	-1	-1	1	1	-1	-1	0	0	0	0	-1	0	1		hasPrediction		0.0005	0.0001	0.0002	0.0004	0.0003	0.0009	0	0	0.0003		-
	6FNWA_15	375	E	0.468	0.002	0.53	0.261	0.559	0.18	0.014	0	-2	0	0	1	-1	0	0	0	0	1	-1	0	2	-1	1	-1	0	0	-1		hasPrediction		0	0	0.0001	0.0002	0	0.0001	0	0	0.0001		-
	6FNWA_15	376	L	0.292	0.001	0.707	0.897	0.09	0.013	0.014	0	-7	-5	-4	-1	-6	-8	-6	-5	3	4	-5	-1	5	-4	-3	-3	-1	-5	1		hasPrediction		0.0001	0	0.0004	0.0008	0.0001	0.0014	0	0	0.0003		-
	6FNWA_15	377	G	0.104	0	0.896	0.072	0.411	0.517	0.014	0	1	0	0	-1	1	1	0	0	-1	-1	1	-1	0	-2	1	-1	-1	-1	-1		hasPrediction		0.0001	0	0.0001	0	0	0.0005	0	0	0.0001		-
	6FNWA_15	378	E	0.069	0.001	0.93	0.02	0.235	0.745	0.014	-1	1	2	0	1	0	0	1	3	-3	-2	1	-1	-2	-2	2	-1	-4	0	-3		hasPrediction		0.0005	0.0001	0.0002	0.0046	0.0003	0.0007	0	0.0056	0.0015		-
	6FNWA_15	379	C	0.004	0.003	0.993	0.9	0.095	0.005	0.013	-2	-5	0	-6	9	-4	-6	-5	-2	-1	3	-8	1	2	-2	0	-3	-2	-1	-3		hasPrediction		0.0044	0.0063	0.0084	0.0056	0.0137	0.0184	0	0.0045	0.0077		-
	6FNWA_15	380	P	0.004	0.003	0.993	0.016	0.25	0.735	0.012	-2	0	-1	-2	-5	1	-1	-3	0	-3	-3	1	-2	-3	5	1	1	-6	-3	-2		hasPrediction		0.005	0.0155	0.0001	0.0115	0.0025	0.0035	0	0.0129	0.0064		-
	6FNWA_15	381	L	0.001	0.006	0.992	0.105	0.679	0.216	0.011	-1	1	4	-2	-1	1	-1	-3	3	-4	-2	2	0	-3	-3	2	0	-4	-1	-3		hasPrediction		0.0113	0.0053	0.0001	0.0296	0.0179	0.0073	0	0.0445	0.0145		-
	6FNWA_15	382	L	0.001	0.089	0.91	0.934	0.063	0.003	0.011	-4	-4	-4	-6	-5	-4	-5	-6	-6	1	6	-3	0	-1	-4	-4	-3	-5	-4	-1		margin		-	-	-	-	-	-	-	-	-		C
	6FNWA_15	383	K	0.001	0.269	0.73	0.032	0.518	0.45	0.011	-4	4	-1	-3	-3	2	3	-6	-1	-3	-6	4	-4	-6	-7	-1	1	-6	-5	-1		margin		-	-	-	-	-	-	-	-	-		-
	6FNWA_15	384	R	0.001	0.984	0.016	0.039	0.534	0.427	0.011	-3	2	1	-1	-3	0	2	-4	3	-1	-1	2	-1	-1	-6	1	1	-1	1	-1		margin		-	-	-	-	-	-	-	-	-		-
	6FNWA_15	385	S	0	0.997	0.003	0.893	0.101	0.006	0.011	-4	-4	-4	-5	-5	-5	-5	-8	-4	3	5	-4	2	2	-7	-2	-3	-4	-1	2		margin		-	-	-	-	-	-	-	-	-		-
	6FNWA_15	386	G	0	0.987	0.012	0.449	0.524	0.027	0.011	-2	1	2	2	0	0	1	-1	2	-2	-3	1	-3	-2	-4	0	2	-3	0	-1		margin		-	-	-	-	-	-	-	-	-		-
	6FNWA_15	387	L	0	0.935	0.065	0.953	0.042	0.004	0.011	-3	-3	-4	-6	1	-3	-4	-4	-6	4	4	-5	1	2	-5	-3	-2	-2	-3	1		margin		-	-	-	-	-	-	-	-	-		-
	6FNWA_15	388	V	0.001	0.854	0.145	0.256	0.681	0.063	0.011	-1	1	0	2	0	0	0	-2	1	-2	-3	1	-2	-2	2	2	-1	-1	2	0		margin		-	-	-	-	-	-	-	-	-		-
	6FNWA_15	389	V	0.001	0.632	0.367	0.636	0.325	0.039	0.011	-3	-3	1	-3	-3	-1	-2	-2	0	2	3	-3	2	3	-5	-1	-1	0	2	2		margin		-	-	-	-	-	-	-	-	-		-
	6FNWA_15	390	E	0.003	0.364	0.632	0.072	0.603	0.325	0.012	-4	-1	3	3	6	-2	0	0	0	-3	-3	-1	-2	-2	-4	2	0	-2	-2	-3		margin		-	-	-	-	-	-	-	-	-		-
	6FNWA_15	391	E	0.045	0.01	0.945	0.008	0.174	0.818	0.013	-1	0	1	2	2	0	1	0	3	-3	-2	-2	-1	-1	2	1	-2	0	-2	-2		margin		-	-	-	-	-	-	-	-	-		-
	6FNWA_16	377	G	0.104	0	0.896	0.072	0.411	0.517	0.014	0	1	0	0	-1	1	1	0	0	-1	-1	1	-1	0	-2	1	-1	-1	-1	-1		margin		-	-	-	-	-	-	-	-	-		-
	6FNWA_16	378	E	0.069	0.001	0.93	0.02	0.235	0.745	0.014	-1	1	2	0	1	0	0	1	3	-3	-2	1	-1	-2	-2	2	-1	-4	0	-3		margin		-	-	-	-	-	-	-	-	-		-
	6FNWA_16	379	C	0.004	0.003	0.993	0.9	0.095	0.005	0.013	-2	-5	0	-6	9	-4	-6	-5	-2	-1	3	-8	1	2	-2	0	-3	-2	-1	-3		margin		-	-	-	-	-	-	-	-	-		-
	6FNWA_16	380	P	0.004	0.003	0.993	0.016	0.25	0.735	0.012	-2	0	-1	-2	-5	1	-1	-3	0	-3	-3	1	-2	-3	5	1	1	-6	-3	-2		margin		-	-	-	-	-	-	-	-	-		-
	6FNWA_16	381	L	0.001	0.006	0.992	0.105	0.679	0.216	0.011	-1	1	4	-2	-1	1	-1	-3	3	-4	-2	2	0	-3	-3	2	0	-4	-1	-3		margin		-	-	-	-	-	-	-	-	-		-
	6FNWA_16	382	L	0.001	0.089	0.91	0.934	0.063	0.003	0.011	-4	-4	-4	-6	-5	-4	-5	-6	-6	1	6	-3	0	-1	-4	-4	-3	-5	-4	-1		hasPrediction		0.8772	0.7487	0.9999	0.8309	0.7913	0.9088	0.9946	0.4872	0.8298		C
	6FNWA_16	383	K	0.001	0.269	0.73	0.032	0.518	0.45	0.011	-4	4	-1	-3	-3	2	3	-6	-1	-3	-6	4	-4	-6	-7	-1	1	-6	-5	-1		hasPrediction		0.0005	0.0013	0.0001	0	0.0006	0.0022	0	0.0017	0.0008		-
	6FNWA_16	384	R	0.001	0.984	0.016	0.039	0.534	0.427	0.011	-3	2	1	-1	-3	0	2	-4	3	-1	-1	2	-1	-1	-6	1	1	-1	1	-1		hasPrediction		0.1354	0.0054	0.002	0.179	0.1441	0.1885	0	0.1754	0.1037		-
	6FNWA_16	385	S	0	0.997	0.003	0.893	0.101	0.006	0.011	-4	-4	-4	-5	-5	-5	-5	-8	-4	3	5	-4	2	2	-7	-2	-3	-4	-1	2		hasPrediction		0.0082	0.0006	0.0006	0.0032	0.0097	0.0042	0	0.0062	0.0041		-
	6FNWA_16	386	G	0	0.987	0.012	0.449	0.524	0.027	0.011	-2	1	2	2	0	0	1	-1	2	-2	-3	1	-3	-2	-4	0	2	-3	0	-1		hasPrediction		0.0341	0.0024	0.0002	0.0013	0.0019	0.0007	0	0.0036	0.0055		-
	6FNWA_16	387	L	0	0.935	0.065	0.953	0.042	0.004	0.011	-3	-3	-4	-6	1	-3	-4	-4	-6	4	4	-5	1	2	-5	-3	-2	-2	-3	1		hasPrediction		0.0013	0	0.0002	0.0007	0.0004	0.0008	0	0	0.0004		-
	6FNWA_16	388	V	0.001	0.854	0.145	0.256	0.681	0.063	0.011	-1	1	0	2	0	0	0	-2	1	-2	-3	1	-2	-2	2	2	-1	-1	2	0		hasPrediction		0.0003	0	0.0002	0.0001	0.0001	0.0002	0	0	0.0001		-
	6FNWA_16	389	V	0.001	0.632	0.367	0.636	0.325	0.039	0.011	-3	-3	1	-3	-3	-1	-2	-2	0	2	3	-3	2	3	-5	-1	-1	0	2	2		hasPrediction		0.0034	0.0001	0.0009	0.0022	0.0003	0.0004	0	0	0.0009		-
	6FNWA_16	390	E	0.003	0.364	0.632	0.072	0.603	0.325	0.012	-4	-1	3	3	6	-2	0	0	0	-3	-3	-1	-2	-2	-4	2	0	-2	-2	-3		hasPrediction		0.0001	0	0.0007	0.0005	0	0.0001	0	0	0.0002		-
	6FNWA_16	391	E	0.045	0.01	0.945	0.008	0.174	0.818	0.013	-1	0	1	2	2	0	1	0	3	-3	-2	-2	-1	-1	2	1	-2	0	-2	-2		hasPrediction		0.0005	0.0011	0.0021	0.0017	0	0.0003	0	0	0.0007		-
	6FNWA_16	392	D	0.041	0.001	0.957	0.017	0.202	0.781	0.013	-2	1	5	2	0	-1	1	-2	-2	-2	-3	0	-3	-2	-1	0	0	-2	-4	-4		hasPrediction		0.0022	0.0045	0.0017	0.0002	0.0001	0.0009	0	0	0.0012		-
	6FNWA_16	393	L	0.055	0.006	0.938	0.07	0.67	0.26	0.013	-1	2	1	0	-1	1	-1	0	2	-1	-1	1	0	1	-1	1	-1	-2	0	-1		hasPrediction		0.0003	0.0011	0.0012	0.0004	0	0.0001	0	0	0.0004		-
	6FNWA_16	394	F	0.066	0.011	0.923	0.751	0.224	0.025	0.013	-6	-4	-4	-7	3	-4	-4	-6	-2	4	3	-6	-1	5	-1	-3	-3	2	1	1		hasPrediction		0.002	0.0014	0.0075	0.0011	0	0.0006	0	0	0.0016		-
	6FNWA_16	395	S	0.053	0.013	0.935	0.016	0.354	0.629	0.013	-1	1	0	1	0	1	0	-2	0	-1	-3	1	-1	-2	-1	2	2	0	-1	-1		hasPrediction		0	0	0.0003	0	0	0.0001	0	0	0.0001		-
	6FNWA_16	396	T	0.041	0.01	0.949	0.005	0.229	0.766	0.013	-1	0	1	0	-2	1	1	0	-1	0	-1	2	-2	-2	-2	1	0	-4	-2	0		hasPrediction		0.0005	0.0002	0.0008	0.0036	0.0001	0.001	0	0.0002	0.0008		-
	6FNWA_16	397	L	0.004	0.004	0.993	0.778	0.211	0.011	0.013	-2	-3	-3	-4	-1	-5	-3	-4	-3	3	4	-4	3	3	-5	-2	-1	1	-2	1		hasPrediction		0	0	0.0009	0	0	0.0002	0	0	0.0002		-
	6FNWA_16	398	P	0.008	0.001	0.991	0.085	0.72	0.195	0.013	1	-2	-1	-1	1	-2	-2	-3	-1	-2	-2	0	-3	-7	6	1	-1	1	-4	-5		hasPrediction		0.0006	0.0008	0.0007	0.0046	0	0.0004	0	0	0.0009		-
	6FNWA_16	399	P	0.941	0	0.059	0.002	0.073	0.925	0.014	1	0	0	2	-1	-1	2	0	0	-1	-3	1	-2	-2	3	1	-1	-5	-3	-3		hasPrediction		0.0005	0.0004	0.0011	0	0	0.0004	0	0	0.0003		-
	6FNWA_16	400	E	0.966	0.001	0.034	0.01	0.393	0.597	0.015	0	1	0	2	1	2	2	-1	2	-2	-2	0	-3	-2	-1	0	0	-4	0	-2		hasPrediction		0.0001	0.0006	0.0011	0.001	0.0001	0.0006	0	0	0.0004		-
	6FNWA_16	401	V	0.98	0.001	0.019	0.945	0.05	0.005	0.016	-1	-3	-3	-4	3	-2	-3	-5	-1	3	3	-3	2	1	-3	-2	-1	-4	-3	2		hasPrediction		0.001	0.0005	0.0009	0.007	0.0001	0.0005	0	0	0.0012		-
	6FNWA_16	402	K	0.982	0.001	0.017	0.028	0.715	0.257	0.017	0	2	-1	-1	-1	1	-2	-3	1	0	1	1	1	1	-1	-1	-2	0	-1	0		margin		-	-	-	-	-	-	-	-	-		-
	6FNWA_16	403	E	0.974	0.002	0.024	0.005	0.132	0.862	0.018	-1	1	1	2	-5	2	2	-1	-1	-2	-3	2	-4	-5	-2	1	0	-5	0	-2		margin		-	-	-	-	-	-	-	-	-		-
	6FNWA_16	404	R	0.958	0.002	0.04	0.088	0.808	0.104	0.021	0	-1	1	0	-2	-1	-1	-2	1	2	1	-1	2	1	-4	0	0	0	-1	0		margin		-	-	-	-	-	-	-	-	-		-
	6FNWA_16	405	L	0.89	0.002	0.108	0.84	0.135	0.025	0.025	-2	-3	-3	-2	-5	-6	-6	-4	-6	4	4	-2	2	1	-3	-4	-5	0	-2	0		margin		-	-	-	-	-	-	-	-	-		-
	6FNWA_16	406	W	0.774	0.001	0.224	0.03	0.584	0.386	0.038	0	1	-2	-1	-4	2	3	-4	2	0	-1	0	2	0	-3	-1	-1	5	-2	-1		margin		-	-	-	-	-	-	-	-	-		-
	6FNWA_16	407	R	0.661	0.002	0.338	0.006	0.18	0.814	0.099	-1	5	0	0	0	1	2	-2	0	-3	-3	2	-3	-4	-3	1	-1	-4	-3	-4		margin		-	-	-	-	-	-	-	-	-		-
	6FNWA_16	408	A	0.505	0.005	0.49	0.2	0.626	0.174	0.434	2	-1	0	-1	2	1	0	-2	0	0	0	1	-2	-1	-3	1	1	-3	0	-1		margin		-	-	-	-	-	-	-	-	-		-
	6FNWA_16	409	D	0.325	0.008	0.667	0.038	0.337	0.624	0.952	-1	2	-1	-1	-3	0	0	-2	3	0	0	0	-1	1	0	0	0	-3	0	0		margin		-	-	-	-	-	-	-	-	-		-
	6FNWA_16	410	K	0.071	0.003	0.926	0.01	0.103	0.887	0.999	-1	2	1	0	-5	2	0	-1	1	-5	-5	5	-4	-1	1	0	-3	-5	-4	-4		margin		-	-	-	-	-	-	-	-	-		-
	6FNWA_16	411	E	0.001	0	0.999	0.004	0.053	0.943	1	-2	-2	3	1	-3	0	3	0	-1	-3	-1	-1	1	1	-3	0	1	-3	-2	-3		margin		-	-	-	-	-	-	-	-	-		-
	6FNWA_1	25	K	0.576	0.001	0.423	0.004	0.151	0.845	0.014	-1	1	2	0	-3	1	0	1	0	-3	-2	3	-2	-2	-1	1	0	-5	-1	-2		margin		-	-	-	-	-	-	-	-	-		-
	6FNWA_1	26	N	0.267	0.006	0.727	0.523	0.428	0.049	0.014	-1	-2	1	-6	1	-2	-4	-2	-1	2	3	-2	3	1	-3	0	-1	-3	-1	-1		margin		-	-	-	-	-	-	-	-	-		-
	6FNWA_1	27	A	0.155	0.051	0.795	0.61	0.325	0.066	0.013	-2	-1	1	-3	6	-2	-4	-1	-2	0	2	-1	-1	-2	0	1	1	-2	-4	-1		margin		-	-	-	-	-	-	-	-	-		-
	6FNWA_1	28	Q	0.043	0.137	0.82	0.289	0.547	0.165	0.013	0	-1	-2	-3	-1	-1	-1	-2	-1	0	3	-1	-1	-2	0	-1	0	-4	-2	1		margin		-	-	-	-	-	-	-	-	-		-
	6FNWA_1	29	D	0.002	0.151	0.847	0.024	0.333	0.643	0.012	-2	2	0	-1	-2	2	2	-3	0	-3	-3	3	-4	-4	0	1	2	-6	-4	-2		margin		-	-	-	-	-	-	-	-	-		-
	6FNWA_1	30	K	0.001	0.929	0.07	0.033	0.549	0.418	0.012	-2	0	1	-1	-1	0	2	-4	2	-2	-2	2	-2	-2	-5	2	1	-2	1	0		hasPrediction		0.6033	0.0717	0.0008	0.177	0.7574	0.1543	0.0005	0.1593	0.2405		N
	6FNWA_1	31	L	0	0.99	0.01	0.961	0.035	0.004	0.011	-5	-3	-4	-5	-3	-3	-4	-7	-4	2	6	-7	0	1	-4	-5	-4	-2	-4	0		hasPrediction		0.2783	0.0158	0.0397	0.1198	0.261	0.0664	0.0657	0.2604	0.1384		-
	6FNWA_1	32	E	0	0.985	0.015	0.039	0.673	0.288	0.011	-1	1	2	2	-2	1	1	-2	1	-1	-2	1	-2	-1	-3	1	1	-4	0	-1		hasPrediction		0.0009	0.0008	0.0004	0.0024	0.0017	0.0005	0	0.0039	0.0013		-
	6FNWA_1	33	L	0	0.947	0.053	0.903	0.092	0.005	0.011	-3	-3	-5	-5	0	-4	-4	-6	-5	3	5	-2	1	1	-6	-3	-3	0	-3	2		hasPrediction		0.0471	0.0005	0.0142	0.0034	0.1556	0.035	0	0.0178	0.0342		-
	6FNWA_1	34	H	0.006	0.774	0.22	0.071	0.596	0.334	0.011	-1	0	1	0	-1	-1	0	-1	0	-1	0	0	-1	0	-1	3	0	0	-1	-2		hasPrediction		0.004	0.0001	0.0004	0.0004	0.0005	0.0002	0	0.0002	0.0007		-
	6FNWA_1	35	L	0.006	0.421	0.573	0.116	0.465	0.419	0.011	-2	0	3	1	1	-1	-1	2	2	-3	-1	0	-2	1	-3	1	-2	-1	1	-4		hasPrediction		0.0003	0.0003	0.0007	0.0022	0.0002	0.0006	0	0.0043	0.0011		-
	6FNWA_1	36	F	0.007	0.361	0.632	0.678	0.302	0.02	0.011	-2	-3	3	-1	6	-2	-4	-2	-2	1	0	-2	-2	2	-2	0	0	-2	2	0		hasPrediction		0.0176	0.0029	0.0015	0.0003	0.0027	0.0045	0	0	0.0037		-
	6FNWA_1	37	M	0.012	0.324	0.664	0.082	0.586	0.331	0.012	-1	1	2	1	-2	0	0	1	1	-3	-1	0	-1	0	0	2	0	-2	-1	-2		hasPrediction		0.0013	0.0004	0.0007	0.0026	0.0001	0.0004	0	0	0.0007		-
	6FNWA_1	38	L	0.017	0.172	0.811	0.757	0.218	0.025	0.012	-3	-2	-1	0	0	-3	-3	-3	-1	3	3	-4	2	2	-3	-1	-3	0	-1	2		hasPrediction		0.0045	0.0013	0.0059	0.0044	0.001	0.0039	0	0	0.0026		-
	6FNWA_1	39	S	0.016	0.051	0.934	0.149	0.49	0.361	0.013	0	0	1	0	0	0	1	-1	0	-1	-2	0	-1	-1	-1	2	2	-4	-1	0		hasPrediction		0.0003	0.0009	0.0011	0.0009	0.0003	0.0008	0	0	0.0005		-
	6FNWA_1	40	G	0.01	0.018	0.972	0.106	0.551	0.342	0.013	-1	2	1	2	-2	0	2	1	1	-2	-3	0	-2	-3	-2	1	0	-1	-1	-2		hasPrediction		0.0016	0.0021	0.0009	0.004	0.0009	0.0019	0	0	0.0014		-
	6FNWA_1	41	I	0.004	0.007	0.989	0.881	0.107	0.012	0.013	-4	-4	-2	-3	-1	-5	-5	-3	-4	4	5	-5	1	1	-4	-3	-2	-4	-2	1		hasPrediction		0.0002	0.0001	0.0005	0.0008	0.0003	0.0025	0	0	0.0006		-
	6FNWA_1	42	P	0.011	0.004	0.985	0.238	0.575	0.187	0.013	-1	-1	0	-1	1	-1	-1	-1	0	-1	-1	-1	0	-2	5	0	0	-3	-1	-1		hasPrediction		0.002	0.0022	0.0005	0.0096	0.0003	0.0009	0	0	0.0019		-
	6FNWA_1	43	D	0.222	0.001	0.777	0.01	0.171	0.819	0.013	0	1	0	3	-1	1	1	-1	0	-2	-1	1	-2	-1	0	1	-1	-5	-2	-3		hasPrediction		0.0011	0.0003	0.0002	0.0069	0.0006	0.0021	0	0	0.0014		-
	6FNWA_1	44	T	0.24	0.001	0.759	0.463	0.49	0.047	0.013	1	-1	0	0	2	-1	0	0	-1	1	0	-2	-1	-1	-2	2	-1	2	-2	0		hasPrediction		0.0004	0	0	0.0001	0	0.0002	0	0	0.0001		-
	6FNWA_1	45	V	0.229	0.003	0.768	0.968	0.029	0.003	0.013	-2	-2	-4	-4	-1	-4	-4	-4	-1	4	4	-5	2	4	-4	-3	-2	-1	-2	0		hasPrediction		0.0007	0.0001	0.0002	0.0007	0.0004	0.0017	0	0	0.0005		-
	6FNWA_1	46	F	0.138	0.001	0.862	0.101	0.596	0.303	0.012	0	1	0	-1	1	1	1	1	0	-2	-1	1	-2	1	-1	1	-1	-2	-1	-1		hasPrediction		0.0001	0	0	0.0001	0	0.0004	0	0.0001	0.0001		-
	6FNWA_1	47	D	0.058	0	0.942	0.019	0.358	0.623	0.012	-1	2	2	0	0	1	0	-1	3	-3	-2	2	-1	-2	-2	1	-1	-2	0	-3		hasPrediction		0.0031	0	0.0001	0.0038	0.0002	0.0004	0	0.0005	0.001		-
	6FNWA_1	48	L	0.01	0.004	0.986	0.965	0.033	0.002	0.012	-2	-4	-1	-5	7	-5	-5	-5	-2	-1	4	-4	2	4	-4	-1	-3	-5	-2	-2		hasPrediction		0.0034	0.0023	0.0007	0.0207	0.009	0.0126	0	0.0085	0.0071		-
	6FNWA_1	49	V	0.007	0.006	0.987	0.014	0.29	0.696	0.011	-2	0	-1	-2	0	0	-1	-3	0	-2	-2	2	-3	-4	5	1	1	-7	-4	-2		hasPrediction		0.0097	0.0069	0.0001	0.0004	0.0052	0.0036	0	0.0038	0.0037		-
	6FNWA_1	50	E	0.003	0.017	0.981	0.039	0.666	0.295	0.011	-2	1	5	-1	-1	1	-1	-1	3	-5	-3	2	-2	-4	-5	2	0	-4	-1	-5		hasPrediction		0.0436	0.0041	0	0.0002	0.0327	0.0061	0	0.0044	0.0114		-
	6FNWA_1	51	L	0.001	0.146	0.853	0.985	0.014	0.001	0.011	-5	-6	-8	-7	-3	-7	-7	-7	-5	2	6	-7	0	-2	-6	-5	-4	-3	-4	0		margin		-	-	-	-	-	-	-	-	-		L
	6FNWA_1	52	E	0.001	0.289	0.71	0.045	0.895	0.06	0.011	-4	4	-2	-4	-3	2	3	-6	0	-3	-4	3	-3	-6	-6	-1	2	-7	-4	-1		margin		-	-	-	-	-	-	-	-	-		-
	6FNWA_1	53	V	0.001	0.986	0.014	0.188	0.777	0.035	0.01	-2	0	-1	-1	-1	-2	1	-4	3	-1	-3	1	-3	-1	-7	3	2	-3	2	1		margin		-	-	-	-	-	-	-	-	-		-
	6FNWA_1	54	L	0	0.998	0.002	0.981	0.018	0.001	0.01	-6	-9	-6	-9	-5	-7	-8	-10	-6	3	6	-7	-1	2	-8	-7	-9	-5	-7	1		margin		-	-	-	-	-	-	-	-	-		-
	6FNWA_1	55	K	0	0.989	0.01	0.041	0.894	0.065	0.01	-3	1	2	3	-1	-1	1	-3	2	-1	-3	1	-4	-3	-5	1	1	-4	0	-1		margin		-	-	-	-	-	-	-	-	-		-
	6FNWA_1	56	L	0	0.937	0.063	0.984	0.015	0.001	0.01	-4	-10	-6	-8	0	-9	-9	-7	-6	4	5	-7	1	2	-9	-6	-6	1	-2	1		margin		-	-	-	-	-	-	-	-	-		-
	6FNWA_1	57	E	0.001	0.849	0.15	0.112	0.802	0.087	0.011	-1	1	0	1	0	-1	1	-1	1	-1	-3	-1	-2	-3	0	3	0	-1	1	-2		margin		-	-	-	-	-	-	-	-	-		-
	6FNWA_1	58	L	0.001	0.302	0.697	0.121	0.599	0.28	0.011	-2	1	3	1	0	-1	0	2	2	-2	-2	-1	-1	-1	-2	1	-1	-1	1	-3		margin		-	-	-	-	-	-	-	-	-		-
	6FNWA_1	59	I	0.001	0.056	0.943	0.678	0.309	0.013	0.011	-1	-3	3	-2	7	-2	-2	-2	-1	0	-1	-3	-2	-1	-2	1	2	0	-2	-1		margin		-	-	-	-	-	-	-	-	-		-
	6FNWA_1	60	P	0.008	0.006	0.986	0.042	0.359	0.599	0.012	-1	0	1	1	0	0	0	0	1	-1	-2	1	-2	-1	1	1	0	-1	0	-1		margin		-	-	-	-	-	-	-	-	-		-
	6FNWA_2	46	F	0.138	0.001	0.862	0.101	0.596	0.303	0.012	0	1	0	-1	1	1	1	1	0	-2	-1	1	-2	1	-1	1	-1	-2	-1	-1		margin		-	-	-	-	-	-	-	-	-		-
	6FNWA_2	47	D	0.058	0	0.942	0.019	0.358	0.623	0.012	-1	2	2	0	0	1	0	-1	3	-3	-2	2	-1	-2	-2	1	-1	-2	0	-3		margin		-	-	-	-	-	-	-	-	-		-
	6FNWA_2	48	L	0.01	0.004	0.986	0.965	0.033	0.002	0.012	-2	-4	-1	-5	7	-5	-5	-5	-2	-1	4	-4	2	4	-4	-1	-3	-5	-2	-2		margin		-	-	-	-	-	-	-	-	-		-
	6FNWA_2	49	V	0.007	0.006	0.987	0.014	0.29	0.696	0.011	-2	0	-1	-2	0	0	-1	-3	0	-2	-2	2	-3	-4	5	1	1	-7	-4	-2		margin		-	-	-	-	-	-	-	-	-		-
	6FNWA_2	50	E	0.003	0.017	0.981	0.039	0.666	0.295	0.011	-2	1	5	-1	-1	1	-1	-1	3	-5	-3	2	-2	-4	-5	2	0	-4	-1	-5		margin		-	-	-	-	-	-	-	-	-		-
	6FNWA_2	51	L	0.001	0.146	0.853	0.985	0.014	0.001	0.011	-5	-6	-8	-7	-3	-7	-7	-7	-5	2	6	-7	0	-2	-6	-5	-4	-3	-4	0		hasPrediction		0.954	0.9602	1	0.8679	0.9769	0.9401	1	0.7732	0.934		L
	6FNWA_2	52	E	0.001	0.289	0.71	0.045	0.895	0.06	0.011	-4	4	-2	-4	-3	2	3	-6	0	-3	-4	3	-3	-6	-6	-1	2	-7	-4	-1		hasPrediction		0.0004	0.0002	0.0001	0.0039	0.001	0.001	0	0.0051	0.0015		-
	6FNWA_2	53	V	0.001	0.986	0.014	0.188	0.777	0.035	0.01	-2	0	-1	-1	-1	-2	1	-4	3	-1	-3	1	-3	-1	-7	3	2	-3	2	1		hasPrediction		0.0306	0.0008	0.0001	0.0162	0.0427	0.0357	0	0.0087	0.0169		-
	6FNWA_2	54	L	0	0.998	0.002	0.981	0.018	0.001	0.01	-6	-9	-6	-9	-5	-7	-8	-10	-6	3	6	-7	-1	2	-8	-7	-9	-5	-7	1		hasPrediction		0.0167	0.0001	0.0015	0.0024	0.0091	0.0145	0	0.0047	0.0061		-
	6FNWA_2	55	K	0	0.989	0.01	0.041	0.894	0.065	0.01	-3	1	2	3	-1	-1	1	-3	2	-1	-3	1	-4	-3	-5	1	1	-4	0	-1		hasPrediction		0.0003	0	0.0001	0	0.0001	0.0001	0	0.0008	0.0002		-
	6FNWA_2	56	L	0	0.937	0.063	0.984	0.015	0.001	0.01	-4	-10	-6	-8	0	-9	-9	-7	-6	4	5	-7	1	2	-9	-6	-6	1	-2	1		hasPrediction		0.0004	0	0.0002	0.0001	0.0006	0.0015	0	0	0.0003		-
	6FNWA_2	57	E	0.001	0.849	0.15	0.112	0.802	0.087	0.011	-1	1	0	1	0	-1	1	-1	1	-1	-3	-1	-2	-3	0	3	0	-1	1	-2		hasPrediction		0.0001	0	0.0001	0.0009	0	0.0001	0	0	0.0002		-
	6FNWA_2	58	L	0.001	0.302	0.697	0.121	0.599	0.28	0.011	-2	1	3	1	0	-1	0	2	2	-2	-2	-1	-1	-1	-2	1	-1	-1	1	-3		hasPrediction		0.0001	0	0.0003	0	0	0.0001	0	0	0.0001		-
	6FNWA_2	59	I	0.001	0.056	0.943	0.678	0.309	0.013	0.011	-1	-3	3	-2	7	-2	-2	-2	-1	0	-1	-3	-2	-1	-2	1	2	0	-2	-1		hasPrediction		0.0003	0.0001	0.0007	0.0008	0.0001	0.0018	0	0	0.0005		-
	6FNWA_2	60	P	0.008	0.006	0.986	0.042	0.359	0.599	0.012	-1	0	1	1	0	0	0	0	1	-1	-2	1	-2	-1	1	1	0	-1	0	-1		hasPrediction		0.0016	0.0003	0.0012	0.0026	0	0.0003	0	0	0.0008		-
	6FNWA_2	61	D	0.014	0.002	0.984	0.088	0.289	0.623	0.012	-1	-2	0	1	0	-1	0	-1	-1	2	1	-1	0	1	-1	0	0	0	-2	0		hasPrediction		0.0006	0.0005	0.0013	0.0015	0.0002	0.0014	0	0	0.0007		-
	6FNWA_2	62	V	0.016	0.001	0.983	0.195	0.494	0.311	0.012	-1	0	0	1	-1	0	0	-1	0	0	1	0	0	-1	0	1	1	-1	-1	0		hasPrediction		0.0005	0.0011	0.0036	0.0005	0.0007	0.0014	0	0	0.001		-
	6FNWA_2	63	T	0.022	0.002	0.976	0.082	0.412	0.506	0.012	0	-1	0	1	0	0	1	-1	0	1	-1	0	-1	0	-2	1	1	0	-2	0		hasPrediction		0.0027	0.0019	0.0018	0.0039	0.0014	0.0031	0	0	0.0019		-
	6FNWA_2	64	I	0.058	0.003	0.939	0.834	0.148	0.018	0.012	-2	-5	-1	0	-1	-4	-2	-2	-2	3	3	-4	1	2	-1	-2	-2	-1	-2	1		hasPrediction		0.0005	0	0.0008	0.0002	0.0006	0.0037	0	0	0.0007		-
	6FNWA_2	65	P	0.215	0.004	0.781	0.417	0.512	0.071	0.012	0	-1	-1	0	0	0	0	-2	0	1	1	-2	-1	0	2	0	-1	-1	-1	0		hasPrediction		0.003	0.0017	0.0007	0.002	0.0008	0.0022	0	0	0.0013		-
	6FNWA_2	66	P	0.51	0	0.489	0.009	0.226	0.765	0.012	0	0	0	1	-1	2	1	-1	0	-2	-1	1	-1	-2	1	1	0	-2	0	-2		hasPrediction		0.0006	0.0002	0.0004	0.0089	0.0004	0.0009	0	0	0.0014		-
	6FNWA_2	67	S	0.53	0.001	0.469	0.541	0.415	0.044	0.012	1	-2	-1	0	1	-1	-1	-1	-1	2	1	-2	1	1	-1	1	0	1	-1	0		hasPrediction		0.0001	0	0.0001	0.0002	0	0.0002	0	0	0.0001		-
	6FNWA_2	68	I	0.5	0.004	0.496	0.957	0.038	0.004	0.013	-1	-3	-4	-4	-2	-5	-5	-3	-5	3	4	-4	1	4	-4	-1	-2	-1	-3	1		hasPrediction		0.0002	0.0001	0.0001	0.0009	0.0003	0.0013	0	0	0.0004		-
	6FNWA_2	69	A	0.177	0	0.823	0.042	0.417	0.54	0.013	0	1	0	-2	0	1	0	0	0	-2	-1	1	0	0	-1	1	0	-2	-1	-2		hasPrediction		0.0001	0.0001	0	0	0	0.0004	0	0	0.0001		-
	6FNWA_2	70	Q	0.052	0	0.948	0.012	0.232	0.756	0.012	-1	0	2	0	0	1	0	0	2	-2	-1	2	-1	-1	-3	1	0	-2	0	-3		hasPrediction		0.0027	0	0.0001	0.0076	0.0004	0.0005	0	0	0.0014		-
	6FNWA_2	71	L	0.002	0.001	0.996	0.939	0.057	0.003	0.012	-1	-4	0	-6	7	-3	-7	-4	-1	-1	3	-4	2	3	-3	0	-1	-1	-1	-2		hasPrediction		0.0577	0.0036	0.0029	0.0246	0.0178	0.009	0	0.0006	0.0145		-
	6FNWA_2	72	T	0.003	0.001	0.996	0.012	0.239	0.749	0.012	-2	0	-1	-2	-1	1	-1	-3	1	-3	-3	2	-2	-3	5	1	1	-4	-1	-2		hasPrediction		0.002	0.0026	0	0.0003	0.0016	0.002	0	0.0007	0.0012		-
	6FNWA_2	73	G	0.001	0.002	0.997	0.115	0.697	0.188	0.011	-2	1	4	-2	-1	2	-2	-1	3	-6	-3	2	-3	-2	-4	2	0	-2	-1	-3		hasPrediction		0.0381	0.0064	0	0.0003	0.0529	0.0069	0	0.0005	0.0131		-
	6FNWA_2	74	L	0	0.009	0.991	0.982	0.017	0.001	0.011	-6	-6	-8	-10	-5	-10	-8	-9	-8	2	7	-9	0	-3	-9	-5	-7	-8	-6	0		margin		-	-	-	-	-	-	-	-	-		L
	6FNWA_2	75	K	0	0.061	0.939	0.032	0.595	0.373	0.011	-3	4	-2	-2	-3	2	3	-7	1	-3	-4	3	-5	-5	-5	-1	2	-4	-5	-2		margin		-	-	-	-	-	-	-	-	-		-
	6FNWA_2	76	E	0	0.987	0.012	0.096	0.851	0.054	0.011	-2	0	0	-1	-2	0	2	-4	3	0	-3	1	-2	-1	-7	2	2	-3	1	0		margin		-	-	-	-	-	-	-	-	-		-
	6FNWA_2	77	L	0	0.998	0.002	0.981	0.018	0.001	0.011	-7	-9	-7	-9	-5	-10	-8	-10	-6	3	6	-7	0	1	-10	-7	-9	-4	-5	1		margin		-	-	-	-	-	-	-	-	-		-
	6FNWA_2	78	W	0	0.989	0.011	0.222	0.767	0.011	0.011	-2	0	3	3	-1	-2	0	-3	2	0	-3	1	-3	-3	-5	2	1	-1	0	-1		margin		-	-	-	-	-	-	-	-	-		-
	6FNWA_2	79	L	0	0.948	0.051	0.984	0.015	0.001	0.011	-3	-7	-6	-9	0	-7	-9	-6	-4	4	5	-7	1	2	-7	-5	-4	-2	-2	2		margin		-	-	-	-	-	-	-	-	-		-
	6FNWA_2	80	Y	0.002	0.866	0.132	0.223	0.742	0.035	0.011	-1	1	1	1	-1	-1	1	-1	2	-2	-2	-1	-3	-2	-1	3	1	-1	0	-2		margin		-	-	-	-	-	-	-	-	-		-
	6FNWA_2	81	H	0.009	0.6	0.392	0.197	0.585	0.218	0.012	-2	0	2	1	0	-1	0	2	2	-2	-2	-1	-1	0	-2	1	-1	1	1	-2		margin		-	-	-	-	-	-	-	-	-		-
	6FNWA_2	82	T	0.027	0.175	0.798	0.664	0.316	0.02	0.013	-2	-1	4	0	7	-3	-3	-2	0	-1	-1	-2	0	-2	-2	1	0	-1	-1	0		margin		-	-	-	-	-	-	-	-	-		-
	6FNWA_2	83	A	0.144	0.019	0.837	0.165	0.388	0.447	0.015	-1	1	1	1	0	0	0	0	1	-1	-1	0	-1	0	1	1	0	-1	1	-1		margin		-	-	-	-	-	-	-	-	-		-
	6FNWA_3	69	A	0.177	0	0.823	0.042	0.417	0.54	0.013	0	1	0	-2	0	1	0	0	0	-2	-1	1	0	0	-1	1	0	-2	-1	-2		margin		-	-	-	-	-	-	-	-	-		-
	6FNWA_3	70	Q	0.052	0	0.948	0.012	0.232	0.756	0.012	-1	0	2	0	0	1	0	0	2	-2	-1	2	-1	-1	-3	1	0	-2	0	-3		margin		-	-	-	-	-	-	-	-	-		-
	6FNWA_3	71	L	0.002	0.001	0.996	0.939	0.057	0.003	0.012	-1	-4	0	-6	7	-3	-7	-4	-1	-1	3	-4	2	3	-3	0	-1	-1	-1	-2		margin		-	-	-	-	-	-	-	-	-		-
	6FNWA_3	72	T	0.003	0.001	0.996	0.012	0.239	0.749	0.012	-2	0	-1	-2	-1	1	-1	-3	1	-3	-3	2	-2	-3	5	1	1	-4	-1	-2		margin		-	-	-	-	-	-	-	-	-		-
	6FNWA_3	73	G	0.001	0.002	0.997	0.115	0.697	0.188	0.011	-2	1	4	-2	-1	2	-2	-1	3	-6	-3	2	-3	-2	-4	2	0	-2	-1	-3		margin		-	-	-	-	-	-	-	-	-		-
	6FNWA_3	74	L	0	0.009	0.991	0.982	0.017	0.001	0.011	-6	-6	-8	-10	-5	-10	-8	-9	-8	2	7	-9	0	-3	-9	-5	-7	-8	-6	0		hasPrediction		0.8908	0.9713	1	0.9007	0.8981	0.9347	1	0.9099	0.9382		L
	6FNWA_3	75	K	0	0.061	0.939	0.032	0.595	0.373	0.011	-3	4	-2	-2	-3	2	3	-7	1	-3	-4	3	-5	-5	-5	-1	2	-4	-5	-2		hasPrediction		0.0005	0.0007	0.0001	0.0038	0.001	0.0015	0	0.0101	0.0022		-
	6FNWA_3	76	E	0	0.987	0.012	0.096	0.851	0.054	0.011	-2	0	0	-1	-2	0	2	-4	3	0	-3	1	-2	-1	-7	2	2	-3	1	0		hasPrediction		0.0922	0.0006	0.0001	0.069	0.0264	0.0176	0	0.0268	0.0291		-
	6FNWA_3	77	L	0	0.998	0.002	0.981	0.018	0.001	0.011	-7	-9	-7	-9	-5	-10	-8	-10	-6	3	6	-7	0	1	-10	-7	-9	-4	-5	1		hasPrediction		0.0076	0.0001	0.0036	0.0144	0.0027	0.0056	0	0.0171	0.0064		-
	6FNWA_3	78	W	0	0.989	0.011	0.222	0.767	0.011	0.011	-2	0	3	3	-1	-2	0	-3	2	0	-3	1	-3	-3	-5	2	1	-1	0	-1		hasPrediction		0.0004	0	0	0.0002	0	0.0001	0	0.0003	0.0001		-
	6FNWA_3	79	L	0	0.948	0.051	0.984	0.015	0.001	0.011	-3	-7	-6	-9	0	-7	-9	-6	-4	4	5	-7	1	2	-7	-5	-4	-2	-2	2		hasPrediction		0.0004	0	0.0002	0.0003	0.0005	0.001	0	0.0002	0.0003		-
	6FNWA_3	80	Y	0.002	0.866	0.132	0.223	0.742	0.035	0.011	-1	1	1	1	-1	-1	1	-1	2	-2	-2	-1	-3	-2	-1	3	1	-1	0	-2		hasPrediction		0.0004	0	0.0002	0.0014	0	0.0001	0	0	0.0003		-
	6FNWA_3	81	H	0.009	0.6	0.392	0.197	0.585	0.218	0.012	-2	0	2	1	0	-1	0	2	2	-2	-2	-1	-1	0	-2	1	-1	1	1	-2		hasPrediction		0.0002	0.0001	0.0004	0.0004	0	0.0001	0	0	0.0001		-
	6FNWA_3	82	T	0.027	0.175	0.798	0.664	0.316	0.02	0.013	-2	-1	4	0	7	-3	-3	-2	0	-1	-1	-2	0	-2	-2	1	0	-1	-1	0		hasPrediction		0.0005	0.0002	0.0012	0.0004	0	0.0002	0	0	0.0003		-
	6FNWA_3	83	A	0.144	0.019	0.837	0.165	0.388	0.447	0.015	-1	1	1	1	0	0	0	0	1	-1	-1	0	-1	0	1	1	0	-1	1	-1		hasPrediction		0.0053	0.0058	0.0024	0.0072	0.0001	0.0008	0	0	0.0027		-
	6FNWA_3	84	A	0.185	0.01	0.805	0.202	0.358	0.44	0.016	-1	-1	1	0	0	0	0	0	0	1	1	0	0	0	-1	0	0	-2	-1	0		hasPrediction		0.0017	0.0024	0.0023	0.004	0	0.0003	0	0.0001	0.0013		-
	6FNWA_3	85	K	0.228	0.008	0.764	0.058	0.272	0.67	0.016	-1	-1	0	0	-1	0	0	-1	-1	2	1	0	1	0	0	0	1	-2	-1	1		hasPrediction		0.0084	0.0035	0.0166	0.0019	0.0006	0.0016	0	0	0.0041		-
	6FNWA_3	86	I	0.231	0.003	0.766	0.15	0.454	0.396	0.015	0	0	0	1	-2	0	1	0	0	0	-1	0	-1	-1	0	1	1	-3	0	-1		hasPrediction		0.0018	0.0092	0.0058	0.0021	0.0003	0.0013	0	0	0.0026		-
	6FNWA_3	87	E	0.269	0.002	0.729	0.037	0.351	0.612	0.014	0	-1	0	1	-2	-1	0	0	0	1	0	0	-1	0	-1	1	0	-1	0	0		hasPrediction		0.0028	0.0012	0.0034	0.0114	0.0009	0.0024	0	0.0001	0.0028		-
	6FNWA_3	88	A	0.551	0.002	0.447	0.698	0.233	0.069	0.014	-1	-3	0	0	-1	-2	-1	-1	-1	2	2	-2	0	2	-1	0	-1	-1	-2	0		hasPrediction		0.0056	0.0008	0.0015	0.0025	0.0022	0.0044	0	0	0.0021		-
	6FNWA_3	89	P	0.714	0.001	0.285	0.146	0.382	0.472	0.013	0	0	0	0	-1	0	0	-1	-1	0	1	0	-1	0	2	1	-1	-1	-1	-1		hasPrediction		0.0086	0.003	0.0012	0.0142	0.0022	0.0019	0	0	0.0039		-
	6FNWA_3	90	A	0.781	0.001	0.218	0.17	0.431	0.399	0.013	0	0	1	1	0	0	1	-1	1	-1	0	0	-1	0	-2	1	0	-2	0	-1		hasPrediction		0.0016	0.0006	0.0006	0.0017	0.0015	0.001	0	0	0.0009		-
	6FNWA_3	91	L	0.83	0	0.169	0.808	0.169	0.022	0.013	1	-2	-1	-1	1	-1	-1	0	-1	2	2	-2	0	1	-1	0	-1	-1	-1	0		hasPrediction		0.0008	0	0.0003	0.001	0.0007	0.0005	0	0.0001	0.0004		-
	6FNWA_3	92	A	0.753	0.001	0.246	0.84	0.146	0.014	0.013	0	-1	-1	-2	0	-1	-1	-3	-2	2	3	-2	1	4	-3	-1	-1	-2	-3	0		hasPrediction		0.001	0.0003	0.0003	0.0007	0.0019	0.0018	0	0	0.0008		-
	6FNWA_3	93	F	0.655	0.001	0.344	0.135	0.435	0.43	0.012	0	1	0	0	1	1	0	0	1	-1	-1	1	-1	0	0	1	0	-1	-1	-1		hasPrediction		0.0009	0.0003	0.0001	0.001	0.0007	0.0011	0	0	0.0005		-
	6FNWA_3	94	L	0.606	0.003	0.391	0.126	0.542	0.331	0.012	-1	1	2	-1	-1	0	-1	0	3	-2	0	1	-1	0	-2	1	0	-2	0	-2		hasPrediction		0.0041	0.0002	0.0002	0.0258	0.0047	0.0012	0	0.0085	0.0056		-
	6FNWA_3	95	R	0.012	0.002	0.985	0.657	0.323	0.019	0.012	-1	-4	0	-4	6	-2	-5	-2	-2	-1	3	-3	2	2	-1	0	-2	-2	-2	-2		hasPrediction		0.0257	0.0287	0.0054	0.0418	0.0301	0.0166	0	0.0356	0.023		-
	6FNWA_3	96	E	0.006	0.001	0.993	0.009	0.17	0.821	0.012	-3	1	0	-2	-2	1	-1	-3	1	-3	-3	1	-3	-5	5	1	1	-6	-2	-2		hasPrediction		0.0167	0.0122	0.0001	0.0018	0.017	0.0063	0	0.0083	0.0078		-
	6FNWA_3	97	N	0.002	0.005	0.994	0.101	0.731	0.167	0.012	-2	2	5	-2	0	1	-1	-1	3	-4	-3	1	-2	-2	-4	2	0	-7	-1	-3		hasPrediction		0.0343	0.0104	0.0001	0.0363	0.0899	0.0179	0	0.0207	0.0262		-
	6FNWA_3	98	L	0.001	0.124	0.876	0.985	0.014	0.001	0.011	-5	-7	-7	-7	-4	-8	-9	-9	-7	2	6	-7	-1	-2	-6	-6	-6	-5	-5	0		margin		-	-	-	-	-	-	-	-	-		L
	6FNWA_3	99	R	0.001	0.278	0.721	0.037	0.712	0.251	0.011	-4	3	-1	-3	-3	2	3	-4	1	-2	-4	3	-3	-5	-6	0	2	-4	-4	-1		margin		-	-	-	-	-	-	-	-	-		-
	6FNWA_3	100	A	0.001	0.98	0.019	0.342	0.633	0.025	0.011	-2	0	0	-1	0	0	1	-4	3	-1	-2	1	-2	-2	-6	2	1	-2	2	0		margin		-	-	-	-	-	-	-	-	-		-
	6FNWA_3	101	L	0.001	0.995	0.004	0.981	0.018	0.001	0.011	-5	-6	-4	-7	-3	-4	-6	-8	-6	3	6	-7	-1	2	-8	-5	-5	-6	-4	1		margin		-	-	-	-	-	-	-	-	-		-
	6FNWA_3	102	H	0.001	0.983	0.016	0.201	0.777	0.023	0.011	-2	0	2	3	0	0	1	-2	2	-1	-3	1	-2	-1	-5	2	1	-5	0	0		margin		-	-	-	-	-	-	-	-	-		-
	6FNWA_3	103	I	0	0.858	0.142	0.978	0.02	0.002	0.011	-3	-6	-5	-6	-1	-6	-9	-7	-5	4	5	-7	2	2	-6	-4	-4	1	-3	2		margin		-	-	-	-	-	-	-	-	-		-
	6FNWA_3	104	K	0.002	0.852	0.146	0.055	0.632	0.314	0.011	-1	1	1	1	0	0	0	-1	1	-2	-3	0	-2	-1	0	3	0	0	0	-2		margin		-	-	-	-	-	-	-	-	-		-
	6FNWA_3	105	F	0.002	0.59	0.408	0.331	0.532	0.137	0.011	-1	0	2	1	1	0	0	2	2	-2	-2	0	-2	0	-2	1	-2	0	0	-2		margin		-	-	-	-	-	-	-	-	-		-
	6FNWA_3	106	T	0.002	0.217	0.781	0.393	0.529	0.078	0.011	-2	-2	3	-1	6	-3	-1	-2	0	-1	-2	-2	0	0	-1	1	2	-1	0	-1		margin		-	-	-	-	-	-	-	-	-		-
	6FNWA_3	107	D	0.005	0.073	0.921	0.052	0.496	0.452	0.011	-1	0	1	1	0	0	0	0	1	-1	-2	0	-1	0	0	1	0	-2	0	-1		margin		-	-	-	-	-	-	-	-	-		-
	6FNWA_4	93	F	0.655	0.001	0.344	0.135	0.435	0.43	0.012	0	1	0	0	1	1	0	0	1	-1	-1	1	-1	0	0	1	0	-1	-1	-1		margin		-	-	-	-	-	-	-	-	-		-
	6FNWA_4	94	L	0.606	0.003	0.391	0.126	0.542	0.331	0.012	-1	1	2	-1	-1	0	-1	0	3	-2	0	1	-1	0	-2	1	0	-2	0	-2		margin		-	-	-	-	-	-	-	-	-		-
	6FNWA_4	95	R	0.012	0.002	0.985	0.657	0.323	0.019	0.012	-1	-4	0	-4	6	-2	-5	-2	-2	-1	3	-3	2	2	-1	0	-2	-2	-2	-2		margin		-	-	-	-	-	-	-	-	-		-
	6FNWA_4	96	E	0.006	0.001	0.993	0.009	0.17	0.821	0.012	-3	1	0	-2	-2	1	-1	-3	1	-3	-3	1	-3	-5	5	1	1	-6	-2	-2		margin		-	-	-	-	-	-	-	-	-		-
	6FNWA_4	97	N	0.002	0.005	0.994	0.101	0.731	0.167	0.012	-2	2	5	-2	0	1	-1	-1	3	-4	-3	1	-2	-2	-4	2	0	-7	-1	-3		margin		-	-	-	-	-	-	-	-	-		-
	6FNWA_4	98	L	0.001	0.124	0.876	0.985	0.014	0.001	0.011	-5	-7	-7	-7	-4	-8	-9	-9	-7	2	6	-7	-1	-2	-6	-6	-6	-5	-5	0		hasPrediction		0.864	0.9577	1	0.8489	0.9194	0.9265	1	0.8196	0.917		L
	6FNWA_4	99	R	0.001	0.278	0.721	0.037	0.712	0.251	0.011	-4	3	-1	-3	-3	2	3	-4	1	-2	-4	3	-3	-5	-6	0	2	-4	-4	-1		hasPrediction		0.0014	0.0013	0.0003	0.0037	0.0016	0.002	0	0.0018	0.0015		-
	6FNWA_4	100	A	0.001	0.98	0.019	0.342	0.633	0.025	0.011	-2	0	0	-1	0	0	1	-4	3	-1	-2	1	-2	-2	-6	2	1	-2	2	0		hasPrediction		0.0194	0.0008	0.0001	0.0439	0.1157	0.051	0	0.0429	0.0342		-
	6FNWA_4	101	L	0.001	0.995	0.004	0.981	0.018	0.001	0.011	-5	-6	-4	-7	-3	-4	-6	-8	-6	3	6	-7	-1	2	-8	-5	-5	-6	-4	1		hasPrediction		0.0036	0.0001	0.0004	0.0094	0.0043	0.0022	0	0.0139	0.0042		-
	6FNWA_4	102	H	0.001	0.983	0.016	0.201	0.777	0.023	0.011	-2	0	2	3	0	0	1	-2	2	-1	-3	1	-2	-1	-5	2	1	-5	0	0		hasPrediction		0.0004	0.0001	0.0001	0.0003	0.0003	0.0002	0	0.0005	0.0002		-
	6FNWA_4	103	I	0	0.858	0.142	0.978	0.02	0.002	0.011	-3	-6	-5	-6	-1	-6	-9	-7	-5	4	5	-7	2	2	-6	-4	-4	1	-3	2		hasPrediction		0.0012	0	0.0004	0.0012	0.0023	0.0028	0	0.0007	0.0011		-
	6FNWA_4	104	K	0.002	0.852	0.146	0.055	0.632	0.314	0.011	-1	1	1	1	0	0	0	-1	1	-2	-3	0	-2	-1	0	3	0	0	0	-2		hasPrediction		0.001	0.0001	0.0004	0.0012	0	0.0001	0	0	0.0003		-
	6FNWA_4	105	F	0.002	0.59	0.408	0.331	0.532	0.137	0.011	-1	0	2	1	1	0	0	2	2	-2	-2	0	-2	0	-2	1	-2	0	0	-2		hasPrediction		0.0005	0.0003	0.0009	0.0007	0	0.0003	0	0	0.0003		-
	6FNWA_4	106	T	0.002	0.217	0.781	0.393	0.529	0.078	0.011	-2	-2	3	-1	6	-3	-1	-2	0	-1	-2	-2	0	0	-1	1	2	-1	0	-1		hasPrediction		0.0009	0.0004	0.0011	0.0009	0	0.0005	0	0	0.0005		-
	6FNWA_4	107	D	0.005	0.073	0.921	0.052	0.496	0.452	0.011	-1	0	1	1	0	0	0	0	1	-1	-2	0	-1	0	0	1	0	-2	0	-1		hasPrediction		0.0007	0.0007	0.0019	0.0003	0	0.0003	0	0	0.0005		-
	6FNWA_4	108	I	0.028	0.012	0.96	0.591	0.37	0.039	0.011	-1	-2	-1	0	-1	-1	-1	-2	-2	2	2	-1	1	1	-2	0	0	-1	-1	1		hasPrediction		0.0032	0.0015	0.003	0.0168	0.0005	0.0022	0	0	0.0034		-
	6FNWA_4	109	K	0.031	0.001	0.968	0.011	0.166	0.822	0.011	-1	0	0	1	-1	0	1	-1	0	-1	-1	1	-1	-2	0	1	1	-1	-2	-1		hasPrediction		0.0004	0.0011	0.0048	0.0007	0.0003	0.0015	0	0	0.0011		-
	6FNWA_4	110	E	0.066	0	0.933	0.061	0.546	0.393	0.011	0	0	0	2	0	0	1	0	0	0	-2	-1	-1	-2	-1	1	0	0	-1	0		hasPrediction		0.0018	0.0015	0.0027	0.0288	0.0006	0.0023	0	0	0.0047		-
	6FNWA_4	111	I	0.493	0.003	0.504	0.935	0.06	0.005	0.011	-2	-3	-1	-1	-1	-2	-2	-2	-3	3	3	-3	1	3	-2	-1	-2	-1	-1	1		hasPrediction		0.0007	0.0001	0.0011	0.0003	0.0009	0.0027	0	0	0.0007		-
	6FNWA_4	112	P	0.579	0.002	0.419	0.377	0.515	0.108	0.011	0	0	0	0	1	-1	0	0	-1	0	0	-1	-1	0	2	0	0	-2	-1	0		hasPrediction		0.0043	0.004	0.0009	0.0054	0.0009	0.0017	0	0	0.0021		-
	6FNWA_4	113	L	0.704	0.001	0.295	0.086	0.489	0.426	0.011	0	0	0	1	-1	1	1	-1	0	-1	0	0	0	-1	0	1	0	-2	-1	-1		hasPrediction		0.0015	0.0002	0.0005	0.0049	0.0004	0.001	0	0	0.0011		-
	6FNWA_4	114	W	0.708	0.001	0.291	0.608	0.369	0.023	0.011	1	-1	0	0	1	-1	-1	-1	0	1	0	-1	0	1	-1	0	-1	2	-1	0		hasPrediction		0.0001	0	0.0001	0.0002	0.0001	0.0002	0	0	0.0001		-
	6FNWA_4	115	I	0.586	0.002	0.412	0.962	0.035	0.002	0.011	-1	-4	-4	-3	-1	-4	-4	-4	-4	3	4	-3	1	4	-4	-2	-2	0	-2	1		hasPrediction		0.0002	0.0001	0.0002	0.0004	0.0008	0.0017	0	0	0.0004		-
	6FNWA_4	116	Y	0.265	0	0.735	0.069	0.551	0.379	0.011	0	1	0	-2	0	0	0	0	0	0	-1	1	-1	0	-1	1	0	-2	-1	-1		hasPrediction		0.0001	0.0001	0.0001	0.0001	0	0.0005	0	0	0.0001		-
	6FNWA_4	117	S	0.11	0.001	0.889	0.041	0.426	0.533	0.011	-1	1	2	-1	0	1	0	0	2	-2	-1	1	-1	-1	-2	1	0	-2	0	-2		hasPrediction		0.0005	0	0.0001	0.0084	0.0003	0.0006	0	0.0011	0.0014		-
	6FNWA_4	118	L	0.006	0.002	0.992	0.948	0.049	0.003	0.011	-1	-3	1	-6	7	-3	-5	-3	-1	-1	3	-3	2	3	-2	-1	-2	1	-2	-3		hasPrediction		0.036	0.0045	0.002	0.0385	0.0183	0.0138	0	0.016	0.0161		-
	6FNWA_4	119	K	0.005	0.002	0.993	0.007	0.166	0.827	0.011	-2	1	0	-2	-3	0	0	-3	1	-3	-3	2	-3	-4	5	1	1	-3	-3	-3		hasPrediction		0.0046	0.0059	0.0001	0.0008	0.0063	0.0039	0	0.0033	0.0031		-
	6FNWA_4	120	T	0.003	0.005	0.993	0.091	0.774	0.135	0.011	-2	1	4	-1	-1	1	-1	-1	3	-6	-3	2	-2	-3	-4	2	1	-5	-2	-3		hasPrediction		0.0163	0.0064	0.0001	0.0001	0.0425	0.0061	0	0.0092	0.0101		-
	6FNWA_4	121	L	0	0.042	0.958	0.985	0.014	0.001	0.011	-7	-8	-6	-11	-3	-8	-8	-10	-7	2	6	-9	0	-3	-7	-7	-6	-6	-6	1		margin		-	-	-	-	-	-	-	-	-		L
	6FNWA_4	122	E	0	0.123	0.877	0.044	0.791	0.165	0.011	-4	3	-2	-3	-3	3	3	-6	1	-2	-4	3	-4	-4	-6	-1	2	-4	-4	-1		margin		-	-	-	-	-	-	-	-	-		-
	6FNWA_4	123	E	0.001	0.988	0.012	0.098	0.854	0.048	0.011	-3	0	0	0	0	-1	2	-4	3	-1	-4	1	-2	-1	-6	2	2	-2	0	0		margin		-	-	-	-	-	-	-	-	-		-
	6FNWA_4	124	L	0	0.997	0.002	0.979	0.02	0.001	0.011	-5	-8	-8	-10	-7	-10	-7	-9	-7	3	6	-7	-1	2	-9	-7	-6	-5	-4	1		margin		-	-	-	-	-	-	-	-	-		-
	6FNWA_4	125	H	0	0.985	0.015	0.147	0.825	0.028	0.011	-3	1	2	3	-1	-1	1	-3	2	-2	-3	0	-3	-3	-5	2	1	-2	1	-1		margin		-	-	-	-	-	-	-	-	-		-
	6FNWA_4	126	L	0	0.908	0.091	0.979	0.02	0.001	0.011	-3	-8	-6	-8	0	-7	-9	-7	-3	4	5	-7	2	2	-7	-6	-4	-2	-2	2		margin		-	-	-	-	-	-	-	-	-		-
	6FNWA_4	127	T	0.001	0.825	0.174	0.265	0.657	0.078	0.012	-1	1	1	1	-1	0	0	0	1	-1	-2	0	-3	-1	0	3	1	-1	0	-1		margin		-	-	-	-	-	-	-	-	-		-
	6FNWA_4	128	G	0.001	0.432	0.567	0.301	0.443	0.255	0.014	-1	1	2	1	1	0	-1	2	2	-2	-2	-1	-2	0	-2	1	-1	0	1	-3		margin		-	-	-	-	-	-	-	-	-		-
	6FNWA_4	129	N	0.002	0.204	0.794	0.417	0.437	0.146	0.017	-2	-1	4	-2	7	-2	-2	-3	-1	-1	-1	-2	-1	-1	-2	1	1	-2	-1	0		margin		-	-	-	-	-	-	-	-	-		-
	6FNWA_4	130	L	0.026	0.105	0.869	0.19	0.451	0.359	0.02	-1	0	1	0	1	1	0	0	1	0	-1	1	-1	0	1	1	0	-1	0	-1		margin		-	-	-	-	-	-	-	-	-		-
	6FNWA_5	116	Y	0.265	0	0.735	0.069	0.551	0.379	0.011	0	1	0	-2	0	0	0	0	0	0	-1	1	-1	0	-1	1	0	-2	-1	-1		margin		-	-	-	-	-	-	-	-	-		-
	6FNWA_5	117	S	0.11	0.001	0.889	0.041	0.426	0.533	0.011	-1	1	2	-1	0	1	0	0	2	-2	-1	1	-1	-1	-2	1	0	-2	0	-2		margin		-	-	-	-	-	-	-	-	-		-
	6FNWA_5	118	L	0.006	0.002	0.992	0.948	0.049	0.003	0.011	-1	-3	1	-6	7	-3	-5	-3	-1	-1	3	-3	2	3	-2	-1	-2	1	-2	-3		margin		-	-	-	-	-	-	-	-	-		-
	6FNWA_5	119	K	0.005	0.002	0.993	0.007	0.166	0.827	0.011	-2	1	0	-2	-3	0	0	-3	1	-3	-3	2	-3	-4	5	1	1	-3	-3	-3		margin		-	-	-	-	-	-	-	-	-		-
	6FNWA_5	120	T	0.003	0.005	0.993	0.091	0.774	0.135	0.011	-2	1	4	-1	-1	1	-1	-1	3	-6	-3	2	-2	-3	-4	2	1	-5	-2	-3		margin		-	-	-	-	-	-	-	-	-		-
	6FNWA_5	121	L	0	0.042	0.958	0.985	0.014	0.001	0.011	-7	-8	-6	-11	-3	-8	-8	-10	-7	2	6	-9	0	-3	-7	-7	-6	-6	-6	1		hasPrediction		0.8982	0.9677	1	0.8569	0.9248	0.9358	0.9999	0.928	0.9389		L
	6FNWA_5	122	E	0	0.123	0.877	0.044	0.791	0.165	0.011	-4	3	-2	-3	-3	3	3	-6	1	-2	-4	3	-4	-4	-6	-1	2	-4	-4	-1		hasPrediction		0.0002	0.0004	0.0002	0.0016	0.0013	0.0014	0	0.0073	0.0015		-
	6FNWA_5	123	E	0.001	0.988	0.012	0.098	0.854	0.048	0.011	-3	0	0	0	0	-1	2	-4	3	-1	-4	1	-2	-1	-6	2	2	-2	0	0		hasPrediction		0.103	0.0012	0.0001	0.0153	0.0552	0.0337	0	0.0165	0.0281		-
	6FNWA_5	124	L	0	0.997	0.002	0.979	0.02	0.001	0.011	-5	-8	-8	-10	-7	-10	-7	-9	-7	3	6	-7	-1	2	-9	-7	-6	-5	-4	1		hasPrediction		0.0041	0.0001	0.0027	0.0066	0.0019	0.004	0	0.0035	0.0029		-
	6FNWA_5	125	H	0	0.985	0.015	0.147	0.825	0.028	0.011	-3	1	2	3	-1	-1	1	-3	2	-2	-3	0	-3	-3	-5	2	1	-2	1	-1		hasPrediction		0.0005	0	0	0.0004	0.0001	0.0001	0	0.0009	0.0003		-
	6FNWA_5	126	L	0	0.908	0.091	0.979	0.02	0.001	0.011	-3	-8	-6	-8	0	-7	-9	-7	-3	4	5	-7	2	2	-7	-6	-4	-2	-2	2		hasPrediction		0.0004	0	0.0003	0.0024	0.0003	0.0009	0	0.0041	0.0011		-
	6FNWA_5	127	T	0.001	0.825	0.174	0.265	0.657	0.078	0.012	-1	1	1	1	-1	0	0	0	1	-1	-2	0	-3	-1	0	3	1	-1	0	-1		hasPrediction		0.0006	0.0001	0.0003	0.0047	0.0001	0.0002	0	0.0002	0.0008		-
	6FNWA_5	128	G	0.001	0.432	0.567	0.301	0.443	0.255	0.014	-1	1	2	1	1	0	-1	2	2	-2	-2	-1	-2	0	-2	1	-1	0	1	-3		hasPrediction		0.0004	0.0001	0.0006	0.0014	0	0.0002	0	0	0.0003		-
	6FNWA_5	129	N	0.002	0.204	0.794	0.417	0.437	0.146	0.017	-2	-1	4	-2	7	-2	-2	-3	-1	-1	-1	-2	-1	-1	-2	1	1	-2	-1	0		hasPrediction		0.0012	0.0004	0.0009	0.0072	0	0.0003	0	0.0001	0.0012		-
	6FNWA_5	130	L	0.026	0.105	0.869	0.19	0.451	0.359	0.02	-1	0	1	0	1	1	0	0	1	0	-1	1	-1	0	1	1	0	-1	0	-1		hasPrediction		0.0022	0.0032	0.0022	0	0	0.0004	0	0	0.001		-
	6FNWA_5	131	S	0.019	0.023	0.958	0.213	0.356	0.431	0.023	-1	-1	0	0	0	0	-1	-1	-1	2	1	0	0	1	-1	0	-1	1	-1	0		hasPrediction		0.0034	0.0042	0.0041	0.0014	0.0001	0.0008	0	0	0.0018		-
	6FNWA_5	132	A	0.042	0.009	0.95	0.16	0.304	0.536	0.024	-1	-1	0	0	0	0	0	-1	-1	1	1	0	0	0	-1	1	1	-2	-1	0		hasPrediction		0.0163	0.0082	0.0131	0.0105	0.0004	0.0008	0	0	0.0062		-
	6FNWA_5	133	E	0.107	0.006	0.887	0.049	0.265	0.686	0.024	-1	-1	1	2	-1	0	1	-1	0	0	-2	-1	-2	-1	0	1	2	-2	-1	-1		hasPrediction		0.0008	0.0027	0.0069	0.0011	0.0001	0.0008	0	0	0.0015		-
	6FNWA_5	134	N	0.14	0.003	0.857	0.107	0.285	0.608	0.02	-1	-1	1	3	0	0	1	0	0	-1	-1	-1	-1	-1	0	1	0	0	-1	-2		hasPrediction		0.0044	0.0083	0.0085	0.0394	0.001	0.0046	0	0	0.0083		-
	6FNWA_5	135	N	0.305	0.004	0.691	0.249	0.4	0.352	0.017	0	-1	1	1	-1	0	1	1	0	-1	-1	-1	-1	-1	-1	1	0	-2	-1	-1		hasPrediction		0.002	0.002	0.0093	0.0005	0.0004	0.0011	0	0	0.0019		-
	6FNWA_5	136	R	0.633	0.009	0.358	0.246	0.478	0.276	0.014	1	-1	0	1	1	-1	0	0	0	0	0	-1	0	0	0	1	0	1	-1	0		hasPrediction		0.0022	0.0017	0.0064	0.0037	0.0003	0.001	0	0.0001	0.0019		-
	6FNWA_5	137	Y	0.722	0.014	0.264	0.265	0.45	0.284	0.012	-1	-1	-1	-1	0	0	0	-2	-1	1	2	0	0	2	-1	0	0	0	0	0		hasPrediction		0.0019	0.0036	0.0048	0.0074	0.0015	0.003	0	0	0.0028		-
	6FNWA_5	138	I	0.779	0.009	0.212	0.262	0.544	0.195	0.012	1	0	0	1	-1	1	1	-1	1	0	-1	0	0	0	0	1	0	-2	-1	-1		hasPrediction		0.0031	0.0023	0.0024	0.0159	0.0009	0.0011	0	0.0002	0.0032		-
	6FNWA_5	139	V	0.832	0.005	0.163	0.827	0.147	0.026	0.011	-2	-2	0	-2	-2	-2	-2	-2	-1	2	3	-3	1	3	-3	-1	-1	0	0	1		hasPrediction		0.0007	0.0002	0.0014	0.0011	0.0008	0.0017	0	0	0.0007		-
	6FNWA_5	140	I	0.854	0.004	0.143	0.69	0.287	0.023	0.011	0	-1	-2	-2	1	-1	-1	-2	-1	1	2	-1	1	1	0	0	-1	0	0	1		hasPrediction		0.0088	0.0022	0.0011	0.0057	0.0025	0.0035	0	0	0.003		-
	6FNWA_5	141	D	0.84	0.001	0.158	0.046	0.465	0.489	0.012	0	1	1	1	-1	1	1	-1	0	-1	-1	0	-1	-1	0	1	0	0	-1	-2		hasPrediction		0.0006	0.0003	0.0004	0.0003	0.0006	0.0011	0	0	0.0004		-
	6FNWA_5	142	G	0.793	0.001	0.206	0.682	0.279	0.039	0.012	1	-1	0	0	1	-1	-1	0	0	1	1	-1	1	1	-1	0	0	-1	-1	0		hasPrediction		0.0004	0	0.0002	0.0007	0.0004	0.0005	0	0	0.0003		-
	6FNWA_5	143	L	0.675	0.002	0.323	0.969	0.029	0.002	0.012	-2	-3	-4	-5	0	-4	-5	-5	-3	3	4	-3	1	4	-3	-2	-2	0	-2	1		hasPrediction		0.0007	0.0001	0.0002	0.0002	0.002	0.003	0	0	0.0008		-
	6FNWA_5	144	R	0.277	0	0.722	0.036	0.47	0.494	0.012	1	1	0	-1	0	1	0	-1	0	-1	-2	1	-2	-1	0	2	0	-3	-1	-2		hasPrediction		0.0001	0.0002	0.0001	0.0003	0.0001	0.0008	0	0	0.0002		-
	6FNWA_5	145	E	0.165	0.001	0.835	0.032	0.427	0.541	0.012	-1	1	3	-1	0	1	0	0	3	-3	-2	1	-1	-1	-2	1	-1	-1	-1	-2		hasPrediction		0.0031	0.0001	0.0001	0.0092	0.0009	0.001	0	0.0048	0.0024		-
	6FNWA_5	146	L	0.008	0.003	0.989	0.938	0.059	0.003	0.012	-1	-3	1	-5	6	-2	-6	-5	0	-1	3	-3	3	2	-2	-1	-2	0	-2	-2		hasPrediction		0.0431	0.0128	0.0077	0.0133	0.0721	0.0277	0	0.0019	0.0223		-
	6FNWA_5	147	K	0.003	0.002	0.995	0.008	0.162	0.83	0.012	-2	1	0	-2	-2	1	0	-2	0	-3	-3	1	-6	-5	5	1	1	-3	-3	-2		hasPrediction		0.0067	0.0141	0.0001	0.0002	0.0072	0.0043	0	0.0094	0.0053		-
	6FNWA_5	148	R	0.002	0.005	0.994	0.044	0.653	0.303	0.011	-1	1	4	-2	0	1	-1	-1	3	-3	-3	2	-2	-3	-2	2	0	-6	-2	-4		hasPrediction		0.0586	0.0137	0.0002	0.0443	0.0934	0.0138	0	0.0441	0.0335		-
	6FNWA_5	149	L	0.001	0.102	0.898	0.986	0.013	0.001	0.011	-6	-7	-6	-8	-5	-7	-9	-10	-10	3	6	-7	1	-2	-8	-7	-5	-6	-6	0		margin		-	-	-	-	-	-	-	-	-		L
	6FNWA_5	150	K	0	0.207	0.793	0.039	0.713	0.247	0.011	-4	4	-1	-2	-1	2	3	-7	0	-2	-4	3	-6	-5	-5	-1	2	-4	-5	-1		margin		-	-	-	-	-	-	-	-	-		-
	6FNWA_5	151	V	0.001	0.983	0.015	0.201	0.765	0.034	0.011	-2	1	0	-1	0	0	2	-4	2	-1	-2	1	-3	-1	-6	2	1	-4	1	0		margin		-	-	-	-	-	-	-	-	-		-
	6FNWA_5	152	L	0.001	0.995	0.004	0.976	0.024	0.001	0.011	-4	-7	-7	-8	-3	-9	-7	-8	-7	3	6	-9	0	2	-8	-5	-5	-4	-5	1		margin		-	-	-	-	-	-	-	-	-		-
	6FNWA_5	153	R	0.001	0.98	0.019	0.091	0.839	0.07	0.011	-2	1	2	3	0	-1	1	-2	2	-1	-3	1	-3	-2	-5	2	1	-3	1	-1		margin		-	-	-	-	-	-	-	-	-		-
	6FNWA_5	154	L	0.001	0.892	0.107	0.977	0.022	0.001	0.011	-3	-7	-6	-6	0	-5	-6	-6	-5	4	5	-7	2	2	-5	-5	-3	0	-2	1		margin		-	-	-	-	-	-	-	-	-		-
	6FNWA_5	155	K	0.002	0.757	0.242	0.055	0.619	0.325	0.012	-1	1	1	1	0	0	0	0	2	-2	-3	-1	-2	-2	0	3	0	-1	-1	-2		margin		-	-	-	-	-	-	-	-	-		-
	6FNWA_5	156	S	0.005	0.299	0.696	0.228	0.579	0.193	0.013	-1	0	2	1	1	-1	-1	2	1	-1	-2	-1	-2	0	-2	1	-1	1	0	-2		margin		-	-	-	-	-	-	-	-	-		-
	6FNWA_5	157	N	0.009	0.038	0.953	0.26	0.477	0.263	0.015	-2	-2	3	0	6	-2	-2	-1	-1	0	-2	-2	-1	0	-1	1	1	0	-1	0		margin		-	-	-	-	-	-	-	-	-		-
	6FNWA_5	158	L	0.052	0.007	0.941	0.247	0.504	0.249	0.016	0	0	0	0	0	0	0	0	0	0	0	0	0	0	0	1	0	-1	0	0		margin		-	-	-	-	-	-	-	-	-		-
	6FNWA_7	167	D	0.62	0.006	0.374	0.016	0.178	0.806	0.015	0	0	1	0	-1	1	0	-1	1	0	0	0	0	0	0	0	0	-2	0	-1		margin		-	-	-	-	-	-	-	-	-		-
	6FNWA_7	168	V	0.54	0.01	0.451	0.235	0.504	0.261	0.015	0	0	1	-1	1	0	-1	0	1	0	1	0	0	1	-1	0	0	-1	1	-1		margin		-	-	-	-	-	-	-	-	-		-
	6FNWA_7	169	G	0.044	0.01	0.947	0.779	0.199	0.022	0.014	0	-3	-1	-3	6	-2	-3	-1	0	-1	2	-2	1	3	0	1	-1	0	-2	-2		margin		-	-	-	-	-	-	-	-	-		-
	6FNWA_7	170	V	0.019	0.028	0.953	0.067	0.438	0.495	0.013	-2	0	0	-1	0	0	-1	-3	1	-3	-2	1	-2	-3	5	1	1	-4	-4	-2		margin		-	-	-	-	-	-	-	-	-		-
	6FNWA_7	171	H	0.012	0.139	0.849	0.045	0.588	0.367	0.013	-1	1	4	-2	0	1	-2	-1	3	-5	-3	2	-2	-2	-2	3	0	-4	-1	-3		margin		-	-	-	-	-	-	-	-	-		-
	6FNWA_7	172	L	0.002	0.288	0.71	0.974	0.025	0.001	0.012	-5	-6	-4	-6	0	-6	-6	-7	-6	2	6	-6	0	-1	-5	-5	-4	-6	-6	-1		hasPrediction		0.9059	0.9544	1	0.9478	0.9639	0.9204	0.9999	0.8821	0.9468		L
	6FNWA_7	173	Q	0	0.399	0.601	0.044	0.679	0.277	0.012	-3	3	-1	-2	-2	2	3	-4	0	-2	-3	3	-2	-4	-4	-1	2	-6	-3	-2		hasPrediction		0.0043	0.0029	0.0008	0.0267	0.0067	0.0025	0	0.0243	0.0085		-
	6FNWA_7	174	K	0	0.975	0.025	0.038	0.664	0.298	0.012	-2	1	0	0	0	-1	2	-4	3	-1	-3	1	-1	-2	-5	2	2	-1	1	-1		hasPrediction		0.0969	0.0035	0.0003	0.0515	0.1033	0.0268	0	0.0446	0.0409		-
	6FNWA_7	175	L	0	0.994	0.006	0.982	0.017	0.001	0.012	-5	-6	-3	-5	-4	-8	-7	-8	-6	3	6	-7	1	2	-7	-5	-6	-5	-3	1		hasPrediction		0.0108	0.0004	0.0063	0.0449	0.0012	0.0013	0	0.01	0.0094		-
	6FNWA_7	176	S	0	0.982	0.017	0.274	0.704	0.022	0.012	-2	1	1	2	0	-1	1	-3	2	-1	-3	0	-1	-1	-4	1	1	-2	0	-1		hasPrediction		0.0012	0.0005	0.0003	0.0007	0	0.0002	0	0.0013	0.0005		-
	6FNWA_7	177	I	0	0.882	0.118	0.978	0.021	0.001	0.012	-2	-4	-4	-6	-1	-6	-4	-5	-4	4	4	-6	1	2	-6	-4	-3	0	-3	2		hasPrediction		0.0023	0.0001	0.0008	0.0005	0.0001	0.0007	0	0.0004	0.0006		-
	6FNWA_7	178	N	0.001	0.749	0.25	0.19	0.691	0.119	0.013	-2	1	1	1	0	0	1	0	1	-1	-2	0	-2	-1	0	2	1	-1	-1	-1		hasPrediction		0.0002	0.0001	0.001	0.0001	0	0.0001	0	0	0.0002		-
	6FNWA_7	179	N	0.002	0.36	0.638	0.306	0.558	0.136	0.013	-1	0	3	2	0	-1	-1	2	1	-1	-2	-1	0	0	-1	0	-1	0	0	-2		hasPrediction		0.0004	0.0002	0.0017	0.0002	0	0.0002	0	0	0.0003		-
	6FNWA_7	180	E	0.012	0.139	0.849	0.135	0.405	0.46	0.014	-1	-1	3	0	5	-1	-1	-1	0	-1	-1	-2	-1	0	-1	1	1	-3	-1	-1		hasPrediction		0.0006	0.0002	0.0021	0.0001	0	0.0002	0	0	0.0004		-
	6FNWA_7	181	G	0.069	0.022	0.909	0.274	0.331	0.396	0.014	-1	0	1	1	0	0	0	1	0	-1	-1	0	-1	-1	1	1	0	-1	-1	-1		hasPrediction		0.0016	0.0033	0.0042	0.0039	0.0001	0.0012	0	0	0.0018		-
	6FNWA_7	182	T	0.24	0.011	0.748	0.603	0.287	0.11	0.013	-1	-1	0	-1	1	-1	-1	-1	-1	1	1	-1	0	1	-1	0	0	0	0	1		hasPrediction		0.0018	0.0015	0.0052	0.0059	0.0002	0.0011	0	0	0.002		-
	6FNWA_7	183	K	0.626	0.008	0.366	0.072	0.42	0.509	0.012	0	0	1	1	-1	0	0	0	0	-1	-1	0	-1	-2	0	1	2	0	-1	-1		hasPrediction		0.0009	0.0009	0.0065	0.0007	0.0001	0.0006	0	0	0.0012		-
	6FNWA_7	184	L	0.74	0.014	0.247	0.213	0.485	0.302	0.012	0	0	0	1	-1	0	0	0	0	0	-1	0	0	0	0	1	0	0	0	0		hasPrediction		0.0016	0.0056	0.0068	0.003	0.0009	0.0021	0	0	0.0025		-
	6FNWA_7	185	I	0.756	0.01	0.234	0.331	0.46	0.209	0.011	0	0	0	1	-1	0	0	-1	0	1	0	0	0	0	0	0	0	-2	-1	0		hasPrediction		0.001	0.0008	0.0142	0.0087	0.0007	0.0012	0	0	0.0033		-
	6FNWA_7	186	V	0.765	0.005	0.23	0.857	0.122	0.021	0.011	0	-1	0	0	0	-1	0	0	-1	0	1	-1	0	1	0	0	0	1	-1	0		hasPrediction		0.0008	0.0003	0.0013	0.0008	0.0006	0.0012	0	0.0001	0.0006		-
	6FNWA_7	187	L	0.78	0.003	0.217	0.588	0.368	0.044	0.011	-1	-1	-1	-1	0	-1	-1	-2	0	1	2	-1	1	2	0	-1	-1	1	-1	0		hasPrediction		0.0056	0.0021	0.0013	0.0075	0.0017	0.0036	0	0	0.0027		-
	6FNWA_7	188	N	0.73	0.001	0.269	0.029	0.429	0.542	0.011	0	0	1	1	0	1	1	-1	0	-1	-1	0	-1	-1	0	1	0	0	-1	-1		hasPrediction		0.0006	0.0003	0.0006	0.0012	0.0006	0.0011	0	0	0.0005		-
	6FNWA_7	189	S	0.648	0	0.351	0.538	0.411	0.051	0.011	1	-1	0	0	0	0	-1	-1	0	1	0	-1	0	0	0	1	0	-1	-1	0		hasPrediction		0.0002	0	0.0002	0.0002	0.0002	0.0004	0	0	0.0002		-
	6FNWA_7	190	L	0.494	0.001	0.505	0.958	0.038	0.004	0.011	-2	-3	-4	-4	-1	-5	-4	-4	-3	3	4	-4	1	4	-2	-3	-2	-1	-2	0		hasPrediction		0.0002	0.0001	0.0003	0.0004	0.0012	0.0028	0	0.0001	0.0006		-
	6FNWA_7	191	K	0.204	0	0.796	0.021	0.316	0.664	0.011	1	0	0	-1	0	2	0	0	0	-1	-1	1	-1	-1	-1	1	0	-2	-1	-1		hasPrediction		0.0001	0.0001	0.0001	0.0006	0.0001	0.0009	0	0	0.0002		-
	6FNWA_7	192	K	0.124	0.001	0.875	0.013	0.253	0.734	0.011	-1	1	3	0	0	0	0	0	2	-3	-2	2	-1	-1	-1	1	-1	-3	-1	-2		hasPrediction		0.001	0.0001	0.0001	0.017	0.0008	0.0009	0	0.0069	0.0034		-
	6FNWA_7	193	M	0.01	0.006	0.984	0.94	0.056	0.004	0.011	-1	-3	0	-5	7	-4	-5	-4	0	-1	3	-4	2	3	-1	-1	-2	1	-1	-2		hasPrediction		0.007	0.0028	0.0016	0.0152	0.0258	0.0148	0	0.0012	0.0085		-
	6FNWA_7	194	V	0.008	0.005	0.987	0.028	0.41	0.562	0.011	-2	1	0	-2	-1	0	0	-3	1	-2	-3	1	-4	-5	5	1	1	-5	-3	-2		hasPrediction		0.0077	0.0062	0.0001	0.0003	0.0051	0.0033	0	0.0004	0.0029		-
	6FNWA_7	195	N	0.004	0.01	0.986	0.056	0.639	0.305	0.011	-1	1	4	-1	0	1	-1	-2	3	-5	-3	2	-4	-2	-3	2	0	-6	-2	-4		hasPrediction		0.0275	0.0068	0.0001	0.0002	0.0422	0.0066	0	0.0223	0.0132		-
	6FNWA_7	196	L	0.001	0.046	0.954	0.983	0.017	0.001	0.011	-6	-8	-8	-8	-5	-6	-7	-10	-10	2	6	-7	0	-2	-7	-7	-5	-5	-7	0		margin		-	-	-	-	-	-	-	-	-		L
	6FNWA_7	197	T	0.001	0.163	0.836	0.062	0.832	0.105	0.01	-3	3	-1	-3	-3	2	3	-5	0	-3	-3	3	-4	-7	-6	0	2	-4	-3	-1		margin		-	-	-	-	-	-	-	-	-		-
	6FNWA_7	198	E	0.001	0.987	0.012	0.097	0.86	0.043	0.01	-2	1	0	-1	0	-1	2	-4	3	-1	-3	1	-2	-1	-5	2	2	-3	1	0		margin		-	-	-	-	-	-	-	-	-		-
	6FNWA_7	199	L	0.001	0.996	0.004	0.988	0.012	0	0.01	-5	-6	-6	-9	-3	-7	-8	-8	-6	3	6	-6	0	2	-8	-7	-6	-6	-6	1		margin		-	-	-	-	-	-	-	-	-		-
	6FNWA_7	200	E	0.001	0.984	0.016	0.152	0.835	0.014	0.01	-2	1	2	2	-1	-1	0	-2	2	-1	-4	1	-2	-1	-5	1	1	-2	0	0		margin		-	-	-	-	-	-	-	-	-		-
[truncated: 36,008 more rows]

## Sheet: CV2
	CV2 set
				Input data
																																		Classifiers were trained on CV1 + CV3 + CV4
	protein	aa no	aa	Structural based Features							Sequence based Features
				(RaptorX-Property predicted probabilities)							PSSM																							Classifiers										LRR true motifs
				ssH	ssE	ssC	accB	accM	accE	diso	A	R	N	D	C	Q	E	G	H	I	L	K	M	F	P	S	T	W	Y	V				C1	C2	C3	C4	C5	C6	C7	C8	LRRpred
	4XA9A_10	230	E	0.687	0	0.313	0.022	0.355	0.623	0.013	1	1	0	-1	1	1	1	1	0	-2	-1	1	0	-1	-1	1	0	-1	-2	-1		margin		-	-	-	-	-	-	-	-	-		-
	4XA9A_10	231	T	0.594	0.001	0.405	0.013	0.29	0.697	0.013	0	1	3	0	-1	1	0	0	2	-3	-1	1	-1	-1	-2	1	0	-3	0	-3		margin		-	-	-	-	-	-	-	-	-		-
	4XA9A_10	232	N	0.007	0.001	0.991	0.761	0.222	0.017	0.013	-2	-4	2	-7	6	-3	-4	-3	-2	-1	3	-5	4	2	-2	-1	-1	1	-3	-1		margin		-	-	-	-	-	-	-	-	-		-
	4XA9A_10	233	T	0.004	0.001	0.995	0.011	0.261	0.727	0.012	-2	0	-1	-2	0	0	-2	-2	1	-3	-3	1	-6	-5	5	1	2	-2	-3	-2		margin		-	-	-	-	-	-	-	-	-		-
	4XA9A_10	234	R	0.002	0.004	0.995	0.025	0.445	0.53	0.012	-1	1	4	-1	-1	1	-1	-2	3	-5	-3	2	-3	-2	-4	2	0	-6	0	-4		margin		-	-	-	-	-	-	-	-	-		-
	4XA9A_10	235	I	0	0.067	0.933	0.954	0.043	0.003	0.011	-5	-5	-4	-5	-4	-6	-5	-7	-5	2	6	-5	1	-3	-5	-5	-3	-7	-5	0		hasPrediction		0.839	0.9625	1	0.7107	0.853	0.9375	0.9978	0.7821	0.8853		C
	4XA9A_10	236	T	0	0.168	0.831	0.038	0.745	0.216	0.011	-3	3	-1	-2	-2	2	3	-4	0	-2	-3	3	-2	-6	-5	-1	1	-4	-3	-1		hasPrediction		0.158	0.0001	0.0002	0.081	0.007	0.0079	0	0.0037	0.0322		-
	4XA9A_10	237	D	0.001	0.959	0.04	0.088	0.813	0.099	0.011	-2	1	-1	-1	-1	-1	2	-3	3	-1	-2	2	-2	0	-6	1	1	0	2	0		margin		-	-	-	-	-	-	-	-	-		-
	4XA9A_10	238	L	0	0.983	0.017	0.963	0.034	0.002	0.011	-8	-8	-10	-9	-3	-9	-7	-7	-6	3	6	-8	0	1	-8	-8	-5	-7	-4	2		margin		-	-	-	-	-	-	-	-	-		-
	4XA9A_10	239	D	0	0.969	0.031	0.264	0.712	0.024	0.011	-4	0	3	4	-1	-2	0	-3	2	0	-4	0	-4	0	-7	2	0	0	1	-1		margin		-	-	-	-	-	-	-	-	-		-
	4XA9A_10	240	L	0	0.865	0.134	0.915	0.077	0.007	0.012	-3	-5	-6	-5	0	-5	-7	-5	-3	4	5	-6	2	2	-5	-5	-3	-2	-2	2		margin		-	-	-	-	-	-	-	-	-		-
	4XA9A_10	241	I	0.003	0.809	0.188	0.19	0.654	0.157	0.012	-1	1	1	1	-1	-1	0	-1	1	-2	-2	0	-1	-1	-2	3	0	-2	0	-1		margin		-	-	-	-	-	-	-	-	-		-
	4XA9A_10	242	G	0.001	0.431	0.568	0.04	0.321	0.639	0.014	-2	-1	3	1	1	0	-1	3	1	-4	-4	-1	-3	0	-6	1	-2	1	2	-4		margin		-	-	-	-	-	-	-	-	-		-
	4XA9A_10	243	N	0	0.281	0.719	0.553	0.426	0.02	0.018	-4	-3	7	-2	7	-4	-3	-2	-3	-2	-5	-2	-3	-3	-5	0	0	-2	-4	-4		margin		-	-	-	-	-	-	-	-	-		-
	4XA9A_10	244	P	0.004	0.224	0.772	0.012	0.217	0.77	0.033	-1	1	2	1	-2	1	0	-1	1	-3	-2	2	-1	-3	3	1	-1	-4	-1	-2		margin		-	-	-	-	-	-	-	-	-		-
	4XA9A_10	245	I	0	0.046	0.954	0.323	0.483	0.195	0.134	-4	-4	-4	-5	-2	-4	-4	-5	-6	5	3	-4	2	4	-4	-4	-2	-1	-1	1		margin		-	-	-	-	-	-	-	-	-		-
	4XA9A_10	246	E	0	0.001	0.999	0.006	0.05	0.943	0.655	1	-1	0	1	1	0	1	-1	-1	-1	-3	0	-1	-3	-1	2	3	0	-1	-2		margin		-	-	-	-	-	-	-	-	-		-
	4XA9A_1	11	G	0.036	0	0.963	0.071	0.386	0.543	0.029	-1	1	2	1	3	-1	0	1	2	-2	-2	0	0	-1	-3	0	-1	-4	0	-2		margin		-	-	-	-	-	-	-	-	-		-
	4XA9A_1	12	Y	0.022	0.005	0.973	0.219	0.592	0.189	0.028	0	0	1	0	1	-1	-2	-2	0	-1	0	1	-1	3	-4	0	-1	2	2	0		margin		-	-	-	-	-	-	-	-	-		-
	4XA9A_1	13	D	0.012	0.008	0.98	0.306	0.521	0.174	0.026	-1	-3	0	-1	6	-2	-3	-1	-1	-2	1	-2	0	5	-1	-2	-3	-1	-1	-2		margin		-	-	-	-	-	-	-	-	-		-
	4XA9A_1	14	K	0.008	0.005	0.987	0.004	0.114	0.882	0.024	-1	1	0	-1	-1	1	0	-2	0	-2	-2	2	-1	-2	3	1	0	-5	-3	-2		margin		-	-	-	-	-	-	-	-	-		-
	4XA9A_1	15	N	0.004	0.005	0.991	0.026	0.393	0.581	0.02	-2	1	5	-1	-3	1	-1	0	3	-6	-2	1	-2	-1	-1	2	-1	-4	-2	-4		margin		-	-	-	-	-	-	-	-	-		-
	4XA9A_1	16	L	0.001	0.023	0.976	0.921	0.075	0.004	0.017	-4	-6	-4	-6	-1	-5	-4	-6	-5	2	6	-3	1	-1	-4	-4	-4	-4	-4	1		hasPrediction		0.8379	0.9256	0.9999	0.949	0.8767	0.9225	0.9951	0.9016	0.9261		N
	4XA9A_1	17	N	0.001	0.097	0.902	0.02	0.493	0.487	0.015	-5	3	0	-2	-3	2	3	-5	0	-3	-4	3	-2	-6	-4	-1	2	-5	-6	-1		hasPrediction		0.0101	0.0001	0.0004	0.0469	0.0022	0.005	0	0.0558	0.0151		-
	4XA9A_1	18	Q	0	0.967	0.033	0.025	0.55	0.425	0.013	-2	0	0	-1	1	1	2	-3	3	-1	-2	2	-2	-2	-6	2	2	-3	-1	0		hasPrediction		0.0113	0.005	0.0001	0.0263	0.0095	0.0088	0	0.0135	0.0093		-
	4XA9A_1	19	L	0	0.985	0.015	0.966	0.032	0.002	0.013	-4	-4	-4	-6	-1	-4	-5	-5	-7	2	5	-4	0	2	-3	-4	-3	-1	-2	1		hasPrediction		0.0065	0.0003	0.0005	0.0144	0.0141	0.0022	0	0.0192	0.0072		-
	4XA9A_1	20	S	0	0.982	0.018	0.142	0.818	0.04	0.012	-2	1	3	2	0	0	0	-3	1	-1	-3	1	-5	-1	-4	2	0	-1	0	-1		hasPrediction		0.0044	0.0001	0	0.0062	0.0055	0.0025	0	0.0075	0.0033		-
	4XA9A_1	21	L	0	0.974	0.026	0.971	0.027	0.002	0.012	-4	-6	-5	-10	-2	-7	-10	-7	-5	3	6	-7	1	1	-6	-6	-4	-3	-3	1		hasPrediction		0.7813	0.6855	0.9376	0.657	0.632	0.6347	1	0.4645	0.7241		-
	4XA9A_1	22	S	0	0.98	0.02	0.134	0.746	0.119	0.011	-1	2	1	-1	-2	1	2	-3	0	-1	-3	1	-2	-2	-4	2	1	-2	-1	-2		hasPrediction		0.0005	0	0.0001	0.0041	0.0006	0.001	0	0.003	0.0012		-
	4XA9A_1	23	F	0.001	0.945	0.054	0.132	0.675	0.193	0.011	-1	0	2	1	0	-1	1	1	2	-1	-2	0	-2	0	-3	1	-1	-1	2	-1		hasPrediction		0.0031	0.0026	0.0002	0.0067	0.0004	0.0013	0	0.0167	0.0039		-
	4XA9A_1	24	L	0	0.785	0.214	0.864	0.131	0.005	0.011	-3	-3	2	-4	4	-3	-5	-4	-2	2	4	-4	1	1	-4	-1	-2	-2	-1	1		hasPrediction		0.0009	0.0001	0.0002	0.0011	0	0.0002	0	0.0001	0.0003		-
	4XA9A_1	25	N	0.001	0.715	0.284	0.084	0.665	0.251	0.012	-3	0	3	3	0	0	0	-2	1	-2	-2	1	-3	-1	-2	2	0	-5	1	-2		hasPrediction		0.0005	0	0.0001	0.001	0	0.0002	0	0.0004	0.0003		-
	4XA9A_1	26	L	0.001	0.376	0.623	0.934	0.063	0.003	0.012	-3	-5	-3	-6	0	-6	-4	-5	-3	4	4	-5	1	3	-5	-4	-3	-1	-2	1		hasPrediction		0.0033	0.0008	0.0006	0.0115	0.0002	0.0007	0	0	0.0021		-
	4XA9A_1	27	R	0.009	0.17	0.821	0.039	0.414	0.547	0.012	-1	0	1	1	0	0	0	1	-1	-3	-3	-1	-2	-3	0	3	2	-3	-2	-2		hasPrediction		0.0004	0.0001	0.0005	0.0001	0	0.0001	0	0	0.0002		-
	4XA9A_1	28	D	0.012	0.015	0.973	0.022	0.238	0.74	0.012	-1	-1	3	3	-1	-1	1	1	2	-2	-3	-1	-2	-1	0	1	-2	-2	1	-3		hasPrediction		0.0038	0.0045	0.0016	0.0189	0.0001	0.0004	0	0.0001	0.0037		-
	4XA9A_1	29	N	0.012	0.004	0.984	0.176	0.501	0.322	0.012	-2	-1	5	0	4	-1	1	-2	-2	-2	-2	0	-2	-2	-2	0	1	-3	-1	-2		hasPrediction		0.0003	0.0023	0.001	0.0008	0.0001	0.0002	0	0	0.0006		-
	4XA9A_1	30	D	0.049	0.005	0.946	0.081	0.621	0.298	0.012	-1	0	1	1	1	1	0	1	0	-1	-1	0	0	-1	0	1	-1	-4	0	-1		hasPrediction		0.0042	0.0003	0.0006	0	0	0.0005	0	0	0.0007		-
	4XA9A_1	31	I	0.586	0.002	0.413	0.915	0.079	0.007	0.011	-1	-2	-3	-2	0	-2	-5	-3	-2	4	3	-3	0	3	-3	-2	-2	1	-2	1		hasPrediction		0.0032	0.0012	0.0015	0.0031	0.0001	0.001	0	0	0.0013		-
	4XA9A_1	32	P	0.736	0.001	0.263	0.043	0.442	0.515	0.011	-1	0	0	0	-2	0	1	-1	1	0	-1	1	-1	-2	-1	2	1	-4	-1	-1		hasPrediction		0.0003	0.0002	0.001	0.0023	0.0002	0.0007	0	0	0.0006		-
	4XA9A_1	33	L	0.776	0	0.224	0.088	0.709	0.202	0.011	0	0	0	1	-1	0	1	-1	0	0	-1	0	-2	-1	-1	1	1	0	-1	0		hasPrediction		0.0012	0.0036	0.0006	0.0069	0.0001	0.0005	0	0.0012	0.0018		-
	4XA9A_1	34	L	0.888	0	0.112	0.981	0.018	0.001	0.011	-3	-7	-2	-2	-4	-5	-5	-5	-4	4	4	-6	2	2	-2	-2	-3	0	-2	1		hasPrediction		0.0002	0.0004	0.0007	0.0017	0.0002	0.0007	0	0	0.0005		-
	4XA9A_1	35	C	0.907	0.001	0.093	0.654	0.331	0.015	0.011	1	-2	-2	-1	4	-1	-1	0	-1	-1	0	-1	-1	0	3	1	0	-2	-2	-1		hasPrediction		0.0005	0.0004	0.0008	0.0021	0.0002	0.0015	0	0	0.0007		-
	4XA9A_1	36	E	0.91	0.001	0.089	0.013	0.259	0.728	0.011	-1	0	1	2	-1	1	2	-1	1	-3	-1	1	-2	-2	0	1	0	-3	-1	-2		hasPrediction		0.0005	0	0.0002	0.0229	0.0003	0.0011	0	0	0.0031		-
	4XA9A_1	37	F	0.894	0.001	0.105	0.505	0.475	0.019	0.011	1	-3	0	0	1	-1	-1	0	-1	0	0	-1	1	2	-2	1	0	2	0	0		hasPrediction		0.0001	0	0.0001	0	0.0001	0.0001	0	0	0.0001		-
	4XA9A_1	38	L	0.761	0.002	0.237	0.977	0.02	0.002	0.011	-4	-3	-5	-5	-1	-5	-4	-5	-3	3	4	-4	1	4	-3	-2	-3	-1	-2	1		hasPrediction		0.0003	0	0.0003	0.0004	0.0025	0.001	0	0	0.0006		-
	4XA9A_1	39	Q	0.348	0	0.652	0.041	0.496	0.464	0.011	0	1	0	0	1	1	0	0	0	-2	-2	1	-3	-1	-1	2	-1	-1	0	-2		hasPrediction		0.0008	0.0002	0	0.0025	0.0002	0.0008	0	0	0.0006		-
	4XA9A_1	40	N	0.203	0.001	0.796	0.016	0.26	0.724	0.011	-1	1	3	-1	1	1	0	0	2	-2	-2	2	-2	-2	-1	1	0	-4	-1	-3		hasPrediction		0.0048	0	0.0002	0.0125	0.0033	0.0002	0	0.0269	0.006		-
	4XA9A_1	41	H	0.004	0.002	0.995	0.851	0.144	0.005	0.011	-2	-5	0	-4	6	-4	-4	-4	-1	-1	3	-4	2	3	-1	0	-2	-3	-1	-1		hasPrediction		0.0024	0.0004	0.0009	0.023	0.0083	0.0004	0	0.0018	0.0046		-
	4XA9A_1	42	P	0.004	0.001	0.996	0.014	0.251	0.735	0.011	-2	1	0	-1	-1	1	0	-3	2	-3	-3	1	-2	-2	4	1	2	-5	-2	-2		hasPrediction		0.0192	0.0039	0.0001	0.0051	0.0176	0.0022	0	0.0053	0.0067		-
	4XA9A_1	43	A	0.002	0.002	0.996	0.178	0.739	0.083	0.011	-1	1	4	-2	0	1	-2	-1	3	-4	-2	2	-3	-2	-5	2	0	-5	0	-3		hasPrediction		0.0558	0.0005	0.0001	0.0539	0.0525	0.0066	0	0.0326	0.0253		-
	4XA9A_1	44	I	0	0.065	0.935	0.981	0.018	0.001	0.011	-4	-5	-8	-5	-3	-6	-6	-7	-5	3	6	-6	2	-3	-5	-5	-3	-4	-4	1		margin		-	-	-	-	-	-	-	-	-		L
	4XA9A_1	45	T	0	0.124	0.875	0.079	0.868	0.053	0.011	-3	3	-1	-3	-3	2	3	-5	1	-2	-3	3	-4	-4	-5	-1	2	-4	-2	-1		margin		-	-	-	-	-	-	-	-	-		-
	4XA9A_1	46	S	0.001	0.984	0.015	0.195	0.753	0.053	0.011	-2	0	0	-1	-3	-1	2	-4	3	-1	-2	0	-2	-1	-6	2	2	-2	2	0		margin		-	-	-	-	-	-	-	-	-		-
	4XA9A_1	47	L	0.001	0.996	0.003	0.985	0.014	0.001	0.011	-6	-5	-6	-7	-2	-6	-6	-9	-5	3	6	-7	0	2	-7	-6	-6	-4	-4	1		margin		-	-	-	-	-	-	-	-	-		-
	4XA9A_1	48	D	0.001	0.978	0.021	0.175	0.799	0.025	0.011	-2	0	3	4	0	-1	0	-2	1	0	-3	0	-3	-2	-5	1	0	0	1	-2		margin		-	-	-	-	-	-	-	-	-		-
	4XA9A_1	49	L	0	0.731	0.269	0.98	0.019	0.001	0.012	-2	-6	-6	-6	0	-6	-6	-7	-5	4	5	-7	1	3	-5	-5	-5	-2	-4	2		margin		-	-	-	-	-	-	-	-	-		-
	4XA9A_1	50	S	0.005	0.661	0.334	0.299	0.668	0.033	0.013	-1	1	2	0	0	0	0	-1	2	-2	-3	0	-2	-2	-1	3	0	-1	-1	-2		margin		-	-	-	-	-	-	-	-	-		-
	4XA9A_1	51	H	0.004	0.231	0.765	0.055	0.412	0.533	0.014	-2	0	3	1	0	-1	-1	2	3	-2	-3	0	-2	0	-4	1	-2	-1	1	-3		margin		-	-	-	-	-	-	-	-	-		-
	4XA9A_1	52	N	0.002	0.129	0.868	0.545	0.422	0.033	0.016	-2	-3	6	-1	6	-3	-3	-2	-1	-2	-3	-3	-2	-2	-3	0	1	-2	-2	-1		margin		-	-	-	-	-	-	-	-	-		-
	4XA9A_1	53	D	0.029	0.109	0.861	0.013	0.256	0.731	0.018	-1	1	2	0	-3	2	0	0	1	-2	-2	2	-2	-1	1	1	-1	-1	0	-2		margin		-	-	-	-	-	-	-	-	-		-
	4XA9A_2	39	Q	0.348	0	0.652	0.041	0.496	0.464	0.011	0	1	0	0	1	1	0	0	0	-2	-2	1	-3	-1	-1	2	-1	-1	0	-2		margin		-	-	-	-	-	-	-	-	-		-
	4XA9A_2	40	N	0.203	0.001	0.796	0.016	0.26	0.724	0.011	-1	1	3	-1	1	1	0	0	2	-2	-2	2	-2	-2	-1	1	0	-4	-1	-3		margin		-	-	-	-	-	-	-	-	-		-
	4XA9A_2	41	H	0.004	0.002	0.995	0.851	0.144	0.005	0.011	-2	-5	0	-4	6	-4	-4	-4	-1	-1	3	-4	2	3	-1	0	-2	-3	-1	-1		margin		-	-	-	-	-	-	-	-	-		-
	4XA9A_2	42	P	0.004	0.001	0.996	0.014	0.251	0.735	0.011	-2	1	0	-1	-1	1	0	-3	2	-3	-3	1	-2	-2	4	1	2	-5	-2	-2		margin		-	-	-	-	-	-	-	-	-		-
	4XA9A_2	43	A	0.002	0.002	0.996	0.178	0.739	0.083	0.011	-1	1	4	-2	0	1	-2	-1	3	-4	-2	2	-3	-2	-5	2	0	-5	0	-3		margin		-	-	-	-	-	-	-	-	-		-
	4XA9A_2	44	I	0	0.065	0.935	0.981	0.018	0.001	0.011	-4	-5	-8	-5	-3	-6	-6	-7	-5	3	6	-6	2	-3	-5	-5	-3	-4	-4	1		hasPrediction		0.9543	0.958	1	0.7723	0.9644	0.9476	1	0.8347	0.9289		L
	4XA9A_2	45	T	0	0.124	0.875	0.079	0.868	0.053	0.011	-3	3	-1	-3	-3	2	3	-5	1	-2	-3	3	-4	-4	-5	-1	2	-4	-2	-1		hasPrediction		0.049	0.0001	0.0002	0.0213	0.0137	0.0139	0	0.0075	0.0132		-
	4XA9A_2	46	S	0.001	0.984	0.015	0.195	0.753	0.053	0.011	-2	0	0	-1	-3	-1	2	-4	3	-1	-2	0	-2	-1	-6	2	2	-2	2	0		hasPrediction		0.0137	0.0096	0	0.006	0.0091	0.0118	0	0.0115	0.0077		-
	4XA9A_2	47	L	0.001	0.996	0.003	0.985	0.014	0.001	0.011	-6	-5	-6	-7	-2	-6	-6	-9	-5	3	6	-7	0	2	-7	-6	-6	-4	-4	1		hasPrediction		0.0032	0.0002	0.0006	0.0094	0.0035	0.002	0	0.0023	0.0027		-
	4XA9A_2	48	D	0.001	0.978	0.021	0.175	0.799	0.025	0.011	-2	0	3	4	0	-1	0	-2	1	0	-3	0	-3	-2	-5	1	0	0	1	-2		hasPrediction		0.0003	0	0.0001	0.0001	0	0.0003	0	0.0003	0.0001		-
	4XA9A_2	49	L	0	0.731	0.269	0.98	0.019	0.001	0.012	-2	-6	-6	-6	0	-6	-6	-7	-5	4	5	-7	1	3	-5	-5	-5	-2	-4	2		hasPrediction		0.0108	0.0018	0.0013	0.0136	0.0074	0.002	0	0.0065	0.0054		-
	4XA9A_2	50	S	0.005	0.661	0.334	0.299	0.668	0.033	0.013	-1	1	2	0	0	0	0	-1	2	-2	-3	0	-2	-2	-1	3	0	-1	-1	-2		hasPrediction		0.0001	0	0.0002	0.0001	0	0.0001	0	0.0001	0.0001		-
	4XA9A_2	51	H	0.004	0.231	0.765	0.055	0.412	0.533	0.014	-2	0	3	1	0	-1	-1	2	3	-2	-3	0	-2	0	-4	1	-2	-1	1	-3		hasPrediction		0.0003	0.0007	0.0006	0.0006	0	0.0003	0	0.0007	0.0004		-
	4XA9A_2	52	N	0.002	0.129	0.868	0.545	0.422	0.033	0.016	-2	-3	6	-1	6	-3	-3	-2	-1	-2	-3	-3	-2	-2	-3	0	1	-2	-2	-1		hasPrediction		0.0007	0.0003	0.0008	0.0028	0	0.0001	0	0	0.0006		-
	4XA9A_2	53	D	0.029	0.109	0.861	0.013	0.256	0.731	0.018	-1	1	2	0	-3	2	0	0	1	-2	-2	2	-2	-1	1	1	-1	-1	0	-2		hasPrediction		0.0009	0.0003	0.0008	0.0001	0.0001	0.0007	0	0	0.0003		-
	4XA9A_2	54	I	0.081	0.054	0.865	0.786	0.195	0.019	0.019	-4	-3	-2	-2	0	-3	-2	-2	-4	4	3	-2	0	2	-4	-2	-3	-1	0	1		hasPrediction		0.0054	0.003	0.0015	0.0005	0.0005	0.0027	0	0	0.0017		-
	4XA9A_2	55	T	0.212	0.018	0.77	0.055	0.487	0.458	0.02	-1	-1	0	1	0	0	1	0	0	-1	-1	1	-1	-1	-1	2	2	-4	-1	-2		hasPrediction		0.0004	0.0004	0.0024	0.0024	0.0001	0.0003	0	0	0.0008		-
	4XA9A_2	56	A	0.552	0.009	0.44	0.046	0.292	0.662	0.02	-1	0	1	2	-1	0	1	0	1	-1	-2	0	-1	-3	0	1	1	-2	-2	-1		hasPrediction		0.0026	0.0012	0.0041	0.0608	0.0007	0.0011	0	0	0.0088		-
	4XA9A_2	57	N	0.564	0.005	0.431	0.07	0.413	0.517	0.02	-1	-1	0	0	-1	0	1	-2	0	2	1	0	-1	1	-1	0	-1	0	-2	0		hasPrediction		0.0016	0.0012	0.0049	0.0092	0.0003	0.0009	0	0.0014	0.0024		-
	4XA9A_2	58	G	0.593	0.003	0.404	0.613	0.271	0.116	0.019	-1	-2	0	1	-1	-2	0	1	-1	0	0	-2	0	0	2	1	0	-1	-2	-1		hasPrediction		0.0061	0.0022	0.0018	0.0231	0.0021	0.002	0	0	0.0047		-
	4XA9A_2	59	V	0.672	0.004	0.325	0.49	0.387	0.123	0.018	-1	-2	-1	-1	0	-1	-1	-2	-1	1	1	-1	1	1	2	0	-1	0	0	0		hasPrediction		0.0044	0.0012	0.0014	0.0107	0.0016	0.0032	0	0	0.0028		-
	4XA9A_2	60	K	0.69	0.004	0.306	0.018	0.258	0.723	0.018	0	0	1	1	0	1	1	-1	0	-1	-1	0	-2	-1	0	1	0	-1	-1	-2		hasPrediction		0.0073	0.0005	0.0012	0.0098	0.003	0.0014	0	0	0.0029		-
	4XA9A_2	61	L	0.656	0.001	0.342	0.392	0.472	0.136	0.017	1	-1	0	-1	1	-1	-1	-1	0	1	1	-1	1	1	-2	1	0	-1	-1	0		hasPrediction		0.0003	0	0.0004	0.0002	0.0005	0.0002	0	0	0.0002		-
	4XA9A_2	62	F	0.555	0.004	0.441	0.926	0.064	0.01	0.018	-2	-4	-3	-4	-1	-4	-6	-5	-5	3	3	-2	0	5	-2	-3	-3	1	-1	0		hasPrediction		0.0002	0	0.0006	0.0012	0.0039	0.0008	0	0	0.0008		-
	4XA9A_2	63	V	0.396	0.004	0.6	0.163	0.513	0.324	0.018	1	0	0	-1	2	0	0	0	0	-1	-1	0	-1	0	-1	1	0	-1	0	0		hasPrediction		0.0008	0.0005	0.0002	0.0008	0.0019	0.0015	0	0.0009	0.0008		-
	4XA9A_2	64	N	0.183	0.004	0.813	0.032	0.324	0.644	0.019	-1	1	2	0	0	1	-1	0	2	-2	-1	1	-2	-1	-1	1	0	-1	-1	-1		hasPrediction		0.0039	0	0.0002	0.0029	0.0086	0.0005	0	0.0054	0.0027		-
	4XA9A_2	65	K	0.036	0.007	0.958	0.225	0.675	0.1	0.018	-2	-2	1	-4	5	-1	-4	-2	-3	-1	3	-2	3	2	-1	0	-1	-2	0	-2		hasPrediction		0.0058	0.0005	0.0003	0.0304	0.0172	0.0006	0	0.0163	0.0089		-
	4XA9A_2	66	T	0.015	0.01	0.975	0.021	0.213	0.766	0.016	-3	1	0	-1	-1	0	0	-2	-1	-2	-1	1	-2	-3	4	2	1	-6	-3	-2		hasPrediction		0.0581	0.0226	0.0002	0.052	0.06	0.0039	0	0.0969	0.0367		-
	4XA9A_2	67	S	0.007	0.053	0.94	0.089	0.666	0.244	0.014	-2	1	4	-1	0	1	0	-1	2	-3	-2	2	-3	-3	-2	2	0	-4	-2	-3		hasPrediction		0.1952	0.0018	0.0002	0.0535	0.1563	0.0116	0.0033	0.0203	0.0553		-
	4XA9A_2	68	V	0.001	0.185	0.814	0.974	0.025	0.001	0.013	-5	-5	-3	-7	-3	-6	-5	-7	-7	2	6	-5	2	-3	-5	-3	-5	-4	-5	1		margin		-	-	-	-	-	-	-	-	-		L
	4XA9A_2	69	S	0	0.346	0.654	0.113	0.834	0.053	0.012	-3	3	-2	-3	-2	2	3	-4	-1	-1	-2	3	-2	-2	-6	-1	2	-3	-5	-1		margin		-	-	-	-	-	-	-	-	-		-
	4XA9A_2	70	S	0.001	0.987	0.012	0.15	0.79	0.061	0.012	-2	0	0	-2	0	-1	2	-4	3	0	-2	2	-3	-1	-5	2	2	-2	2	0		margin		-	-	-	-	-	-	-	-	-		-
	4XA9A_2	71	L	0	0.997	0.002	0.985	0.015	0.001	0.011	-4	-6	-7	-5	-3	-7	-7	-7	-5	3	6	-10	0	2	-7	-6	-5	-5	-5	1		margin		-	-	-	-	-	-	-	-	-		-
	4XA9A_2	72	N	0	0.993	0.006	0.172	0.808	0.019	0.011	-2	0	3	3	0	-1	0	-2	2	-1	-3	1	-3	-2	-5	1	1	-3	1	-1		margin		-	-	-	-	-	-	-	-	-		-
	4XA9A_2	73	I	0	0.952	0.048	0.975	0.024	0.001	0.011	-2	-5	-4	-5	0	-5	-5	-5	-6	3	4	-4	2	2	-6	-4	-3	-2	-1	2		margin		-	-	-	-	-	-	-	-	-		-
	4XA9A_2	74	S	0.001	0.899	0.1	0.389	0.584	0.027	0.011	-1	1	1	0	0	1	0	-1	1	-1	-3	-1	-1	-1	0	3	0	-1	0	-2		margin		-	-	-	-	-	-	-	-	-		-
	4XA9A_2	75	H	0.001	0.476	0.523	0.131	0.517	0.352	0.012	-2	0	3	1	1	-1	0	2	2	-3	-2	-1	-2	0	-3	1	-2	-1	1	-2		margin		-	-	-	-	-	-	-	-	-		-
	4XA9A_2	76	N	0	0.194	0.806	0.594	0.361	0.045	0.013	-2	-2	5	-1	6	-2	-2	-2	-1	-2	-1	-2	-1	-1	-2	1	1	-1	-1	-1		margin		-	-	-	-	-	-	-	-	-		-
	4XA9A_2	77	N	0.002	0.134	0.864	0.057	0.427	0.516	0.013	-1	1	2	1	0	1	0	0	1	-1	-2	1	-1	-1	0	1	0	-1	0	-2		margin		-	-	-	-	-	-	-	-	-		-
	4XA9A_3	63	V	0.396	0.004	0.6	0.163	0.513	0.324	0.018	1	0	0	-1	2	0	0	0	0	-1	-1	0	-1	0	-1	1	0	-1	0	0		margin		-	-	-	-	-	-	-	-	-		-
	4XA9A_3	64	N	0.183	0.004	0.813	0.032	0.324	0.644	0.019	-1	1	2	0	0	1	-1	0	2	-2	-1	1	-2	-1	-1	1	0	-1	-1	-1		margin		-	-	-	-	-	-	-	-	-		-
	4XA9A_3	65	K	0.036	0.007	0.958	0.225	0.675	0.1	0.018	-2	-2	1	-4	5	-1	-4	-2	-3	-1	3	-2	3	2	-1	0	-1	-2	0	-2		margin		-	-	-	-	-	-	-	-	-		-
	4XA9A_3	66	T	0.015	0.01	0.975	0.021	0.213	0.766	0.016	-3	1	0	-1	-1	0	0	-2	-1	-2	-1	1	-2	-3	4	2	1	-6	-3	-2		margin		-	-	-	-	-	-	-	-	-		-
	4XA9A_3	67	S	0.007	0.053	0.94	0.089	0.666	0.244	0.014	-2	1	4	-1	0	1	0	-1	2	-3	-2	2	-3	-3	-2	2	0	-4	-2	-3		margin		-	-	-	-	-	-	-	-	-		-
	4XA9A_3	68	V	0.001	0.185	0.814	0.974	0.025	0.001	0.013	-5	-5	-3	-7	-3	-6	-5	-7	-7	2	6	-5	2	-3	-5	-3	-5	-4	-5	1		hasPrediction		0.9715	0.9501	1	0.9198	0.9713	0.938	1	0.8841	0.9543		L
	4XA9A_3	69	S	0	0.346	0.654	0.113	0.834	0.053	0.012	-3	3	-2	-3	-2	2	3	-4	-1	-1	-2	3	-2	-2	-6	-1	2	-3	-5	-1		hasPrediction		0.0225	0.0006	0.0004	0.0227	0.0362	0.0267	0	0.0288	0.0172		-
	4XA9A_3	70	S	0.001	0.987	0.012	0.15	0.79	0.061	0.012	-2	0	0	-2	0	-1	2	-4	3	0	-2	2	-3	-1	-5	2	2	-2	2	0		hasPrediction		0.0793	0.011	0.0001	0.1364	0.0924	0.0333	0	0.1263	0.0598		-
	4XA9A_3	71	L	0	0.997	0.002	0.985	0.015	0.001	0.011	-4	-6	-7	-5	-3	-7	-7	-7	-5	3	6	-10	0	2	-7	-6	-5	-5	-5	1		hasPrediction		0.002	0.0003	0.0013	0.0255	0.0204	0.0076	0	0.0124	0.0087		-
	4XA9A_3	72	N	0	0.993	0.006	0.172	0.808	0.019	0.011	-2	0	3	3	0	-1	0	-2	2	-1	-3	1	-3	-2	-5	1	1	-3	1	-1		hasPrediction		0.0005	0	0.0001	0.0051	0.0001	0.0008	0	0.0041	0.0014		-
	4XA9A_3	73	I	0	0.952	0.048	0.975	0.024	0.001	0.011	-2	-5	-4	-5	0	-5	-5	-5	-6	3	4	-4	2	2	-6	-4	-3	-2	-1	2		hasPrediction		0.0248	0.0032	0.0006	0.0435	0.0091	0.0024	0	0.0407	0.0155		-
	4XA9A_3	74	S	0.001	0.899	0.1	0.389	0.584	0.027	0.011	-1	1	1	0	0	1	0	-1	1	-1	-3	-1	-1	-1	0	3	0	-1	0	-2		hasPrediction		0.0001	0	0.0004	0.0002	0	0.0002	0	0.0001	0.0001		-
	4XA9A_3	75	H	0.001	0.476	0.523	0.131	0.517	0.352	0.012	-2	0	3	1	1	-1	0	2	2	-3	-2	-1	-2	0	-3	1	-2	-1	1	-2		hasPrediction		0.0011	0.0006	0.0007	0.0002	0	0.0003	0	0.0002	0.0004		-
	4XA9A_3	76	N	0	0.194	0.806	0.594	0.361	0.045	0.013	-2	-2	5	-1	6	-2	-2	-2	-1	-2	-1	-2	-1	-1	-2	1	1	-1	-1	-1		hasPrediction		0.0005	0.0002	0.001	0.0005	0	0.0001	0	0	0.0003		-
	4XA9A_3	77	N	0.002	0.134	0.864	0.057	0.427	0.516	0.013	-1	1	2	1	0	1	0	0	1	-1	-2	1	-1	-1	0	1	0	-1	0	-2		hasPrediction		0.0019	0.0008	0.0011	0.0003	0.0001	0.0006	0	0.0001	0.0006		-
	4XA9A_3	78	I	0.003	0.043	0.954	0.782	0.198	0.02	0.014	-3	-2	-1	-4	0	-2	-3	-3	-1	4	3	-3	1	3	-4	-1	-2	-1	-2	1		hasPrediction		0.005	0.0022	0.0022	0.0032	0.0003	0.0025	0	0.0002	0.0019		-
	4XA9A_3	79	G	0.01	0.006	0.984	0.251	0.541	0.209	0.014	-1	-1	1	0	-1	0	0	0	0	-1	0	1	-2	-1	-1	1	2	-2	-2	-1		hasPrediction		0.0012	0.0012	0.0027	0.002	0.0001	0.0004	0	0	0.001		-
	4XA9A_3	80	P	0.441	0.002	0.557	0.022	0.303	0.675	0.015	0	-1	1	3	-2	-1	1	0	0	-2	-2	0	-3	-1	1	1	1	-2	-1	-1		hasPrediction		0.0008	0.0018	0.0047	0.0041	0.0005	0.0009	0	0	0.0016		-
	4XA9A_3	81	E	0.461	0.002	0.537	0.02	0.269	0.712	0.015	0	0	0	1	-2	0	1	-1	0	1	0	0	0	0	-1	0	0	-1	0	0		hasPrediction		0.0025	0.0019	0.0079	0.0179	0.0012	0.0021	0	0.002	0.0044		-
	4XA9A_3	82	G	0.491	0.001	0.508	0.626	0.282	0.092	0.015	-1	-2	0	0	0	-1	-1	1	-1	1	1	-2	0	0	1	0	0	-1	-2	0		hasPrediction		0.0072	0.0023	0.0012	0.0023	0.0012	0.0017	0	0	0.002		-
	4XA9A_3	83	A	0.613	0.001	0.386	0.602	0.306	0.092	0.015	0	-1	-1	-1	0	-2	-1	-1	-1	1	1	-2	0	1	3	0	-1	-3	-2	0		hasPrediction		0.0017	0.001	0.0019	0.0032	0.001	0.0033	0	0	0.0015		-
	4XA9A_3	84	Q	0.653	0.001	0.346	0.021	0.258	0.721	0.015	0	0	1	1	-2	1	1	0	0	-1	-1	1	-1	-1	-1	1	0	-2	-1	-1		hasPrediction		0.0031	0.0005	0.001	0.0055	0.0024	0.0024	0	0	0.0019		-
	4XA9A_3	85	W	0.655	0.001	0.344	0.229	0.607	0.165	0.015	1	-1	0	0	0	0	0	-1	0	0	0	-1	0	1	-1	1	-1	3	0	0		hasPrediction		0.0009	0	0.0005	0.0001	0.0004	0.0002	0	0	0.0003		-
	4XA9A_3	86	L	0.548	0.003	0.449	0.939	0.051	0.01	0.015	-4	-4	-3	-4	-1	-3	-4	-4	-2	4	4	-3	0	4	-3	-3	-3	-1	-2	0		hasPrediction		0.001	0	0.0007	0.0019	0.0098	0.0008	0	0	0.0018		-
	4XA9A_3	87	S	0.275	0.001	0.724	0.13	0.53	0.341	0.016	1	0	-1	-1	2	0	0	1	0	-1	-1	0	-1	0	0	1	0	-1	-1	-1		hasPrediction		0.0003	0.0003	0.0001	0.0012	0.0006	0.0008	0	0.0009	0.0005		-
	4XA9A_3	88	E	0.154	0.002	0.845	0.015	0.268	0.716	0.016	-1	1	3	0	-1	1	1	0	1	-3	-1	1	-2	-1	-2	1	-1	-1	0	-2		hasPrediction		0.0063	0	0.0002	0.0135	0.0037	0.0004	0	0.0025	0.0033		-
	4XA9A_3	89	D	0.03	0.004	0.966	0.588	0.388	0.024	0.015	-1	-3	0	-4	6	-2	-4	-2	-2	-1	3	-2	3	2	0	0	-2	1	-3	-2		hasPrediction		0.0017	0.0004	0.0007	0.0229	0.013	0.0005	0	0.01	0.0061		-
	4XA9A_3	90	N	0.011	0.006	0.982	0.031	0.343	0.626	0.014	-2	0	0	-1	0	0	-1	-2	0	-1	-1	1	-4	-3	4	1	2	-4	-2	-2		hasPrediction		0.0287	0.004	0.0002	0.0579	0.0407	0.0023	0	0.064	0.0247		-
	4XA9A_3	91	H	0.007	0.023	0.97	0.084	0.684	0.232	0.013	-1	1	4	-1	0	1	-1	-1	2	-4	-3	2	-3	-2	-3	2	1	-4	-2	-3		hasPrediction		0.0181	0.0007	0.0002	0.0364	0.0507	0.0075	0	0.0059	0.0149		-
	4XA9A_3	92	I	0.001	0.134	0.865	0.979	0.02	0.001	0.012	-4	-5	-4	-5	-3	-7	-6	-8	-7	2	6	-5	0	-1	-4	-4	-4	-1	-4	1		margin		-	-	-	-	-	-	-	-	-		L
	4XA9A_3	93	T	0	0.25	0.749	0.094	0.862	0.043	0.012	-2	3	-1	-3	-2	2	3	-5	-1	-2	-2	3	-3	-3	-4	0	2	-5	-4	-1		margin		-	-	-	-	-	-	-	-	-		-
	4XA9A_3	94	T	0.001	0.985	0.015	0.146	0.799	0.055	0.012	-2	1	0	-1	-2	0	2	-3	2	0	-3	1	-1	-1	-6	2	2	-1	2	1		margin		-	-	-	-	-	-	-	-	-		-
	4XA9A_3	95	L	0	0.996	0.003	0.985	0.014	0.001	0.012	-4	-7	-5	-6	-3	-5	-6	-9	-7	3	5	-6	1	2	-6	-5	-5	-5	-5	1		margin		-	-	-	-	-	-	-	-	-		-
	4XA9A_3	96	D	0	0.98	0.019	0.192	0.782	0.025	0.012	-2	0	3	3	0	-1	0	-2	1	-1	-2	0	-2	-2	-5	1	0	-2	0	0		margin		-	-	-	-	-	-	-	-	-		-
	4XA9A_3	97	V	0	0.835	0.165	0.981	0.018	0.001	0.012	-2	-7	-6	-7	1	-7	-8	-5	-4	4	4	-7	2	2	-5	-5	-3	-3	-2	2		margin		-	-	-	-	-	-	-	-	-		-
	4XA9A_3	98	S	0.001	0.771	0.228	0.414	0.564	0.022	0.012	-1	1	1	1	-1	0	0	0	1	-2	-3	-1	-1	-1	0	3	0	0	-1	-2		margin		-	-	-	-	-	-	-	-	-		-
	4XA9A_3	99	F	0.001	0.304	0.695	0.208	0.54	0.252	0.013	-2	0	3	1	1	0	0	2	2	-3	-3	-1	-1	0	-3	1	-2	2	1	-3		margin		-	-	-	-	-	-	-	-	-		-
	4XA9A_3	100	N	0	0.175	0.825	0.605	0.366	0.029	0.014	-3	-3	5	-1	6	-2	-3	-2	-1	-1	-2	-2	-2	-2	-3	1	1	-3	-2	-2		margin		-	-	-	-	-	-	-	-	-		-
	4XA9A_3	101	E	0.006	0.137	0.857	0.021	0.347	0.632	0.016	-1	1	2	0	0	1	0	-1	1	-2	-1	1	-1	-1	1	1	0	-2	1	-3		margin		-	-	-	-	-	-	-	-	-		-
	4XA9A_4	87	S	0.275	0.001	0.724	0.13	0.53	0.341	0.016	1	0	-1	-1	2	0	0	1	0	-1	-1	0	-1	0	0	1	0	-1	-1	-1		margin		-	-	-	-	-	-	-	-	-		-
	4XA9A_4	88	E	0.154	0.002	0.845	0.015	0.268	0.716	0.016	-1	1	3	0	-1	1	1	0	1	-3	-1	1	-2	-1	-2	1	-1	-1	0	-2		margin		-	-	-	-	-	-	-	-	-		-
	4XA9A_4	89	D	0.03	0.004	0.966	0.588	0.388	0.024	0.015	-1	-3	0	-4	6	-2	-4	-2	-2	-1	3	-2	3	2	0	0	-2	1	-3	-2		margin		-	-	-	-	-	-	-	-	-		-
	4XA9A_4	90	N	0.011	0.006	0.982	0.031	0.343	0.626	0.014	-2	0	0	-1	0	0	-1	-2	0	-1	-1	1	-4	-3	4	1	2	-4	-2	-2		margin		-	-	-	-	-	-	-	-	-		-
	4XA9A_4	91	H	0.007	0.023	0.97	0.084	0.684	0.232	0.013	-1	1	4	-1	0	1	-1	-1	2	-4	-3	2	-3	-2	-3	2	1	-4	-2	-3		margin		-	-	-	-	-	-	-	-	-		-
	4XA9A_4	92	I	0.001	0.134	0.865	0.979	0.02	0.001	0.012	-4	-5	-4	-5	-3	-7	-6	-8	-7	2	6	-5	0	-1	-4	-4	-4	-1	-4	1		hasPrediction		0.9327	0.9525	1	0.8838	0.9525	0.9445	1	0.903	0.9461		L
	4XA9A_4	93	T	0	0.25	0.749	0.094	0.862	0.043	0.012	-2	3	-1	-3	-2	2	3	-5	-1	-2	-2	3	-3	-3	-4	0	2	-5	-4	-1		hasPrediction		0.0214	0.0002	0.0004	0.0905	0.0223	0.0186	0	0.0756	0.0286		-
	4XA9A_4	94	T	0.001	0.985	0.015	0.146	0.799	0.055	0.012	-2	1	0	-1	-2	0	2	-3	2	0	-3	1	-1	-1	-6	2	2	-1	2	1		hasPrediction		0.0184	0.0135	0.0001	0.0557	0.0411	0.0257	0	0.0891	0.0304		-
	4XA9A_4	95	L	0	0.996	0.003	0.985	0.014	0.001	0.012	-4	-7	-5	-6	-3	-5	-6	-9	-7	3	5	-6	1	2	-6	-5	-5	-5	-5	1		hasPrediction		0.0041	0.0003	0.0006	0.0023	0.0141	0.0042	0	0.0032	0.0036		-
	4XA9A_4	96	D	0	0.98	0.019	0.192	0.782	0.025	0.012	-2	0	3	3	0	-1	0	-2	1	-1	-2	0	-2	-2	-5	1	0	-2	0	0		hasPrediction		0.0004	0.0001	0.0001	0.0001	0.0001	0.0005	0	0.0228	0.003		-
	4XA9A_4	97	V	0	0.835	0.165	0.981	0.018	0.001	0.012	-2	-7	-6	-7	1	-7	-8	-5	-4	4	4	-7	2	2	-5	-5	-3	-3	-2	2		hasPrediction		0.027	0.0032	0.0019	0.0028	0.0053	0.0016	0	0.0689	0.0138		-
	4XA9A_4	98	S	0.001	0.771	0.228	0.414	0.564	0.022	0.012	-1	1	1	1	-1	0	0	0	1	-2	-3	-1	-1	-1	0	3	0	0	-1	-2		hasPrediction		0.0002	0	0.0003	0.0004	0	0.0001	0	0.0001	0.0002		-
	4XA9A_4	99	F	0.001	0.304	0.695	0.208	0.54	0.252	0.013	-2	0	3	1	1	0	0	2	2	-3	-3	-1	-1	0	-3	1	-2	2	1	-3		hasPrediction		0.0014	0.0011	0.0008	0.005	0	0.0002	0	0.0008	0.0012		-
	4XA9A_4	100	N	0	0.175	0.825	0.605	0.366	0.029	0.014	-3	-3	5	-1	6	-2	-3	-2	-1	-1	-2	-2	-2	-2	-3	1	1	-3	-2	-2		hasPrediction		0.0005	0.0002	0.0008	0.001	0	0	0	0	0.0003		-
	4XA9A_4	101	E	0.006	0.137	0.857	0.021	0.347	0.632	0.016	-1	1	2	0	0	1	0	-1	1	-2	-1	1	-1	-1	1	1	0	-2	1	-3		hasPrediction		0.0007	0.0003	0.001	0.0001	0	0.0006	0	0.0002	0.0004		-
	4XA9A_4	102	I	0.011	0.05	0.939	0.764	0.212	0.024	0.017	-3	-3	-1	-2	-1	-4	-3	-3	-3	4	3	-3	2	3	-3	-2	-2	0	-1	1		hasPrediction		0.0026	0.0018	0.0019	0.0005	0.0001	0.0018	0	0.0001	0.0011		-
	4XA9A_4	103	G	0.059	0.009	0.932	0.163	0.543	0.293	0.017	-2	-1	1	1	-1	0	0	0	0	-1	-1	0	-1	-2	-2	2	2	-1	-1	-1		hasPrediction		0.0011	0.0006	0.0031	0.0006	0.0001	0.0003	0	0	0.0007		-
	4XA9A_4	104	D	0.738	0.002	0.26	0.018	0.384	0.598	0.017	-1	-1	1	3	-1	0	1	1	-1	-2	-2	0	-2	-1	0	1	0	-1	-1	-1		hasPrediction		0.0007	0.0014	0.0048	0.0053	0.0002	0.0006	0	0	0.0016		-
	4XA9A_4	105	E	0.798	0.002	0.201	0.014	0.247	0.739	0.016	-1	0	0	1	-1	0	1	-2	-1	1	0	0	-1	1	0	0	-1	-2	-1	0		hasPrediction		0.0008	0.0016	0.0124	0.0252	0.0001	0.0006	0	0.0005	0.0051		-
	4XA9A_4	106	G	0.814	0.001	0.185	0.787	0.181	0.031	0.015	0	-3	1	1	0	-1	0	2	-1	0	1	-2	0	0	1	0	-1	-2	-2	0		hasPrediction		0.0036	0.0014	0.0018	0.0039	0.0002	0.0009	0	0	0.0015		-
	4XA9A_4	107	V	0.875	0.001	0.124	0.694	0.278	0.028	0.015	0	-2	-1	-1	-1	-1	-1	-3	-1	2	2	-2	0	2	2	0	-1	1	-2	1		hasPrediction		0.0006	0.0007	0.003	0.0054	0.0003	0.0013	0	0	0.0014		-
	4XA9A_4	108	K	0.883	0.001	0.116	0.007	0.199	0.793	0.014	0	0	1	1	-1	1	1	-1	-1	0	-1	0	-1	-1	0	1	0	-1	-1	-1		hasPrediction		0.002	0.0007	0.0013	0.0105	0.002	0.0019	0	0	0.0023		-
	4XA9A_4	109	A	0.866	0	0.134	0.246	0.553	0.202	0.014	1	-1	0	0	1	0	0	-1	0	0	0	-1	0	0	-1	1	0	0	0	0		hasPrediction		0.0001	0	0.0005	0	0.0001	0.0001	0	0	0.0001		-
	4XA9A_4	110	L	0.821	0.001	0.178	0.952	0.042	0.005	0.014	-4	-3	-3	-5	-2	-5	-4	-4	-5	3	4	-4	1	5	-3	-2	-3	0	-1	0		hasPrediction		0.0004	0	0.0008	0.0016	0.0014	0.0004	0	0	0.0006		-
	4XA9A_4	111	A	0.646	0.001	0.353	0.187	0.517	0.296	0.013	1	0	-1	-2	3	0	0	1	-1	-1	0	0	0	0	-1	1	0	0	-1	-1		hasPrediction		0.0006	0.0004	0.0002	0.0005	0.0008	0.0009	0	0.002	0.0007		-
	4XA9A_4	112	A	0.363	0.001	0.636	0.007	0.177	0.816	0.013	-1	0	3	0	-2	1	0	0	2	-3	-2	2	-1	-1	0	1	-1	-1	-1	-3		hasPrediction		0.0012	0	0.0003	0.0092	0.003	0.0004	0	0.0134	0.0034		-
	4XA9A_4	113	N	0.069	0.005	0.926	0.594	0.383	0.023	0.012	-1	-3	2	-5	6	-2	-4	-3	1	-1	3	-2	2	2	-1	0	-2	-1	-1	-1		hasPrediction		0.0178	0.0007	0.0004	0.004	0.1816	0.0017	0	0.0132	0.0274		-
	4XA9A_4	114	A	0.021	0.01	0.97	0.037	0.342	0.621	0.012	-2	0	-1	-2	0	0	0	-2	0	-1	0	1	-2	-2	4	1	1	-3	-3	-2		hasPrediction		0.05	0.0198	0.0003	0.046	0.1099	0.0049	0	0.0634	0.0368		-
	4XA9A_4	115	K	0.007	0.071	0.922	0.016	0.309	0.676	0.011	-1	0	4	-1	-3	2	-1	-1	2	-3	-3	2	-3	-2	-2	2	1	-5	-2	-2		hasPrediction		0.0926	0.0014	0.0004	0.0716	0.1569	0.0185	0	0.0312	0.0466		-
	4XA9A_4	116	L	0.002	0.459	0.539	0.902	0.091	0.007	0.011	-4	-4	-3	-5	-4	-5	-4	-6	-3	3	6	-3	1	-3	-5	-4	-3	-7	-4	0		margin		-	-	-	-	-	-	-	-	-		L
	4XA9A_4	117	I	0.001	0.611	0.388	0.066	0.785	0.149	0.011	-3	3	-1	-2	-2	2	3	-3	0	-1	-1	3	-3	-3	-4	-1	2	-4	-3	0		margin		-	-	-	-	-	-	-	-	-		-
	4XA9A_4	118	T	0.004	0.978	0.018	0.115	0.791	0.094	0.011	-2	0	0	0	-1	0	2	-4	2	-1	-2	1	-2	-1	-5	2	2	-1	2	0		margin		-	-	-	-	-	-	-	-	-		-
	4XA9A_4	119	L	0.003	0.992	0.004	0.98	0.019	0.001	0.011	-4	-5	-7	-7	-4	-6	-5	-7	-5	3	6	-5	0	2	-4	-4	-4	-4	-3	1		margin		-	-	-	-	-	-	-	-	-		-
	4XA9A_4	120	Y	0.003	0.984	0.013	0.159	0.82	0.021	0.011	-3	0	3	3	-1	-1	0	-2	2	-1	-2	0	-2	-1	-4	1	0	-2	1	-1		margin		-	-	-	-	-	-	-	-	-		-
	4XA9A_4	121	A	0.002	0.885	0.113	0.974	0.024	0.001	0.011	-2	-5	-4	-5	1	-6	-8	-5	-4	4	4	-6	2	2	-5	-3	-3	-3	-3	1		margin		-	-	-	-	-	-	-	-	-		-
	4XA9A_4	122	L	0.004	0.811	0.185	0.256	0.688	0.056	0.012	-1	1	1	0	0	0	0	0	0	-1	-2	0	-1	-1	0	3	0	0	1	-2		margin		-	-	-	-	-	-	-	-	-		-
	4XA9A_4	123	Y	0.005	0.422	0.573	0.129	0.543	0.328	0.013	-2	0	3	2	0	0	0	2	2	-3	-3	-1	-3	0	-2	1	-2	0	1	-3		margin		-	-	-	-	-	-	-	-	-		-
	4XA9A_4	124	N	0.005	0.225	0.769	0.585	0.364	0.051	0.015	-2	-2	5	-1	6	-2	-2	-2	-2	-1	-2	-2	-1	-2	-2	1	1	-2	-2	0		margin		-	-	-	-	-	-	-	-	-		-
	4XA9A_4	125	K	0.053	0.267	0.68	0.015	0.334	0.651	0.018	-2	0	2	0	0	0	0	0	1	-1	-2	1	0	-1	1	1	0	-1	-1	-1		margin		-	-	-	-	-	-	-	-	-		-
	4XA9A_5	111	A	0.646	0.001	0.353	0.187	0.517	0.296	0.013	1	0	-1	-2	3	0	0	1	-1	-1	0	0	0	0	-1	1	0	0	-1	-1		margin		-	-	-	-	-	-	-	-	-		-
	4XA9A_5	112	A	0.363	0.001	0.636	0.007	0.177	0.816	0.013	-1	0	3	0	-2	1	0	0	2	-3	-2	2	-1	-1	0	1	-1	-1	-1	-3		margin		-	-	-	-	-	-	-	-	-		-
	4XA9A_5	113	N	0.069	0.005	0.926	0.594	0.383	0.023	0.012	-1	-3	2	-5	6	-2	-4	-3	1	-1	3	-2	2	2	-1	0	-2	-1	-1	-1		margin		-	-	-	-	-	-	-	-	-		-
	4XA9A_5	114	A	0.021	0.01	0.97	0.037	0.342	0.621	0.012	-2	0	-1	-2	0	0	0	-2	0	-1	0	1	-2	-2	4	1	1	-3	-3	-2		margin		-	-	-	-	-	-	-	-	-		-
	4XA9A_5	115	K	0.007	0.071	0.922	0.016	0.309	0.676	0.011	-1	0	4	-1	-3	2	-1	-1	2	-3	-3	2	-3	-2	-2	2	1	-5	-2	-2		margin		-	-	-	-	-	-	-	-	-		-
	4XA9A_5	116	L	0.002	0.459	0.539	0.902	0.091	0.007	0.011	-4	-4	-3	-5	-4	-5	-4	-6	-3	3	6	-3	1	-3	-5	-4	-3	-7	-4	0		hasPrediction		0.9544	0.9439	1	0.9335	0.9647	0.9284	0.999	0.8686	0.949		L
	4XA9A_5	117	I	0.001	0.611	0.388	0.066	0.785	0.149	0.011	-3	3	-1	-2	-2	2	3	-3	0	-1	-1	3	-3	-3	-4	-1	2	-4	-3	0		hasPrediction		0.1789	0.001	0.0007	0.0751	0.0306	0.012	0	0.17	0.0585		-
	4XA9A_5	118	T	0.004	0.978	0.018	0.115	0.791	0.094	0.011	-2	0	0	0	-1	0	2	-4	2	-1	-2	1	-2	-1	-5	2	2	-1	2	0		hasPrediction		0.1012	0.018	0.0002	0.0459	0.0294	0.0149	0	0.0193	0.0286		-
	4XA9A_5	119	L	0.003	0.992	0.004	0.98	0.019	0.001	0.011	-4	-5	-7	-7	-4	-6	-5	-7	-5	3	6	-5	0	2	-4	-4	-4	-4	-3	1		hasPrediction		0.0107	0.0004	0.001	0.0105	0.0115	0.0041	0	0.0156	0.0067		-
	4XA9A_5	120	Y	0.003	0.984	0.013	0.159	0.82	0.021	0.011	-3	0	3	3	-1	-1	0	-2	2	-1	-2	0	-2	-1	-4	1	0	-2	1	-1		hasPrediction		0.0011	0	0.0002	0.0001	0.0001	0.0005	0	0.0047	0.0008		-
	4XA9A_5	121	A	0.002	0.885	0.113	0.974	0.024	0.001	0.011	-2	-5	-4	-5	1	-6	-8	-5	-4	4	4	-6	2	2	-5	-3	-3	-3	-3	1		hasPrediction		0.0081	0.0035	0.0016	0.0187	0.0063	0.0022	0	0.0162	0.0071		-
	4XA9A_5	122	L	0.004	0.811	0.185	0.256	0.688	0.056	0.012	-1	1	1	0	0	0	0	0	0	-1	-2	0	-1	-1	0	3	0	0	1	-2		hasPrediction		0.0002	0	0.0006	0.0001	0.0001	0.0002	0	0.0002	0.0002		-
	4XA9A_5	123	Y	0.005	0.422	0.573	0.129	0.543	0.328	0.013	-2	0	3	2	0	0	0	2	2	-3	-3	-1	-3	0	-2	1	-2	0	1	-3		hasPrediction		0.0016	0.0014	0.0011	0.0017	0.0002	0.0008	0	0.0004	0.0009		-
	4XA9A_5	124	N	0.005	0.225	0.769	0.585	0.364	0.051	0.015	-2	-2	5	-1	6	-2	-2	-2	-2	-1	-2	-2	-1	-2	-2	1	1	-2	-2	0		hasPrediction		0.004	0.0015	0.0023	0.0013	0.0007	0.0006	0	0.0009	0.0014		-
	4XA9A_5	125	K	0.053	0.267	0.68	0.015	0.334	0.651	0.018	-2	0	2	0	0	0	0	0	1	-1	-2	1	0	-1	1	1	0	-1	-1	-1		hasPrediction		0.0036	0.0012	0.0024	0	0.0004	0.0014	0	0.0006	0.0012		-
	4XA9A_5	126	I	0.087	0.261	0.652	0.67	0.277	0.053	0.021	-3	-2	-2	-3	0	-2	-2	-3	-2	3	3	-1	1	2	-3	-2	-1	-2	0	1		hasPrediction		0.0071	0.0151	0.0032	0.0001	0.0038	0.0077	0	0.0088	0.0057		-
	4XA9A_5	127	T	0.146	0.255	0.599	0.087	0.52	0.393	0.025	-1	0	0	0	-1	0	0	-1	0	0	0	0	-1	-1	-1	1	2	-4	-2	0		hasPrediction		0.0016	0.0023	0.008	0.0011	0.0008	0.0011	0	0	0.0019		-
	4XA9A_5	128	K	0.155	0.218	0.628	0.02	0.222	0.758	0.03	-1	0	1	2	-1	0	0	0	0	0	-2	0	-2	0	-1	2	1	-2	-1	-1		hasPrediction		0.002	0.0031	0.006	0.0357	0.0015	0.0023	0	0.0002	0.0064		-
	4XA9A_5	129	V	0.131	0.09	0.779	0.278	0.386	0.337	0.035	-1	-1	-1	0	-1	0	0	-1	-1	2	1	-1	0	1	0	0	0	1	-1	0		hasPrediction		0.0034	0.0018	0.0022	0.02	0.0025	0.002	0	0.0002	0.004		-
	4XA9A_5	130	G	0.106	0.021	0.873	0.295	0.309	0.397	0.039	-1	-1	0	1	0	-1	0	1	0	0	0	-1	-1	0	3	0	0	-2	-3	-1		hasPrediction		0.0016	0.0004	0.0017	0.003	0.0008	0.0014	0	0	0.0011		-
	4XA9A_5	131	A	0.141	0.013	0.847	0.307	0.236	0.456	0.041	1	0	0	0	0	0	0	0	0	0	0	-1	0	0	1	0	0	-1	-1	0		hasPrediction		0.0081	0.0016	0.0024	0.0123	0.0075	0.0064	0	0	0.0048		-
	4XA9A_5	132	G	0.15	0.009	0.841	0.26	0.308	0.432	0.039	0	0	0	0	0	0	0	0	-1	0	0	0	0	0	-1	1	0	-1	-1	0		hasPrediction		0.0002	0	0.0007	0.0001	0.0003	0.0003	0	0	0.0002		-
	4XA9A_5	133	Y	0.152	0.013	0.834	0.341	0.329	0.329	0.037	0	-2	-1	-1	0	-1	-1	-2	-1	1	1	-1	0	2	-1	0	-1	1	0	0		hasPrediction		0.0009	0	0.0006	0.0026	0.0012	0.0005	0	0	0.0007		-
	4XA9A_5	134	L	0.13	0.01	0.86	0.399	0.359	0.242	0.035	0	-1	-1	-2	1	-1	-1	-1	-1	1	1	-1	0	2	-1	1	0	-1	0	0		hasPrediction		0.0008	0.0024	0.0003	0.0009	0.0052	0.0023	0	0.0008	0.0016		-
	4XA9A_5	135	A	0.069	0.006	0.925	0.201	0.312	0.486	0.032	1	0	2	-1	1	0	0	1	0	-2	-1	0	-1	-1	-1	1	0	-1	-2	-1		hasPrediction		0.0022	0	0.0005	0.0153	0.0008	0.0004	0	0.0016	0.0026		-
	4XA9A_5	136	Q	0.049	0.009	0.943	0.393	0.413	0.194	0.027	-1	-2	1	-2	4	0	-1	-3	0	-1	3	-1	2	3	-1	-1	-1	-1	-2	-2		hasPrediction		0.0082	0.0008	0.0011	0.036	0.0104	0.0016	0.0001	0.0505	0.0136		-
	4XA9A_5	137	S	0.028	0.013	0.959	0.104	0.418	0.478	0.022	-2	1	0	-1	1	1	0	-2	1	-2	-3	2	-2	-3	3	2	1	-2	-3	-2		hasPrediction		0.0401	0.0081	0.0003	0.0735	0.0687	0.0036	0	0.0155	0.0262		-
	4XA9A_5	138	N	0.021	0.058	0.921	0.157	0.649	0.194	0.017	-1	1	4	-2	1	1	-2	-1	2	-3	-2	2	-4	-1	-2	2	1	-4	-2	-2		hasPrediction		0.092	0.0015	0.0004	0.0268	0.1335	0.0082	0.0017	0.0091	0.0342		-
	4XA9A_5	139	L	0.004	0.194	0.802	0.952	0.045	0.004	0.014	-4	-4	-6	-6	-2	-5	-5	-8	-9	2	6	-5	0	-2	-4	-4	-3	-6	-4	0		margin		-	-	-	-	-	-	-	-	-		L
	4XA9A_5	140	K	0.001	0.343	0.656	0.075	0.737	0.188	0.012	-3	3	-2	-3	-3	2	3	-4	0	-2	-3	3	-4	-3	-5	0	2	-2	-3	-2		margin		-	-	-	-	-	-	-	-	-		-
	4XA9A_5	141	K	0.002	0.98	0.018	0.058	0.703	0.239	0.011	-2	1	0	-1	0	-1	1	-3	2	0	-2	1	-2	0	-5	1	2	1	1	0		margin		-	-	-	-	-	-	-	-	-		-
	4XA9A_5	142	I	0.001	0.993	0.006	0.98	0.019	0.001	0.011	-5	-6	-7	-6	-3	-6	-5	-7	-5	2	6	-5	0	2	-5	-4	-6	-3	-3	1		margin		-	-	-	-	-	-	-	-	-		-
	4XA9A_5	143	D	0.001	0.963	0.036	0.251	0.717	0.032	0.011	-2	0	3	4	-1	-2	0	-2	2	-2	-3	0	-3	-1	-4	1	1	-1	0	-1		margin		-	-	-	-	-	-	-	-	-		-
	4XA9A_5	144	L	0	0.575	0.425	0.971	0.027	0.002	0.011	-3	-5	-5	-6	-1	-9	-6	-6	-5	4	4	-7	2	3	-4	-4	-3	-2	-1	2		margin		-	-	-	-	-	-	-	-	-		-
	4XA9A_5	145	C	0.003	0.51	0.488	0.527	0.451	0.022	0.011	-1	1	1	1	0	1	0	0	1	-2	-3	-1	-2	-2	-2	3	0	-4	-1	-2		margin		-	-	-	-	-	-	-	-	-		-
	4XA9A_5	146	F	0.001	0.209	0.79	0.378	0.441	0.181	0.011	-2	0	3	1	1	0	-1	2	2	-2	-2	-1	-2	1	-3	1	-2	1	1	-3		margin		-	-	-	-	-	-	-	-	-		-
	4XA9A_5	147	N	0	0.1	0.899	0.669	0.295	0.036	0.012	-2	-3	5	-1	6	-3	-2	-3	0	-1	-2	-2	-2	-1	-3	1	1	-2	-1	-2		margin		-	-	-	-	-	-	-	-	-		-
	4XA9A_5	148	S	0.004	0.075	0.921	0.156	0.492	0.352	0.013	-1	1	2	0	0	1	0	0	1	-2	-2	1	-2	0	1	0	0	-2	0	-2		margin		-	-	-	-	-	-	-	-	-		-
	4XA9A_6	134	L	0.13	0.01	0.86	0.399	0.359	0.242	0.035	0	-1	-1	-2	1	-1	-1	-1	-1	1	1	-1	0	2	-1	1	0	-1	0	0		margin		-	-	-	-	-	-	-	-	-		-
	4XA9A_6	135	A	0.069	0.006	0.925	0.201	0.312	0.486	0.032	1	0	2	-1	1	0	0	1	0	-2	-1	0	-1	-1	-1	1	0	-1	-2	-1		margin		-	-	-	-	-	-	-	-	-		-
	4XA9A_6	136	Q	0.049	0.009	0.943	0.393	0.413	0.194	0.027	-1	-2	1	-2	4	0	-1	-3	0	-1	3	-1	2	3	-1	-1	-1	-1	-2	-2		margin		-	-	-	-	-	-	-	-	-		-
	4XA9A_6	137	S	0.028	0.013	0.959	0.104	0.418	0.478	0.022	-2	1	0	-1	1	1	0	-2	1	-2	-3	2	-2	-3	3	2	1	-2	-3	-2		margin		-	-	-	-	-	-	-	-	-		-
	4XA9A_6	138	N	0.021	0.058	0.921	0.157	0.649	0.194	0.017	-1	1	4	-2	1	1	-2	-1	2	-3	-2	2	-4	-1	-2	2	1	-4	-2	-2		margin		-	-	-	-	-	-	-	-	-		-
	4XA9A_6	139	L	0.004	0.194	0.802	0.952	0.045	0.004	0.014	-4	-4	-6	-6	-2	-5	-5	-8	-9	2	6	-5	0	-2	-4	-4	-3	-6	-4	0		hasPrediction		0.9581	0.9421	1	0.9337	0.9818	0.9393	1	0.8775	0.9541		L
	4XA9A_6	140	K	0.001	0.343	0.656	0.075	0.737	0.188	0.012	-3	3	-2	-3	-3	2	3	-4	0	-2	-3	3	-4	-3	-5	0	2	-2	-3	-2		hasPrediction		0.0768	0.0005	0.0004	0.0564	0.0245	0.0226	0.0019	0.0708	0.0317		-
	4XA9A_6	141	K	0.002	0.98	0.018	0.058	0.703	0.239	0.011	-2	1	0	-1	0	-1	1	-3	2	0	-2	1	-2	0	-5	1	2	1	1	0		hasPrediction		0.1283	0.0297	0.0002	0.0375	0.0884	0.0188	0	0.0825	0.0482		-
	4XA9A_6	142	I	0.001	0.993	0.006	0.98	0.019	0.001	0.011	-5	-6	-7	-6	-3	-6	-5	-7	-5	2	6	-5	0	2	-5	-4	-6	-3	-3	1		hasPrediction		0.0143	0.0003	0.0008	0.0054	0.0124	0.0019	0	0.0052	0.005		-
	4XA9A_6	143	D	0.001	0.963	0.036	0.251	0.717	0.032	0.011	-2	0	3	4	-1	-2	0	-2	2	-2	-3	0	-3	-1	-4	1	1	-1	0	-1		hasPrediction		0.0006	0.0001	0.0001	0.0006	0.0001	0.0006	0	0.0027	0.0006		-
	4XA9A_6	144	L	0	0.575	0.425	0.971	0.027	0.002	0.011	-3	-5	-5	-6	-1	-9	-6	-6	-5	4	4	-7	2	3	-4	-4	-3	-2	-1	2		hasPrediction		0.0344	0.0032	0.0041	0.0146	0.002	0.0012	0	0.0421	0.0127		-
	4XA9A_6	145	C	0.003	0.51	0.488	0.527	0.451	0.022	0.011	-1	1	1	1	0	1	0	0	1	-2	-3	-1	-2	-2	-2	3	0	-4	-1	-2		hasPrediction		0.0002	0	0.0006	0.0004	0	0.0001	0	0.0004	0.0002		-
	4XA9A_6	146	F	0.001	0.209	0.79	0.378	0.441	0.181	0.011	-2	0	3	1	1	0	-1	2	2	-2	-2	-1	-2	1	-3	1	-2	1	1	-3		hasPrediction		0.0017	0.001	0.0011	0.0041	0	0.0002	0	0	0.001		-
	4XA9A_6	147	N	0	0.1	0.899	0.669	0.295	0.036	0.012	-2	-3	5	-1	6	-3	-2	-3	0	-1	-2	-2	-2	-1	-3	1	1	-2	-1	-2		hasPrediction		0.0021	0.0004	0.0013	0.0046	0	0.0001	0	0	0.0011		-
	4XA9A_6	148	S	0.004	0.075	0.921	0.156	0.492	0.352	0.013	-1	1	2	0	0	1	0	0	1	-2	-2	1	-2	0	1	0	0	-2	0	-2		hasPrediction		0.0006	0.0003	0.0009	0.0003	0	0.0005	0	0.0001	0.0003		-
	4XA9A_6	149	L	0.007	0.028	0.965	0.836	0.15	0.014	0.013	-3	-2	-2	-2	0	-3	-2	-3	-2	4	3	-3	1	3	-2	-1	-2	0	-1	1		hasPrediction		0.0021	0.0022	0.0016	0.0031	0.0002	0.0027	0	0	0.0015		-
	4XA9A_6	150	E	0.045	0.008	0.947	0.062	0.538	0.4	0.014	-1	0	1	1	-1	-1	0	0	-1	-1	-1	0	-2	-1	-1	2	3	-1	-2	-1		hasPrediction		0.0005	0.0006	0.003	0.0009	0.0001	0.0004	0	0	0.0007		-
	4XA9A_6	151	D	0.795	0.002	0.203	0.04	0.369	0.591	0.014	-1	-1	1	3	-1	0	1	0	-1	-2	-2	0	-1	-2	-1	1	1	-1	-1	-2		hasPrediction		0.0011	0.0035	0.0056	0.0059	0.0003	0.0009	0	0	0.0022		-
	4XA9A_6	152	E	0.849	0.002	0.149	0.03	0.273	0.696	0.013	-1	-1	0	1	0	0	1	-1	-1	2	1	0	-1	0	-2	0	-1	1	-2	0		hasPrediction		0.0006	0.0017	0.0205	0.0202	0.0005	0.0011	0	0.001	0.0057		-
	4XA9A_6	153	G	0.864	0.002	0.135	0.71	0.229	0.061	0.013	-1	-2	0	1	-1	0	0	2	-1	-1	0	-1	-1	0	1	1	0	-3	-2	-1		hasPrediction		0.0013	0.001	0.0015	0.0105	0.0002	0.0008	0	0	0.0019		-
	4XA9A_6	154	V	0.891	0.002	0.107	0.757	0.215	0.028	0.012	0	-2	-1	-1	0	-1	-1	-2	0	1	2	-2	1	1	1	0	-1	0	-1	1		hasPrediction		0.0009	0.0006	0.0018	0.0064	0.0008	0.0027	0	0	0.0016		-
	4XA9A_6	155	I	0.883	0.001	0.116	0.1	0.472	0.429	0.012	0	0	1	0	-1	1	1	0	0	0	0	0	-1	-1	0	1	0	-1	0	-1		hasPrediction		0.0035	0.0004	0.0016	0.0049	0.0023	0.0016	0	0	0.0018		-
	4XA9A_6	156	A	0.844	0.001	0.155	0.274	0.487	0.239	0.012	1	-2	0	0	1	0	0	-1	0	0	0	-1	0	1	0	1	0	0	0	0		hasPrediction		0.0004	0	0.0005	0.0001	0.0004	0.0001	0	0	0.0002		-
	4XA9A_6	157	L	0.777	0.003	0.221	0.941	0.054	0.005	0.012	-2	-4	-4	-4	-2	-3	-4	-5	-2	3	4	-3	1	4	-2	-2	-2	0	-2	0		hasPrediction		0.0015	0	0.0007	0.004	0.006	0.0007	0	0	0.0016		-
	4XA9A_6	158	A	0.543	0.002	0.455	0.201	0.469	0.331	0.012	1	0	0	-1	0	0	0	1	0	0	-1	0	-1	-1	-1	1	0	-1	-1	-1		hasPrediction		0.0016	0.0011	0.0002	0.0039	0.0016	0.0013	0	0.0048	0.0018		-
	4XA9A_6	159	S	0.239	0.001	0.759	0.018	0.213	0.769	0.012	-1	1	3	0	-1	1	1	0	2	-2	-2	1	-3	-1	0	1	0	-2	-1	-3		hasPrediction		0.0007	0	0.0004	0.026	0.0014	0.0004	0	0.0049	0.0042		-
	4XA9A_6	160	N	0.029	0.01	0.961	0.653	0.321	0.026	0.012	-1	-3	1	-4	5	-1	-3	-2	-1	-1	3	-2	2	2	-1	0	-2	0	-3	-1		hasPrediction		0.0246	0.0017	0.001	0.0287	0.094	0.0013	0	0.0074	0.0198		-
	4XA9A_6	161	I	0.012	0.015	0.973	0.05	0.464	0.487	0.011	-2	0	0	-2	0	1	0	-3	0	-1	-1	1	-1	-3	4	1	2	-2	-3	-1		hasPrediction		0.0383	0.0119	0.0003	0.011	0.0299	0.0024	0	0.0529	0.0183		-
	4XA9A_6	162	N	0.005	0.071	0.925	0.051	0.54	0.41	0.011	-1	1	4	-1	0	1	-1	-1	1	-5	-3	2	-1	-2	-2	2	0	-7	-2	-3		hasPrediction		0.034	0.0013	0.0003	0.0352	0.0763	0.0116	0	0.0312	0.0237		-
	4XA9A_6	163	I	0.001	0.267	0.731	0.965	0.033	0.002	0.011	-4	-4	-3	-7	-3	-5	-7	-7	-5	2	6	-4	0	-1	-6	-4	-4	-4	-4	1		margin		-	-	-	-	-	-	-	-	-		L
	4XA9A_6	164	K	0.001	0.355	0.644	0.024	0.579	0.397	0.011	-4	3	-2	-2	-3	2	3	-4	0	-1	-1	3	-2	-4	-4	0	2	-3	-3	-1		margin		-	-	-	-	-	-	-	-	-		-
	4XA9A_6	165	E	0.002	0.98	0.018	0.091	0.836	0.073	0.011	-2	0	1	0	0	-1	2	-4	2	-1	-3	1	-2	0	-4	1	1	-1	1	0		margin		-	-	-	-	-	-	-	-	-		-
	4XA9A_6	166	L	0.001	0.996	0.004	0.983	0.016	0.001	0.011	-3	-6	-6	-7	-3	-6	-6	-7	-7	2	6	-7	0	2	-5	-5	-5	-2	-4	1		margin		-	-	-	-	-	-	-	-	-		-
	4XA9A_6	167	I	0.001	0.988	0.012	0.307	0.681	0.011	0.011	-2	0	3	2	-1	0	0	-2	2	0	-2	-1	-2	-1	-4	2	0	-1	1	-1		margin		-	-	-	-	-	-	-	-	-		-
	4XA9A_6	168	A	0	0.896	0.104	0.976	0.022	0.002	0.011	-3	-5	-3	-5	0	-5	-6	-6	-2	4	4	-7	2	2	-4	-4	-4	-1	-1	2		margin		-	-	-	-	-	-	-	-	-		-
	4XA9A_6	169	S	0.004	0.751	0.245	0.296	0.655	0.05	0.012	0	1	1	0	0	0	0	0	0	-2	-2	0	0	-1	-1	3	0	0	0	-2		margin		-	-	-	-	-	-	-	-	-		-
	4XA9A_6	170	A	0.004	0.32	0.676	0.164	0.422	0.414	0.012	-2	0	3	1	1	-1	-1	2	1	-3	-2	-1	-2	1	-3	1	-2	-1	1	-3		margin		-	-	-	-	-	-	-	-	-		-
	4XA9A_6	171	C	0.004	0.185	0.811	0.729	0.252	0.019	0.012	-2	-2	5	-2	7	-2	-3	-2	0	-2	-2	-1	-1	-1	-3	0	1	-2	-1	-1		margin		-	-	-	-	-	-	-	-	-		-
	4XA9A_6	172	D	0.016	0.104	0.88	0.036	0.459	0.504	0.013	-1	1	2	1	0	1	0	0	1	-2	-1	1	-2	-1	1	1	0	-3	-1	-2		margin		-	-	-	-	-	-	-	-	-		-
	4XA9A_7	158	A	0.543	0.002	0.455	0.201	0.469	0.331	0.012	1	0	0	-1	0	0	0	1	0	0	-1	0	-1	-1	-1	1	0	-1	-1	-1		margin		-	-	-	-	-	-	-	-	-		-
	4XA9A_7	159	S	0.239	0.001	0.759	0.018	0.213	0.769	0.012	-1	1	3	0	-1	1	1	0	2	-2	-2	1	-3	-1	0	1	0	-2	-1	-3		margin		-	-	-	-	-	-	-	-	-		-
	4XA9A_7	160	N	0.029	0.01	0.961	0.653	0.321	0.026	0.012	-1	-3	1	-4	5	-1	-3	-2	-1	-1	3	-2	2	2	-1	0	-2	0	-3	-1		margin		-	-	-	-	-	-	-	-	-		-
	4XA9A_7	161	I	0.012	0.015	0.973	0.05	0.464	0.487	0.011	-2	0	0	-2	0	1	0	-3	0	-1	-1	1	-1	-3	4	1	2	-2	-3	-1		margin		-	-	-	-	-	-	-	-	-		-
	4XA9A_7	162	N	0.005	0.071	0.925	0.051	0.54	0.41	0.011	-1	1	4	-1	0	1	-1	-1	1	-5	-3	2	-1	-2	-2	2	0	-7	-2	-3		margin		-	-	-	-	-	-	-	-	-		-
	4XA9A_7	163	I	0.001	0.267	0.731	0.965	0.033	0.002	0.011	-4	-4	-3	-7	-3	-5	-7	-7	-5	2	6	-4	0	-1	-6	-4	-4	-4	-4	1		hasPrediction		0.9575	0.9336	1	0.767	0.9726	0.9338	0.9998	0.8091	0.9217		L
	4XA9A_7	164	K	0.001	0.355	0.644	0.024	0.579	0.397	0.011	-4	3	-2	-2	-3	2	3	-4	0	-1	-1	3	-2	-4	-4	0	2	-3	-3	-1		hasPrediction		0.0619	0.0008	0.0007	0.0326	0.0377	0.0215	0	0.0729	0.0285		-
	4XA9A_7	165	E	0.002	0.98	0.018	0.091	0.836	0.073	0.011	-2	0	1	0	0	-1	2	-4	2	-1	-3	1	-2	0	-4	1	1	-1	1	0		hasPrediction		0.0601	0.0165	0.0002	0.0076	0.0428	0.021	0	0.0582	0.0258		-
	4XA9A_7	166	L	0.001	0.996	0.004	0.983	0.016	0.001	0.011	-3	-6	-6	-7	-3	-6	-6	-7	-7	2	6	-7	0	2	-5	-5	-5	-2	-4	1		hasPrediction		0.0062	0.0005	0.0016	0.0329	0.0173	0.0059	0	0.0189	0.0104		-
	4XA9A_7	167	I	0.001	0.988	0.012	0.307	0.681	0.011	0.011	-2	0	3	2	-1	0	0	-2	2	0	-2	-1	-2	-1	-4	2	0	-1	1	-1		hasPrediction		0.0011	0.0001	0.0002	0	0.0001	0.0007	0	0.0056	0.001		-
	4XA9A_7	168	A	0	0.896	0.104	0.976	0.022	0.002	0.011	-3	-5	-3	-5	0	-5	-6	-6	-2	4	4	-7	2	2	-4	-4	-4	-1	-1	2		hasPrediction		0.0267	0.0027	0.0011	0.0098	0.0107	0.0035	0	0.0164	0.0089		-
	4XA9A_7	169	S	0.004	0.751	0.245	0.296	0.655	0.05	0.012	0	1	1	0	0	0	0	0	0	-2	-2	0	0	-1	-1	3	0	0	0	-2		hasPrediction		0.0002	0	0.0007	0.0002	0	0.0001	0	0.0001	0.0002		-
	4XA9A_7	170	A	0.004	0.32	0.676	0.164	0.422	0.414	0.012	-2	0	3	1	1	-1	-1	2	1	-3	-2	-1	-2	1	-3	1	-2	-1	1	-3		hasPrediction		0.0008	0.0013	0.0014	0.0009	0	0.0003	0	0.0004	0.0006		-
	4XA9A_7	171	C	0.004	0.185	0.811	0.729	0.252	0.019	0.012	-2	-2	5	-2	7	-2	-3	-2	0	-2	-2	-1	-1	-1	-3	0	1	-2	-1	-1		hasPrediction		0.0029	0.0009	0.0019	0.0044	0.0001	0.0002	0	0	0.0013		-
	4XA9A_7	172	D	0.016	0.104	0.88	0.036	0.459	0.504	0.013	-1	1	2	1	0	1	0	0	1	-2	-1	1	-2	-1	1	1	0	-3	-1	-2		hasPrediction		0.0019	0.0009	0.002	0.001	0	0.0005	0	0.0001	0.0008		-
	4XA9A_7	173	V	0.097	0.026	0.878	0.798	0.184	0.018	0.013	-3	-2	-1	-2	-1	-2	-2	-2	-2	4	3	-2	0	2	-2	-1	-2	0	-1	1		hasPrediction		0.0058	0.004	0.0031	0.0012	0.0005	0.0025	0	0.0001	0.0022		-
	4XA9A_7	174	S	0.17	0.007	0.823	0.063	0.45	0.487	0.013	-2	0	1	0	-2	1	0	0	-1	0	-1	0	-1	-1	-1	1	2	-1	-1	-1		hasPrediction		0.0013	0.0016	0.0045	0.0009	0.0001	0.0004	0	0	0.0011		-
	4XA9A_7	175	D	0.344	0.007	0.65	0.041	0.334	0.624	0.013	-1	-1	1	3	-1	0	1	0	0	-2	-2	0	-2	-2	-1	1	0	-2	0	-1		hasPrediction		0.0019	0.0021	0.0044	0.0164	0.0002	0.0007	0	0	0.0032		-
	4XA9A_7	176	I	0.534	0.006	0.46	0.386	0.383	0.231	0.013	-1	-1	-1	0	-1	0	1	-3	0	2	1	-1	0	1	-1	0	-1	0	-2	0		hasPrediction		0.0026	0.0028	0.0326	0.0182	0.001	0.0024	0	0.002	0.0077		-
	4XA9A_7	177	G	0.576	0.002	0.422	0.504	0.314	0.182	0.013	-1	-1	0	1	-1	-1	1	1	-1	0	-1	-1	0	0	2	1	0	-3	-1	-1		hasPrediction		0.0011	0.0008	0.0013	0.0041	0.0002	0.0008	0	0	0.001		-
	4XA9A_7	178	A	0.763	0.001	0.236	0.528	0.302	0.17	0.013	0	-1	0	0	0	0	0	-1	-2	1	1	-1	0	0	2	0	0	0	-2	1		hasPrediction		0.001	0.0004	0.0018	0.0018	0.0006	0.0018	0	0	0.0009		-
	4XA9A_7	179	I	0.801	0.001	0.198	0.186	0.416	0.398	0.013	0	0	1	1	-1	0	0	0	0	0	0	0	0	0	0	0	0	-1	0	0		hasPrediction		0.001	0.0004	0.0011	0.0105	0.0024	0.0017	0	0	0.0021		-
	4XA9A_7	180	E	0.786	0.001	0.213	0.099	0.547	0.353	0.013	1	-1	0	0	1	0	0	0	0	0	0	-1	-1	0	-1	1	0	1	0	0		hasPrediction		0.0003	0	0.0003	0.0001	0.0001	0.0002	0	0	0.0001		-
	4XA9A_7	181	L	0.719	0.001	0.279	0.883	0.099	0.018	0.013	-2	-3	-3	-4	0	-4	-4	-4	-2	3	4	-3	1	4	-2	-2	-3	1	-2	0		hasPrediction		0.0009	0	0.0007	0.0013	0.0031	0.0009	0	0	0.0009		-
	4XA9A_7	182	A	0.516	0.001	0.484	0.249	0.444	0.306	0.014	1	0	0	-2	1	-1	0	1	-1	-1	-1	0	-1	0	0	2	0	-1	-1	-1		hasPrediction		0.0006	0.0005	0.0002	0.0005	0.001	0.0006	0	0.0018	0.0006		-
	4XA9A_7	183	K	0.385	0.001	0.613	0.01	0.152	0.838	0.013	-1	1	3	0	0	1	1	0	2	-3	-2	2	-1	-1	-1	1	0	-4	-1	-3		hasPrediction		0.0029	0	0.0003	0.0062	0.0052	0.0004	0	0.0094	0.0031		-
	4XA9A_7	184	N	0.035	0.005	0.96	0.617	0.36	0.023	0.013	-2	-2	2	-4	5	-1	-4	-4	0	0	3	-2	3	2	-1	0	-2	-1	-1	-2		hasPrediction		0.0086	0.0013	0.0021	0.0219	0.0219	0.0007	0	0.0294	0.0107		-
	4XA9A_7	185	N	0.009	0.005	0.987	0.019	0.256	0.726	0.012	-2	1	0	-2	0	1	-1	-2	1	-2	-2	2	-3	-4	4	2	1	-7	-2	-3		hasPrediction		0.0743	0.006	0.0002	0.0305	0.0488	0.0017	0	0.1078	0.0337		-
	4XA9A_7	186	Q	0.004	0.018	0.978	0.046	0.522	0.432	0.012	-2	1	4	-2	-1	1	-1	-1	2	-4	-2	2	-4	-2	-2	2	1	-4	-2	-3		hasPrediction		0.1521	0.0011	0.0002	0.0064	0.1449	0.0121	0	0.0186	0.0419		-
	4XA9A_7	187	L	0.001	0.166	0.833	0.963	0.035	0.003	0.011	-5	-5	-8	-5	-4	-5	-5	-6	-4	2	6	-5	0	-2	-5	-5	-4	-3	-3	0		margin		-	-	-	-	-	-	-	-	-		L
	4XA9A_7	188	T	0.001	0.316	0.684	0.083	0.824	0.093	0.011	-3	3	-1	-2	-2	2	3	-4	0	-2	-2	3	-3	-3	-4	0	2	-4	-3	-2		margin		-	-	-	-	-	-	-	-	-		-
	4XA9A_7	189	L	0.002	0.985	0.013	0.209	0.744	0.047	0.011	-3	1	-1	-1	-1	-1	2	-3	3	0	-2	1	-1	0	-5	2	1	-2	1	1		margin		-	-	-	-	-	-	-	-	-		-
	4XA9A_7	190	L	0.001	0.995	0.004	0.981	0.018	0.001	0.011	-5	-5	-6	-6	-5	-5	-7	-6	-6	3	6	-6	0	1	-7	-4	-4	-2	-4	1		margin		-	-	-	-	-	-	-	-	-		-
	4XA9A_7	191	I	0.001	0.987	0.012	0.4	0.584	0.016	0.011	-3	0	2	3	0	-1	1	-3	2	0	-3	0	-2	-2	-5	2	0	0	1	-1		margin		-	-	-	-	-	-	-	-	-		-
	4XA9A_7	192	L	0.001	0.909	0.09	0.974	0.024	0.002	0.012	-3	-6	-5	-7	0	-5	-6	-6	-5	4	5	-8	2	2	-6	-6	-3	-5	-2	1		margin		-	-	-	-	-	-	-	-	-		-
	4XA9A_7	193	G	0.002	0.779	0.219	0.539	0.44	0.021	0.013	-1	1	0	1	0	1	0	0	0	-3	-3	0	-2	-1	-2	3	0	-1	0	-3		margin		-	-	-	-	-	-	-	-	-		-
	4XA9A_7	194	K	0.001	0.28	0.719	0.054	0.465	0.481	0.015	-2	0	3	1	1	-1	0	2	2	-3	-2	-1	-3	0	-3	1	-2	1	1	-2		margin		-	-	-	-	-	-	-	-	-		-
	4XA9A_7	195	N	0.001	0.136	0.863	0.665	0.289	0.046	0.018	-2	-2	6	-1	6	-2	-2	-2	-3	-1	-2	-2	-1	-2	-3	1	0	-4	-2	-2		margin		-	-	-	-	-	-	-	-	-		-
	4XA9A_7	196	A	0.006	0.094	0.901	0.134	0.441	0.425	0.022	-1	1	2	0	0	1	-1	0	1	-1	-2	1	-1	-1	1	1	-1	-1	1	-2		margin		-	-	-	-	-	-	-	-	-		-
	4XA9A_8	182	A	0.516	0.001	0.484	0.249	0.444	0.306	0.014	1	0	0	-2	1	-1	0	1	-1	-1	-1	0	-1	0	0	2	0	-1	-1	-1		margin		-	-	-	-	-	-	-	-	-		-
	4XA9A_8	183	K	0.385	0.001	0.613	0.01	0.152	0.838	0.013	-1	1	3	0	0	1	1	0	2	-3	-2	2	-1	-1	-1	1	0	-4	-1	-3		margin		-	-	-	-	-	-	-	-	-		-
	4XA9A_8	184	N	0.035	0.005	0.96	0.617	0.36	0.023	0.013	-2	-2	2	-4	5	-1	-4	-4	0	0	3	-2	3	2	-1	0	-2	-1	-1	-2		margin		-	-	-	-	-	-	-	-	-		-
	4XA9A_8	185	N	0.009	0.005	0.987	0.019	0.256	0.726	0.012	-2	1	0	-2	0	1	-1	-2	1	-2	-2	2	-3	-4	4	2	1	-7	-2	-3		margin		-	-	-	-	-	-	-	-	-		-
	4XA9A_8	186	Q	0.004	0.018	0.978	0.046	0.522	0.432	0.012	-2	1	4	-2	-1	1	-1	-1	2	-4	-2	2	-4	-2	-2	2	1	-4	-2	-3		margin		-	-	-	-	-	-	-	-	-		-
	4XA9A_8	187	L	0.001	0.166	0.833	0.963	0.035	0.003	0.011	-5	-5	-8	-5	-4	-5	-5	-6	-4	2	6	-5	0	-2	-5	-5	-4	-3	-3	0		hasPrediction		0.9871	0.9528	1	0.8594	0.9766	0.9395	1	0.9073	0.9528		L
	4XA9A_8	188	T	0.001	0.316	0.684	0.083	0.824	0.093	0.011	-3	3	-1	-2	-2	2	3	-4	0	-2	-2	3	-3	-3	-4	0	2	-4	-3	-2		hasPrediction		0.1375	0.0003	0.0004	0.0843	0.0382	0.0255	0	0.0125	0.0373		-
	4XA9A_8	189	L	0.002	0.985	0.013	0.209	0.744	0.047	0.011	-3	1	-1	-1	-1	-1	2	-3	3	0	-2	1	-1	0	-5	2	1	-2	1	1		hasPrediction		0.0548	0.0357	0.0001	0.199	0.0191	0.0208	0	0.0808	0.0513		-
	4XA9A_8	190	L	0.001	0.995	0.004	0.981	0.018	0.001	0.011	-5	-5	-6	-6	-5	-5	-7	-6	-6	3	6	-6	0	1	-7	-4	-4	-2	-4	1		hasPrediction		0.0208	0.0003	0.0005	0.0074	0.0149	0.0043	0	0.0217	0.0087		-
	4XA9A_8	191	I	0.001	0.987	0.012	0.4	0.584	0.016	0.011	-3	0	2	3	0	-1	1	-3	2	0	-3	0	-2	-2	-5	2	0	0	1	-1		hasPrediction		0.0011	0.0001	0.0001	0.0001	0.0001	0.0007	0	0.0007	0.0004		-
	4XA9A_8	192	L	0.001	0.909	0.09	0.974	0.024	0.002	0.012	-3	-6	-5	-7	0	-5	-6	-6	-5	4	5	-8	2	2	-6	-6	-3	-5	-2	1		hasPrediction		0.0237	0.0055	0.0066	0.027	0.0097	0.0024	0	0.0285	0.0129		-
	4XA9A_8	193	G	0.002	0.779	0.219	0.539	0.44	0.021	0.013	-1	1	0	1	0	1	0	0	0	-3	-3	0	-2	-1	-2	3	0	-1	0	-3		hasPrediction		0.0001	0	0.0003	0.0001	0	0.0001	0	0.0004	0.0001		-
	4XA9A_8	194	K	0.001	0.28	0.719	0.054	0.465	0.481	0.015	-2	0	3	1	1	-1	0	2	2	-3	-2	-1	-3	0	-3	1	-2	1	1	-2		hasPrediction		0.0014	0.0009	0.0009	0.0027	0	0.0003	0	0.0003	0.0008		-
	4XA9A_8	195	N	0.001	0.136	0.863	0.665	0.289	0.046	0.018	-2	-2	6	-1	6	-2	-2	-2	-3	-1	-2	-2	-1	-2	-3	1	0	-4	-2	-2		hasPrediction		0.0011	0.0005	0.0012	0.0009	0	0.0001	0	0	0.0005		-
	4XA9A_8	196	A	0.006	0.094	0.901	0.134	0.441	0.425	0.022	-1	1	2	0	0	1	-1	0	1	-1	-2	1	-1	-1	1	1	-1	-1	1	-2		hasPrediction		0.0022	0.0009	0.001	0	0	0.0005	0	0.0001	0.0006		-
	4XA9A_8	197	I	0.011	0.034	0.955	0.81	0.168	0.022	0.024	-4	-3	-1	-3	1	-3	-2	-3	-1	4	3	-3	1	3	-4	-2	-1	1	-2	1		hasPrediction		0.0054	0.0023	0.0014	0.0003	0.0002	0.0019	0	0	0.0014		-
	4XA9A_8	198	T	0.041	0.009	0.95	0.07	0.451	0.478	0.026	-1	-1	0	1	0	0	0	0	0	0	-1	0	-1	-1	-1	1	3	-2	-1	-1		hasPrediction		0.0013	0.0009	0.0035	0.0021	0.0003	0.0007	0	0	0.0011		-
	4XA9A_8	199	D	0.219	0.006	0.775	0.042	0.332	0.626	0.026	-1	0	1	3	0	0	1	1	0	-2	-2	0	-1	-1	-1	1	0	-3	0	-2		hasPrediction		0.0004	0.0011	0.0059	0.0041	0.0002	0.0007	0	0	0.0016		-
	4XA9A_8	200	K	0.413	0.004	0.582	0.027	0.213	0.76	0.025	-1	-1	0	0	-1	0	1	-2	-1	2	1	0	0	0	-2	0	0	1	-2	0		hasPrediction		0.0039	0.0035	0.0391	0.0274	0.0088	0.009	0	0.0023	0.0118		-
	4XA9A_8	201	S	0.479	0.001	0.519	0.338	0.374	0.288	0.024	0	-1	0	1	0	-1	0	1	0	1	0	-1	-2	0	1	1	0	-2	-2	-1		hasPrediction		0.0056	0.0009	0.0013	0.004	0.0007	0.0011	0	0.0001	0.0017		-
	4XA9A_8	202	T	0.643	0.003	0.355	0.416	0.34	0.243	0.023	0	-1	-1	0	0	-1	-1	-1	-2	1	1	-2	1	1	2	0	-1	-2	-1	0		hasPrediction		0.0015	0.0008	0.0018	0.0039	0.0017	0.0047	0	0	0.0018		-
	4XA9A_8	203	L	0.689	0.003	0.308	0.209	0.434	0.357	0.023	0	1	0	0	-1	1	1	-1	0	0	-1	0	-1	0	0	1	-1	0	-1	0		hasPrediction		0.0038	0.0005	0.0012	0.0068	0.003	0.0038	0	0.0001	0.0024		-
	4XA9A_8	204	H	0.653	0.001	0.346	0.06	0.484	0.456	0.023	1	-1	0	1	0	0	0	-1	0	0	0	0	0	0	0	1	0	1	0	0		hasPrediction		0.0002	0	0.0004	0	0.0001	0.0002	0	0.0001	0.0001		-
	4XA9A_8	205	F	0.582	0.004	0.414	0.894	0.088	0.018	0.023	-3	-3	-4	-3	-1	-3	-3	-4	-3	3	4	-4	1	5	-3	-2	-3	1	-2	0		hasPrediction		0.0005	0	0.0003	0.0046	0.0089	0.001	0	0	0.0019		-
	4XA9A_8	206	A	0.295	0.001	0.704	0.129	0.428	0.443	0.023	1	0	0	-1	1	0	0	1	0	-1	0	0	-1	-1	0	1	0	-1	-1	-1		hasPrediction		0.0009	0.0005	0.0001	0.0032	0.0007	0.0007	0	0	0.0008		-
	4XA9A_8	207	N	0.138	0.001	0.861	0.012	0.191	0.797	0.021	-1	1	3	0	0	1	1	1	1	-2	-2	1	-3	-1	-2	1	-1	-4	-1	-2		hasPrediction		0.0246	0	0.0002	0.0064	0.0065	0.0004	0	0	0.0048		-
	4XA9A_8	208	N	0.013	0.003	0.985	0.692	0.287	0.021	0.019	-2	-3	2	-4	5	-3	-3	-3	-1	-1	3	-2	3	2	-1	0	-1	-3	-2	-2		hasPrediction		0.0144	0.0009	0.0014	0.0138	0.0143	0.0004	0	0.003	0.006		-
	4XA9A_8	209	T	0.007	0.002	0.99	0.014	0.24	0.746	0.017	-2	1	-1	-2	-1	1	-1	-3	1	-3	-2	2	-2	-4	4	2	1	-1	-2	-2		hasPrediction		0.0668	0.0079	0.0001	0.049	0.0247	0.0014	0	0.0237	0.0217		-
	4XA9A_8	210	S	0.006	0.004	0.99	0.096	0.666	0.239	0.015	-1	1	4	-1	1	1	-1	-1	2	-3	-3	2	-3	-2	-2	2	0	-5	-1	-3		hasPrediction		0.1045	0.0009	0.0002	0.0705	0.0744	0.0071	0	0.066	0.0404		-
	4XA9A_8	211	L	0	0.015	0.985	0.97	0.028	0.001	0.014	-6	-5	-5	-8	-3	-7	-7	-7	-5	2	6	-6	0	-2	-6	-7	-5	-3	-4	0		margin		-	-	-	-	-	-	-	-	-		L
	4XA9A_8	212	S	0	0.093	0.907	0.097	0.842	0.061	0.013	-3	2	-1	-4	-2	3	3	-4	0	-1	-2	3	-6	-5	-4	-1	2	-3	-2	-1		margin		-	-	-	-	-	-	-	-	-		-
	4XA9A_8	213	T	0.001	0.984	0.016	0.135	0.796	0.069	0.012	-2	1	0	-1	0	0	2	-5	2	-1	-2	1	-2	0	-5	1	1	-1	2	0		margin		-	-	-	-	-	-	-	-	-		-
	4XA9A_8	214	L	0	0.996	0.004	0.982	0.018	0.001	0.012	-5	-6	-5	-8	-2	-7	-7	-8	-5	2	6	-7	0	2	-9	-6	-5	-5	-5	1		margin		-	-	-	-	-	-	-	-	-		-
	4XA9A_8	215	H	0	0.989	0.011	0.199	0.776	0.026	0.012	-3	0	3	3	-1	-1	1	-3	2	-1	-3	-1	-3	-1	-6	1	0	1	0	-1		margin		-	-	-	-	-	-	-	-	-		-
	4XA9A_8	216	L	0	0.929	0.071	0.975	0.024	0.002	0.012	-3	-6	-5	-8	2	-6	-6	-7	-8	4	5	-8	2	2	-7	-5	-5	-2	-4	1		margin		-	-	-	-	-	-	-	-	-		-
	4XA9A_8	217	G	0.001	0.807	0.193	0.456	0.525	0.019	0.012	-1	1	1	0	0	0	0	0	1	-2	-3	-2	-4	-1	-1	4	0	1	-1	-2		margin		-	-	-	-	-	-	-	-	-		-
	4XA9A_8	218	S	0.001	0.222	0.778	0.102	0.498	0.401	0.013	-3	0	4	1	1	-1	0	2	2	-3	-2	-1	-1	0	-5	1	-3	1	2	-4		margin		-	-	-	-	-	-	-	-	-		-
	4XA9A_8	219	N	0	0.122	0.878	0.547	0.417	0.035	0.014	-3	-2	6	-2	7	-2	-3	-3	0	-2	-3	-3	-3	-2	-3	0	1	-1	-2	-2		margin		-	-	-	-	-	-	-	-	-		-
	4XA9A_8	220	Q	0.005	0.071	0.924	0.014	0.315	0.671	0.015	-2	1	2	1	-1	2	0	0	1	-2	-2	2	-2	-2	1	1	-1	-2	0	-2		margin		-	-	-	-	-	-	-	-	-		-
	5XKNA_11	279	G	0.117	0	0.883	0.122	0.511	0.367	0.013	1	1	0	-1	1	1	0	0	-1	-1	-1	1	-1	-1	0	2	0	-1	0	-1		margin		-	-	-	-	-	-	-	-	-		-
	5XKNA_11	280	N	0.049	0.001	0.95	0.02	0.324	0.656	0.012	-1	1	3	0	0	1	0	1	2	-3	-2	1	-2	-2	-2	1	-1	-2	0	-3		margin		-	-	-	-	-	-	-	-	-		-
	5XKNA_11	281	L	0.015	0.003	0.982	0.906	0.088	0.005	0.012	-1	-5	0	-4	7	-4	-5	-3	-1	-1	3	-4	2	2	-2	-1	-2	-1	-2	-2		margin		-	-	-	-	-	-	-	-	-		-
	5XKNA_11	282	S	0.006	0.003	0.99	0.024	0.375	0.601	0.012	-2	0	0	-1	-1	0	-1	-3	0	-2	-2	2	-3	-3	4	2	2	-5	-2	-1		margin		-	-	-	-	-	-	-	-	-		-
	5XKNA_11	283	F	0.004	0.011	0.984	0.116	0.701	0.182	0.011	-1	0	4	-2	0	1	-1	-1	3	-3	-2	2	-1	-1	-2	2	0	-4	-2	-3		margin		-	-	-	-	-	-	-	-	-		-
	5XKNA_11	284	T	0.001	0.131	0.868	0.959	0.039	0.002	0.011	-5	-6	-5	-6	-4	-5	-5	-7	-5	2	6	-5	-1	-3	-4	-4	-3	-5	-6	0		hasPrediction		0.9733	0.949	1	0.9113	0.9666	0.9432	1	0.9171	0.9576		L
	5XKNA_11	285	G	0.001	0.256	0.743	0.322	0.668	0.011	0.011	-3	3	-1	-2	-2	2	3	-3	1	-3	-3	3	-4	-5	-5	-1	2	-5	-3	-1		hasPrediction		0.0189	0.0003	0.0004	0.0129	0.0101	0.0171	0	0.0089	0.0086		-
	5XKNA_11	286	K	0.001	0.981	0.018	0.046	0.709	0.245	0.011	-2	0	0	0	0	-1	2	-3	3	-1	-2	2	-2	-2	-5	2	2	-3	1	0		hasPrediction		0.0224	0.0164	0.0002	0.0646	0.0153	0.0263	0	0.0413	0.0233		-
	5XKNA_11	287	L	0	0.995	0.004	0.981	0.018	0.001	0.011	-4	-6	-5	-6	-3	-6	-7	-6	-5	3	5	-6	-1	1	-6	-5	-5	-5	-3	2		hasPrediction		0.0234	0.0003	0.0006	0.0004	0.0071	0.0028	0	0.0031	0.0047		-
	5XKNA_11	288	Y	0	0.982	0.018	0.157	0.818	0.025	0.011	-2	0	2	2	-1	-1	0	-2	2	0	-2	0	-3	-2	-4	1	2	-1	2	0		hasPrediction		0.0047	0	0.0001	0.0013	0.0001	0.0006	0	0.001	0.001		-
	5XKNA_11	289	L	0	0.906	0.094	0.981	0.018	0.001	0.011	-3	-7	-5	-6	0	-5	-6	-6	-6	4	5	-6	2	2	-7	-5	-4	0	-2	1		hasPrediction		0.0323	0.0023	0.0009	0.0428	0.0139	0.006	0	0.0813	0.0224		-
	5XKNA_11	290	H	0.004	0.776	0.221	0.127	0.666	0.206	0.011	-1	1	1	1	-1	0	0	-1	1	-2	-3	0	-2	-1	2	2	0	0	0	-2		hasPrediction		0.0001	0	0.0004	0.0002	0	0.0002	0	0.0001	0.0001		-
	5XKNA_11	291	G	0.002	0.175	0.823	0.114	0.374	0.512	0.012	-1	0	3	2	0	-1	0	2	1	-2	-2	0	-2	-1	-2	1	-1	0	0	-3		hasPrediction		0.0006	0.0004	0.0008	0.0032	0.0001	0.0006	0	0.0013	0.0009		-
	5XKNA_11	292	N	0.002	0.099	0.899	0.457	0.486	0.057	0.013	-2	-3	4	-1	7	-3	-2	-2	-1	-1	-2	-2	-2	0	-3	0	1	0	-2	-1		hasPrediction		0.0014	0.0006	0.0009	0.0025	0.0001	0.0002	0	0.0001	0.0007		-
	5XKNA_11	293	K	0.008	0.133	0.859	0.014	0.225	0.762	0.014	-1	1	2	1	-1	0	0	0	1	-2	-2	1	-2	-2	0	1	0	-2	0	-2		hasPrediction		0.0017	0.0008	0.0012	0.0602	0.0004	0.0018	0	0.0033	0.0087		-
	5XKNA_11	294	L	0.005	0.069	0.926	0.746	0.232	0.022	0.014	-2	-3	-1	-3	0	-2	-2	-2	-2	4	3	-2	1	1	-2	-1	-1	-1	-1	2		hasPrediction		0.0028	0.0017	0.0018	0.0047	0.0015	0.005	0	0.0002	0.0022		-
	5XKNA_11	295	T	0.011	0.041	0.948	0.038	0.413	0.549	0.015	-2	0	0	0	-1	-1	0	-1	-1	0	0	1	-1	-1	-1	1	3	-1	-1	-1		hasPrediction		0.0009	0.0004	0.0018	0.0018	0.0007	0.0008	0	0	0.0008		-
	5XKNA_11	296	G	0.012	0.029	0.959	0.089	0.363	0.547	0.015	-1	0	1	2	-2	0	1	-1	0	-1	-3	0	-2	-1	-1	2	1	-1	0	-1		hasPrediction		0.0007	0.0009	0.0019	0.0055	0.0016	0.0017	0	0	0.0015		-
	5XKNA_11	297	Q	0.004	0.023	0.973	0.065	0.41	0.525	0.014	-1	-1	0	0	-2	0	0	-2	0	3	1	-1	-1	0	-2	1	0	-2	-1	0		hasPrediction		0.0021	0.0023	0.0086	0.0135	0.0035	0.0054	0	0.0011	0.0046		-
	5XKNA_11	298	I	0.005	0.008	0.987	0.583	0.333	0.083	0.013	-1	-2	-1	0	-1	-2	-1	2	-1	1	2	-2	0	1	0	0	-1	0	-2	0		hasPrediction		0.0008	0.0002	0.0005	0.0033	0.0004	0.0011	0	0	0.0008		-
	5XKNA_11	299	P	0.013	0.003	0.984	0.46	0.442	0.098	0.013	0	-1	0	1	0	-1	0	-2	-1	1	1	-1	0	0	3	0	-1	-1	-1	0		hasPrediction		0.0002	0.0001	0.0004	0.0034	0.0005	0.0018	0	0	0.0008		-
	5XKNA_11	300	P	0.124	0.001	0.876	0.024	0.223	0.753	0.013	0	1	1	1	-1	0	1	0	0	-2	-1	1	-2	0	0	1	0	-1	1	-2		hasPrediction		0.0009	0.0001	0.0003	0.0027	0.0022	0.0033	0	0	0.0012		-
	5XKNA_11	301	E	0.139	0.001	0.86	0.09	0.543	0.367	0.014	2	-2	-1	-1	2	-1	0	-1	-1	0	0	-1	0	0	-1	1	0	1	-2	0		hasPrediction		0.0001	0	0.0001	0.0001	0	0.0001	0	0	0		-
	5XKNA_11	302	L	0.122	0.004	0.873	0.952	0.041	0.007	0.014	-2	-5	-4	-5	-2	-4	-4	-5	-4	3	4	-5	1	6	-4	-3	-3	-2	-3	0		hasPrediction		0.0008	0	0.0002	0.0009	0.0009	0.0008	0	0	0.0005		-
	5XKNA_11	303	G	0.052	0.001	0.947	0.21	0.573	0.217	0.015	1	0	0	-1	0	1	1	1	0	-1	-2	1	-1	-1	-1	2	0	-2	0	-1		hasPrediction		0.0003	0.0003	0	0.0007	0.0004	0.0007	0	0	0.0003		-
	5XKNA_11	304	N	0.023	0.001	0.976	0.036	0.415	0.549	0.014	-1	1	3	0	0	1	0	1	2	-3	-2	1	-2	-1	-2	1	-1	-3	0	-3		hasPrediction		0.0009	0	0.0001	0.006	0.0001	0.0001	0	0.0249	0.004		-
	5XKNA_11	305	M	0.004	0.002	0.994	0.898	0.097	0.004	0.013	-1	-4	1	-5	8	-3	-6	-6	-1	-1	3	-4	2	2	-2	-1	-2	-2	-1	-2		hasPrediction		0.0094	0.0002	0.0009	0.0204	0.002	0.0003	0	0.0053	0.0048		-
	5XKNA_11	306	S	0.005	0.002	0.993	0.022	0.331	0.646	0.012	-2	0	0	-2	-1	0	-1	-3	0	-3	-3	2	-4	-4	5	2	2	-5	-2	-2		hasPrediction		0.0064	0.0022	0	0.0002	0.0048	0.0008	0	0.0021	0.0021		-
	5XKNA_11	307	R	0.002	0.003	0.995	0.041	0.585	0.375	0.012	-1	0	4	-2	0	1	-1	-1	2	-4	-2	2	-3	-2	-4	3	0	-3	-2	-3		hasPrediction		0.0272	0.0003	0.0001	0.0125	0.0177	0.0038	0	0.0021	0.008		-
	5XKNA_11	308	L	0	0.021	0.979	0.978	0.021	0.001	0.011	-6	-6	-7	-7	-5	-8	-9	-9	-8	2	6	-6	0	-2	-8	-7	-5	-6	-6	-1		margin		-	-	-	-	-	-	-	-	-		L
	5XKNA_11	309	S	0	0.098	0.901	0.112	0.86	0.028	0.011	-3	3	-1	-2	-3	2	4	-5	0	-2	-4	3	-4	-5	-6	-1	2	-5	-4	-2		margin		-	-	-	-	-	-	-	-	-		-
	5XKNA_11	310	Y	0.001	0.985	0.014	0.109	0.837	0.054	0.011	-3	1	0	-1	-1	-1	2	-4	3	-1	-3	1	-2	-1	-7	2	2	-1	2	0		margin		-	-	-	-	-	-	-	-	-		-
	5XKNA_11	311	L	0.001	0.994	0.005	0.982	0.018	0.001	0.011	-5	-7	-6	-9	-3	-8	-8	-7	-8	3	6	-8	-1	1	-7	-6	-6	-7	-4	2		margin		-	-	-	-	-	-	-	-	-		-
	5XKNA_11	312	Q	0.001	0.972	0.027	0.109	0.86	0.031	0.011	-3	0	2	3	-1	-1	1	-3	1	-1	-3	1	-3	-2	-6	2	1	-1	0	-1		margin		-	-	-	-	-	-	-	-	-		-
	5XKNA_11	313	L	0.001	0.7	0.299	0.98	0.019	0.001	0.012	-4	-7	-5	-7	0	-7	-6	-7	-5	4	5	-8	2	3	-6	-4	-4	-3	-3	2		margin		-	-	-	-	-	-	-	-	-		-
	5XKNA_11	314	N	0.009	0.525	0.466	0.248	0.692	0.06	0.012	-1	1	1	1	0	-1	0	0	0	-2	-3	-1	-2	-2	2	3	0	0	0	-2		margin		-	-	-	-	-	-	-	-	-		-
	5XKNA_11	315	D	0.014	0.187	0.799	0.087	0.502	0.411	0.014	-1	0	3	1	0	-1	0	2	2	-3	-2	0	-2	-1	-1	1	-1	-1	0	-3		margin		-	-	-	-	-	-	-	-	-		-
	5XKNA_11	316	N	0.019	0.051	0.93	0.534	0.397	0.069	0.017	-2	-3	5	0	7	-3	-3	-1	-2	-2	-2	-2	-1	-2	-2	1	1	-2	-1	-1		margin		-	-	-	-	-	-	-	-	-		-
	5XKNA_11	317	E	0.062	0.045	0.892	0.021	0.289	0.69	0.019	-1	1	1	1	-1	1	0	0	1	-2	-2	1	-2	-1	1	1	0	-2	0	-2		margin		-	-	-	-	-	-	-	-	-		-
	5XKNA_12	303	G	0.052	0.001	0.947	0.21	0.573	0.217	0.015	1	0	0	-1	0	1	1	1	0	-1	-2	1	-1	-1	-1	2	0	-2	0	-1		margin		-	-	-	-	-	-	-	-	-		-
	5XKNA_12	304	N	0.023	0.001	0.976	0.036	0.415	0.549	0.014	-1	1	3	0	0	1	0	1	2	-3	-2	1	-2	-1	-2	1	-1	-3	0	-3		margin		-	-	-	-	-	-	-	-	-		-
	5XKNA_12	305	M	0.004	0.002	0.994	0.898	0.097	0.004	0.013	-1	-4	1	-5	8	-3	-6	-6	-1	-1	3	-4	2	2	-2	-1	-2	-2	-1	-2		margin		-	-	-	-	-	-	-	-	-		-
	5XKNA_12	306	S	0.005	0.002	0.993	0.022	0.331	0.646	0.012	-2	0	0	-2	-1	0	-1	-3	0	-3	-3	2	-4	-4	5	2	2	-5	-2	-2		margin		-	-	-	-	-	-	-	-	-		-
	5XKNA_12	307	R	0.002	0.003	0.995	0.041	0.585	0.375	0.012	-1	0	4	-2	0	1	-1	-1	2	-4	-2	2	-3	-2	-4	3	0	-3	-2	-3		margin		-	-	-	-	-	-	-	-	-		-
	5XKNA_12	308	L	0	0.021	0.979	0.978	0.021	0.001	0.011	-6	-6	-7	-7	-5	-8	-9	-9	-8	2	6	-6	0	-2	-8	-7	-5	-6	-6	-1		hasPrediction		0.9243	0.9677	1	0.8449	0.9689	0.9528	1	0.9051	0.9455		L
	5XKNA_12	309	S	0	0.098	0.901	0.112	0.86	0.028	0.011	-3	3	-1	-2	-3	2	4	-5	0	-2	-4	3	-4	-5	-6	-1	2	-5	-4	-2		hasPrediction		0.0081	0.0001	0.0001	0	0.006	0.0126	0	0.0071	0.0043		-
	5XKNA_12	310	Y	0.001	0.985	0.014	0.109	0.837	0.054	0.011	-3	1	0	-1	-1	-1	2	-4	3	-1	-3	1	-2	-1	-7	2	2	-1	2	0		hasPrediction		0.0099	0.0052	0	0.0254	0.0065	0.0096	0	0.0325	0.0112		-
	5XKNA_12	311	L	0.001	0.994	0.005	0.982	0.018	0.001	0.011	-5	-7	-6	-9	-3	-8	-8	-7	-8	3	6	-8	-1	1	-7	-6	-6	-7	-4	2		hasPrediction		0.0034	0.0001	0.0005	0.0062	0.0015	0.0014	0	0.0056	0.0023		-
	5XKNA_12	312	Q	0.001	0.972	0.027	0.109	0.86	0.031	0.011	-3	0	2	3	-1	-1	1	-3	1	-1	-3	1	-3	-2	-6	2	1	-1	0	-1		hasPrediction		0.0003	0	0	0.0001	0	0.0003	0	0.0005	0.0002		-
	5XKNA_12	313	L	0.001	0.7	0.299	0.98	0.019	0.001	0.012	-4	-7	-5	-7	0	-7	-6	-7	-5	4	5	-8	2	3	-6	-4	-4	-3	-3	2		hasPrediction		0.0079	0.0001	0.0001	0.0151	0.0051	0.0013	0	0.1052	0.0169		-
	5XKNA_12	314	N	0.009	0.525	0.466	0.248	0.692	0.06	0.012	-1	1	1	1	0	-1	0	0	0	-2	-3	-1	-2	-2	2	3	0	0	0	-2		hasPrediction		0	0	0.0001	0.0003	0.0001	0.0001	0	0.0001	0.0001		-
	5XKNA_12	315	D	0.014	0.187	0.799	0.087	0.502	0.411	0.014	-1	0	3	1	0	-1	0	2	2	-3	-2	0	-2	-1	-1	1	-1	-1	0	-3		hasPrediction		0.0002	0.0001	0.0003	0.0004	0	0.0004	0	0.0001	0.0002		-
	5XKNA_12	316	N	0.019	0.051	0.93	0.534	0.397	0.069	0.017	-2	-3	5	0	7	-3	-3	-1	-2	-2	-2	-2	-1	-2	-2	1	1	-2	-1	-1		hasPrediction		0.0016	0.0002	0.0006	0.004	0.0002	0.0002	0	0	0.0009		-
	5XKNA_12	317	E	0.062	0.045	0.892	0.021	0.289	0.69	0.019	-1	1	1	1	-1	1	0	0	1	-2	-2	1	-2	-1	1	1	0	-2	0	-2		hasPrediction		0.0019	0.0006	0.0009	0.021	0.0004	0.0016	0	0.0002	0.0033		-
	5XKNA_12	318	L	0.058	0.032	0.911	0.568	0.359	0.073	0.019	-2	-2	0	-1	-1	-1	-2	-2	-1	3	2	-1	1	1	-2	-1	-2	-1	-1	1		hasPrediction		0.0019	0.0017	0.0011	0.0034	0.0011	0.0041	0	0.0004	0.0017		-
	5XKNA_12	319	V	0.065	0.026	0.908	0.209	0.465	0.326	0.019	-1	-1	0	0	-2	-1	0	-1	-2	1	1	0	0	-2	-1	1	2	-3	-2	1		hasPrediction		0.0012	0.0008	0.0021	0.0019	0.0014	0.0013	0	0	0.0011		-
	5XKNA_12	320	G	0.04	0.015	0.945	0.051	0.321	0.628	0.019	-1	-1	1	2	-2	0	1	-1	0	-1	-2	1	-2	-2	-1	1	2	-3	-1	-1		hasPrediction		0.0004	0.0008	0.0023	0.0069	0.0006	0.0012	0	0	0.0015		-
	5XKNA_12	321	K	0.014	0.013	0.973	0.027	0.307	0.666	0.017	-1	-1	0	1	-1	-1	1	-1	0	3	0	-1	-1	0	-2	0	0	-1	-2	0		hasPrediction		0.0017	0.0021	0.0041	0.0159	0.003	0.0055	0	0.0016	0.0042		-
	5XKNA_12	322	I	0.007	0.006	0.987	0.674	0.267	0.059	0.016	-1	-3	0	0	-1	-2	-1	2	-1	1	1	-2	0	1	0	0	-1	-1	-2	0		hasPrediction		0.0009	0.0001	0.0006	0.0003	0.0007	0.0008	0	0	0.0004		-
	5XKNA_12	323	P	0.018	0.003	0.979	0.297	0.505	0.197	0.015	0	-1	0	0	-1	-1	0	-1	-1	0	0	-1	0	0	2	0	-1	-2	-1	0		hasPrediction		0.0002	0.0001	0.0005	0.0037	0.0004	0.0014	0	0	0.0008		-
	5XKNA_12	324	P	0.13	0	0.87	0.018	0.209	0.773	0.015	0	0	1	1	-1	0	1	0	1	-1	-1	0	-1	-1	0	1	-1	-2	1	-2		hasPrediction		0.0004	0.0001	0.0004	0.0077	0.002	0.003	0	0	0.0017		-
	5XKNA_12	325	E	0.157	0.001	0.842	0.105	0.556	0.339	0.015	2	-2	0	0	2	-1	0	0	-1	0	0	-2	0	1	-1	1	0	0	-1	0		hasPrediction		0.0001	0	0.0001	0.0001	0	0.0001	0	0	0.0001		-
	5XKNA_12	326	L	0.148	0.004	0.847	0.94	0.049	0.01	0.015	-2	-5	-4	-5	-1	-4	-4	-5	-4	2	4	-4	0	6	-3	-3	-3	-1	-3	0		hasPrediction		0.0001	0	0.0002	0.001	0.0008	0.0007	0	0	0.0003		-
	5XKNA_12	327	G	0.061	0	0.939	0.16	0.566	0.274	0.015	1	0	0	-1	1	0	0	1	0	-1	-1	0	-1	-1	0	1	0	-1	1	-1		hasPrediction		0.0002	0.0002	0	0.0007	0.0002	0.0004	0	0	0.0002		-
	5XKNA_12	328	K	0.031	0.001	0.968	0.012	0.286	0.702	0.014	-1	1	3	0	0	0	0	1	2	-3	-1	1	-1	-1	-2	1	-1	-2	0	-3		hasPrediction		0.0015	0	0.0001	0.007	0.0002	0.0002	0	0.0025	0.0014		-
	5XKNA_12	329	L	0.004	0.001	0.994	0.935	0.062	0.003	0.013	-2	-5	0	-5	7	-3	-6	-5	-1	-1	3	-4	2	3	-2	-1	-2	-2	-2	-2		hasPrediction		0.0023	0.0002	0.0005	0.032	0.0009	0.0002	0	0.0061	0.0053		-
	5XKNA_12	330	E	0.006	0.001	0.993	0.009	0.222	0.769	0.012	-2	0	0	-2	-1	0	0	-2	0	-2	-3	1	-3	-3	4	2	2	-4	-2	-3		hasPrediction		0.0049	0.0015	0.0001	0.0003	0.0048	0.0009	0	0.0088	0.0027		-
	5XKNA_12	331	Q	0.003	0.002	0.996	0.074	0.731	0.195	0.012	-1	1	4	-2	-1	1	-1	-2	3	-4	-2	2	-2	-3	-3	3	0	-5	-2	-3		hasPrediction		0.0254	0.0003	0.0001	0.0071	0.0179	0.0037	0	0.0015	0.007		-
	5XKNA_12	332	L	0	0.021	0.979	0.982	0.017	0.001	0.011	-6	-9	-6	-8	-4	-6	-7	-9	-6	2	6	-6	-1	-3	-6	-6	-5	-7	-6	-1		margin		-	-	-	-	-	-	-	-	-		L
	5XKNA_12	333	F	0.001	0.114	0.886	0.171	0.818	0.011	0.011	-4	3	-1	-3	-2	2	3	-5	0	-2	-3	4	-3	-5	-5	-1	2	-5	-4	-1		margin		-	-	-	-	-	-	-	-	-		-
	5XKNA_12	334	E	0.001	0.987	0.012	0.084	0.813	0.103	0.011	-2	1	0	-1	-1	-1	2	-3	3	-1	-3	1	-1	-2	-6	2	2	-2	1	0		margin		-	-	-	-	-	-	-	-	-		-
	5XKNA_12	335	L	0	0.996	0.004	0.981	0.018	0.001	0.011	-4	-7	-7	-6	-5	-9	-7	-8	-7	3	6	-6	-1	1	-8	-5	-6	-5	-4	2		margin		-	-	-	-	-	-	-	-	-		-
	5XKNA_12	336	N	0	0.979	0.021	0.193	0.787	0.02	0.011	-3	0	2	3	-1	-1	1	-3	2	0	-3	0	-4	-2	-5	1	1	-2	1	0		margin		-	-	-	-	-	-	-	-	-		-
	5XKNA_12	337	L	0	0.832	0.168	0.976	0.022	0.001	0.011	-3	-7	-6	-9	-1	-8	-8	-6	-7	4	5	-7	1	3	-7	-5	-4	-2	-2	2		margin		-	-	-	-	-	-	-	-	-		-
	5XKNA_12	338	A	0.005	0.691	0.304	0.314	0.618	0.068	0.011	-1	1	0	1	0	0	0	0	1	-2	-3	-1	-2	-2	2	3	0	0	-1	-2		margin		-	-	-	-	-	-	-	-	-		-
	5XKNA_12	339	N	0.004	0.213	0.783	0.136	0.495	0.369	0.012	-1	0	3	1	1	-1	0	2	2	-3	-3	0	-1	0	-2	1	-2	0	1	-3		margin		-	-	-	-	-	-	-	-	-		-
	5XKNA_12	340	N	0.004	0.057	0.939	0.61	0.341	0.05	0.012	-2	-2	5	-1	7	-3	-2	-2	-2	-2	-2	-2	-2	-2	-1	1	1	-2	-2	-2		margin		-	-	-	-	-	-	-	-	-		-
	5XKNA_12	341	N	0.017	0.033	0.95	0.058	0.429	0.513	0.013	-1	1	2	1	-1	1	-1	1	0	-2	-2	1	-2	-1	1	1	0	-1	0	-2		margin		-	-	-	-	-	-	-	-	-		-
	5XKNA_14	351	S	0.165	0.001	0.834	0.063	0.368	0.569	0.015	1	0	0	-1	0	1	1	0	0	-1	-1	0	0	0	-1	2	0	-3	0	-1		margin		-	-	-	-	-	-	-	-	-		-
	5XKNA_14	352	S	0.084	0.001	0.916	0.055	0.454	0.491	0.015	-1	0	3	0	-1	1	0	1	2	-3	-2	1	-2	-1	-2	1	-1	-3	0	-2		margin		-	-	-	-	-	-	-	-	-		-
	5XKNA_14	353	C	0.008	0.001	0.991	0.918	0.076	0.006	0.015	-1	-3	0	-4	8	-4	-6	-4	-2	-1	2	-3	1	2	-1	-1	-2	-1	-2	-2		margin		-	-	-	-	-	-	-	-	-		-
	5XKNA_14	354	A	0.007	0.001	0.992	0.023	0.313	0.664	0.014	-2	0	0	-1	-2	0	0	-2	0	-2	-2	2	-2	-4	4	1	1	-5	-2	-1		margin		-	-	-	-	-	-	-	-	-		-
	5XKNA_14	355	A	0.004	0.001	0.995	0.07	0.601	0.329	0.013	0	1	4	-2	0	1	-1	-1	1	-3	-2	2	-2	-2	-3	2	0	-4	-2	-3		margin		-	-	-	-	-	-	-	-	-		-
	5XKNA_14	356	L	0	0.008	0.992	0.97	0.029	0.001	0.012	-5	-5	-5	-6	-5	-7	-6	-7	-6	2	6	-5	0	-2	-6	-5	-5	-5	-5	-1		hasPrediction		0.9261	0.9522	1	0.9393	0.969	0.9417	1	0.9225	0.9563		L
	5XKNA_14	357	N	0	0.063	0.937	0.055	0.814	0.131	0.012	-3	2	0	-2	-5	2	3	-5	0	-3	-3	3	-4	-5	-5	0	2	-5	-4	-1		hasPrediction		0.0107	0.0003	0.0003	0.0341	0.0112	0.0215	0	0.0128	0.0113		-
	5XKNA_14	358	Q	0.001	0.983	0.017	0.095	0.789	0.117	0.012	-2	0	0	-1	0	0	2	-4	2	-1	-2	2	-3	-2	-6	2	2	-3	1	-1		hasPrediction		0.0281	0.0129	0.0001	0.0523	0.0191	0.0246	0	0.0621	0.0249		-
	5XKNA_14	359	F	0	0.995	0.004	0.976	0.023	0.001	0.012	-5	-6	-4	-8	-4	-6	-7	-7	-6	4	5	-5	-1	2	-6	-5	-5	-5	-4	1		hasPrediction		0.0049	0.0001	0.0003	0.0006	0.0024	0.0014	0	0.0014	0.0014		-
	5XKNA_14	360	N	0	0.978	0.022	0.233	0.747	0.02	0.012	-2	0	2	2	0	-1	1	-3	2	0	-2	0	-2	-2	-4	1	1	-1	1	0		hasPrediction		0.0009	0	0.0001	0.0003	0.0001	0.0007	0	0.0015	0.0004		-
	5XKNA_14	361	V	0	0.857	0.143	0.971	0.027	0.002	0.012	-3	-7	-5	-7	1	-5	-6	-5	-6	4	4	-5	1	2	-5	-3	-3	-4	-2	2		hasPrediction		0.0097	0.0002	0.0002	0.0124	0.0048	0.0014	0	0.0317	0.0076		-
	5XKNA_14	362	H	0.005	0.723	0.272	0.167	0.647	0.186	0.013	-1	0	1	0	-1	0	0	0	1	-2	-2	-1	-2	-1	2	3	0	-1	-1	-2		hasPrediction		0.0002	0	0.0003	0.0002	0.0002	0.0002	0	0.0002	0.0002		-
	5XKNA_14	363	G	0.011	0.132	0.856	0.159	0.369	0.472	0.013	-1	-1	2	1	0	-1	0	3	1	-2	-2	0	-2	-1	-1	1	-1	0	0	-3		hasPrediction		0.0019	0.0003	0.0009	0.0044	0.0001	0.0004	0	0	0.001		-
	5XKNA_14	364	N	0.021	0.05	0.929	0.351	0.453	0.196	0.014	-2	-2	4	0	6	-2	-1	-1	-1	-2	-2	-1	-1	-2	-1	1	1	0	-2	-2		hasPrediction		0.0039	0.001	0.0011	0.007	0.0004	0.0003	0	0	0.0017		-
	5XKNA_14	365	F	0.041	0.049	0.91	0.174	0.488	0.338	0.014	-1	0	2	1	0	0	0	0	0	-1	-1	1	-1	-1	1	1	0	-2	0	-1		hasPrediction		0.0014	0.0011	0.0018	0.0299	0.0002	0.0011	0	0.0001	0.0044		-
	5XKNA_14	366	L	0.037	0.029	0.934	0.591	0.308	0.101	0.015	-2	-2	0	-1	0	-1	-2	-2	-2	3	2	-2	0	1	-2	-1	0	-2	-1	1		hasPrediction		0.0023	0.0017	0.0018	0.0016	0.0005	0.0018	0	0.0002	0.0012		-
	5XKNA_14	367	S	0.042	0.01	0.947	0.091	0.354	0.556	0.015	-1	-1	0	1	-1	0	1	0	0	0	0	0	-1	-2	-1	1	2	-2	-2	-1		hasPrediction		0.0007	0.001	0.002	0.0004	0.0004	0.0007	0	0	0.0007		-
	5XKNA_14	368	G	0.047	0.004	0.949	0.107	0.306	0.588	0.015	-1	0	1	2	-2	0	1	-1	0	-1	-2	0	-2	-1	-1	1	1	-2	0	0		hasPrediction		0.0009	0.001	0.0026	0.0016	0.0011	0.0015	0	0	0.0011		-
	5XKNA_14	369	A	0.077	0.011	0.912	0.35	0.321	0.329	0.014	0	-1	0	0	-2	-1	-1	-1	-1	3	1	-2	0	0	-2	0	-1	-1	-2	1		hasPrediction		0.004	0.0057	0.0167	0.0096	0.0101	0.0127	0	0.0011	0.0075		-
	5XKNA_14	370	V	0.147	0.009	0.844	0.469	0.349	0.182	0.013	-1	-2	0	0	-1	-1	0	2	-2	0	1	-1	0	0	0	0	-1	-1	-2	0		hasPrediction		0.0009	0.0001	0.0006	0.0005	0.0004	0.0009	0	0	0.0004		-
	5XKNA_14	371	P	0.236	0.005	0.759	0.286	0.405	0.309	0.013	0	-1	1	1	-1	0	1	-1	-1	0	0	0	0	0	2	1	0	-1	-1	-1		hasPrediction		0.0002	0.0001	0.0005	0.0025	0.0007	0.0013	0	0	0.0007		-
	5XKNA_14	372	L	0.352	0.007	0.641	0.139	0.442	0.419	0.013	0	0	1	1	-1	0	0	0	0	0	0	0	-1	0	0	1	0	-2	1	-1		hasPrediction		0.0006	0.0001	0.0005	0.0097	0.001	0.0015	0	0	0.0017		-
	5XKNA_14	373	E	0.364	0.005	0.632	0.275	0.514	0.21	0.013	2	-1	0	0	2	-1	0	-1	0	0	0	-2	0	0	-1	1	0	0	-2	0		hasPrediction		0.0001	0	0.0002	0	0.0001	0.0001	0	0	0.0001		-
	5XKNA_14	374	F	0.284	0.006	0.71	0.913	0.071	0.016	0.013	-2	-4	-4	-4	-1	-5	-3	-5	-3	2	3	-4	0	6	-3	-2	-3	-1	-2	0		hasPrediction		0.0002	0	0.0002	0.001	0.0007	0.0007	0	0	0.0004		-
	5XKNA_14	375	R	0.165	0.001	0.834	0.044	0.396	0.56	0.013	1	1	0	-1	0	1	1	1	0	-2	-2	1	-1	-1	0	2	0	-2	1	-2		hasPrediction		0.0001	0.0001	0	0.0006	0.0002	0.0003	0	0	0.0002		-
	5XKNA_14	376	N	0.107	0.002	0.892	0.042	0.408	0.55	0.013	-1	0	3	0	0	0	-1	1	2	-3	-3	1	-2	-1	-1	1	-1	-3	0	-3		hasPrediction		0.0013	0	0.0001	0.0019	0.0003	0.0001	0	0	0.0005		-
	5XKNA_14	377	L	0.028	0.002	0.97	0.9	0.093	0.007	0.012	-2	-4	0	-4	7	-4	-6	-4	-2	-1	3	-4	3	3	-1	-2	-2	-1	-1	-2		hasPrediction		0.001	0.0001	0.0006	0.0211	0.0008	0.0002	0	0.0045	0.0035		-
	5XKNA_14	378	G	0.011	0.001	0.988	0.031	0.365	0.604	0.012	-2	0	0	-2	-1	0	0	-2	0	-2	-3	1	-4	-4	4	2	2	-4	-3	-2		hasPrediction		0.0019	0.0006	0	0.0004	0.0021	0.0007	0	0.0038	0.0012		-
	5XKNA_14	379	S	0.006	0.002	0.992	0.107	0.713	0.18	0.011	-1	1	4	-2	0	1	-2	-1	2	-4	-3	2	-2	-2	-3	3	0	-4	-1	-5		hasPrediction		0.0048	0.0001	0	0.022	0.0067	0.0024	0	0.0515	0.011		-
	5XKNA_14	380	L	0	0.012	0.987	0.982	0.017	0.001	0.011	-6	-8	-6	-8	-4	-7	-8	-8	-6	2	6	-7	0	-3	-6	-6	-6	-5	-6	0		margin		-	-	-	-	-	-	-	-	-		L
	5XKNA_14	381	T	0	0.087	0.912	0.108	0.863	0.03	0.011	-3	3	-2	-3	-4	2	3	-5	-1	-2	-4	4	-4	-6	-6	-1	3	-5	-4	-2		margin		-	-	-	-	-	-	-	-	-		-
[truncated: 41,006 more rows]

## Sheet: CV3
	CV3 set
				Input data
																																		Classifiers were trained on CV1 + CV2 + CV4
[truncated: 41,276 more rows]

## Sheet: CV4
	CV4 set
[truncated: 39,145 more rows]

## Sheet: Test
	TEST set
[truncated: 40,246 more rows]
