# Supplementary material for: LRRpredictor—A New LRR Motif Detection Method for Irregular Motifs of Plant NLR Proteins Using an Ensemble of Classifiers
Source: Genes (Basel). 2020 Mar 8;11(3):286. doi: 10.3390/genes11030286 (PMC7140858; doi:10.3390/genes11030286)
Supplement: Supplementary file 1 [file genes-11-00286-s001.zip › supplementary/FileS3.xlsx]

## Sheet: CNLs_plants
	CNLs
	(flowering plants UniRef50)
																		pos
	CC -NBS-LRR
													upstream					L	x	x	L	x	L	x	x	N
	Protein ID	pos	clf1	clf2	clf3	clf4	clf5	clf6	clf7	clf8	LRRpred		-5	-4	-3	-2	-1	0	1	2	3	4	5	6	7	8	9	10
	A0A022Q187	558	0.9385	0.9644	1	0.924	0.9627	0.9075	1	0.755	0.9315		G	N	L	S	E	L	I	H	L	D	L	S	W	N	R	G
	A0A022Q187	582	0.9349	0.9738	1	0.8865	0.9304	0.9003	0.9999	0.809	0.9293		C	N	L	S	K	L	E	S	L	D	V	N	W	C	E	S
	A0A022Q187	606	0.9461	0.9747	1	0.837	0.968	0.9083	1	0.8761	0.9388		H	R	L	K	K	L	K	H	L	Y	N	E	Y	T	Y	S
	A0A022Q187	630	0.8475	0.7926	1	0.8561	0.8038	0.6462	0.9787	0.6752	0.825		S	Q	L	T	S	L	V	T	L	N	K	V	L	P	C	D
	A0A022Q187	688	0.9882	0.9621	1	0.9464	0.9809	0.8929	0.9998	0.8926	0.9579		G	K	K	T	Q	I	Q	E	L	I	I	N	F	D	V	K
	A0A022Q187	720	0.9467	0.9673	1	0.8697	0.8864	0.8965	0.9999	0.8758	0.9303		H	P	H	P	N	L	Q	Q	L	T	I	R	F	Y	N	G
	A0A022Q187	744	0.9486	0.9715	1	0.914	0.9579	0.903	0.9998	0.7739	0.9336		S	P	L	N	Q	L	T	Y	V	E	L	A	Y	C	D	G
	A0A022Q187	767	0.9554	0.9633	1	0.8734	0.9304	0.8995	0.9999	0.7561	0.9223		G	K	L	P	L	L	E	T	L	L	I	C	G	L	S	K
	A0A022Q187	810	0.832	0.9677	1	0.7505	0.8469	0.8952	0.9998	0.5606	0.8566		G	G	F	P	K	L	K	K	L	S	F	W	S	C	P	K
	A0A022Q187	843	0.9087	0.9603	1	0.8608	0.9098	0.9021	0.9999	0.6551	0.8996		S	I	M	P	C	L	T	E	L	T	I	Y	Y	C	N	G
	A0A022Q467	445	0.7987	0.8269	1	0.3894	0.7785	0.8049	0.9998	0.5365	0.7668		I	D	A	D	N	L	I	H	L	W	M	A	Q	G	C	L
	A0A022Q467	469	0.6059	0.3763	0.9994	0.6063	0.6639	0.0346	0.9223	0.7727	0.6227		E	V	R	G	Q	E	Y	L	Q	N	L	A	M	R	S	F
	A0A022Q467	505	0.9667	0.9239	0.9997	0.5421	0.8404	0.5876	0.9994	0.539	0.7998		M	V	H	D	F	A	Q	H	L	T	K	N	E	C	S	V
	A0A022Q467	529	0.9598	0.9508	1	0.8518	0.9473	0.896	0.9999	0.8148	0.9276		R	K	M	E	S	L	D	S	R	K	P	R	H	L	T	I
	A0A022Q467	557	0.9642	0.93	1	0.8454	0.9624	0.8917	0.9999	0.8711	0.9331		P	N	V	E	K	V	L	T	F	W	V	Q	S	F	H	D
	A0A022Q467	589	0.9304	0.9792	1	0.8973	0.8491	0.9053	1	0.9305	0.9365		L	R	S	T	C	L	K	A	L	D	L	S	R	N	R	I
	A0A022Q467	612	0.9624	0.9839	1	0.8961	0.9438	0.9131	1	0.8981	0.9497		E	N	S	S	K	L	K	Y	L	N	L	S	H	N	P	L
	A0A022Q467	635	0.9337	0.9767	1	0.8196	0.9129	0.9088	1	0.9238	0.9344		C	N	L	Y	N	L	Q	T	L	K	L	S	A	C	N	H
	A0A022Q467	659	0.946	0.9764	1	0.7599	0.9281	0.9098	1	0.84	0.92		G	K	L	V	N	L	R	H	L	E	I	D	R	T	D	N
	A0A022Q467	683	0.9198	0.8094	1	0.9424	0.8771	0.4955	0.992	0.6416	0.8347		G	E	L	K	S	L	Q	T	L	S	K	F	I	I	G	R
	A0A022Q467	740	0.9169	0.7805	0.9993	0.7882	0.9716	0.6652	0.9999	0.809	0.8663		H	K	K	I	H	L	T	D	L	H	M	D	F	G	N	S
	A0A022Q467	769	0.9738	0.9756	1	0.8746	0.9712	0.906	1	0.9336	0.9543		E	L	N	E	N	L	Q	S	L	V	I	S	S	F	G	G
	A0A022Q467	792	0.9652	0.9826	1	0.897	0.9659	0.9135	1	0.8817	0.9507		M	N	L	T	K	L	Q	K	L	F	L	Q	D	C	Q	N
	A0A022Q467	815	0.9381	0.9643	1	0.8763	0.9329	0.9077	0.9999	0.8176	0.9296		G	R	L	P	S	L	V	T	L	D	L	E	G	M	N	T
	A0A022Q467	849	0.9421	0.8906	1	0.7408	0.9849	0.9014	0.9999	0.7315	0.8989		S	V	F	P	K	L	K	K	L	K	I	S	K	M	E	N
	A0A022Q467	860	0.8833	0.8197	1	0.9323	0.9135	0.8828	0.9957	0.8175	0.9056		S	K	M	E	N	L	E	E	W	D	L	I	G	R	E	D
	A0A022Q467	885	0.9338	0.957	1	0.8736	0.9572	0.9049	0.9998	0.8119	0.9298		E	I	M	P	R	L	R	C	L	K	V	S	N	C	S	N
	A0A022Q467	909	0.9497	0.9587	1	0.816	0.9709	0.9004	1	0.8246	0.9275		L	Q	K	V	P	L	K	K	L	R	I	D	N	C	T	L
	A0A022QEJ5	507	0.6687	0.4146	0.804	0.5186	0.7471	0.179	0.9882	0.3337	0.5817		N	S	S	D	Q	V	R	Y	M	S	L	Q	S	S	S	G
	A0A022QEJ5	550	0.9752	0.9633	1	0.8855	0.9805	0.899	1	0.8171	0.9401		S	K	F	T	S	L	H	V	L	I	L	M	D	Y	C	V
	A0A022QEJ5	573	0.8834	0.975	1	0.9369	0.8413	0.9031	1	0.7582	0.9122		K	E	L	M	H	L	R	C	L	D	I	L	G	S	R	I
	A0A022QEJ5	596	0.8802	0.8772	1	0.8037	0.9234	0.8141	0.9994	0.8357	0.8917		G	E	L	Y	H	L	Q	T	L	R	S	C	H	T	L	K
	A0A022QEJ5	618	0.9198	0.9496	1	0.8494	0.9111	0.9064	0.9999	0.6919	0.9035		K	N	L	I	G	L	R	H	L	H	I	P	R	I	E	L
	A0A022QEJ5	638	0.8681	0.6697	0.9999	0.856	0.8864	0.5332	0.9947	0.7572	0.8207		R	R	L	T	S	L	R	T	L	P	Y	F	G	V	G	D
	A0A022QEJ5	692	0.9758	0.8905	1	0.9586	0.9912	0.8833	0.9982	0.9324	0.9537		L	R	K	P	N	I	V	K	L	K	L	T	W	D	E	D
	A0A022QEJ5	722	0.9771	0.963	1	0.8175	0.9703	0.8998	0.9999	0.8085	0.9295		Q	P	H	P	N	L	E	S	L	N	I	C	G	F	G	G
	A0A022QEJ5	748	0.9905	0.9288	1	0.8903	0.9888	0.9018	0.9999	0.8614	0.9452		S	G	L	Y	K	L	M	K	I	R	L	E	R	C	K	E
	A0A022QEJ5	771	0.9383	0.9478	1	0.7865	0.9253	0.8981	0.9999	0.793	0.9111		G	H	L	P	H	L	K	N	L	Y	L	D	G	L	V	N
	A0A022QEJ5	802	0.9596	0.9054	1	0.8477	0.9725	0.8981	0.9997	0.6075	0.8988		V	S	F	P	A	L	E	R	L	E	L	R	G	M	S	E
	A0A022QEJ5	838	0.9688	0.9727	1	0.8596	0.9729	0.9076	0.9997	0.7775	0.9324		V	V	F	P	R	L	E	Y	L	R	I	K	D	C	R	Q
	A0A022QEJ5	859	0.8661	0.7828	1	0.9425	0.877	0.8324	0.9762	0.8305	0.8884		S	H	F	P	C	L	K	E	L	E	I	G	E	V	D	S
	A0A022QEJ5	884	0.9648	0.9047	1	0.9536	0.9876	0.8921	0.9987	0.8824	0.948		I	N	L	I	S	L	T	K	L	Q	I	E	S	I	D	G
	A0A022QEJ5	909	0.9591	0.96	1	0.8288	0.9677	0.9031	0.9999	0.893	0.9389		L	K	N	Q	N	L	S	N	L	E	I	S	G	C	R	N
	A0A022QEJ5	934	0.9425	0.9655	1	0.8489	0.9364	0.9016	0.9992	0.7604	0.9193		G	G	G	T	S	L	R	K	L	E	I	R	N	C	P	E
	A0A022QEJ5	958	0.9376	0.9291	1	0.8086	0.9099	0.894	0.9997	0.821	0.9125		H	T	L	S	A	L	E	N	L	A	I	Y	R	C	S	K
	A0A022QEJ5	996	0.9194	0.9741	1	0.7933	0.8683	0.9016	0.9998	0.8744	0.9163		L	G	L	S	S	L	R	Y	L	S	I	T	T	C	G	G
	A0A022QEJ5	1022	0.9732	0.9549	1	0.808	0.9952	0.9005	0.9998	0.9376	0.9461		S	C	A	Q	S	L	E	S	L	R	L	S	G	L	M	N
	A0A022QEJ5	1051	0.9367	0.8844	1	0.8617	0.961	0.8888	0.9991	0.7405	0.909		Q	K	M	P	C	L	S	E	L	I	I	F	D	V	P	T
	A0A022QEJ5	1077	0.9821	0.9666	1	0.8476	0.9616	0.8979	1	0.8158	0.9339		F	S	P	G	N	L	R	D	L	S	I	S	C	D	E	Y
	A0A022QEJ5	1103	0.9619	0.9598	1	0.9513	0.9864	0.9066	0.9999	0.9186	0.9606		A	T	T	K	S	L	H	V	L	T	L	H	G	T	K	H
	A0A022QEJ5	1127	0.925	0.9593	1	0.7327	0.9059	0.906	0.9998	0.8575	0.9108		Q	H	L	T	A	L	S	E	L	Y	L	Y	D	F	V	E
	A0A022QEJ5	1157	0.9346	0.9526	1	0.7948	0.9369	0.8974	0.9994	0.7868	0.9128		N	V	F	S	S	P	K	L	L	S	L	S	G	C	N	K
	A0A022QEJ5	1180	0.8931	0.8897	1	0.7889	0.9255	0.8899	0.995	0.5282	0.8638		E	A	M	L	R	L	T	K	L	Y	I	L	D	C	P	M
	A0A022QY78	519	0.7258	0.8045	0.9984	0.7552	0.8901	0.538	0.9999	0.8178	0.8162		E	Q	A	H	F	L	R	S	L	R	L	N	G	K	I	C
	A0A022QY78	539	0.9652	0.9593	1	0.931	0.9302	0.8932	0.9999	0.8163	0.9369		S	K	F	K	S	L	H	V	L	I	L	M	H	R	W	V
	A0A022QY78	562	0.8813	0.9753	1	0.89	0.8477	0.9043	1	0.8209	0.9149		R	E	L	I	H	L	R	C	L	D	I	S	G	T	M	I
	A0A022QY78	585	0.8849	0.9216	1	0.7719	0.9369	0.8964	1	0.76	0.8965		G	E	L	Y	H	L	Q	T	L	R	A	C	K	V	L	M
	A0A022QY78	607	0.8466	0.9614	1	0.8567	0.9164	0.9059	0.9997	0.7922	0.9099		K	H	L	I	S	L	R	H	L	H	I	P	P	G	I	E
	A0A022QY78	628	0.827	0.7834	1	0.8366	0.7289	0.6689	0.9958	0.7432	0.823		G	R	L	T	Y	L	R	T	L	P	Y	F	G	V	S	H
	A0A022QY78	682	0.9744	0.9218	1	0.8412	0.973	0.8735	0.9993	0.794	0.9221		L	R	K	P	N	I	I	K	L	T	L	A	W	K	S	A
	A0A022QY78	717	0.955	0.9616	1	0.8033	0.9451	0.8973	0.9997	0.7793	0.9177		E	P	H	P	N	L	K	K	L	Y	I	F	G	F	R	G
	A0A022QY78	743	0.967	0.9763	1	0.7815	0.9417	0.9056	1	0.8311	0.9254		S	S	L	N	N	L	M	E	I	T	L	E	D	C	K	D
	A0A022QY78	766	0.7891	0.9257	1	0.7381	0.7975	0.8847	0.9998	0.5448	0.835		G	H	L	P	Y	L	K	N	L	Y	L	I	N	L	R	S
	A0A022QY78	787	0.8794	0.8267	1	0.7591	0.9079	0.8843	0.9993	0.8179	0.8843		S	S	F	Y	G	I	D	K	C	S	I	S	N	N	T	I
	A0A022QY78	803	0.7779	0.5324	1	0.7119	0.9202	0.8559	0.9988	0.5711	0.796		T	V	F	P	A	L	E	R	L	E	L	V	E	M	W	R
	A0A059B277	262	0.9341	0.9419	1	0.9055	0.9592	0.8999	1	0.8306	0.9339		S	R	S	K	H	L	R	F	L	D	F	T	G	N	Q	S
	A0A059B277	286	0.9105	0.9704	1	0.7991	0.9606	0.9095	1	0.8355	0.9232		T	D	L	V	N	L	Q	T	L	K	L	S	N	C	V	K
	A0A059B277	310	0.9249	0.9476	1	0.6494	0.9514	0.8973	0.9999	0.7116	0.8853		K	K	L	V	N	F	R	H	L	L	I	D	G	C	A	S
	A0A059B277	366	0.7572	0.5311	0.116	0.3616	0.7537	0.1538	1	0.5845	0.5323		G	L	N	R	L	A	G	S	I	T	L	G	N	L	E	F
	A0A059B277	392	0.8003	0.6746	0.9988	0.7977	0.938	0.2676	0.998	0.6697	0.7681		R	E	K	Q	H	L	C	C	L	V	L	K	W	S	K	N
	A0A059B277	425	0.9741	0.9268	1	0.8687	0.9762	0.8939	0.9999	0.7909	0.9288		R	L	D	P	I	L	T	N	L	T	I	D	S	C	M	S
	A0A059B277	448	0.8673	0.9694	1	0.8877	0.9051	0.9038	0.9999	0.9133	0.9308		S	S	I	K	N	L	V	E	L	T	L	N	E	C	R	E
	A0A059B277	471	0.9219	0.8971	1	0.8952	0.9531	0.8935	0.9998	0.6843	0.9056		G	E	L	S	S	L	K	K	L	F	L	K	N	L	D	A
	A0A059B277	504	0.9347	0.919	1	0.793	0.9299	0.8958	0.9999	0.6029	0.8844		P	F	F	P	S	L	E	K	L	E	L	F	N	C	E	N
	A0A059B277	543	0.9594	0.9107	1	0.769	0.9841	0.8916	0.9991	0.7248	0.9049		S	L	F	P	Q	L	L	Y	V	E	I	S	Y	C	P	Q
	A0A059B277	563	0.9795	0.9224	1	0.8552	0.9721	0.8961	0.9995	0.7258	0.9188		P	H	F	P	R	I	E	T	L	V	L	I	G	C	S	I
	A0A059B277	600	0.9515	0.785	1	0.9628	0.9808	0.8832	0.9991	0.7613	0.9155		I	P	L	S	K	L	E	S	L	Y	F	Y	Y	G	M	D
	A0A059B277	626	0.9203	0.9218	1	0.8052	0.9418	0.8903	0.9991	0.7548	0.9042		P	F	L	K	N	L	K	S	M	T	L	Y	S	C	S	K
	A0A059B277	650	0.9222	0.8641	1	0.786	0.9526	0.883	0.9979	0.7859	0.8989		Q	Y	L	S	S	L	L	D	L	V	I	H	Y	C	E	E
	A0A059B277	680	0.9332	0.9241	1	0.8495	0.9646	0.8944	0.9996	0.7468	0.9141		R	S	L	V	N	L	R	D	L	I	I	S	Q	L	P	K
	A0A059B277	704	0.964	0.9654	1	0.8595	0.9614	0.9035	0.9999	0.8527	0.9383		Q	H	V	T	S	L	E	S	L	E	I	K	E	C	Q	N
	A0A059B277	728	0.8386	0.9518	1	0.7698	0.8892	0.9029	0.9997	0.7495	0.8877		G	N	F	S	S	L	R	K	L	E	I	I	S	C	P	S
	A0A059B277	752	0.7574	0.9541	1	0.7357	0.7347	0.8956	0.9973	0.8014	0.8595		R	R	L	T	S	L	K	K	L	S	I	A	E	C	P	I
	A0A059D1U6	467	0.8954	0.9156	0.9999	0.4739	0.901	0.8488	0.9995	0.3716	0.8007		C	L	V	A	R	N	R	C	R	V	A	R	D	D	T	N
	A0A059D1U6	481	0.9615	0.8702	0.9997	0.3634	0.9705	0.8804	1	0.4498	0.8119		T	N	I	I	N	E	R	T	L	H	I	S	Y	G	S	T
	A0A059D1U6	498	0.9406	0.9717	1	0.7689	0.9541	0.9067	0.9998	0.7218	0.908		N	L	M	D	E	L	P	I	L	R	L	K	A	M	D	V
	A0A059D1U6	518	0.7898	0.9724	1	0.7732	0.8695	0.9122	0.9991	0.7992	0.8894		L	N	F	K	R	L	R	I	L	D	L	Q	G	I	K	V
	A0A059D1U6	541	0.9232	0.9774	1	0.8456	0.951	0.9134	1	0.8888	0.9374		Y	K	L	K	Y	L	T	Y	L	D	L	S	D	N	C	T
	A0A059D1U6	565	0.8514	0.9814	1	0.7679	0.8965	0.91	1	0.7534	0.8951		T	K	L	Q	S	L	Q	T	L	N	L	Q	Y	C	D	A
	A0A059D1U6	589	0.7305	0.9627	1	0.7434	0.8591	0.9054	0.9999	0.7881	0.8737		K	K	L	V	S	L	R	N	L	D	I	S	L	C	S	K
	A0A059D1U6	613	0.7683	0.9288	1	0.7615	0.8972	0.9075	0.9997	0.8091	0.884		A	E	I	S	S	L	H	T	L	T	V	T	T	S	F	F
	A0A059D7T3	535	0.7561	0.9114	1	0.7817	0.8796	0.9043	0.9981	0.9226	0.8942		N	L	M	D	E	L	P	I	L	R	L	K	A	S	A	L
	A0A059D7T3	579	0.9444	0.986	1	0.8692	0.9537	0.9138	0.9999	0.8572	0.9405		L	N	F	K	R	L	R	I	L	D	L	Q	G	I	K	V
	A0A059D7T3	602	0.9276	0.9802	1	0.8587	0.9499	0.9192	1	0.9321	0.946		Y	K	L	K	Y	L	T	Y	L	D	L	S	D	N	R	T
	A0A059D7T3	626	0.9672	0.9778	1	0.8429	0.9675	0.909	1	0.9116	0.947		T	K	L	Q	S	L	Q	T	L	N	L	Y	H	C	N	A
	A0A059D7T3	650	0.934	0.9843	1	0.8843	0.9284	0.9095	1	0.9323	0.9466		K	K	L	V	N	L	R	N	L	D	I	H	Y	C	S	K
	A0A059D7T3	674	0.8421	0.6228	0.9999	0.7732	0.8502	0.5764	0.9929	0.6314	0.7861		G	E	I	S	S	L	H	R	L	T	N	F	I	L	P	K
	A0A059D7T3	710	0.8597	0.6447	0.9979	0.6873	0.7319	0.0606	0.9983	0.3878	0.671		R	G	E	L	S	I	E	N	L	G	Y	V	T	N	A	E
	A0A059D7T3	734	0.9598	0.9754	1	0.708	0.9464	0.9041	1	0.898	0.924		T	G	K	H	S	L	E	S	L	E	L	S	W	D	D	F
	A0A059D7T3	765	0.9834	0.9682	1	0.8747	0.9765	0.9049	1	0.8781	0.9482		K	P	P	S	N	L	Q	R	L	K	I	W	Q	Y	K	G
	A0A059D7T3	793	0.9929	0.9776	1	0.8817	0.9949	0.9046	1	0.8605	0.9515		S	F	L	P	H	L	V	D	V	S	F	G	A	C	K	R
	A0A059D7T3	816	0.9841	0.956	1	0.9441	0.9688	0.8955	0.9996	0.8346	0.9478		D	Q	L	P	C	L	K	S	L	H	I	I	R	M	P	E
	A0A059D7T3	845	0.9863	0.9578	1	0.8581	0.9734	0.8982	0.9986	0.8079	0.935		A	S	F	P	S	L	L	K	L	K	I	I	G	C	E	K
	A0A059D7T3	865	0.9621	0.9424	1	0.9034	0.976	0.8922	0.9999	0.8424	0.9398		P	L	T	P	H	L	E	E	L	N	M	F	A	A	N	G
	A0A059D7T3	889	0.9604	0.9753	1	0.8788	0.9566	0.9085	1	0.8829	0.9453		L	G	L	N	K	L	K	K	L	H	M	S	D	I	K	F
	A0A059D7T3	914	0.9703	0.9797	1	0.8777	0.9365	0.9021	1	0.8608	0.9409		Q	S	L	T	S	L	E	S	L	A	I	A	N	C	H	Q
	A0A059D7T3	938	0.9652	0.9722	1	0.8993	0.9355	0.9037	0.9999	0.7833	0.9324		R	H	L	S	S	L	V	D	L	S	I	R	G	C	E	E
	A0A059D7T3	969	0.9749	0.9752	1	0.8898	0.9577	0.9058	0.9998	0.8165	0.94		G	G	L	Q	S	L	R	S	V	S	I	D	H	Y	L	K
	A0A059D7T3	993	0.9597	0.9663	1	0.8515	0.9552	0.8994	1	0.7713	0.9254		L	Q	A	R	N	I	E	R	L	E	I	W	Y	C	R	N
	A0A059D7T3	1017	0.9311	0.9695	1	0.8446	0.953	0.906	0.9995	0.8203	0.928		E	A	L	Q	S	L	Q	N	L	V	I	Y	G	C	S	S
	A0A059D7T3	1041	0.8983	0.9303	1	0.7782	0.9172	0.8983	0.9967	0.6713	0.8863		R	R	L	T	S	L	T	H	L	C	I	K	D	C	G	E
	A0A059DHX9	522	0.9876	0.9561	1	0.8097	0.9941	0.889	1	0.7509	0.9234		D	I	S	Q	M	T	R	H	I	S	F	P	N	P	L	D
	A0A059DHX9	548	0.9823	0.9536	1	0.9093	0.9609	0.894	0.9999	0.8609	0.9451		S	K	L	S	R	V	R	T	I	V	C	K	R	L	G	S
	A0A059DHX9	576	0.9639	0.9659	1	0.9214	0.9689	0.9032	0.9999	0.938	0.9576		S	R	F	K	Y	L	R	A	L	W	L	E	D	S	S	F
	A0A059DHX9	599	0.9865	0.975	1	0.8133	0.9783	0.9084	1	0.8099	0.9339		G	G	L	K	H	L	R	Y	L	R	L	R	G	N	K	S
	A0A059DHX9	623	0.9787	0.9763	1	0.9127	0.9721	0.9062	1	0.8906	0.9546		C	E	L	R	N	L	Q	T	L	D	L	G	G	C	E	E
	A0A059DHX9	647	0.9304	0.9546	1	0.8488	0.9355	0.8969	0.9998	0.8185	0.923		K	N	M	I	S	L	R	L	L	I	I	T	T	K	Q	Q
	A0A059DHX9	670	0.975	0.9803	1	0.9015	0.9325	0.8984	1	0.8071	0.9368		G	C	L	T	S	L	R	W	L	Y	I	V	F	C	E	Y
	A0A059DHX9	694	0.975	0.9796	1	0.8605	0.9575	0.9022	0.9999	0.7498	0.9281		Q	S	L	S	S	L	R	K	L	C	I	A	E	C	P	K
	A0A059DHX9	718	0.9671	0.9607	1	0.8357	0.9486	0.8998	0.9999	0.7785	0.9238		Q	N	L	K	A	L	E	H	L	M	M	L	D	C	E	S
	A0A059DHX9	745	0.9781	0.9745	1	0.806	0.9442	0.9039	0.9999	0.7345	0.9176		R	S	M	F	R	L	Q	S	L	I	L	H	K	L	P	E
	A0A059DHX9	770	0.9786	0.9721	1	0.8041	0.98	0.908	1	0.831	0.9342		G	S	A	S	T	L	Q	K	I	K	I	E	D	C	P	N
	A0A059DHX9	794	0.902	0.9758	1	0.8598	0.9278	0.9056	0.9995	0.8319	0.9253		Q	N	C	S	S	L	R	T	L	E	I	E	Y	C	P	K
	A0A059DHX9	817	0.9135	0.7698	0.7063	0.5344	0.9163	0.602	0.9996	0.5291	0.7464		V	R	L	I	P	T	L	K	L	K	I	F	D	C	E	E
	A0A061F0E8	525	0.9067	0.9792	1	0.8384	0.8223	0.9072	0.9997	0.5742	0.8785		I	F	S	E	E	T	R	H	V	S	L	L	G	Q	D	V
	A0A061F0E8	549	0.9221	0.9822	1	0.8083	0.9255	0.914	0.9996	0.8776	0.9286		E	R	S	T	K	L	R	T	L	L	L	P	G	E	S	L
	A0A061F0E8	576	0.9332	0.9806	1	0.8892	0.9319	0.9111	0.9999	0.9238	0.9462		H	S	L	K	Y	I	R	V	L	N	L	S	S	S	S	F
	A0A061F0E8	599	0.8928	0.9863	1	0.8343	0.8697	0.9161	1	0.9132	0.9266		E	N	L	K	L	L	R	Y	L	D	L	S	R	T	E	I
	A0A061F0E8	622	0.9139	0.9788	1	0.8373	0.913	0.9155	1	0.9021	0.9326		C	N	L	C	N	L	Q	T	L	K	L	L	G	C	F	W
	A0A061F0E8	646	0.9433	0.9841	1	0.7514	0.9554	0.9153	1	0.8689	0.9273		G	N	L	V	N	L	R	H	L	E	L	D	E	M	F	W
	A0A061F0E8	672	0.9743	0.875	1	0.9555	0.9704	0.8877	0.9998	0.8704	0.9416		G	N	L	T	S	L	Q	N	L	H	A	F	P	V	S	G
	A0A061F0E8	701	0.9842	0.9288	1	0.9169	0.9979	0.8815	0.9999	0.9206	0.9537		K	L	T	K	T	L	H	I	L	K	L	E	N	A	V	N
	A0A061F0E8	723	0.973	0.9727	1	0.8676	0.9717	0.8994	0.9999	0.8876	0.9465		K	E	K	E	S	L	Q	K	L	V	L	E	W	S	G	Q
	A0A061F0E8	756	0.9673	0.9748	1	0.9199	0.895	0.8961	1	0.8572	0.9388		Q	P	H	S	N	L	K	E	L	A	L	H	H	F	K	G
	A0A061F0E8	781	0.9795	0.9807	1	0.8316	0.9857	0.9074	0.9999	0.7125	0.9247		G	L	L	Q	N	L	V	R	L	T	L	S	H	C	T	K
	A0A061F0E8	803	0.9791	0.9488	1	0.846	0.9664	0.8966	0.9997	0.8503	0.9359		G	Q	L	P	C	L	R	A	L	Y	I	K	G	M	L	E
	A0A061F0E8	825	0.9561	0.943	1	0.9076	0.942	0.8984	0.9999	0.647	0.9117		V	Q	C	L	S	L	D	R	L	H	I	K	N	C	P	K
	A0A061F0E8	846	0.9057	0.9605	1	0.7803	0.8793	0.9039	0.9978	0.816	0.9054		D	L	M	P	N	L	T	V	L	K	I	K	K	C	D	S
	A0A061F0E8	871	0.9134	0.8699	0.9999	0.8598	0.9409	0.8802	0.9988	0.7247	0.8984		M	F	L	V	L	I	D	N	L	V	L	E	D	W	K	E
	A0A061F0E8	904	0.928	0.862	1	0.867	0.9651	0.8918	0.9992	0.7874	0.9126		P	T	L	I	S	L	L	E	L	K	M	A	N	C	P	N
	A0A061F0E8	924	0.9822	0.9678	1	0.8975	0.9543	0.9003	1	0.7837	0.9357		P	K	I	F	A	P	Q	K	L	E	I	S	G	C	G	L
	A0A061F0E8	947	0.9618	0.972	1	0.8376	0.9603	0.8995	0.9998	0.7417	0.9216		Q	F	A	Q	R	L	Q	H	L	A	L	D	S	C	S	N
	A0A061F0E8	970	0.9828	0.9743	1	0.9667	0.9695	0.9028	1	0.8699	0.9583		P	G	T	N	T	L	Y	S	L	V	I	S	N	I	S	N
	A0A061F0E8	993	0.9495	0.975	1	0.7953	0.835	0.9006	0.9992	0.766	0.9026		P	H	L	P	G	L	K	T	L	Y	I	S	D	C	K	D
	A0A061F0E8	1020	0.9696	0.9773	1	0.8443	0.9291	0.8996	0.9999	0.7844	0.9255		K	S	L	S	S	L	K	L	L	S	I	Q	G	C	S	K
	A0A061F0E8	1043	0.9468	0.9585	1	0.7244	0.8708	0.8919	0.9998	0.7061	0.8873		G	L	P	T	G	L	E	C	L	M	I	V	S	C	P	I
	A0A061F0E8	1069	0.9555	0.9662	1	0.7386	0.9333	0.9053	0.9999	0.7517	0.9063		K	S	L	L	S	L	K	D	L	Y	L	D	D	C	P	L
	A0A061F0E8	1092	0.8293	0.9282	1	0.8271	0.768	0.9005	0.9986	0.6184	0.8588		G	L	P	T	S	L	L	H	L	V	I	H	E	C	P	L
	A0A061FNU5	279	0.5414	0.2732	0.8426	0.6214	0.6676	0.0301	0.9986	0.4937	0.5586		C	T	F	L	T	I	K	S	L	R	L	R	C	W	V	T
	A0A061FNU5	303	0.961	0.9704	1	0.7895	0.9742	0.8979	1	0.8031	0.9245		L	K	S	R	S	L	R	L	L	S	L	A	N	Y	E	N
	A0A061FNU5	327	0.8978	0.9813	1	0.9336	0.9134	0.9092	1	0.8277	0.9329		E	K	L	K	H	L	R	Y	L	D	L	S	C	T	S	I
	A0A061FNU5	350	0.8816	0.9797	1	0.7398	0.9	0.906	1	0.7193	0.8908		T	T	L	Y	N	L	Q	T	I	I	L	F	G	C	H	Y
	A0A061FNU5	374	0.8718	0.9596	1	0.8423	0.8251	0.9029	0.9999	0.6105	0.8765		G	R	L	I	N	M	H	H	L	D	I	K	G	T	K	L
	A0A061FNU5	451	0.9565	0.8914	1	0.9502	0.9792	0.8663	0.9997	0.8948	0.9423		K	E	K	I	N	L	K	E	L	E	L	K	W	S	N	C
	A0A061FNU5	484	0.9455	0.8357	1	0.8654	0.9534	0.8436	0.9987	0.8391	0.9102		E	P	H	T	N	L	E	H	L	A	I	E	F	Y	R	G
	A0A061FNU5	509	0.951	0.9316	1	0.8923	0.9624	0.8963	0.9999	0.8827	0.9395		S	S	F	S	N	L	V	S	L	Q	V	R	D	C	I	Y
	A0A061FNU5	532	0.9482	0.9496	1	0.863	0.9399	0.8948	0.9998	0.7693	0.9206		G	Q	L	S	A	L	K	S	L	S	I	S	G	F	S	E
	A0A061FNU5	564	0.8955	0.7108	1	0.6026	0.9653	0.8655	0.9941	0.6758	0.8387		K	P	F	G	S	L	E	I	L	R	F	A	D	M	S	E
	A0A061FNU5	589	0.8934	0.9163	1	0.8519	0.9296	0.8934	0.9993	0.6042	0.886		G	A	F	C	L	L	Q	E	L	Y	I	E	D	C	P	K
	A0A061FNU5	611	0.9406	0.8279	1	0.9344	0.9403	0.8775	0.9938	0.753	0.9084		K	H	L	P	S	L	L	K	L	T	I	V	R	C	E	K
	A0A061FNU5	632	0.974	0.8858	1	0.5097	0.9869	0.8947	0.9997	0.4885	0.8424		P	R	A	P	S	M	S	E	L	Y	L	N	Q	C	D	A
	A0A061FNU5	652	0.9573	0.8897	0.9999	0.8123	0.9652	0.8602	0.9998	0.7143	0.8998		P	L	P	C	G	L	R	N	L	K	I	Y	D	S	N	I
	A0A061FNU5	677	0.976	0.9393	1	0.9472	0.9935	0.8993	0.9999	0.8766	0.954		R	H	C	T	H	L	E	K	L	E	M	G	F	C	Y	G
	A0A061FNU5	700	0.9792	0.9136	1	0.9263	0.9666	0.8864	0.9999	0.7673	0.9299		S	L	P	T	M	L	K	E	L	G	I	H	N	C	D	A
	A0A061FNU5	722	0.9747	0.9467	1	0.8926	0.9761	0.9002	0.9998	0.9201	0.9513		L	S	Y	T	S	L	E	C	L	E	I	S	G	N	S	N
	A0A061FNU5	746	0.9283	0.9659	1	0.8173	0.948	0.9025	0.9999	0.731	0.9116		G	S	F	H	K	L	N	R	L	R	I	R	S	C	K	G
	A0A061FNU5	773	0.9744	0.9045	1	0.8206	0.9712	0.8919	0.9994	0.7849	0.9184		Q	H	L	A	C	L	N	F	L	K	I	E	T	C	P	N
	A0A061FNU5	797	0.9355	0.9723	1	0.8074	0.9127	0.9069	0.9999	0.7816	0.9145		L	S	A	T	N	L	T	T	L	R	L	F	N	C	K	I
	A0A061FNU5	822	0.9277	0.9719	1	0.8151	0.9231	0.8974	0.9995	0.7558	0.9113		S	L	L	P	S	L	E	D	L	T	I	F	N	C	P	E
	A0A061FNU5	845	0.9478	0.8732	0.9999	0.8705	0.953	0.8578	0.9954	0.7333	0.9039		G	L	P	S	K	L	K	D	I	T	I	G	R	S	E	K
	A0A061FNU5	871	0.9766	0.9365	1	0.8141	0.9884	0.9063	0.9999	0.8078	0.9287		E	R	L	P	S	L	T	T	F	Q	M	D	D	A	E	E
	A0A061FNU5	895	0.9073	0.821	1	0.7611	0.9536	0.8877	0.9996	0.8219	0.894		L	L	P	S	T	L	T	K	I	Y	I	F	N	L	P	N
	A0A061FNU5	920	0.759	0.947	1	0.7636	0.7529	0.8956	0.9965	0.7015	0.852		Q	H	L	S	C	L	R	E	L	H	I	S	G	C	P	E
	A0A061FSE2	521	0.9662	0.9861	1	0.8993	0.8803	0.9054	1	0.7682	0.9257		P	A	P	S	C	L	R	V	L	S	L	S	S	Y	N	I
	A0A061FSE2	544	0.9303	0.9745	1	0.7508	0.9327	0.9153	1	0.8885	0.924		C	N	V	K	Q	L	R	Y	L	D	L	S	G	A	A	L
	A0A061FSE2	567	0.8695	0.9796	1	0.9022	0.8789	0.9091	1	0.8633	0.9253		G	C	L	H	N	L	E	T	L	K	L	S	G	C	H	R
	A0A061FSE2	591	0.9261	0.9828	1	0.8556	0.9361	0.9135	1	0.8574	0.9339		W	N	L	T	K	L	E	H	L	D	I	S	G	T	P	I
	A0A061FSE2	614	0.9489	0.9708	1	0.849	0.9347	0.9089	0.9999	0.8024	0.9268		G	N	L	K	E	L	G	Y	L	D	L	S	G	T	K	I
	A0A061FSE2	637	0.9639	0.9843	1	0.9348	0.9569	0.9108	1	0.8642	0.9519		C	S	L	Y	N	L	Q	T	L	N	L	S	R	C	P	H
	A0A061FSE2	661	0.8943	0.9862	1	0.8178	0.9014	0.9105	0.9999	0.8677	0.9222		E	N	L	T	K	L	K	H	L	D	I	K	G	T	P	I
	A0A061FSE2	687	0.8642	0.6919	0.9986	0.8427	0.9586	0.8403	0.9992	0.8351	0.8788		K	R	L	L	L	L	T	N	F	V	V	G	D	N	S	G
	A0A061FSE2	712	0.9337	0.9781	1	0.8402	0.9703	0.9077	1	0.9126	0.9428		R	L	H	G	T	L	S	I	L	Q	L	Q	N	V	S	Q
	A0A061FSE2	737	0.9403	0.9807	1	0.8765	0.9617	0.9099	1	0.7623	0.9289		K	D	K	K	Y	L	R	E	L	I	L	E	W	D	G	D
	A0A061FSE2	765	0.7957	0.5606	0.9996	0.5651	0.3055	0.3326	0	0.4689	0.5035		P	H	N	G	S	I	E	N	V	A	K	D	P	H	D	N
	A0A061FSE2	854	0.9685	0.9726	1	0.93	0.9686	0.9033	1	0.8717	0.9518		M	P	G	E	N	L	E	R	L	E	I	R	N	Y	F	G
	A0A061FSE2	879	0.9846	0.9687	1	0.9552	0.987	0.9023	0.9999	0.8573	0.9569		A	S	F	S	K	M	K	S	L	T	L	D	N	C	Q	K
	A0A061FSE2	902	0.9199	0.9234	1	0.8382	0.8495	0.893	0.9998	0.5172	0.8676		G	Q	L	P	S	L	K	E	L	T	I	H	H	L	A	G
	A0A061FSE2	934	0.9486	0.8125	1	0.6858	0.9798	0.8293	0.9981	0.6972	0.8689		I	S	L	E	I	L	L	F	E	R	M	E	N	W	E	Q
	A0A061FSE2	957	0.86	0.8525	1	0.8123	0.8608	0.8721	0.9908	0.4298	0.8348		R	G	F	P	S	L	R	K	L	L	M	I	G	C	R	K
	A0A061GCL6	565	0.9494	0.9541	1	0.8408	0.9272	0.8912	1	0.6528	0.9019		G	N	L	G	V	F	R	V	L	D	L	E	G	V	Y	K
	A0A061GCL6	588	0.9276	0.9718	1	0.8733	0.9011	0.903	1	0.8512	0.9285		G	T	L	L	N	L	R	Y	L	G	L	R	S	T	V	I
	A0A061GCL6	611	0.9348	0.9591	1	0.8388	0.9214	0.9058	1	0.7663	0.9158		G	V	L	Q	C	L	E	T	L	D	V	K	H	T	N	I
	A0A061GCL6	634	0.9232	0.9618	1	0.8747	0.9389	0.9074	0.9999	0.7662	0.9215		W	K	I	R	G	L	R	H	L	Y	L	N	G	I	C	L
	A0A061GCL6	661	0.7158	0.503	0.9999	0.7796	0.929	0.7036	0.9996	0.7628	0.7992		N	K	L	Q	S	L	C	G	L	S	I	S	T	E	S	L
	A0A061GCL6	682	0.9693	0.9383	1	0.8966	0.9754	0.8856	0.9998	0.924	0.9486		S	K	F	K	C	L	R	K	L	Q	L	T	F	Y	I	P
	A0A061GCL6	706	0.9936	0.9384	1	0.9113	0.9974	0.8861	0.9997	0.8757	0.9503		S	Q	L	N	K	L	H	S	L	R	I	R	S	M	R	K
	A0A061GCL6	734	0.9817	0.9518	1	0.899	0.9884	0.8969	1	0.8596	0.9472		K	E	Q	H	N	L	V	N	L	Y	L	F	G	S	L	L
	A0A061GCL6	756	0.9247	0.9691	1	0.8583	0.9354	0.9055	1	0.8767	0.9337		I	F	P	P	N	L	K	S	L	T	L	S	K	T	V	L
	A0A061GCL6	780	0.9509	0.9348	1	0.7615	0.9591	0.891	1	0.7885	0.9107		G	K	L	P	Q	L	N	I	L	R	L	F	S	F	S	Y
	A0A061GCL6	805	0.9808	0.906	1	0.9114	0.9887	0.8975	1	0.5552	0.9049		G	A	F	P	Q	L	H	V	L	K	L	W	Q	L	G	N
	A0A061GCL6	829	0.7712	0.936	1	0.8322	0.8559	0.9016	0.9983	0.5369	0.854		G	A	L	P	S	L	R	E	L	E	I	R	D	C	R	S
	A0A061GCL6	852	0.8979	0.9601	1	0.7402	0.915	0.9008	0.9994	0.7006	0.8893		Y	Q	L	T	S	L	R	E	L	I	L	T	N	M	P	P
	A0A061GU66	548	0.8795	0.7956	1	0.7303	0.9274	0.8829	0.9995	0.8501	0.8832		R	H	F	S	Y	V	R	T	G	F	D	D	F	Q	K	F
	A0A061GU66	568	0.8854	0.8523	0.9999	0.5577	0.9168	0.6998	0.9999	0.769	0.8351		E	T	R	C	L	R	T	F	L	P	M	K	P	F	F	W
	A0A061GU66	597	0.9241	0.9808	1	0.8364	0.8439	0.9018	1	0.6014	0.886		P	T	L	K	C	L	R	V	L	S	L	S	K	Y	D	N
	A0A061GU66	621	0.6605	0.9551	1	0.7744	0.7617	0.9078	0.9998	0.9097	0.8711		G	E	L	K	L	L	R	Y	L	N	L	S	C	T	A	I
	A0A061GU66	644	0.8704	0.9757	1	0.7711	0.8635	0.9095	0.9999	0.8022	0.899		C	S	L	H	N	L	L	T	L	L	L	A	D	C	G	S
	A0A061GU66	668	0.8891	0.9625	1	0.7459	0.8933	0.9057	1	0.8293	0.9032		G	R	L	V	N	L	R	Q	L	D	V	S	G	T	L	R
	A0A061GU66	692	0.9085	0.9499	1	0.8267	0.8589	0.8871	0.9996	0.8315	0.9078		S	R	L	K	N	L	Q	V	L	S	A	F	I	L	G	N
	A0A061GU66	721	0.8008	0.5817	0.3163	0.4731	0.8382	0.2154	0.9997	0.698	0.6154		Q	L	R	G	R	L	T	I	V	N	L	Q	N	V	A	N
	A0A061GU66	746	0.9849	0.9752	1	0.9449	0.9779	0.9025	1	0.8497	0.9544		K	D	K	E	H	L	T	E	L	V	L	K	W	S	G	H
	A0A061GU66	776	0.9176	0.9597	1	0.8573	0.8634	0.8972	1	0.8557	0.9189		Q	P	H	I	N	L	K	K	L	S	I	E	S	Y	G	G
	A0A061GU66	801	0.942	0.9745	1	0.8179	0.9577	0.9063	1	0.8802	0.9348		C	S	F	S	N	I	V	S	L	R	L	S	H	C	K	Y
	A0A061GU66	824	0.9417	0.9761	1	0.913	0.8617	0.9008	1	0.8641	0.9322		G	Q	L	P	S	L	K	S	L	F	I	I	G	L	D	A
	A0A061GU66	856	0.9404	0.8706	1	0.9208	0.9735	0.8828	0.9998	0.8024	0.9238		K	P	F	R	C	L	E	V	L	W	F	E	R	M	L	E
	A0A061GU66	885	0.9172	0.9773	1	0.8336	0.8457	0.9069	1	0.8311	0.914		G	H	F	P	C	L	R	E	L	H	I	R	K	C	P	K
	A0A061GU66	907	0.9672	0.9228	1	0.9006	0.971	0.8799	0.9995	0.7583	0.9249		N	Y	L	P	S	L	R	K	L	M	I	I	D	C	R	Q
	A0A061GU66	928	0.886	0.8879	1	0.9225	0.9765	0.8816	0.9976	0.7831	0.9169		P	Q	A	P	T	I	Y	E	L	H	L	G	Y	S	N	K
	A0A061GU66	948	0.9533	0.9399	1	0.9415	0.974	0.8952	0.9999	0.8862	0.9487		N	A	L	P	G	L	H	K	F	T	I	R	G	C	N	T
	A0A061GU66	972	0.9615	0.9775	1	0.8767	0.9562	0.9077	1	0.864	0.9429		M	H	S	L	C	L	E	E	L	K	I	D	D	C	P	S
	A0A061GU66	995	0.9815	0.9737	1	0.8677	0.9652	0.9049	1	0.8829	0.947		V	V	L	A	T	L	K	R	L	D	I	M	K	C	K	R
	A0A061GU66	1017	0.9664	0.9506	1	0.9285	0.9685	0.8948	1	0.8765	0.9482		S	S	Y	A	S	L	Q	R	L	L	I	S	Y	S	C	Y
	A0A061GU66	1040	0.9153	0.9745	1	0.9199	0.8974	0.9062	0.9998	0.7898	0.9254		Q	L	F	P	K	L	T	H	L	I	I	R	G	C	K	L
	A0A061GU66	1066	0.9614	0.9817	1	0.9016	0.9485	0.9087	1	0.855	0.9446		Q	V	L	P	S	L	E	F	L	K	I	S	L	C	P	N
	A0A061GU66	1090	0.923	0.9827	1	0.8836	0.919	0.9102	0.9999	0.9004	0.9399		L	H	A	P	N	L	R	C	L	E	V	S	D	S	V	D
	A0A061GU66	1115	0.9497	0.9788	1	0.7947	0.9232	0.906	0.9998	0.82	0.9215		S	L	L	P	S	L	R	S	L	Q	I	R	N	C	P	E
	A0A061GU66	1138	0.9377	0.9795	1	0.907	0.9325	0.898	0.9999	0.8974	0.944		G	L	P	S	N	L	H	S	L	F	V	S	F	C	N	K
	A0A061GU66	1164	0.94	0.986	1	0.7891	0.9728	0.9028	0.9998	0.7764	0.9209		K	R	L	C	S	L	K	L	L	S	I	Q	G	K	C	Q
	A0A061GU66	1192	0.9831	0.9482	1	0.8937	0.9776	0.9063	1	0.8909	0.95		S	T	L	T	S	L	H	I	L	E	I	P	N	L	R	S
	A0A061GU66	1214	0.8976	0.9398	1	0.7662	0.9096	0.9003	0.9994	0.8034	0.902		Q	H	L	T	S	L	Q	K	L	E	I	S	G	C	P	Q
	A0A061GU66	1237	0.9164	0.9395	1	0.6848	0.8357	0.8948	0.9995	0.8011	0.884		E	L	P	E	S	L	S	V	L	R	I	E	D	C	P	L
	A0A061GU66	1266	0.7155	0.1742	0.9521	0.5559	0.7993	0.134	0.9995	0.3922	0.5903		P	K	V	A	F	V	T	V	I	E	I	D	D	E	M	V
	A0A068TX24	609	0.9508	0.9526	1	0.9076	0.9467	0.8916	0.9998	0.6286	0.9097		R	A	F	K	L	L	R	V	L	D	V	R	P	I	I	F
	A0A068TX24	632	0.8468	0.9605	1	0.8959	0.9606	0.8947	1	0.9017	0.9325		V	Y	L	V	L	L	R	Y	I	A	L	S	S	R	C	K
	A0A068TX24	654	0.9639	0.9678	1	0.826	0.9795	0.9038	0.9999	0.6312	0.909		S	N	L	Q	I	L	R	T	V	I	F	E	T	S	W	P
	A0A068TX24	678	0.8761	0.9671	1	0.7154	0.9144	0.9058	1	0.6885	0.8834		W	K	M	P	Q	L	R	H	L	I	T	N	T	S	A	C
	A0A068TX24	729	0.9568	0.9583	1	0.9127	0.9151	0.8857	0.9999	0.7237	0.919		E	R	V	P	K	L	K	K	L	G	I	C	G	R	L	A
	A0A068TX24	760	0.9732	0.9531	1	0.9371	0.9676	0.8977	0.9999	0.9001	0.9536		S	K	L	E	F	L	E	N	L	K	L	I	N	A	D	F
	A0A068TX24	787	0.9323	0.9714	1	0.8778	0.951	0.9093	1	0.8298	0.934		K	F	P	R	S	L	T	R	L	T	L	L	N	T	M	L
	A0A068TX24	811	0.9329	0.9769	1	0.7363	0.924	0.9089	1	0.7806	0.9074		G	K	L	E	N	L	E	V	L	K	L	K	D	N	A	F
	A0A068TX24	836	0.9299	0.9764	1	0.7823	0.9125	0.9016	0.9999	0.7353	0.9047		G	G	F	L	R	L	Q	V	L	N	I	G	S	T	S	L
	A0A068TX24	859	0.8809	0.9613	1	0.8005	0.902	0.8996	0.9986	0.7072	0.8938		S	D	F	P	R	L	R	C	L	V	L	M	H	C	S	K
	A0A068TX24	883	0.967	0.9719	1	0.681	0.9557	0.8974	0.9999	0.8058	0.9098		A	Q	I	A	S	L	Q	A	V	E	V	Y	C	T	S	N
	A0A068TX24	907	0.9349	0.8206	0.9975	0.4442	0.9149	0.7628	0.983	0.1699	0.7535		I	Q	A	V	K	L	E	S	Q	S	Q	Q	P	N	T	G
	A0A068U4D3	498	0.8875	0.8357	0.9996	0.6034	0.7779	0.3978	0.999	0.2725	0.7217		M	E	T	S	S	I	R	Y	L	A	L	E	R	S	E	K
	A0A068U4D3	541	0.9836	0.9444	1	0.876	0.9686	0.8987	0.9998	0.5759	0.9059		P	Y	F	P	F	L	S	W	L	L	L	Y	G	W	P	H
	A0A068U4D3	565	0.8656	0.9722	1	0.9441	0.808	0.9035	1	0.8288	0.9153		Q	H	L	S	A	L	T	T	L	A	L	S	D	F	G	V
	A0A068U4D3	588	0.8532	0.965	1	0.891	0.8716	0.9049	0.9999	0.7396	0.9032		G	K	L	S	S	L	E	E	L	E	L	S	N	C	R	K
	A0A068U4D3	614	0.9583	0.973	1	0.8138	0.9568	0.9062	1	0.7435	0.9189		R	S	L	T	R	L	R	K	L	W	I	T	H	C	P	L
	A0A068U4D3	648	0.7808	0.8373	1	0.7846	0.8803	0.8767	0.9729	0.8156	0.8685		S	K	I	S	H	I	P	T	I	V	I	D	W	E	N	I
	A0A068US89	539	0.4201	0.6008	0.9613	0.4092	0.4948	0.1101	0.9949	0.3306	0.5402		P	F	G	L	G	T	R	S	L	L	F	F	P	S	A	D
	A0A068US89	568	0.9332	0.9666	1	0.8068	0.9016	0.895	1	0.6363	0.8925		H	N	F	K	L	L	R	V	L	D	F	E	C	I	N	L
	A0A068US89	592	0.8646	0.98	1	0.8963	0.9429	0.9026	1	0.9047	0.9364		T	Y	L	V	H	L	R	Y	L	A	V	T	G	Y	M	Q
	A0A068US89	614	0.8986	0.9681	1	0.763	0.8518	0.9023	1	0.6714	0.8819		G	N	L	R	K	L	E	T	F	V	L	K	G	L	R	G
	A0A068US89	638	0.8176	0.9571	1	0.6787	0.8402	0.8916	1	0.7857	0.8714		W	H	M	T	R	L	R	H	L	H	V	N	M	H	V	A
	A0A068US89	668	0.8366	0.8505	1	0.7933	0.9136	0.8818	0.9998	0.686	0.8702		G	D	L	V	S	L	S	C	L	S	L	S	C	G	E	D
	A0A068US89	689	0.8053	0.5811	0.999	0.4338	0.5105	0.0064	0.9278	0.5204	0.5981		K	R	L	P	N	L	Q	K	L	R	C	I	F	F	H	P
	A0A068US89	692	0.8864	0.5444	0.9999	0.8389	0.9579	0.837	0.9912	0.5602	0.827		P	N	L	Q	K	L	R	C	I	F	F	H	P	Q	G	S
	A0A068US89	718	0.9786	0.9156	1	0.8444	0.9745	0.8757	0.9997	0.8736	0.9328		D	F	L	T	H	L	V	S	L	N	V	F	Y	Y	G	S
	A0A068US89	740	0.9181	0.974	1	0.9471	0.9208	0.9012	1	0.7496	0.9263		I	L	P	S	N	L	R	K	L	T	L	S	N	F	R	L
	A0A068US89	764	0.9269	0.9664	1	0.6689	0.9218	0.8932	1	0.6746	0.8815		G	R	L	P	N	L	E	V	L	K	L	L	L	D	A	F
	A0A068US89	789	0.977	0.9584	1	0.7458	0.9826	0.9042	0.9999	0.8129	0.9226		E	Q	F	K	E	L	K	F	L	K	L	D	N	L	N	V
	A0A068US89	812	0.7821	0.9536	1	0.8475	0.7937	0.9024	0.9999	0.8052	0.8855		D	H	L	P	K	L	E	R	L	V	L	Q	N	C	K	D
	A0A068US89	836	0.9578	0.9568	1	0.8117	0.9621	0.8997	0.9996	0.865	0.9316		A	A	I	G	T	L	K	L	I	E	V	H	W	C	G	Q
	A0A068US89	862	0.6991	0.5432	0.9818	0.1993	0.874	0.6085	0.9261	0.0322	0.608		E	E	T	G	D	I	K	V	L	I	S	N	D	K	C	M
	A0A068V0K7	542	0.8061	0.8677	1	0.8978	0.9353	0.8783	0.9984	0.8651	0.9061		N	Y	L	K	H	L	R	S	L	I	T	L	T	N	T	E
	A0A068V0K7	565	0.9815	0.9746	1	0.843	0.9774	0.9057	1	0.8836	0.9457		L	L	S	K	L	L	K	L	L	D	L	R	D	V	Q	L
	A0A068V0K7	588	0.9307	0.9769	1	0.9053	0.8968	0.9074	1	0.9182	0.9419		F	K	L	F	H	L	R	F	L	C	L	R	G	T	R	V
	A0A068V0K7	611	0.9278	0.9735	1	0.7269	0.9251	0.907	1	0.807	0.9084		K	K	L	K	N	L	E	H	L	H	L	G	Q	T	N	V
	A0A068V0K7	634	0.9538	0.9265	1	0.9284	0.9621	0.881	0.9997	0.829	0.9351		L	K	L	K	K	L	R	H	L	R	V	F	Q	V	V	D
	A0A068V0K7	667	0.9233	0.855	1	0.8902	0.9424	0.8591	0.9995	0.8344	0.913		G	E	L	L	S	L	H	T	L	L	F	I	D	A	Q	N
	A0A068V0K7	692	0.9725	0.9515	1	0.903	0.9354	0.8911	1	0.7008	0.9193		G	K	L	L	Q	L	R	E	L	G	I	T	K	L	R	R
	A0A068V0K7	718	0.9817	0.9661	1	0.923	0.9558	0.8914	0.9999	0.8778	0.9495		K	K	L	T	N	L	R	E	L	N	V	T	A	I	T	K
	A0A068V0K7	746	0.8957	0.7305	0.9947	0.2937	0.9062	0.2218	0.9963	0.5518	0.6988		S	S	L	Q	L	L	R	G	L	I	L	R	A	R	L	E
	A0A068V0K7	768	0.9713	0.9739	1	0.9134	0.98	0.9038	0.9999	0.8768	0.9524		N	S	L	H	S	L	M	K	I	D	L	I	W	S	R	L
	A0A068V0K7	793	0.9656	0.9584	1	0.7842	0.9746	0.9011	1	0.697	0.9101		Q	R	L	P	S	L	V	E	V	R	L	S	Q	A	Y	E
	A0A068V0K7	817	0.9578	0.9665	1	0.8168	0.9561	0.9011	1	0.6575	0.907		G	A	F	L	K	L	E	T	L	Y	L	G	D	M	Q	G
	A0A068V0K7	841	0.9128	0.9569	1	0.8518	0.9334	0.9026	0.9996	0.622	0.8974		G	A	M	P	Q	L	Q	Q	L	Y	M	S	E	L	P	Q
	A0A068V0K7	865	0.8767	0.9367	1	0.7578	0.9218	0.8955	0.9862	0.6738	0.8811		Q	H	L	R	K	L	Q	S	L	H	L	D	D	V	S	S
	A0A068V1R8	491	0.9008	0.8103	0.9979	0.5569	0.8685	0.7164	0.9937	0.6096	0.8068		G	T	T	G	R	I	S	N	F	S	Y	H	P	S	S	Y
	A0A068V1R8	519	0.9722	0.974	1	0.8771	0.9556	0.9006	1	0.7793	0.9323		K	N	L	R	T	F	L	S	L	S	I	S	K	N	S	N
	A0A068V1R8	549	0.8513	0.9818	1	0.826	0.8263	0.9054	0.9999	0.8081	0.8999		P	K	F	K	S	L	R	V	L	S	L	L	G	Y	H	I
	A0A068V1R8	572	0.871	0.9819	1	0.8612	0.8987	0.9139	0.9999	0.8511	0.9222		S	H	L	K	H	L	R	F	L	N	L	S	S	T	D	V
	A0A068V1R8	595	0.8848	0.9699	1	0.7862	0.9339	0.9121	1	0.8429	0.9162		C	T	F	Y	N	L	Q	T	L	L	L	P	N	C	K	K
	A0A068V1R8	619	0.9009	0.9836	1	0.8284	0.9241	0.9149	1	0.9335	0.9357		A	K	L	I	N	L	S	Y	L	D	I	S	G	T	P	L
	A0A068V1R8	642	0.9737	0.9527	1	0.8423	0.9818	0.8931	1	0.8676	0.9389		G	R	L	R	N	L	Q	V	L	T	N	F	I	V	G	K
	A0A068V1R8	667	0.9794	0.9719	1	0.9013	0.967	0.8886	0.9999	0.8585	0.9458		G	K	F	R	K	L	R	G	G	L	F	I	S	N	L	E
	A0A068V1R8	696	0.9484	0.984	1	0.8658	0.9408	0.9029	1	0.8343	0.9345		K	G	K	K	H	L	D	K	L	A	L	K	W	N	G	D
	A0A068V1R8	726	0.9683	0.977	1	0.8096	0.9641	0.9047	0.9999	0.8349	0.9323		E	P	H	S	S	I	K	L	L	K	I	E	G	Y	C	G
	A0A068V1R8	751	0.9365	0.9807	1	0.8714	0.9085	0.9034	1	0.6963	0.9121		P	S	L	T	N	L	K	S	L	S	L	S	S	C	E	Y
	A0A068V1R8	774	0.97	0.9737	1	0.8823	0.942	0.8989	1	0.885	0.944		G	Q	L	R	S	L	Q	S	L	E	I	V	G	M	S	C
	A0A068V1R8	805	0.9624	0.959	1	0.8563	0.9781	0.9065	1	0.68	0.9178		M	P	F	T	S	L	E	K	L	R	I	E	K	M	P	E
	A0A068V1R8	830	0.9509	0.9593	1	0.8792	0.9438	0.8976	0.9999	0.7809	0.9265		E	I	F	S	N	L	E	E	L	Y	I	I	D	C	P	K
	A0A068V1R8	852	0.9508	0.974	1	0.8773	0.9488	0.9029	0.9999	0.8764	0.9413		Q	Q	C	S	S	L	R	I	L	E	I	S	R	C	D	S
	A0A068V1R8	877	0.8557	0.8958	1	0.7973	0.9047	0.9001	0.9953	0.67	0.8774		G	L	P	A	S	L	T	T	L	E	I	E	K	C	P	L
	A0A068V2D9	509	0.9089	0.9348	1	0.8176	0.9483	0.905	1	0.6682	0.8979		D	E	V	M	H	L	T	I	I	N	L	S	R	G	K	V
	A0A068V2D9	530	0.9061	0.9627	1	0.8506	0.9533	0.8946	0.9999	0.9316	0.9374		R	I	P	P	N	L	Q	T	L	Y	Y	L	W	G	G	G
	A0A068V2D9	553	0.9245	0.981	1	0.8202	0.9763	0.9113	1	0.9112	0.9406		K	R	S	R	Y	L	S	V	L	K	V	D	C	Y	D	V
	A0A068V2D9	576	0.84	0.9802	1	0.7065	0.8563	0.9156	1	0.8977	0.8995		G	N	M	K	H	L	R	H	L	D	I	S	E	T	G	I
	A0A068V2D9	599	0.9029	0.9541	1	0.8478	0.978	0.9069	1	0.9226	0.939		T	K	L	Y	N	L	M	T	L	K	I	R	Y	L	E	E
	A0A068V2D9	620	0.9129	0.9751	1	0.8251	0.9582	0.9089	1	0.8653	0.9307		S	N	L	I	N	L	R	H	I	E	F	S	K	V	L	R
	A0A068V2D9	700	0.8659	0.9584	1	0.7443	0.917	0.8979	1	0.8093	0.8991		S	E	K	S	S	I	Q	S	L	E	F	S	W	N	G	T
	A0A068V2D9	732	0.9618	0.9718	1	0.8377	0.9465	0.9031	1	0.8352	0.932		Q	P	H	P	D	L	K	S	L	A	I	R	G	F	E	G
	A0A068V2D9	761	0.9511	0.9742	1	0.8259	0.9758	0.9072	0.9999	0.9032	0.9422		T	V	L	R	N	L	V	H	L	T	L	G	G	L	G	K
	A0A068V2D9	784	0.5452	0.5216	0.998	0.4046	0.2954	0.0276	0.9322	0.6425	0.5459		G	D	L	P	C	L	E	S	L	K	M	I	S	L	H	N
	A0A068V2D9	787	0.6161	0.2104	0.9987	0.3534	0.5978	0.0743	0.936	0.2625	0.5061		P	C	L	E	S	L	K	M	I	S	L	H	N	V	K	R
	A0A068V2D9	814	0.917	0.9268	1	0.8734	0.9612	0.8931	0.9999	0.816	0.9234		T	L	F	P	K	L	S	R	F	V	L	W	G	M	G	S
	A0A068V2D9	837	0.9739	0.9785	1	0.8208	0.9743	0.9107	1	0.9123	0.9463		M	S	F	P	N	L	R	D	L	D	I	S	G	L	P	K
	A0A068V2D9	860	0.9445	0.9637	1	0.8393	0.9709	0.9029	1	0.8911	0.9391		E	N	L	T	S	L	K	E	L	R	I	W	R	C	G	S
	A0A068V2D9	883	0.9777	0.964	1	0.9282	0.977	0.8957	0.9999	0.9329	0.9594		N	S	L	T	S	L	E	C	L	V	L	S	I	S	G	C
	A0A068V2D9	910	0.9204	0.9153	1	0.8303	0.9389	0.898	0.9999	0.9005	0.9254		E	K	F	T	S	L	E	W	L	R	V	V	S	D	D	P
	A0A068V2D9	934	0.9554	0.9748	1	0.946	0.9728	0.9065	1	0.9507	0.9633		H	H	L	A	N	L	R	E	L	E	L	G	G	F	S	D
	A0A068V2D9	963	0.9742	0.9779	1	0.9144	0.9753	0.909	1	0.8889	0.955		T	N	L	V	S	L	E	T	L	R	L	R	G	W	P	K
	A0A068V2D9	987	0.9389	0.9574	1	0.9002	0.9777	0.9055	0.9998	0.9017	0.9477		Q	H	L	S	T	L	T	S	L	E	I	E	E	F	E	G
	A0A068V2D9	1011	0.9528	0.9494	1	0.7908	0.9522	0.9	0.9996	0.7544	0.9124		G	S	L	R	N	L	R	E	L	V	I	R	D	C	S	N
	A0A068V2D9	1037	0.9272	0.9238	1	0.6704	0.9588	0.9007	0.9998	0.7708	0.8939		R	H	L	T	N	L	N	K	L	Y	I	D	T	C	P	L
	A0A068V2D9	1063	0.6421	0.6115	0.9999	0.2608	0.8048	0.7111	0.9914	0.3046	0.6658		A	E	W	P	K	I	A	H	I	P	L	C	I	G	S	R
	A0A068V532	529	0.8975	0.9347	1	0.7635	0.8698	0.8623	0.9995	0.3738	0.8376		R	I	P	P	N	L	Q	T	L	Y	Y	I	G	D	D	G
	A0A068V532	552	0.9803	0.9561	1	0.901	0.9925	0.9011	0.9999	0.941	0.959		E	R	S	K	Y	L	S	V	L	K	V	D	C	W	D	V
	A0A068V532	575	0.9058	0.974	1	0.8764	0.9129	0.9089	1	0.8243	0.9253		G	N	M	K	H	L	R	H	L	D	M	S	Q	T	R	I
	A0A068V532	598	0.9454	0.944	1	0.8793	0.9878	0.9063	1	0.7915	0.9318		T	K	L	Y	N	L	M	T	L	K	V	R	Y	L	L	K
	A0A068V532	619	0.9209	0.9693	1	0.8604	0.9464	0.9067	1	0.8411	0.9306		S	N	L	I	N	L	R	H	L	E	F	S	S	G	F	G
	A0A068V532	674	0.7301	0.3422	0.6319	0.5843	0.8046	0.0536	0.9934	0.4097	0.5687		N	L	R	G	E	L	K	I	F	G	L	E	N	V	S	S
	A0A068V532	699	0.9634	0.8986	1	0.9297	0.9681	0.8679	0.9994	0.8398	0.9333		S	E	K	S	S	I	Q	S	L	T	L	E	W	D	G	T
	A0A068V532	731	0.9664	0.884	1	0.842	0.9546	0.8864	0.9998	0.8271	0.92		Q	P	H	P	D	L	K	S	L	A	I	N	R	F	E	G
	A0A068V532	761	0.9859	0.9441	1	0.9483	0.9979	0.8973	0.9998	0.8999	0.9592		V	L	L	R	N	L	V	H	L	R	L	E	K	L	A	R
	A0A068V532	784	0.9407	0.8252	1	0.9245	0.9062	0.7987	0.9995	0.8175	0.9015		G	D	L	P	C	L	E	S	L	E	M	V	S	L	H	N
	A0A068V532	814	0.958	0.8245	1	0.8416	0.977	0.886	0.9998	0.7403	0.9034		T	L	F	P	K	L	S	S	F	A	L	C	G	M	K	S
	A0A068V532	837	0.9467	0.9645	1	0.8388	0.9519	0.9059	0.9996	0.7351	0.9178		M	V	F	P	N	L	R	D	L	R	I	S	G	L	P	K
	A0A068V532	860	0.9421	0.9583	1	0.8552	0.9532	0.9017	0.9997	0.6587	0.9086		E	N	L	T	S	V	T	E	L	R	I	W	E	C	R	S
	A0A068V532	883	0.9359	0.961	1	0.7613	0.9305	0.9018	0.9999	0.7563	0.9058		N	S	L	T	S	L	E	S	L	S	I	D	D	C	P	A
	A0A068V532	907	0.9264	0.9669	1	0.8484	0.9381	0.898	0.9993	0.7678	0.9181		K	N	P	Q	S	L	R	E	L	T	I	S	G	C	D	K
	A0A068V532	929	0.9236	0.9696	1	0.8973	0.935	0.9084	0.9999	0.6898	0.9154		N	N	L	V	S	L	E	H	L	E	L	R	G	W	P	K
	A0A068V532	953	0.8573	0.9449	1	0.6659	0.8246	0.893	0.9998	0.765	0.8688		Q	H	L	S	N	L	R	T	L	L	L	C	N	C	P	L
	A0A068V5R5	564	0.9379	0.9751	1	0.8475	0.9258	0.8973	1	0.7458	0.9162		D	R	F	K	H	L	K	V	L	H	L	G	G	I	F	F
	A0A068V5R5	588	0.8816	0.9794	1	0.841	0.9825	0.9078	1	0.9236	0.9395		T	V	L	V	L	L	R	Y	L	E	I	R	G	M	F	K
	A0A068V5R5	610	0.8422	0.9749	1	0.7768	0.8373	0.8984	1	0.7259	0.8819		V	N	L	K	T	L	E	T	L	V	I	K	S	V	T	S
	A0A068V5R5	633	0.8336	0.9729	1	0.8941	0.8961	0.907	1	0.7733	0.9096		W	K	M	K	S	L	R	N	V	D	V	K	T	D	F	V
	A0A068V5R5	657	0.8806	0.842	1	0.9041	0.8185	0.7209	0.9986	0.8337	0.8748		D	S	L	S	N	L	E	V	L	S	T	I	R	I	S	H
	A0A068V5R5	681	0.9801	0.9534	1	0.8328	0.9317	0.8726	0.9999	0.7546	0.9157		G	R	L	P	A	L	R	K	L	S	C	I	F	V	K	S
	A0A068V5R5	699	0.8236	0.8664	0.9995	0.7031	0.8609	0.7155	0.9918	0.7318	0.8366		G	V	S	S	P	F	E	F	L	K	L	R	K	H	A	F
	A0A068V5R5	724	0.8577	0.9791	1	0.8211	0.9071	0.9107	1	0.7851	0.9076		V	Q	F	P	N	L	K	Y	L	E	L	Y	N	L	N	I
	A0A068V5R5	748	0.9168	0.9608	1	0.7792	0.9233	0.8988	0.9998	0.5539	0.8791		E	S	F	P	C	L	H	R	L	V	L	R	H	C	Y	R
	A0A068V5R5	772	0.8777	0.9496	1	0.7732	0.9007	0.892	0.9965	0.7651	0.8944		G	D	V	S	T	L	K	M	I	E	V	R	F	C	S	E
	A0A068V719	560	0.9846	0.9423	1	0.8176	0.9755	0.892	0.9992	0.7985	0.9262		L	E	L	R	Y	S	R	V	L	S	F	S	G	Y	A	I
	A0A068V719	583	0.951	0.9804	1	0.9145	0.9463	0.9139	1	0.8584	0.9456		G	E	L	I	H	L	R	Y	L	N	L	S	G	T	S	L
	A0A068V719	606	0.957	0.9687	1	0.8782	0.9496	0.9069	0.9999	0.6517	0.914		S	N	L	C	N	L	Q	T	L	C	L	R	D	C	W	G
	A0A068V719	630	0.9596	0.9693	1	0.859	0.9628	0.9056	0.9999	0.7926	0.9311		R	K	L	I	N	L	R	H	L	E	N	S	N	T	S	Q
	A0A068V719	654	0.7954	0.7118	1	0.8722	0.5669	0.2216	0.9861	0.7431	0.7371		D	Q	L	T	S	L	Q	T	L	S	K	V	V	L	Q	N
	A0A068V719	682	0.9756	0.8755	1	0.9539	0.9856	0.8704	0.9985	0.8094	0.9336		K	N	K	R	D	L	D	N	I	V	L	A	W	N	S	E
	A0A068V719	715	0.949	0.9386	1	0.8156	0.9487	0.888	0.9996	0.869	0.9261		R	P	H	T	N	L	T	S	L	E	I	E	F	Y	K	G
	A0A068V719	740	0.9827	0.9722	1	0.9269	0.9606	0.9013	1	0.8275	0.9464		S	S	F	S	T	L	V	K	V	S	L	R	G	C	T	H
	A0A068V719	763	0.9492	0.9357	1	0.7916	0.9582	0.8977	0.9999	0.5857	0.8898		G	Q	L	P	A	L	K	D	L	S	I	Q	T	M	L	E
	A0A068V719	795	0.901	0.8958	1	0.747	0.9403	0.8991	0.9998	0.584	0.8709		F	S	F	P	S	L	E	S	L	T	I	D	D	M	P	E
	A0A068V719	825	0.806	0.9219	1	0.7888	0.7959	0.8908	0.9978	0.4918	0.8366		C	H	F	P	L	L	Q	K	L	C	I	S	G	C	P	K
	A0A068V719	847	0.9547	0.965	1	0.7028	0.932	0.9105	0.9999	0.6429	0.8885		L	H	L	P	S	L	S	E	L	K	L	Q	K	C	S	V
	A0A068VE23	393	0.9391	0.9539	1	0.7753	0.9369	0.904	1	0.8704	0.9224		R	Q	E	E	N	W	Q	R	E	H	L	E	C	C	Y	F
	A0A068VE23	417	0.8457	0.9623	1	0.8015	0.8665	0.9071	0.9999	0.8322	0.9019		G	N	L	R	L	L	R	Y	L	D	L	S	Y	T	R	I
	A0A068VE23	440	0.8915	0.975	1	0.7818	0.8791	0.906	1	0.8214	0.9069		N	V	L	Y	N	L	Q	T	L	L	L	C	D	C	A	D
	A0A068VE23	464	0.8032	0.9644	1	0.7939	0.741	0.9045	0.9991	0.8538	0.8825		G	K	L	I	N	L	R	H	L	D	I	S	G	S	G	I
	A0A068VE23	490	0.8177	0.6375	1	0.71	0.9479	0.883	0.9992	0.8409	0.8545		V	S	L	R	S	L	P	E	F	V	L	G	N	V	G	P
	A0A068VE23	539	0.9513	0.8797	1	0.9517	0.9658	0.8887	0.9999	0.855	0.9365		K	G	K	Q	K	L	T	T	L	V	M	E	W	S	S	T
	A0A068VE23	572	0.9329	0.9774	1	0.8746	0.9089	0.9076	1	0.914	0.9394		Q	P	H	Q	N	L	E	K	L	T	I	K	G	Y	N	G
	A0A068VE23	597	0.9534	0.9801	1	0.8794	0.9376	0.9069	1	0.8191	0.9346		P	S	F	S	K	L	E	C	L	S	V	T	D	C	K	R
	A0A068VE23	620	0.9136	0.9637	1	0.8319	0.8805	0.9034	0.9999	0.83	0.9154		G	S	L	L	S	L	K	H	L	Y	I	K	G	M	D	A
	A0A068VE23	652	0.9192	0.8092	0.9999	0.9206	0.984	0.8762	0.9995	0.8874	0.9245		K	T	F	A	S	L	E	T	L	T	F	E	D	M	M	E
	A0A068VE23	681	0.9574	0.9732	1	0.877	0.9424	0.9021	0.9999	0.896	0.9435		E	A	F	P	S	L	Q	E	L	Q	I	E	K	C	P	K
	A0A068VE23	703	0.979	0.9716	1	0.8886	0.9816	0.9061	1	0.9206	0.9559		Q	Q	L	P	S	L	V	K	L	H	L	T	E	Y	C	P
	A0A068VE23	727	0.9356	0.9771	1	0.8104	0.8579	0.9064	0.9998	0.7973	0.9106		T	F	P	S	N	L	Q	G	L	V	L	R	G	C	G	L
	A0A068VE23	751	0.9713	0.9797	1	0.8377	0.9402	0.9062	1	0.8481	0.9354		N	N	I	T	S	L	E	Y	L	C	I	G	G	C	L	V
	A0A068VE23	776	0.9439	0.9456	1	0.784	0.9233	0.8984	0.9996	0.6719	0.8958		Q	V	P	T	T	F	K	Q	L	T	I	D	Q	C	P	N
	A0A068VE23	802	0.9774	0.9414	1	0.9512	0.9784	0.8965	1	0.8087	0.9442		S	S	N	I	S	L	E	L	L	E	I	F	D	C	P	S
	A0A068VE23	825	0.9629	0.9762	1	0.8516	0.9352	0.9013	1	0.8811	0.9385		H	L	P	A	T	L	K	V	L	T	I	W	N	C	C	N
	A0A068VE23	849	0.9562	0.9774	1	0.9169	0.9509	0.907	1	0.8915	0.95		T	D	S	M	S	L	E	S	L	R	I	G	N	C	T	N
	A0A068VE23	873	0.9573	0.959	1	0.765	0.9666	0.9052	0.9999	0.8146	0.9209		N	K	L	G	C	L	D	Y	L	E	I	D	G	C	P	G
	A0A068VE23	897	0.9405	0.9708	1	0.8819	0.9411	0.9088	1	0.7595	0.9253		L	P	S	R	S	L	K	K	L	H	I	L	D	C	E	N
	A0A068VE23	921	0.9453	0.9587	1	0.7573	0.9445	0.9043	0.9999	0.8418	0.919		L	S	L	T	S	L	K	E	L	K	L	S	N	C	P	S
	A0A068VE23	944	0.9466	0.9555	1	0.8846	0.9146	0.9011	0.9994	0.8417	0.9304		G	F	P	I	N	L	V	S	L	E	V	K	D	C	E	N
	A0A068VE23	969	0.9486	0.9713	1	0.9147	0.947	0.9075	1	0.9078	0.9496		H	R	L	A	S	L	E	K	L	K	I	H	G	G	F	L
	A0A068VE23	993	0.962	0.9524	1	0.8861	0.9483	0.8998	0.9998	0.7447	0.9241		Q	H	L	S	S	L	E	E	L	K	I	M	E	C	H	E
	A0A068VE23	1016	0.7909	0.8958	1	0.3949	0.8433	0.889	0.993	0.388	0.7743		G	V	P	P	M	L	S	F	L	E	I	R	G	C	P	K
	A0A068VI71	506	0.9293	0.8149	1	0.827	0.962	0.8677	0.9999	0.8417	0.9053		G	T	T	A	S	V	R	N	F	T	Y	Y	T	S	K	Y
	A0A068VI71	531	0.9533	0.9271	1	0.7962	0.9229	0.8939	0.9998	0.8914	0.9231		G	E	A	K	S	L	R	T	F	Y	P	V	C	R	S	N
	A0A068VI71	564	0.9071	0.9758	1	0.737	0.9011	0.9062	1	0.8591	0.9108		P	R	F	K	S	L	R	V	L	S	L	Y	N	R	S	I
	A0A068VI71	587	0.7399	0.9737	1	0.8306	0.7888	0.9132	0.9998	0.9238	0.8962		R	H	F	K	Q	L	R	I	L	N	L	S	H	T	P	I
	A0A068VI71	610	0.847	0.9725	1	0.8326	0.8593	0.9073	0.9999	0.8937	0.914		C	T	L	Y	N	L	Q	T	L	L	L	S	D	C	E	H
	A0A068VI71	634	0.8608	0.9752	1	0.7411	0.8327	0.9084	0.9999	0.8178	0.892		G	K	L	I	N	L	C	F	L	D	I	S	G	V	P	L
	A0A068VI71	657	0.9584	0.9388	1	0.9465	0.9782	0.8928	0.9998	0.8526	0.9459		G	R	L	K	K	L	Q	V	L	T	A	F	V	A	G	K
	A0A068VI71	711	0.9638	0.9733	1	0.9462	0.9494	0.8985	1	0.8968	0.9535		K	G	K	K	Q	L	E	S	L	T	L	K	W	N	D	D
	A0A068VI71	741	0.9615	0.9579	1	0.8813	0.957	0.9034	1	0.9328	0.9492		Q	P	H	S	S	I	K	H	L	K	I	N	G	Y	C	G
	A0A068VI71	766	0.98	0.9602	1	0.8612	0.9689	0.8989	1	0.8216	0.9363		P	S	F	C	H	I	E	S	I	S	L	M	N	C	E	Y
	A0A068VI71	789	0.9714	0.9561	1	0.9506	0.9382	0.8935	0.9995	0.8895	0.9499		G	Q	L	Q	S	L	K	S	L	E	I	V	G	M	S	N
	A0A068VI71	821	0.9858	0.9614	1	0.9216	0.9821	0.9031	1	0.8411	0.9494		K	P	F	P	S	L	R	K	F	K	I	E	N	M	Q	Q
	A0A068VI71	846	0.9757	0.9373	1	0.9325	0.9732	0.8963	1	0.8058	0.9401		E	V	F	C	T	L	E	D	L	S	I	M	D	C	P	K
	A0A068VI71	868	0.9442	0.973	1	0.8467	0.9219	0.9041	0.9999	0.8682	0.9322		K	Q	L	S	S	L	E	I	L	E	I	S	G	C	D	R
	A0A068VI71	899	0.9604	0.9749	1	0.9414	0.9185	0.9021	1	0.8627	0.945		Q	Q	L	S	S	L	R	R	L	T	V	S	R	M	E	N
	A0A068VI71	923	0.9493	0.9712	1	0.8985	0.9205	0.9069	1	0.8293	0.9344		N	N	L	A	C	L	E	W	L	K	I	R	D	C	D	S
	A0A068VI71	945	0.9532	0.9595	1	0.8531	0.9206	0.8975	0.9998	0.8845	0.9335		G	L	F	P	M	L	K	D	V	H	I	E	Y	C	K	S
	A0A068VI71	976	0.9442	0.98	1	0.803	0.9204	0.9047	1	0.8153	0.9209		S	S	L	T	S	L	Q	S	L	W	I	R	D	C	D	N
	A0A068VI71	1000	0.9424	0.9763	1	0.9307	0.8718	0.8959	0.9999	0.7648	0.9227		L	P	A	P	N	L	K	S	M	C	I	A	Y	C	K	K
	A0A068VI71	1025	0.9268	0.9793	1	0.9462	0.9445	0.9017	0.9993	0.8362	0.9418		S	L	L	P	S	L	Q	G	L	T	L	I	G	C	P	E
	A0A068VI71	1048	0.9352	0.9818	1	0.8346	0.8385	0.8937	0.9999	0.7234	0.9009		G	L	P	T	S	L	Q	G	L	G	I	I	F	C	E	K
	A0A068VI71	1074	0.9482	0.9355	1	0.9715	0.9004	0.8343	0.9998	0.8185	0.926		M	R	L	P	C	L	R	L	L	C	V	H	I	M	D	E
	A0A068VI71	1100	0.9334	0.9614	1	0.9642	0.9184	0.8964	0.9998	0.7868	0.9325		L	L	P	C	T	L	E	D	L	T	L	E	V	G	E	N
	A0A068VI71	1125	0.8966	0.9381	1	0.8047	0.8663	0.8991	0.9994	0.7019	0.8883		Q	H	L	T	S	L	Q	N	L	R	I	I	G	C	S	L
	A0A068VI71	1148	0.9246	0.9335	1	0.7356	0.8949	0.8985	1	0.7215	0.8886		G	L	P	A	S	L	T	K	L	E	I	W	D	C	P	L
	A0A068VI71	1181	0.6641	0.7008	1	0.7749	0.9187	0.8824	0.998	0.5959	0.8168		C	Q	C	G	G	S	R	S	C	N	L	S	Y	C	R	K
	A0A068VIY7	462	0.9647	0.9765	1	0.8536	0.9708	0.9067	1	0.7533	0.9282		M	K	L	K	N	L	H	V	L	N	L	S	G	A	K	N
	A0A068VIY7	485	0.8887	0.9718	1	0.829	0.8991	0.9114	1	0.6424	0.8928		G	K	L	I	H	L	R	Y	I	N	F	K	D	S	R	S
	A0A068VIY7	508	0.9457	0.9728	1	0.7554	0.9634	0.9129	1	0.6354	0.8982		C	K	L	Y	N	L	Q	T	L	W	L	N	E	F	Q	M
	A0A068VIY7	528	0.8429	0.772	1	0.7927	0.854	0.743	0.9985	0.7874	0.8488		G	R	L	T	C	L	Q	T	L	E	F	F	N	V	G	Q
	A0A068VIY7	554	0.6616	0.601	0.0804	0.4802	0.406	0.0518	0.9999	0.7789	0.5075		C	L	K	N	L	K	G	K	L	E	I	R	N	L	Q	L
	A0A068VIY7	582	0.9607	0.8941	0.9999	0.8933	0.9828	0.8147	0.9988	0.822	0.9208		C	E	K	T	N	L	F	G	L	T	L	K	W	A	W	D
	A0A068VIY7	612	0.9861	0.9215	1	0.8301	0.9784	0.8884	0.9999	0.7305	0.9169		Q	P	H	L	N	L	E	Q	L	A	I	W	H	F	L	G
	A0A068VIY7	639	0.9761	0.9655	1	0.9266	0.9773	0.9	1	0.8261	0.9465		R	T	L	P	K	L	A	C	L	K	F	N	Y	C	N	N
	A0A068VIY7	662	0.916	0.9726	1	0.9031	0.8509	0.8882	0.9999	0.7064	0.9046		Q	N	F	T	S	L	K	E	L	V	I	Y	H	C	R	R
	A0A068VIY7	687	0.922	0.9261	1	0.7976	0.9635	0.8966	0.9994	0.8338	0.9174		H	S	C	A	S	F	Q	K	L	R	V	T	S	C	Y	N
	A0A068VIY7	711	0.9073	0.9716	1	0.8199	0.9231	0.9017	0.9997	0.7259	0.9062		Q	Q	T	P	S	L	L	K	L	E	L	Y	E	C	P	K
	A0A068VIY7	737	0.9663	0.9594	1	0.812	0.9696	0.9034	0.9993	0.7846	0.9243		G	I	L	T	S	L	R	E	L	T	I	G	P	F	S	D
	A0A068VIY7	778	0.9884	0.968	1	0.8709	0.9946	0.9003	0.9998	0.8919	0.9517		S	S	S	S	A	L	R	R	L	E	L	Y	G	L	P	H
	A0A068VIY7	802	0.9435	0.9732	1	0.8168	0.9037	0.9056	0.9999	0.8453	0.9235		Q	H	L	I	T	L	T	S	L	T	L	S	D	F	G	G
	A0A068VIY7	826	0.9272	0.943	1	0.7429	0.9116	0.8956	0.9996	0.7777	0.8997		R	K	F	A	A	L	E	E	L	Y	L	Y	G	F	K	E
	A0A068VIY7	852	0.8626	0.9565	1	0.7513	0.9019	0.9026	0.9993	0.7515	0.8907		R	S	L	T	K	L	N	R	L	W	V	L	G	S	P	L
	A0A068VKB3	556	0.8566	0.9667	1	0.806	0.8636	0.9069	0.9993	0.8626	0.9077		P	K	L	K	N	L	R	V	L	D	L	S	S	A	N	I
	A0A068VKB3	579	0.9035	0.9709	1	0.8675	0.9321	0.9115	1	0.8746	0.9325		G	K	L	I	H	L	R	Y	L	E	F	P	Y	T	L	T
	A0A068VKB3	602	0.9278	0.9699	1	0.8225	0.9658	0.9097	1	0.9004	0.937		C	K	L	Y	N	L	Q	T	L	K	F	N	C	I	S	P
	A0A068VKB3	625	0.9446	0.9618	1	0.7674	0.9193	0.8975	1	0.7845	0.9094		S	K	L	I	S	L	R	H	L	C	Y	Y	N	N	D	R
	A0A068VKB3	649	0.927	0.9799	1	0.8606	0.92	0.9097	1	0.8494	0.9308		G	R	L	T	C	L	Q	T	L	D	F	F	N	V	G	E
	A0A068VKB3	680	0.7515	0.8403	0.992	0.5258	0.6311	0.4371	0.9997	0.2681	0.6807		K	G	F	L	R	I	R	N	L	E	L	V	K	G	K	E
	A0A068VKB3	703	0.8595	0.957	1	0.8079	0.8707	0.8752	1	0.8881	0.9073		F	E	K	Q	N	L	S	S	L	S	L	E	W	G	G	R
	A0A068VKB3	733	0.9768	0.9753	1	0.9062	0.9587	0.9061	1	0.8983	0.9527		Q	P	H	P	H	L	Q	V	L	E	V	E	N	F	M	S
	A0A068VKB3	760	0.8954	0.9671	1	0.8099	0.9489	0.9038	1	0.8828	0.926		T	S	L	E	K	L	V	W	L	R	L	V	N	C	R	R
	A0A068VKB3	783	0.9266	0.9496	1	0.816	0.8704	0.8926	0.9998	0.8332	0.911		G	Q	L	P	F	L	Q	S	L	A	M	I	G	L	E	K
	A0A068VKB3	827	0.9644	0.9727	1	0.8298	0.9837	0.9028	0.9999	0.9008	0.9442		K	V	F	P	H	L	K	S	L	Y	L	N	N	M	N	N
	A0A068VKB3	858	0.9762	0.9735	1	0.8963	0.9861	0.9044	1	0.9117	0.956		D	V	F	P	M	L	E	T	L	K	I	Q	N	C	Y	K
	A0A068VKB3	879	0.6493	0.3131	0.99	0.49	0.45	0.0841	0.7874	0.5415	0.5382		N	Y	F	P	C	L	R	Q	L	L	K	T	P	N	K	S
	A0A068VKB3	904	0.9808	0.9763	1	0.8828	0.9822	0.9047	1	0.9237	0.9563		S	K	A	T	T	L	S	T	L	R	I	G	G	Q	A	G
	A0A068VKB3	930	0.935	0.9744	1	0.7994	0.9568	0.9073	1	0.9087	0.9352		H	N	S	Q	N	L	K	Y	L	S	L	E	S	C	P	H
	A0A068VKB3	953	0.9471	0.9561	1	0.8158	0.9141	0.9029	0.9999	0.8203	0.9195		H	K	L	L	S	L	E	H	L	S	V	V	R	C	P	N
	A0A068VKB3	981	0.9622	0.9767	1	0.9591	0.9442	0.9044	1	0.8855	0.954		Q	H	L	T	S	L	R	S	L	T	I	G	Q	C	N	G
	A0A068VKB3	1006	0.9715	0.9796	1	0.8322	0.988	0.9113	1	0.8915	0.9468		E	L	N	T	S	L	R	E	L	R	L	Y	E	C	H	N
	A0A068VKB3	1030	0.9132	0.9786	1	0.6769	0.9191	0.9101	0.9999	0.819	0.9021		Q	Q	M	P	S	L	S	V	L	W	L	S	N	C	P	K
	A0A068VKB3	1054	0.9535	0.9705	1	0.8386	0.9285	0.9074	1	0.8222	0.9276		G	G	L	T	S	L	R	E	L	C	I	G	P	F	S	D
	A0A068VKB3	1083	0.9769	0.9743	1	0.8828	0.9808	0.9089	1	0.8634	0.9484		C	S	F	F	P	V	R	K	L	T	L	Q	G	W	P	R
	A0A068VKB3	1107	0.9297	0.9715	1	0.8135	0.9596	0.9104	1	0.8757	0.9325		Q	N	L	T	A	L	I	E	L	H	L	F	G	F	G	I
	A0A068VKB3	1130	0.963	0.9846	1	0.8493	0.9231	0.9057	0.9999	0.789	0.9268		G	N	L	V	N	L	E	E	L	E	V	V	N	C	A	K
	A0A068VKB3	1156	0.9503	0.9697	1	0.7736	0.9623	0.904	0.9998	0.6754	0.9044		R	R	L	T	K	L	S	D	L	L	I	K	L	C	P	L
	A0A068VKB3	1204	0.7324	0.8066	0.9975	0.7944	0.8156	0.6602	0.9993	0.4909	0.7871		Y	L	P	C	K	I	L	N	L	Q	I	T	C	N	S	F
	A0A068VKB3	1220	0.7781	0.8895	1	0.6703	0.8696	0.821	0.9997	0.5959	0.828		V	G	F	P	Q	K	K	S	L	L	F	A	V	S	N	L
	A0A072UQM3	547	0.7607	0.4599	0.8316	0.4589	0.8949	0.3217	0.9999	0.5481	0.6595		N	I	K	E	K	V	Q	H	L	S	F	S	D	S	G	E
	A0A072UQM3	569	0.9733	0.979	1	0.8894	0.9189	0.9004	1	0.9356	0.9496		K	M	P	S	K	I	R	T	I	G	F	W	H	A	S	Q
	A0A072UQM3	599	0.9521	0.9795	1	0.9045	0.9757	0.9099	0.9999	0.9078	0.9537		N	K	F	K	Y	I	R	V	L	N	I	Q	G	S	N	F
	A0A072UQM3	622	0.963	0.9778	1	0.8931	0.9565	0.9107	1	0.8983	0.9499		D	K	M	K	H	L	R	S	L	D	L	S	Y	C	Q	R
	A0A072UQM3	646	0.9398	0.9766	1	0.8631	0.8956	0.909	1	0.8465	0.9288		C	M	L	H	N	L	E	V	L	N	L	C	R	C	V	S
	A0A072UQM3	670	0.9564	0.9729	1	0.9209	0.9739	0.9008	1	0.9174	0.9553		L	N	L	I	S	L	R	I	L	W	I	T	T	K	I	T
	A0A072UQM3	693	0.9369	0.9705	1	0.8822	0.9082	0.9086	1	0.8701	0.9346		G	N	L	K	Y	L	Q	I	L	I	L	W	N	C	D	N
	A0A072UQM3	717	0.9521	0.9783	1	0.8398	0.9369	0.9044	1	0.8588	0.9338		R	H	L	S	A	L	K	R	L	T	I	E	A	C	E	E
	A0A072UQM3	740	0.8249	0.7983	0.9986	0.4676	0.9319	0.5984	0.9989	0.6321	0.7813		G	E	D	D	E	N	Y	S	L	K	L	E	R	V	S	I
	A0A072UQM3	745	0.6261	0.3229	0.9661	0.4946	0.5643	0.0902	0.936	0.5637	0.5705		N	Y	S	L	K	L	E	R	V	S	I	D	K	L	P	N
	A0A072UQM3	770	0.9377	0.9752	1	0.8677	0.9666	0.9044	0.9998	0.9088	0.945		R	A	G	T	T	L	R	Y	L	G	I	S	E	C	S	S
	A0A072UQM3	794	0.9553	0.9826	1	0.8989	0.935	0.9107	1	0.9044	0.9484		V	N	L	T	S	L	E	T	L	L	I	A	D	C	P	N
	A0A072UQM3	817	0.9299	0.9698	1	0.7556	0.951	0.9096	1	0.8127	0.9161		D	R	L	Q	N	L	Q	N	L	K	I	Y	G	C	P	Q
	A0A072VKE4	549	0.9512	0.9186	1	0.9215	0.9715	0.9028	0.9999	0.8944	0.945		S	K	P	R	T	V	L	W	A	K	T	K	A	G	S	V
	A0A072VKE4	573	0.8527	0.9815	1	0.9002	0.8609	0.9114	0.9995	0.7856	0.9115		K	N	L	K	Y	L	R	A	F	D	L	S	H	S	L	I
	A0A072VKE4	596	0.9069	0.9642	1	0.8934	0.9206	0.9134	0.9999	0.8832	0.9352		D	K	C	R	H	L	R	Y	L	D	L	S	S	C	K	E
	A0A072VKE4	620	0.8622	0.9731	1	0.8652	0.8567	0.9088	0.9999	0.8654	0.9164		G	N	L	V	S	L	Q	S	L	K	L	S	G	C	R	Q
	A0A072VKE4	644	0.8397	0.9773	1	0.7177	0.8419	0.9077	1	0.8063	0.8863		T	K	L	I	N	L	R	H	L	E	I	E	G	C	K	A
	A0A072VKE4	669	0.9382	0.9491	1	0.7556	0.8898	0.895	1	0.8794	0.9134		G	Q	L	T	S	L	Q	S	L	S	S	F	V	V	G	D
	A0A072VKE4	709	0.9197	0.8743	1	0.8853	0.932	0.8919	1	0.6801	0.8979		S	N	L	G	S	V	K	D	V	A	L	E	S	R	E	V
	A0A072VKE4	742	0.7406	0.6414	0.9959	0.5564	0.6685	0.1011	0.9561	0.6569	0.6646		S	R	Y	D	W	V	E	E	G	K	N	S	E	I	D	L
	A0A072VKE4	764	0.9839	0.9828	1	0.9083	0.9568	0.9081	1	0.8471	0.9484		C	P	N	Q	N	L	R	K	L	Q	V	S	G	Y	P	G
	A0A072VKE4	787	0.981	0.977	1	0.8945	0.9652	0.9075	1	0.8092	0.9418		P	S	L	T	N	I	I	Q	I	N	L	Y	R	L	S	N
	A0A072VKE4	810	0.9529	0.8986	1	0.9441	0.9659	0.9016	0.9999	0.7651	0.9285		E	G	L	P	R	L	K	R	I	H	I	S	E	M	N	E
	A0A072VKE4	837	0.9233	0.897	1	0.8287	0.9393	0.8919	0.9997	0.6459	0.8907		V	F	F	P	S	L	E	K	L	I	L	F	G	C	K	N
	A0A072VKE4	870	0.9707	0.9704	1	0.9136	0.9696	0.9079	0.9999	0.7213	0.9317		P	P	F	P	C	L	S	Y	L	E	I	W	D	C	P	K
	A0A072VKE4	890	0.9581	0.9642	1	0.8734	0.9389	0.9064	1	0.9235	0.9456		P	T	Y	P	Y	L	T	E	L	K	L	I	S	C	N	V
	A0A072VKE4	922	0.9676	0.9644	1	0.8401	0.9178	0.9085	0.9999	0.8617	0.9325		N	P	L	F	G	L	K	H	L	Y	L	T	E	I	D	L
	A0A072VKE4	946	0.9687	0.9795	1	0.9012	0.929	0.9051	0.9999	0.8193	0.9379		K	N	L	K	S	L	E	R	L	S	L	S	G	F	L	V
	A0A072VKE4	971	0.971	0.972	1	0.6864	0.9716	0.8932	0.9999	0.845	0.9174		H	L	S	A	G	L	Q	E	L	R	I	C	Q	V	D	K
	A0A072VKE4	1004	0.9433	0.9636	1	0.8711	0.9289	0.9018	1	0.7917	0.925		H	G	L	R	S	L	Q	K	I	S	V	E	F	C	D	N
	A0A072VKE4	1028	0.9739	0.95	1	0.8413	0.9695	0.9023	1	0.9214	0.9448		L	D	I	Q	S	L	R	H	I	K	I	L	H	C	D	D
	A0A072VKE4	1052	0.9497	0.9513	1	0.8837	0.9449	0.9019	0.9993	0.9058	0.9421		R	C	L	T	N	L	Q	T	L	H	I	I	H	C	P	L
	A0A077S4G1	735	0.9757	0.9674	1	0.8695	0.9559	0.9013	1	0.6075	0.9097		P	R	L	G	L	I	K	V	L	D	L	E	D	C	T	G
	A0A077S4G1	761	0.9488	0.9657	1	0.8781	0.9639	0.9058	1	0.78	0.9303		N	K	I	F	Q	L	K	Y	L	S	A	R	K	T	S	I
	A0A077S4G1	784	0.822	0.9749	1	0.7527	0.8045	0.9096	0.9997	0.7822	0.8807		S	K	L	Q	D	L	E	T	L	D	I	R	E	T	K	I
	A0A077S4G1	807	0.9429	0.9597	1	0.7537	0.9724	0.9032	1	0.6803	0.9015		T	L	P	P	K	L	V	H	L	L	A	G	D	I	Y	R
	A0A077S4G1	844	0.9287	0.8477	1	0.8565	0.9304	0.8642	0.9997	0.8132	0.905		G	S	M	T	N	M	E	I	L	S	H	V	A	V	S	E
	A0A077S4G1	868	0.9425	0.9655	1	0.8475	0.8626	0.8734	0.9999	0.794	0.9107		G	Q	L	Q	R	L	R	K	L	G	L	V	I	H	G	N
	A0A077S4G1	896	0.9694	0.9574	1	0.9101	0.9588	0.8807	0.9998	0.8664	0.9428		W	K	L	E	C	L	Y	S	L	S	V	H	I	E	A	G
	A0A077S4G1	925	0.9706	0.9786	1	0.9154	0.9781	0.9027	1	0.8102	0.9444		S	P	P	K	S	L	E	R	L	S	I	S	G	N	I	S
	A0A077S4G1	947	0.9341	0.9817	1	0.9083	0.9259	0.9066	1	0.8581	0.9393		E	E	L	P	Q	L	S	K	I	T	L	C	R	T	S	L
	A0A077S4G1	971	0.8874	0.9773	1	0.7626	0.8468	0.9032	1	0.8276	0.9006		G	K	L	V	N	L	R	Y	I	R	L	R	H	E	S	Y
	A0A077S4G1	996	0.889	0.9764	1	0.7995	0.9359	0.9031	0.9982	0.7149	0.9021		K	E	F	K	R	L	E	F	L	I	I	E	G	T	I	I
	A0A077S4G1	1019	0.9244	0.9731	1	0.7733	0.9723	0.9028	0.9999	0.6915	0.9047		Y	A	A	S	Q	L	E	K	M	V	W	T	P	T	S	M
	A0A077S4G1	1041	0.9657	0.9637	1	0.8086	0.9526	0.8977	0.9999	0.7181	0.9133		E	H	L	L	R	L	Q	M	V	K	I	N	G	N	C	N
	A0A078GWF7	509	0.762	0.5031	0.3055	0.6886	0.7184	0.0554	0.9999	0.4319	0.5581		L	Q	T	D	V	T	R	R	F	V	C	Q	N	T	T	T
	A0A078GWF7	531	0.6783	0.7084	0.9981	0.4117	0.6371	0.1565	0.9763	0.2697	0.6045		I	N	N	P	K	L	R	S	L	L	V	I	L	N	S	E
	A0A078GWF7	558	0.9511	0.9753	1	0.7542	0.9259	0.9003	1	0.6495	0.8946		T	R	L	Q	L	L	R	V	L	D	L	D	K	A	K	F
	A0A078GWF7	583	0.8926	0.9795	1	0.8831	0.8504	0.9074	1	0.7688	0.9102		G	K	L	I	H	L	R	Y	L	S	L	E	S	A	E	V
	A0A078GWF7	606	0.9407	0.975	1	0.847	0.9168	0.908	1	0.7813	0.9211		R	N	L	M	L	L	I	Y	L	N	I	D	V	A	D	I
	A0A078GWF7	630	0.9315	0.9681	1	0.9266	0.9515	0.9091	0.9999	0.8388	0.9407		M	E	M	R	E	L	R	Y	L	A	L	P	K	F	M	H
	A0A078GWF7	653	0.8869	0.8605	1	0.8541	0.9566	0.8938	1	0.8644	0.9145		G	N	L	V	N	L	E	T	L	E	N	F	S	T	K	N
	A0A078GWF7	675	0.9781	0.9577	1	0.9083	0.9652	0.8886	0.9999	0.863	0.9451		R	C	M	I	R	L	R	T	L	S	I	K	V	T	G	E
	A0A078GWF7	701	0.9738	0.9643	1	0.9154	0.9734	0.9005	1	0.8872	0.9518		S	G	L	R	H	L	E	N	L	V	I	H	D	R	L	S
	A0A078GWF7	724	0.953	0.8956	1	0.9	0.9673	0.891	0.9999	0.7838	0.9238		L	H	C	D	D	L	I	K	L	E	L	F	M	Y	R	P
	A0A078GWF7	746	0.9774	0.9772	1	0.8668	0.967	0.9052	1	0.8336	0.9409		R	F	P	S	H	I	T	Y	I	S	L	T	E	C	R	F
	A0A078GWF7	770	0.9289	0.7854	1	0.7964	0.8451	0.2174	0.9991	0.6466	0.7774		E	T	L	Q	H	L	R	K	V	K	L	L	D	R	S	H
	A0A078GWF7	795	0.9186	0.9662	1	0.7453	0.9484	0.8975	1	0.5859	0.8827		S	G	F	P	Q	L	R	E	L	E	L	V	L	L	E	Q
	A0A078GWF7	819	0.8055	0.9119	1	0.8256	0.8627	0.8942	0.9986	0.6848	0.8729		G	S	M	P	L	L	H	S	L	D	I	T	D	C	N	K
	A0A078GWF7	843	0.9364	0.9425	1	0.7889	0.898	0.8937	0.993	0.5665	0.8774		R	I	I	P	S	L	K	N	L	T	C	Y	S	M	G	K
	A0A078GWN2	514	0.9243	0.9218	0.9999	0.675	0.858	0.7871	0.9003	0.3928	0.8074		S	Q	S	L	S	S	R	R	L	V	I	Q	S	S	H	F
	A0A078GWN2	537	0.9211	0.9332	1	0.7881	0.9636	0.8839	0.9997	0.7883	0.9097		I	I	N	P	K	L	R	S	F	L	L	T	H	S	A	V
	A0A078GWN2	564	0.9534	0.9746	1	0.9027	0.949	0.9035	1	0.8499	0.9416		T	R	L	Q	F	M	R	V	L	D	L	S	G	A	K	F
	A0A078GWN2	589	0.8724	0.9707	1	0.8509	0.862	0.9057	1	0.8889	0.9188		G	K	L	I	H	L	R	Y	L	S	L	H	R	A	W	I
	A0A078GWN2	612	0.8837	0.9698	1	0.8263	0.9495	0.8991	1	0.7938	0.9153		Q	N	L	K	F	L	L	Y	L	S	L	D	V	D	C	R
	A0A078GWN2	637	0.9243	0.964	1	0.8056	0.9639	0.9071	1	0.7932	0.9198		K	E	L	R	K	L	R	Y	L	S	L	P	R	E	L	Q
	A0A078GWN2	661	0.9165	0.9522	1	0.8717	0.7936	0.8222	0.9929	0.8158	0.8956		H	S	M	T	R	L	R	G	L	S	I	I	F	N	G	E
	A0A087H0Q5	560	0.9748	0.9586	1	0.7222	0.9203	0.8945	0.9999	0.8235	0.9117		P	K	H	N	C	M	R	V	L	S	L	S	H	Y	S	I
	A0A087H0Q5	584	0.9608	0.9746	1	0.8934	0.9672	0.9107	1	0.8477	0.9443		K	R	M	K	H	V	R	Y	L	D	L	S	R	T	N	L
	A0A087H0Q5	607	0.9308	0.9694	1	0.8408	0.9041	0.9026	0.9999	0.7567	0.913		R	F	L	Y	N	L	Q	T	L	L	L	S	Y	C	P	N
	A0A087H0Q5	631	0.9478	0.9713	1	0.7832	0.9356	0.9098	1	0.7935	0.9177		C	N	L	I	K	L	E	H	L	D	L	T	A	T	K	L
	A0A087H0Q5	654	0.8857	0.8114	1	0.8376	0.913	0.8288	0.9983	0.8	0.8843		G	R	L	K	R	L	Q	T	L	T	T	F	I	V	G	P
	A0A087H0Q5	683	0.9471	0.8654	1	0.8711	0.9914	0.8739	0.9998	0.9211	0.9337		E	L	R	G	K	L	T	I	L	E	L	H	R	V	G	D
	A0A087H0Q5	708	0.9807	0.9641	1	0.9094	0.97	0.8944	0.9998	0.8328	0.9439		A	N	K	T	H	L	K	E	I	D	F	T	W	R	T	S
	A0A087H0Q5	744	0.9756	0.9568	1	0.8712	0.9374	0.8958	0.9999	0.8706	0.9384		R	P	H	N	Q	I	E	E	L	T	V	K	K	Y	Y	G
	A0A087H0Q5	769	0.9864	0.9698	1	0.9533	0.9641	0.8997	0.9999	0.8648	0.9547		P	S	F	S	S	I	V	C	V	T	L	I	E	C	Q	K
	A0A087H0Q5	792	0.9282	0.9727	1	0.8586	0.8908	0.9033	1	0.6689	0.9028		G	R	L	P	R	L	K	E	L	H	I	S	E	M	S	N
	A0A087H0Q5	828	0.8983	0.9399	1	0.7316	0.8865	0.8953	0.9996	0.4931	0.8556		Q	P	F	R	S	L	E	I	L	S	F	E	G	M	P	N
	A0A087H0Q5	856	0.8537	0.9672	1	0.8739	0.8798	0.8981	0.9998	0.5416	0.8768		T	L	F	P	N	L	Q	E	L	F	I	V	R	C	P	K
	A0A087H0Q5	881	0.8814	0.9047	1	0.7508	0.9105	0.9065	0.9997	0.8009	0.8943		P	S	L	I	S	L	H	T	L	Q	S	Q	R	L	N	F
	A0A0B2SKC5	495	0.9466	0.9066	1	0.8241	0.9583	0.8911	0.9997	0.786	0.9141		H	Q	V	K	S	L	R	T	Y	L	L	P	H	Q	R	G
	A0A0B2SKC5	518	0.9818	0.9525	1	0.8691	0.9846	0.909	1	0.8044	0.9377		L	K	C	Y	S	L	R	M	L	H	L	G	E	M	E	E
	A0A0B2SKC5	539	0.9037	0.9766	1	0.9344	0.8883	0.9125	0.9999	0.8252	0.9301		G	D	L	K	H	L	R	Y	L	N	L	S	G	G	E	F
	A0A0B2SKC5	562	0.9406	0.9776	1	0.7763	0.9354	0.9142	1	0.8751	0.9274		C	K	L	W	N	L	Q	I	L	K	L	D	H	C	R	S
	A0A0B2SKC5	586	0.8864	0.9758	1	0.839	0.9376	0.9099	0.9999	0.8123	0.9201		I	I	L	K	Y	L	Q	Q	L	S	L	K	D	C	Y	K
	A0A0B2SKC5	610	0.9082	0.8736	1	0.8392	0.8471	0.6539	0.9973	0.806	0.8657		A	K	L	T	S	L	R	S	L	T	K	Y	F	V	G	K
	A0A0B2SKC5	635	0.962	0.7408	0.9993	0.7947	0.9588	0.6822	0.9993	0.5669	0.838		G	A	L	K	L	K	G	D	L	E	I	K	H	L	G	K
	A0A0B2SKC5	662	0.9733	0.9151	1	0.8751	0.9864	0.8874	0.9998	0.9114	0.9436		M	S	S	K	Q	L	N	K	L	T	L	S	W	D	R	Y
	A0A0B2SKC5	696	0.9828	0.9318	1	0.8798	0.975	0.8968	1	0.7961	0.9328		P	D	T	Q	Q	L	Q	S	L	W	V	G	G	Y	K	G
	A0A0B2SKC5	718	0.9871	0.9749	1	0.8421	0.9833	0.9049	1	0.8592	0.9439		I	F	S	P	S	L	M	Y	L	R	I	E	R	C	R	E
	A0A0B2SKC5	742	0.9353	0.9658	1	0.8312	0.9242	0.9012	1	0.8227	0.9225		Q	H	M	T	V	L	H	S	L	S	L	Y	Y	L	R	N
	A0A0B2SKC5	766	0.8027	0.9663	1	0.7576	0.7451	0.8926	0.9991	0.7529	0.8645		G	N	L	P	L	L	H	E	L	A	I	G	F	C	S	K
	A0A0B2SKC5	789	0.9224	0.9598	1	0.8493	0.8985	0.8956	0.9993	0.7799	0.9131		L	S	L	G	S	L	K	M	L	R	I	W	G	C	P	E
	A0A0B2SKC5	818	0.9178	0.8793	1	0.6288	0.9102	0.8419	0.9997	0.5009	0.8348		S	K	I	A	Q	F	P	E	I	R	V	N	G	Y	L	I
	A0A0B2SND0	378	0.9106	0.7149	1	0.8906	0.9292	0.8833	0.9994	0.5825	0.8638		G	A	F	P	R	L	Q	R	L	S	I	E	D	C	P	K
	A0A0B2SND0	400	0.955	0.9117	1	0.8205	0.9852	0.897	0.9999	0.9351	0.9381		E	Q	L	C	H	L	N	Y	L	K	I	S	G	C	E	Q
	A0A0B2SND0	421	0.921	0.8422	0.9998	0.6449	0.9832	0.8779	0.9994	0.6246	0.8616		L	S	A	P	D	I	H	Q	L	S	L	G	D	C	G	K
	A0A0B2SND0	440	0.9648	0.8761	1	0.949	0.9725	0.8836	0.9992	0.8604	0.9382		D	H	P	T	T	L	K	E	L	T	I	E	G	H	N	V
	A0A0B2SND0	478	0.9686	0.9307	1	0.9775	0.9889	0.8875	0.9999	0.8806	0.9542		S	C	Y	D	F	L	V	R	L	H	I	N	G	G	C	D
	A0A0B2SND0	501	0.9778	0.9715	1	0.8121	0.9519	0.8982	1	0.6132	0.9031		D	I	F	P	I	L	R	R	L	Y	I	W	R	C	P	N
	A0A0B2SND0	524	0.9689	0.963	1	0.8251	0.9505	0.9021	0.9998	0.8686	0.9348		Q	A	H	N	H	L	Q	T	L	D	I	E	E	C	P	Q
	A0A0B2SND0	549	0.9566	0.9647	1	0.8379	0.9705	0.9035	0.9997	0.7411	0.9217		V	L	L	P	S	L	Y	Q	L	H	I	D	D	C	P	K
	A0A0B2SND0	572	0.9587	0.9102	1	0.9398	0.9651	0.8856	0.9998	0.8375	0.9371		G	L	P	S	N	L	K	N	M	R	F	Y	G	G	S	Y
	A0A0B2SND0	598	0.9653	0.9707	1	0.8791	0.9609	0.9114	0.9999	0.8189	0.9383		G	G	N	H	S	L	E	Y	L	D	I	G	K	V	D	V
	A0A0B2SND0	621	0.961	0.9611	1	0.908	0.9266	0.9001	0.9997	0.8197	0.9345		V	L	P	H	S	L	V	T	L	G	I	Y	K	C	G	D
	A0A0B2SND0	646	0.9007	0.9669	1	0.795	0.8266	0.8977	0.9994	0.8091	0.8994		C	H	L	S	S	L	K	T	L	V	L	Y	D	C	P	R
	A0A0B2SND0	669	0.9051	0.9589	1	0.6011	0.8352	0.8943	0.9994	0.6856	0.8599		S	L	P	K	S	I	S	T	L	K	I	H	N	C	P	L
	A0A0B2SND0	698	0.8667	0.7578	1	0.4359	0.8439	0.8869	0.997	0.1659	0.7443		P	K	I	A	H	I	K	H	V	L	L	H	G	N	D	V
	A0A0D2RH83	464	0.7989	0.771	0.9985	0.6557	0.7326	0.2247	0.9957	0.3593	0.6921		N	I	V	P	G	I	R	H	V	C	L	V	Y	S	D	D
	A0A0D2RH83	490	0.8995	0.7111	0.9999	0.7791	0.9899	0.8657	0.9993	0.8981	0.8928		N	K	I	G	Y	L	C	T	L	E	F	P	V	C	S	K
	A0A0D2RH83	513	0.9775	0.9698	1	0.8387	0.9909	0.9095	1	0.8898	0.947		K	R	F	Q	H	L	R	M	L	D	L	S	E	S	N	F
	A0A0D2RH83	536	0.8986	0.9623	1	0.8958	0.8966	0.9073	0.9998	0.7785	0.9174		G	N	L	K	H	L	R	K	L	N	I	S	N	C	P	N
	A0A0D2RH83	560	0.9342	0.9756	1	0.8656	0.9594	0.9131	1	0.8579	0.9382		C	E	L	Q	K	L	Q	T	L	D	F	D	G	C	D	Q
	A0A0D2RH83	584	0.9205	0.9198	1	0.8632	0.9345	0.897	0.9999	0.7132	0.906		R	H	V	V	N	L	R	F	L	S	L	T	T	K	Q	R
	A0A0D2RH83	618	0.9222	0.9112	1	0.902	0.9106	0.8909	0.9997	0.8161	0.9191		Q	K	L	T	S	L	L	T	L	I	F	S	G	C	N	N
	A0A0D2RH83	642	0.9407	0.8878	1	0.8637	0.9777	0.8961	0.9992	0.7912	0.9195		K	Y	V	A	T	L	Q	W	L	V	I	G	S	C	E	K
	A0A0D2RH83	681	0.8483	0.775	0.9999	0.7561	0.9566	0.75	0.9966	0.7411	0.8529		H	N	G	F	S	L	Q	S	L	A	I	L	D	L	P	K
	A0A0D2RH83	707	0.893	0.8946	1	0.7488	0.966	0.9046	0.9999	0.7891	0.8995		V	S	A	N	T	L	E	N	L	T	V	R	N	C	E	N
	A0A0D2RH83	730	0.9367	0.9441	1	0.7734	0.9487	0.9028	0.9996	0.695	0.9		H	N	L	T	S	L	E	I	V	E	I	K	H	C	P	E
	A0A0D2RH83	751	0.841	0.8967	1	0.7111	0.8931	0.8971	0.9991	0.8136	0.8815		K	S	M	Q	R	L	K	Q	L	R	I	E	D	C	P	L
	A0A0D2RH83	780	0.9176	0.8226	1	0.4901	0.8311	0.785	0.9964	0.477	0.79		P	K	T	A	H	A	S	P	I	V	L	D	G	N	T	I
	A0A0D2TBU3	625	0.9526	0.9647	1	0.6487	0.8671	0.8991	0.9999	0.6468	0.8724		P	N	L	R	C	L	R	A	I	S	L	E	G	Y	Q	I
	A0A0D2TBU3	648	0.8881	0.9762	1	0.8973	0.8819	0.9041	1	0.8381	0.9232		G	D	L	K	L	L	R	Y	L	N	F	S	N	N	R	V
	A0A0D2TBU3	672	0.8865	0.9699	1	0.7542	0.888	0.9001	0.9999	0.7196	0.8898		S	T	L	Y	N	L	E	T	F	L	L	K	G	C	R	N
	A0A0D2TBU3	696	0.8437	0.9667	1	0.8313	0.8425	0.8996	0.9999	0.667	0.8813		E	K	L	V	N	L	C	Y	L	D	I	T	G	A	D	K
	A0A0D2TBU3	720	0.8622	0.8602	1	0.8024	0.8062	0.7432	0.9988	0.7992	0.859		S	M	L	T	N	L	Q	K	L	S	I	F	V	L	G	K
	A0A0D2UTI4	357	0.6157	0.6029	0.8193	0.7425	0.5948	0.0413	0.7687	0.5367	0.5902		D	G	V	K	L	W	R	S	L	L	L	N	S	G	F	T
	A0A0D2UTI4	376	0.9046	0.9662	1	0.7133	0.96	0.9024	1	0.8924	0.9174		K	N	F	K	G	L	R	V	L	K	F	G	G	A	Y	I
	A0A0D2UTI4	399	0.7169	0.973	1	0.8663	0.7469	0.9041	1	0.7386	0.8682		G	E	L	K	H	L	R	Y	F	D	I	S	K	T	C	I
	A0A0D2UTI4	423	0.9307	0.905	1	0.9428	0.9468	0.8794	0.999	0.9262	0.9413		I	M	R	I	A	L	P	I	F	D	V	G	K	E	N	G
	A0A0D2UTI4	449	0.2889	0.1819	0.8287	0.554	0.7142	0.1067	0.882	0.7879	0.543		E	L	G	D	E	L	V	I	Y	N	L	Q	N	V	R	N
	A0A0D2UTI4	499	0.9799	0.9581	1	0.9106	0.9701	0.89	1	0.8995	0.951		F	Q	P	M	N	S	V	E	L	K	L	S	R	C	M	N
	A0A0D2UTI4	522	0.9634	0.9547	1	0.8396	0.9418	0.8987	1	0.6715	0.9087		G	Q	Y	P	N	L	K	F	L	E	I	R	V	L	T	S
	A0A0D2UTI4	560	0.9434	0.9097	1	0.7728	0.9285	0.8875	0.9999	0.6026	0.8806		T	L	F	L	V	L	E	V	F	T	L	K	N	M	K	N
	A0A0D2UTI4	592	0.9675	0.9623	1	0.8802	0.9751	0.9024	1	0.7697	0.9321		S	A	D	T	S	L	E	T	L	E	I	E	R	S	R	M
	A0A0D2UTI4	614	0.9839	0.9674	1	0.9087	0.9597	0.9054	0.9999	0.8261	0.9439		D	G	F	S	S	L	V	E	L	K	L	I	N	C	Q	G
	A0A0D2UTI4	638	0.9464	0.977	1	0.7925	0.9095	0.8992	0.9997	0.6062	0.8913		S	T	C	T	S	L	G	C	L	S	I	R	N	C	T	S
	A0A0D2UTI4	662	0.8846	0.971	1	0.804	0.8415	0.9021	0.9997	0.7989	0.9002		G	Q	L	H	S	L	E	E	L	F	I	Y	R	C	Q	N
	A0A0D2UTI4	687	0.7529	0.4478	0.9998	0.4869	0.6787	0.0729	0.3209	0.4001	0.52		G	C	L	T	R	L	K	S	L	L	D	K	L	C	S	L
	A0A0D2UTI4	707	0.9417	0.9708	1	0.8133	0.9129	0.9017	0.9999	0.8198	0.92		Q	H	L	T	A	L	R	Q	L	C	I	Y	D	F	N	G
	A0A0D2UTI4	731	0.7873	0.9498	1	0.8165	0.7719	0.9024	0.9995	0.8384	0.8832		G	N	L	S	S	L	E	I	L	H	F	E	G	C	E	N
	A0A0D2UTI4	755	0.8045	0.9215	1	0.6051	0.8195	0.888	0.9925	0.7028	0.8417		T	P	L	P	F	A	F	V	L	Y	P	Q	L	S	A	I
	A0A0D3GY52	456	0.756	0.4759	0.9867	0.2274	0.8836	0.1535	0.914	0.4433	0.605		E	L	I	D	S	L	E	F	L	I	V	V	G	C	S	D
	A0A0D3GY52	506	0.6128	0.5133	0.9998	0.5314	0.7772	0.1901	0.9916	0.629	0.6556		H	M	L	E	D	I	N	P	V	R	L	E	I	S	C	L
	A0A0D3GY52	536	0.9481	0.9665	1	0.7933	0.9619	0.8925	0.9997	0.7938	0.9195		S	E	K	Q	N	L	S	T	L	T	F	H	W	T	S	W
	A0A0D3GY52	566	0.9619	0.9655	1	0.7295	0.9026	0.8993	0.9999	0.6453	0.888		M	P	P	R	G	L	W	N	L	S	I	Q	G	Y	D	S
	A0A0D3GY52	593	0.9624	0.9746	1	0.8351	0.9594	0.9054	1	0.8952	0.9415		H	H	L	P	S	L	V	K	I	E	L	K	D	L	H	R
	A0A0D3GY52	616	0.9757	0.9582	1	0.8905	0.9709	0.8976	0.9999	0.8172	0.9388		G	Q	L	P	N	L	N	E	L	E	E	W	S	T	T	T
	A0A0D3GY52	642	0.9506	0.969	1	0.8339	0.9724	0.8965	0.9998	0.777	0.9249		F	M	F	P	M	L	V	T	L	S	I	E	L	C	P	M
	A0A0D3GY52	697	0.9725	0.9733	1	0.8227	0.9847	0.8978	0.9996	0.8708	0.9402		F	S	S	S	S	D	T	N	L	E	I	K	G	V	G	V
	A0A0D3GY52	721	0.9173	0.9769	1	0.8314	0.9045	0.9018	0.9999	0.8139	0.9182		H	H	L	P	T	L	Q	Q	L	E	I	S	W	C	K	N
	A0A0D3GY52	745	0.9057	0.9717	1	0.7591	0.8564	0.8995	0.9999	0.7909	0.8979		R	H	L	P	S	L	W	S	L	S	L	N	S	C	E	A
	A0A0D3GY52	769	0.8505	0.9502	1	0.8354	0.8446	0.8983	0.9983	0.8305	0.901		C	E	M	T	S	L	Q	I	I	R	I	W	G	C	E	G
	A0A0D3GY52	794	0.9542	0.8698	0.9994	0.5527	0.9519	0.7183	0.9985	0.5512	0.8245		A	T	D	A	S	A	M	D	I	C	L	L	C	A	R	Q
	A0A0D9UZ97	396	0.8896	0.9452	1	0.3601	0.7357	0.8325	0.8802	0.3263	0.7462		S	Q	S	S	T	V	R	R	I	A	L	H	K	R	G	N
	A0A0D9UZ97	420	0.9018	0.9508	1	0.8945	0.9078	0.8965	0.9998	0.8815	0.9291		V	D	M	E	H	L	R	S	F	D	A	F	D	C	H	I
	A0A0D9UZ97	442	0.9656	0.9774	1	0.8352	0.8805	0.8954	1	0.7464	0.9126		L	S	F	Q	V	L	W	V	L	V	L	E	G	C	D	V
	A0A0D9UZ97	467	0.9753	0.9701	1	0.8864	0.9514	0.9017	1	0.8602	0.9431		G	K	L	Y	L	S	R	Y	L	G	L	S	T	T	N	I
	A0A0D9UZ97	490	0.8507	0.9798	1	0.8508	0.8271	0.9047	0.9999	0.8256	0.9048		G	D	L	K	H	L	Q	T	L	D	V	R	F	S	G	L
	A0A0D9UZ97	513	0.9268	0.9757	1	0.6347	0.9147	0.9019	0.9999	0.7643	0.8898		G	E	L	S	K	L	M	Y	L	C	V	D	G	N	T	R
	A0A0D9UZ97	534	0.4663	0.1604	0.9917	0.3907	0.6945	0.0458	0.9628	0.5484	0.5326		G	N	L	K	V	T	A	S	A	K	A	V	L	H	R	Q
	A0A0D9UZ97	563	0.8978	0.9834	1	0.8008	0.7619	0.8939	0.9999	0.7189	0.8821		C	S	L	R	K	I	Q	S	L	G	I	N	C	Y	S	A
	A0A0D9VEN0	381	0.9594	0.9691	1	0.9113	0.987	0.9014	1	0.8794	0.9509		K	H	F	C	E	L	K	F	L	R	I	K	A	T	I	S
	A0A0D9VEN0	403	0.9756	0.9757	1	0.937	0.9331	0.9108	0.9999	0.9186	0.9564		G	N	L	Q	H	L	E	T	L	D	L	E	R	T	S	I
	A0A0D9VEN0	426	0.9772	0.9733	1	0.8696	0.9867	0.9104	1	0.9051	0.9528		V	Q	L	Q	K	L	V	R	L	L	I	P	A	N	V	P
	A0A0D9VEN0	447	0.9278	0.9496	1	0.8427	0.8968	0.8986	0.9997	0.8681	0.9229		G	N	L	Q	A	L	E	V	L	S	F	I	N	L	D	I
	A0A0D9VEN0	472	0.9609	0.9736	1	0.8163	0.9253	0.9033	1	0.829	0.926		G	E	L	T	I	L	R	E	I	R	M	S	H	Y	D	G
	A0A0D9VEN0	497	0.6983	0.5581	0.9982	0.3122	0.8951	0.1106	0.8966	0.4549	0.6155		S	S	L	S	K	L	L	N	C	S	L	Q	S	L	Q	A
	A0A0D9VEN0	502	0.9641	0.8777	0.9999	0.8344	0.8938	0.8296	0.9993	0.6333	0.879		L	L	N	C	S	L	Q	S	L	Q	A	G	G	L	R	S
	A0A0D9VEN0	529	0.9812	0.9742	1	0.9539	0.982	0.9026	1	0.8904	0.9605		G	S	L	P	P	L	W	R	L	V	L	F	S	E	I	P
	A0A0D9VEN0	551	0.9656	0.9711	1	0.8254	0.9589	0.9066	0.9999	0.8917	0.9399		A	S	L	V	K	L	T	R	L	Y	I	R	F	G	G	V
	A0A0D9VEN0	573	0.9436	0.9766	1	0.8448	0.9328	0.901	0.9999	0.8357	0.9293		A	S	L	P	M	L	L	S	L	T	L	I	C	D	A	P
	A0A0D9VEN0	597	0.9708	0.9699	1	0.865	0.9592	0.9008	0.9999	0.7993	0.9331		Q	G	F	Q	R	L	M	K	F	N	F	R	S	R	W	I
	A0A0D9VEN0	621	0.9489	0.9764	1	0.8467	0.943	0.9011	0.9999	0.8029	0.9274		G	A	M	P	K	L	Q	R	L	K	L	Y	L	R	A	E
	A0A0D9VEN0	650	0.9574	0.9278	1	0.8173	0.9671	0.8986	0.9997	0.7186	0.9108		H	H	L	S	A	L	K	S	I	A	L	D	S	T	V	V
	A0A0D9VEN0	667	0.9525	0.9459	1	0.7267	0.9662	0.9025	0.9998	0.7932	0.9108		P	A	L	T	R	W	S	H	W	R	I	A	S	G	V	Q
	A0A0D9VEN0	690	0.8129	0.8882	1	0.7009	0.8111	0.8998	0.9988	0.7632	0.8594		P	R	L	R	S	Q	G	R	L	K	I	T	T	C	V	L
	A0A0D9VFD6	508	0.8916	0.9274	0.9999	0.7443	0.8449	0.6753	0.9989	0.3676	0.8063		C	Q	S	N	K	V	R	R	L	C	L	Q	N	S	M	Y
	A0A0D9VFD6	532	0.9224	0.918	1	0.5978	0.9431	0.8736	0.9999	0.4129	0.8335		M	K	W	S	R	V	R	S	L	I	V	F	P	D	A	T
	A0A0D9VFD6	554	0.9879	0.9776	1	0.9226	0.9767	0.9068	1	0.7988	0.9463		S	R	F	C	I	L	R	V	L	D	L	E	G	C	Q	D
	A0A0D9VFD6	579	0.9253	0.9692	1	0.9346	0.8804	0.9076	0.9999	0.9093	0.9408		C	G	L	F	H	L	R	S	L	I	L	K	G	T	N	I
	A0A0D9VFD6	602	0.937	0.9808	1	0.8117	0.914	0.9101	1	0.8068	0.9201		G	N	L	S	C	L	H	T	L	D	I	R	H	T	I	I
	A0A0D9VFD6	625	0.9597	0.9693	1	0.8624	0.9841	0.9054	0.9999	0.8735	0.9443		V	H	L	R	K	L	V	H	L	L	I	D	A	S	V	K
	A0A0D9VFD6	646	0.9102	0.9362	1	0.7478	0.8945	0.8885	1	0.8507	0.9035		G	N	M	K	C	L	Q	E	I	S	L	V	G	I	S	R
	A0A0D9VFD6	670	0.9528	0.963	1	0.8738	0.9449	0.9028	1	0.8399	0.9347		G	C	L	T	E	L	R	K	L	Q	I	S	E	S	T	G
	A0A0D9VFD6	700	0.9689	0.9801	1	0.9154	0.9526	0.9073	1	0.8931	0.9522		R	N	L	H	K	I	H	H	L	Y	I	H	G	C	E	L
	A0A0D9VFD6	725	0.9399	0.7582	0.9983	0.7691	0.9877	0.8241	0.9999	0.8871	0.8955		C	F	S	Q	H	L	R	Y	I	S	C	G	Q	L	S	I
	A0A0D9VFD6	747	0.9727	0.9702	1	0.9256	0.9873	0.9011	0.9999	0.859	0.952		S	S	L	L	C	L	S	T	I	D	L	I	L	N	V	L
	A0A0D9VFD6	771	0.9402	0.9685	1	0.7779	0.8655	0.8918	1	0.6128	0.8821		G	A	L	Q	F	L	H	C	L	R	L	K	V	L	K	I
	A0A0D9VFD6	798	0.9693	0.9757	1	0.8925	0.9742	0.8944	0.9999	0.7555	0.9327		A	K	F	H	N	L	A	E	F	S	F	T	T	S	A	M
	A0A0D9VFD6	820	0.9527	0.977	1	0.8964	0.979	0.8949	1	0.6689	0.9211		Y	S	M	P	R	L	E	N	L	E	L	G	F	N	V	R
	A0A0D9VFD6	845	0.8412	0.9422	1	0.8579	0.8566	0.8085	0.9994	0.6961	0.8752		E	H	L	S	S	L	K	D	V	T	V	R	I	D	C	R
	A0A0D9VFD6	879	0.9075	0.5942	0.9833	0.3836	0.9373	0.3206	0.9995	0.371	0.6871		Y	M	N	S	N	Q	P	N	I	H	V	I	R	H	Y	E
	A0A0D9VG78	604	0.976	0.9762	1	0.8038	0.9687	0.9042	1	0.8832	0.939		K	R	F	L	C	L	R	V	L	D	L	S	Y	S	Q	I
	A0A0D9VG78	627	0.8593	0.969	1	0.908	0.8161	0.9039	1	0.7042	0.8951		G	K	L	I	H	L	R	F	L	D	L	H	G	T	N	I
	A0A0D9VG78	650	0.8452	0.9693	1	0.8311	0.8761	0.9127	0.9999	0.8018	0.9045		G	F	L	I	N	L	Q	T	L	D	L	S	S	C	S	S
	A0A0D9VG78	674	0.8884	0.9455	1	0.7371	0.8434	0.8995	0.9996	0.5952	0.8636		I	K	L	G	N	L	R	C	L	C	L	H	K	T	P	I
	A0A0D9VG78	729	0.7698	0.3065	0.9931	0.6804	0.6566	0.0331	0.944	0.4413	0.6031		A	P	L	L	H	L	R	N	I	E	I	I	K	L	E	R
	A0A0D9VG78	732	0.8026	0.5363	0.9987	0.7785	0.9789	0.6514	0.9243	0.8187	0.8112		L	H	L	R	N	I	E	I	I	K	L	E	R	A	V	Q
	A0A0D9VG78	755	0.9454	0.8323	0.9998	0.9241	0.9863	0.8186	0.9991	0.8912	0.9246		H	D	K	K	Y	L	K	I	L	S	L	C	C	T	Q	H
	A0A0D9VG78	791	0.9572	0.8767	1	0.8998	0.9639	0.8878	0.9997	0.8368	0.9277		I	P	P	R	S	L	E	D	L	V	I	E	G	F	F	G
	A0A0D9VG78	816	0.9519	0.9543	1	0.8569	0.9128	0.8953	0.9999	0.7621	0.9166		N	Y	L	S	S	L	L	Y	L	N	I	I	H	C	K	S
	A0A0D9VG78	839	0.9205	0.9482	1	0.7401	0.9118	0.8979	0.9998	0.6035	0.8777		G	Q	L	P	E	L	K	Y	L	R	I	V	G	A	T	S
	A0A0D9VG78	876	0.9167	0.8874	1	0.779	0.9634	0.8933	1	0.5262	0.8707		I	A	F	P	K	L	E	W	L	V	I	D	N	M	P	N
	A0A0D9VG78	927	0.7245	0.93	1	0.8046	0.7711	0.8953	0.9992	0.6425	0.8459		K	L	F	P	R	L	E	K	L	D	I	V	R	C	P	M
	A0A0D9VG78	951	0.7089	0.7897	1	0.5184	0.781	0.8752	0.985	0.5724	0.7788		S	Q	V	T	S	L	K	I	L	Q	L	R	K	A	G	R
	A0A0D9VG78	972	0.7345	0.7575	0.9678	0.0739	0.6241	0.0747	0.9992	0.3074	0.5674		N	V	P	F	L	S	D	F	L	L	I	T	G	C	G	C
	A0A0D9VG78	992	0.7353	0.8993	1	0.7056	0.6557	0.831	0.9987	0.5083	0.7917		Y	N	L	P	L	V	E	R	L	K	V	R	R	C	P	Q
	A0A0D9VG78	1012	0.6256	0.7624	0.9954	0.629	0.676	0.3667	0.9106	0.4272	0.6741		N	R	L	G	S	L	R	L	L	S	L	G	A	R	M	Q
	A0A0D9W372	532	0.8085	0.7201	0.9146	0.483	0.7231	0.104	0.9919	0.491	0.6545		T	C	T	Y	E	A	R	R	F	A	M	H	E	I	T	Q
	A0A0D9W372	554	0.3848	0.6303	0.9885	0.2017	0.6562	0.3281	0.9953	0.2987	0.5605		I	D	L	P	H	V	R	T	F	L	S	F	D	V	T	M
	A0A0D9W372	576	0.6073	0.5315	0.8336	0.0764	0.7689	0.0215	0.9287	0.3449	0.5141		R	I	I	C	S	S	R	Y	L	T	V	C	I	R	A	L
	A0A0D9W372	578	0.9112	0.63	0.1549	0.8408	0.9037	0.1007	0.9997	0.6566	0.6497		I	C	S	S	R	Y	L	T	V	C	I	R	A	L	F	I
	A0A0D9W372	601	0.8911	0.9705	1	0.8642	0.7963	0.9024	1	0.8775	0.9128		V	S	L	F	N	L	R	Y	L	G	L	R	R	T	K	V
	A0A0D9W372	624	0.8847	0.9727	1	0.7262	0.894	0.9039	0.9999	0.7179	0.8874		E	K	L	A	N	L	Q	T	L	D	L	H	H	S	C	I
	A0A0D9W372	647	0.9298	0.9711	1	0.6076	0.9234	0.8977	1	0.6737	0.8754		T	K	L	E	N	L	R	H	L	F	V	E	T	V	K	D
	A0A0D9W372	681	0.732	0.7211	1	0.8044	0.7471	0.5716	0.974	0.441	0.7489		C	R	L	K	S	L	Q	T	L	F	T	V	E	A	S	K
	A0A0D9W372	703	0.9286	0.8694	1	0.9314	0.9619	0.8687	0.9997	0.7718	0.9164		N	K	L	V	Q	L	K	S	F	R	I	T	K	V	K	G
	A0A0D9W372	729	0.958	0.9575	1	0.8788	0.9586	0.8966	0.9996	0.8281	0.9347		K	R	M	N	Q	L	V	Y	L	D	I	V	A	S	D	E
	A0A0D9W372	754	0.973	0.9354	1	0.9719	0.9653	0.8933	0.9999	0.8439	0.9478		P	P	P	R	T	L	E	K	L	C	L	R	G	K	L	D
	A0A0D9W372	779	0.9548	0.9757	1	0.8433	0.9867	0.8982	1	0.8792	0.9422		N	F	G	N	N	L	T	C	L	F	L	G	W	S	G	L
	A0A0D9W372	803	0.9539	0.9457	1	0.7147	0.9644	0.8977	1	0.8292	0.9132		S	D	M	T	N	L	A	F	L	W	L	Q	R	A	F	D
	A0A0D9W372	827	0.8566	0.9649	1	0.6438	0.9022	0.9005	0.9999	0.5824	0.8563		G	W	F	P	R	L	R	R	L	H	L	K	D	M	E	H
	A0A0D9W372	851	0.8946	0.9554	1	0.8152	0.9148	0.8987	0.9999	0.6969	0.8969		G	S	V	V	S	L	E	V	L	E	M	T	G	L	N	E
	A0A0D9W372	875	0.889	0.9222	1	0.7511	0.9299	0.8955	0.9999	0.8192	0.9008		L	L	L	N	N	L	Q	E	V	Y	L	D	L	V	H	K
	A0A0D9W3R0	433	0.9018	0.8405	0.9997	0.6019	0.9619	0.8633	0.9998	0.5238	0.8366		T	K	F	E	A	L	R	V	M	E	V	K	F	D	H	L
	A0A0D9W3R0	456	0.9481	0.9621	1	0.8862	0.9642	0.905	0.9999	0.9418	0.9509		V	Q	L	K	H	L	N	H	L	R	I	E	S	E	W	L
	A0A0D9W3R0	479	0.9832	0.9589	1	0.9384	0.9868	0.8928	1	0.8287	0.9486		G	L	L	Y	N	L	Q	V	F	I	L	D	C	F	T	S
	A0A0D9W3R0	504	0.971	0.9701	1	0.9193	0.9654	0.9053	1	0.8544	0.9482		G	C	L	A	N	L	Q	Y	L	H	I	E	C	A	E	F
	A0A0D9W3R0	527	0.9488	0.9744	1	0.9429	0.9195	0.9068	1	0.8651	0.9447		C	L	L	S	N	L	R	R	L	V	I	R	N	D	D	H
	A0A0D9W3R0	550	0.9842	0.9761	1	0.8648	0.9689	0.9016	1	0.7899	0.9357		G	K	L	C	N	L	R	E	L	I	I	D	C	K	E	L
	A0A0D9W3R0	575	0.9677	0.9665	1	0.8529	0.9776	0.9126	1	0.8402	0.9397		G	C	L	S	S	L	E	E	L	E	F	P	G	C	L	S
	A0A0D9W3R0	607	0.9522	0.9334	1	0.7819	0.9786	0.9053	0.9999	0.8954	0.9308		G	N	C	H	K	L	Q	T	I	K	A	Y	A	C	L	L
	A0A0D9W3R0	682	0.9746	0.9467	1	0.8852	0.9853	0.894	1	0.9221	0.951		K	S	K	Y	K	I	E	T	L	D	L	C	W	H	S	L
	A0A0D9W3R0	704	0.8486	0.744	0.999	0.9264	0.9139	0.6254	0.2913	0.7621	0.7638		D	G	W	E	E	L	T	I	R	V	F	K	E	C	D	E
	A0A0D9W3R0	736	0.9741	0.9671	1	0.7468	0.9579	0.9032	0.9998	0.7191	0.9085		Q	P	H	R	H	L	K	K	L	V	L	E	G	Y	P	S
	A0A0D9W3R0	762	0.9177	0.9561	1	0.8008	0.9223	0.8992	0.9993	0.7156	0.9014		L	S	F	Q	A	I	Q	E	I	R	L	I	S	C	A	G
	A0A0D9W3R0	784	0.9427	0.9499	1	0.7764	0.9291	0.9013	0.9998	0.798	0.9121		S	N	F	L	T	L	K	H	F	K	I	Q	S	C	S	G
	A0A0D9W3R0	807	0.8911	0.9769	1	0.7885	0.9072	0.9035	1	0.7752	0.9053		Q	L	P	F	Q	L	E	N	L	D	I	S	W	C	D	E
	A0A0D9W3R0	830	0.7568	0.9478	1	0.9184	0.8293	0.8982	0.9997	0.759	0.8886		Q	C	L	G	M	L	A	S	L	E	I	K	C	C	K	A
	A0A0D9W3R0	880	0.8807	0.9022	1	0.7639	0.9113	0.8827	0.9882	0.7936	0.8903		K	N	S	L	S	L	T	K	L	V	V	L	C	C	P	R
	A0A0D9W3R0	905	0.8701	0.9382	1	0.7602	0.9109	0.8877	0.9997	0.7646	0.8914		Q	S	R	P	S	V	L	I	F	M	L	G	T	C	L	P
	A0A0D9W9U3	683	0.6378	0.6159	0.9594	0.6485	0.4101	0.0217	0.9971	0.3701	0.5826		Q	I	R	Q	S	T	R	H	L	S	I	I	I	D	G	K
	A0A0D9W9U3	720	0.501	0.7564	0.9998	0.6097	0.3745	0.151	0.9653	0.6597	0.6272		L	T	I	G	N	L	Q	S	L	I	F	F	G	D	L	D
	A0A0D9W9U3	747	0.9711	0.9596	1	0.5954	0.9693	0.8853	1	0.6711	0.8815		S	K	A	S	G	L	R	V	L	R	L	P	I	I	S	W
	A0A0D9W9U3	772	0.8557	0.982	1	0.8262	0.8796	0.9053	1	0.8899	0.9173		P	T	L	K	H	L	R	Y	L	R	L	E	N	H	D	I
	A0A0D9W9U3	797	0.878	0.9793	1	0.8737	0.9072	0.9091	1	0.7218	0.9086		S	R	F	Y	H	L	R	V	L	D	L	Q	D	W	Y	G
	A0A0D9W9U3	821	0.8648	0.9421	1	0.6625	0.8902	0.8889	0.9998	0.6222	0.8588		S	N	L	R	K	L	V	H	F	L	A	A	Y	D	K	L
	A0A0D9W9U3	870	0.9745	0.8429	1	0.9062	0.9724	0.8757	0.9999	0.6407	0.9015		G	K	L	F	E	L	R	E	L	V	V	H	K	L	E	E
	A0A0D9W9U3	898	0.9465	0.8903	1	0.8868	0.9199	0.6483	0.9922	0.7177	0.8752		K	E	K	K	Y	L	K	G	L	T	L	V	W	G	G	E
	A0A0D9W9U3	930	0.9393	0.9478	1	0.9057	0.8965	0.8919	0.9999	0.7543	0.9169		Q	P	H	M	N	L	Q	R	L	C	I	K	G	H	G	G
	A0A0D9W9U3	956	0.993	0.9507	1	0.9589	0.9842	0.9	0.9999	0.8132	0.95		Q	C	V	K	A	V	E	S	L	C	L	V	D	V	A	W
	A0A0D9W9U3	977	0.9065	0.7751	0.997	0.9518	0.9434	0.8232	1	0.7116	0.8886		L	G	Q	M	K	L	V	E	L	T	L	E	D	I	D	S
	A0A0D9W9U3	1000	0.9604	0.9276	1	0.7675	0.9603	0.8964	1	0.6353	0.8934		E	S	F	G	S	L	K	K	V	T	L	S	G	L	R	N
	A0A0D9W9U3	1026	0.8583	0.9397	1	0.8741	0.8891	0.9014	0.9988	0.7331	0.8993		H	V	F	T	K	L	Q	T	L	I	I	K	D	C	E	E
	A0A0D9W9U3	1062	0.8812	0.9457	1	0.7935	0.8668	0.8973	0.9988	0.5024	0.8607		P	W	L	P	N	L	R	E	F	E	V	V	G	C	K	N
	A0A0D9W9U3	1085	0.9443	0.7966	0.9995	0.886	0.97	0.8639	0.9993	0.7628	0.9028		P	W	T	R	S	L	C	S	V	K	I	E	N	V	G	P
	A0A0D9W9U3	1109	0.9401	0.7681	0.9988	0.6693	0.9037	0.7177	0.9769	0.6479	0.8278		S	K	S	S	S	V	V	N	L	S	I	T	G	K	D	C
	A0A0D9W9U3	1135	0.9581	0.9349	1	0.6862	0.9738	0.9065	0.9992	0.7558	0.9018		D	N	L	K	D	L	Q	K	L	E	M	E	E	C	S	P
	A0A0D9W9U3	1157	0.9292	0.9553	1	0.8086	0.973	0.9048	0.9998	0.8803	0.9314		K	M	L	T	S	L	K	T	L	K	I	S	N	S	N	R
	A0A0D9W9U3	1185	0.9764	0.9608	1	0.9642	0.9503	0.8853	1	0.8946	0.9539		N	W	Q	S	L	V	E	R	L	W	I	S	K	C	D	V
	A0A0D9W9U3	1210	0.9324	0.9477	1	0.7296	0.9558	0.9059	0.9999	0.7361	0.9009		H	H	L	P	R	L	S	E	L	E	I	S	E	C	K	K
	A0A0D9W9U3	1249	0.9328	0.9694	1	0.8047	0.9567	0.9008	1	0.7878	0.919		H	L	S	S	S	L	R	S	L	R	I	N	N	C	Q	Q
	A0A0D9W9U3	1275	0.8753	0.9677	1	0.7905	0.8616	0.9014	0.9996	0.7632	0.8949		Q	A	L	S	S	L	Q	K	L	H	I	N	N	C	P	S
	A0A0D9W9U3	1300	0.9074	0.9784	1	0.8859	0.9088	0.9093	1	0.8027	0.9241		P	F	P	S	S	L	Q	Y	L	S	L	S	K	I	W	V
	A0A0D9W9U3	1323	0.8416	0.9395	1	0.8146	0.8499	0.9006	0.9998	0.8386	0.8981		S	N	L	T	S	L	T	V	L	Y	M	Q	H	C	G	G
	A0A0D9W9U3	1349	0.9278	0.8788	1	0.7433	0.9497	0.8666	0.9998	0.6328	0.8748		L	T	Q	G	Q	L	R	E	L	T	V	H	R	I	K	D
	A0A0D9WVA2	461	0.7013	0.664	0.9597	0.5284	0.6923	0.11	0.9978	0.4698	0.6404		I	S	R	E	K	I	H	R	L	S	V	F	S	T	E	Q
	A0A0D9WVA2	486	0.9332	0.9292	1	0.6527	0.9453	0.8664	0.9999	0.3481	0.8343		T	K	M	T	H	A	R	S	L	V	I	I	G	C	I	K
	A0A0D9WVA2	507	0.965	0.972	1	0.8741	0.908	0.8955	1	0.7697	0.923		S	R	F	R	F	L	R	I	L	E	I	I	N	C	E	F
	A0A0D9WVA2	532	0.9454	0.9698	1	0.9008	0.9258	0.9063	1	0.863	0.9389		E	R	L	F	G	L	K	M	F	I	L	S	D	V	P	V
	A0A0D9WVA2	555	0.9653	0.9772	1	0.7845	0.9623	0.9093	0.9999	0.8007	0.9249		G	E	L	H	Q	L	E	L	L	L	V	Q	N	T	K	V
	A0A0D9WVA2	578	0.8854	0.9605	1	0.8806	0.8816	0.9084	0.9999	0.817	0.9167		I	K	L	K	K	L	T	H	L	L	T	D	N	I	K	L
	A0A0D9WVA2	598	0.8893	0.8397	1	0.8534	0.8502	0.7835	0.998	0.8252	0.8799		T	N	M	Q	G	L	Q	K	L	L	S	F	D	A	C	A
	A0A0D9WVA2	623	0.9686	0.9666	1	0.9303	0.934	0.8955	1	0.8277	0.9403		A	Y	L	S	N	L	R	M	L	T	L	F	W	N	P	R
	A0A0D9WVA2	655	0.9801	0.9752	1	0.7555	0.9637	0.8982	1	0.8932	0.9332		K	R	L	S	N	L	E	E	L	Y	I	I	G	N	G	G
	A0A0D9WVA2	682	0.9898	0.973	1	0.9516	0.9855	0.9031	1	0.7888	0.949		H	Q	S	H	I	L	K	R	F	V	M	E	G	S	Y	W
	A0A0D9WVA2	706	0.9079	0.9745	1	0.8625	0.9156	0.9001	0.9999	0.862	0.9278		K	F	Q	S	N	L	S	Y	L	D	I	N	V	K	E	A
	A0A0D9WVA2	730	0.9484	0.9743	1	0.8134	0.8932	0.9033	0.9999	0.8455	0.9223		G	L	L	P	C	L	L	H	L	E	L	W	T	R	S	A
	A0A0D9WVA2	755	0.7952	0.9735	1	0.8374	0.8933	0.8914	0.9997	0.7245	0.8894		K	G	F	S	S	L	R	Y	F	L	L	G	Y	R	M	L
	A0A0D9WVA2	777	0.9474	0.9636	1	0.8138	0.9211	0.899	0.9997	0.5637	0.8885		D	C	M	P	K	L	Q	K	L	Y	L	W	G	E	T	S
	A0A0D9WVA2	801	0.9045	0.9512	1	0.9074	0.7499	0.6685	0.9996	0.8222	0.8754		N	L	P	S	C	L	K	E	V	H	V	K	I	H	G	E
	A0A0D9WVA2	835	0.8701	0.3404	0.8946	0.3817	0.8586	0.194	0.9966	0.1942	0.5913		K	S	H	P	S	H	P	K	I	Y	I	D	I	V	G	D
	A0A0D9X5D1	521	0.9199	0.8937	1	0.5278	0.9528	0.8739	0.9997	0.3516	0.8149		S	A	C	P	H	I	A	E	V	F	I	Q	G	N	F	W
	A0A0D9X5D1	545	0.8003	0.9502	1	0.9167	0.8323	0.8902	1	0.8613	0.9064		N	S	L	S	N	L	T	R	L	Y	L	S	V	S	Q	I
	A0A0D9X5D1	569	0.7747	0.8578	1	0.6028	0.7568	0.7489	1	0.7099	0.8064		G	E	L	P	S	L	T	I	L	Q	L	R	M	D	R	Q
	A0A0D9X5D1	596	0.9779	0.9371	1	0.9072	0.9291	0.8664	0.9992	0.5297	0.8933		G	S	F	P	A	L	E	F	L	F	L	I	Y	E	G	D
	A0A0D9X5D1	621	0.7728	0.8718	1	0.6527	0.7361	0.7539	0.9995	0.3416	0.766		G	V	L	P	K	L	Q	K	L	S	L	L	S	N	T	C
	A0A0D9X5D1	644	0.9124	0.7527	0.9999	0.5737	0.8743	0.6853	0.9997	0.6229	0.8026		V	H	L	L	S	L	Q	L	I	H	V	D	I	S	H	Y
	A0A0D9XTB1	438	0.8584	0.7233	0.9894	0.4324	0.8968	0.5201	0.999	0.6104	0.7537		R	H	T	S	P	L	A	T	I	D	L	S	H	K	R	C
	A0A0D9XTB1	467	0.8616	0.9521	1	0.8856	0.8802	0.8977	1	0.7862	0.9079		V	K	L	F	H	L	R	Y	L	G	L	R	D	A	R	I
	A0A0D9XTB1	490	0.785	0.9727	1	0.728	0.8044	0.9067	0.9999	0.595	0.849		E	K	L	Q	L	L	Q	T	L	D	L	E	D	S	D	I
	A0A0D9XTB1	513	0.8502	0.9631	1	0.6138	0.8967	0.8976	0.9999	0.7196	0.8676		F	Q	L	G	H	L	M	C	L	R	V	D	L	K	T	K
	A0A0D9XTB1	537	0.6535	0.5718	1	0.5384	0.7118	0.3915	0.9983	0.5859	0.6814		G	H	L	T	S	L	Q	V	L	S	G	I	N	M	C	R
	A0A0D9XTB1	561	0.8997	0.9153	1	0.7806	0.8426	0.7973	0.9997	0.6973	0.8666		R	N	M	T	M	L	R	E	L	F	I	R	W	D	V	R
	A0A0D9XTB1	589	0.8516	0.8943	1	0.8525	0.8515	0.8588	0.9977	0.6378	0.868		C	N	L	N	K	I	Q	T	L	L	I	D	I	D	I	K
	A0A0D9ZR13	628	0.6719	0.7437	0.9952	0.636	0.4594	0.0301	0.1299	0.3563	0.5028		E	I	W	P	S	V	R	H	L	S	I	T	S	N	A	A
	A0A0D9ZR13	665	0.6876	0.892	0.9999	0.7375	0.5913	0.4127	0.994	0.6742	0.7486		L	E	V	Q	K	L	Q	T	L	M	V	F	G	E	F	D
	A0A0D9ZR13	692	0.9089	0.9724	1	0.637	0.7857	0.8852	1	0.4228	0.8265		R	E	A	N	A	L	R	V	L	C	L	P	K	I	S	L
	A0A0D9ZR13	717	0.7126	0.9738	1	0.7967	0.7028	0.8893	1	0.8352	0.8638		S	S	L	I	H	L	R	Y	L	M	L	G	T	K	Y	T
	A0A0D9ZR13	743	0.699	0.9656	1	0.5561	0.8059	0.8963	0.9999	0.613	0.817		S	R	F	Y	H	L	M	I	L	D	L	Q	T	W	D	G
	A0A0D9ZR13	767	0.821	0.9571	1	0.5568	0.8152	0.9006	0.9999	0.5296	0.8225		G	N	L	A	K	L	R	H	I	F	T	E	K	D	K	I
	A0A0D9ZR13	790	0.3643	0.3296	1	0.6645	0.2762	0.0673	0.9717	0.6002	0.5342		G	K	L	Q	V	L	Q	E	L	K	K	Y	C	V	K	K
	A0A0D9ZR13	816	0.9595	0.8369	1	0.8504	0.9282	0.7379	1	0.7465	0.8824		G	Y	M	I	E	L	R	E	L	G	I	Y	N	L	E	N
	A0A0D9ZR13	844	0.9314	0.9549	1	0.8547	0.9048	0.8767	0.9989	0.8468	0.921		M	D	K	K	Y	L	R	K	L	T	L	H	W	D	D	A
	A0A0D9ZR13	876	0.9464	0.9717	1	0.8957	0.9234	0.8947	1	0.8957	0.9409		P	H	S	S	S	L	Q	E	L	C	I	R	G	H	G	G
	A0A0D9ZR13	902	0.9809	0.9527	1	0.8453	0.952	0.9001	1	0.8674	0.9373		F	S	V	K	A	L	R	S	L	H	L	V	G	V	A	W
	A0A0D9ZR13	924	0.852	0.9372	1	0.7544	0.9508	0.8999	0.9999	0.8398	0.9042		N	Q	I	W	E	L	H	E	L	T	L	E	N	I	V	T
	A0A0D9ZR13	947	0.8693	0.8594	1	0.8744	0.9453	0.8771	0.9996	0.7592	0.898		Q	W	C	C	K	L	K	R	L	T	L	I	D	L	E	E
	A0A0D9ZR13	973	0.8879	0.9055	1	0.8835	0.8841	0.8928	0.9993	0.6246	0.8847		T	F	F	P	D	L	Q	T	L	E	I	K	N	C	P	N
	A0A0D9ZR13	1009	0.9197	0.9538	1	0.7771	0.96	0.9014	0.9998	0.625	0.8921		T	W	F	P	K	L	E	E	F	E	I	S	L	C	I	E
	A0A0D9ZR13	1032	0.8748	0.8358	0.9998	0.8715	0.9729	0.8781	0.9997	0.8264	0.9074		P	W	T	Q	T	L	D	Y	V	R	I	T	D	V	G	S
	A0A0D9ZR13	1053	0.9037	0.7746	0.9997	0.7766	0.971	0.8632	0.9977	0.5434	0.8537		L	E	Y	S	K	T	S	S	L	S	I	T	G	N	N	N
	A0A0D9ZR13	1079	0.9691	0.9727	1	0.8203	0.9461	0.9088	0.9997	0.7581	0.9219		N	N	L	T	E	L	Q	E	L	S	M	E	K	C	P	P
	A0A0D9ZR13	1101	0.9714	0.9593	1	0.9312	0.9606	0.8976	0.9998	0.8062	0.9408		L	M	L	S	S	L	K	I	L	F	V	S	G	S	G	S
	A0A0D9ZR13	1128	0.9699	0.9486	1	0.9259	0.9835	0.8971	1	0.8596	0.9481		K	W	Q	L	P	V	E	E	L	Y	I	S	D	C	V	A
	A0A0D9ZR13	1153	0.9354	0.9021	1	0.7434	0.9511	0.8995	0.9998	0.6669	0.8873		S	H	L	P	K	L	S	V	L	N	I	G	N	F	K	R
	A0A0D9ZR13	1221	0.931	0.9566	1	0.808	0.9446	0.8946	0.9995	0.5638	0.8873		N	L	C	R	S	L	R	E	L	T	I	Y	D	C	K	C
	A0A0D9ZR13	1255	0.8616	0.8543	1	0.7707	0.862	0.8718	0.9959	0.7144	0.8663		Q	A	L	G	S	L	R	T	L	E	I	L	R	C	P	K
	A0A0D9ZR13	1283	0.7749	0.6661	0.9942	0.2027	0.9257	0.6768	0.9958	0.3302	0.6958		P	F	P	T	S	V	Q	V	L	T	F	H	G	A	V	D
	A0A0D9ZR13	1303	0.9636	0.913	1	0.7708	0.9553	0.9029	0.9996	0.6644	0.8962		S	N	L	T	F	L	T	R	L	Y	I	E	D	S	E	N
	A0A0D9ZR13	1324	0.9	0.9012	1	0.8052	0.9217	0.8783	0.9998	0.7801	0.8983		L	A	Q	D	Q	L	S	Q	L	V	I	Y	R	C	P	E
	A0A0D9ZR13	1348	0.9731	0.8829	0.9994	0.9671	0.9961	0.8839	0.9998	0.8707	0.9466		Q	R	S	S	K	L	Q	M	L	Y	T	D	D	F	E	G
	A0A0D9ZR13	1372	0.9836	0.8944	0.9999	0.9346	0.9934	0.8759	0.9999	0.7815	0.9329		L	L	S	S	C	L	V	E	L	V	F	H	S	N	D	E
	A0A0D9ZR13	1400	0.8662	0.8992	1	0.8692	0.9322	0.8928	0.9998	0.7127	0.8965		Q	L	I	T	S	L	Q	E	L	R	F	R	R	C	K	K
	A0A0D9ZR13	1424	0.8645	0.9272	1	0.8519	0.8008	0.8793	0.997	0.631	0.869		R	R	L	T	S	L	K	R	L	S	I	D	Q	C	P	A
	A0A0D9ZR13	1447	0.7163	0.8743	1	0.8172	0.6529	0.843	0.9989	0.861	0.8454		G	L	P	S	S	L	Q	E	L	D	V	T	Y	C	G	S
	A0A0D9ZV81	481	0.9398	0.905	1	0.8631	0.9717	0.8995	0.9998	0.7625	0.9177		G	N	M	T	S	L	Q	E	L	T	C	A	G	L	T	E
	A0A0D9ZV81	503	0.9471	0.9627	1	0.9035	0.9202	0.898	0.9999	0.8988	0.9413		C	D	L	T	G	L	R	I	L	N	L	M	L	S	S	E
	A0A0D9ZV81	533	0.96	0.9704	1	0.9569	0.957	0.9041	0.9999	0.8718	0.9525		S	R	H	K	S	L	Q	N	L	T	L	R	S	P	G	L
	A0A0D9ZV81	556	0.9702	0.9621	1	0.7807	0.968	0.9036	1	0.8319	0.9271		Q	V	P	C	C	L	Q	R	F	M	S	S	G	P	F	Y
	A0A0D9ZV81	580	0.8994	0.9715	1	0.8618	0.9529	0.8938	0.9999	0.8572	0.9296		S	S	L	S	C	L	T	I	L	S	I	N	L	N	N	Y
	A0A0D9ZV81	605	0.8702	0.9716	1	0.6542	0.8808	0.8963	1	0.8022	0.8844		A	E	L	P	S	L	Q	F	L	R	I	F	A	S	N	V
	A0A0D9ZV81	640	0.9486	0.9803	1	0.8408	0.9446	0.8992	1	0.8623	0.9345		C	A	F	R	C	L	Q	E	F	H	F	Y	C	H	R	M
	A0A0D9ZV81	662	0.8494	0.9701	1	0.8285	0.8918	0.8973	0.9998	0.8416	0.9098		R	A	M	Q	E	L	Q	R	I	C	L	Q	F	S	V	R
	A0A0D9ZV81	691	0.9648	0.9658	1	0.7798	0.9241	0.8917	0.9999	0.6984	0.9031		V	N	L	P	S	L	R	N	I	F	V	D	L	D	R	F
	A0A0D9ZV81	725	0.87	0.6476	0.9874	0.7086	0.8284	0.1575	0.9995	0.5088	0.7135		N	D	H	H	N	H	P	S	L	D	F	V	S	V	Y	A
	A0A0D9ZYH2	556	0.9186	0.9157	0.9997	0.6981	0.5957	0.146	0.992	0.5576	0.7279		F	K	E	S	N	F	R	V	I	G	L	H	F	T	G	I
	A0A0D9ZYH2	597	0.6916	0.9474	1	0.6073	0.7697	0.8741	0.9998	0.6211	0.8139		K	F	M	V	K	L	R	H	L	Y	L	E	H	C	Y	D
	A0A0D9ZYH2	621	0.4714	0.2912	0.9997	0.2501	0.5426	0.206	0.9985	0.578	0.5422		G	Q	L	S	S	L	R	T	L	T	T	Y	V	V	G	T
	A0A0D9ZYH2	646	0.797	0.2202	0.9497	0.2405	0.8365	0.1374	0.9999	0.1354	0.5396		K	D	L	K	L	G	G	K	L	H	I	Y	G	L	E	V
	A0A0D9ZYH2	673	0.9084	0.8396	1	0.9309	0.9592	0.829	0.9969	0.8114	0.9094		E	S	K	Q	N	L	H	E	L	A	V	R	W	R	S	P
	A0A0D9ZYH2	715	0.9536	0.8994	1	0.8447	0.938	0.8804	0.9996	0.86	0.922		K	P	P	N	G	L	K	V	L	N	L	K	G	Y	M	G
	A0A0D9ZYH2	741	0.9638	0.9707	1	0.9511	0.9593	0.9013	1	0.8389	0.9481		V	T	L	H	N	I	V	K	L	S	L	A	G	C	E	M
	A0A0D9ZYH2	764	0.8281	0.936	1	0.7789	0.8315	0.8943	0.9999	0.7345	0.8754		W	Q	L	P	F	L	E	V	L	R	L	K	Q	M	K	R
	A0A0D9ZYH2	797	0.8504	0.7844	1	0.5391	0.8659	0.8647	0.9995	0.3716	0.7844		L	A	F	P	K	L	K	L	L	S	L	Y	R	M	E	S
	A0A0D9ZYH2	829	0.7524	0.7504	1	0.4135	0.8273	0.8204	0.9396	0.4353	0.7424		V	T	F	P	A	L	D	A	M	E	V	I	D	C	P	N
	A0A0D9ZYH2	849	0.9797	0.9037	1	0.8883	0.9691	0.8842	0.9989	0.5864	0.9013		P	N	V	P	M	L	K	L	L	S	V	T	G	N	K	V
	A0A0D9ZYH2	870	0.9303	0.7453	0.9999	0.9443	0.9885	0.8805	0.9989	0.8914	0.9224		L	S	I	T	N	L	S	Y	L	Y	L	G	G	A	S	P
	A0A0D9ZYH2	919	0.988	0.9577	1	0.9358	0.9912	0.902	1	0.862	0.9546		L	S	W	G	S	L	T	K	L	H	L	Q	G	F	N	T
	A0A0D9ZYH2	945	0.9831	0.9458	1	0.9076	0.9848	0.8913	0.9999	0.7861	0.9373		G	H	M	M	S	V	Q	D	L	A	L	A	S	C	D	C
	A0A0D9ZYH2	975	0.9713	0.9661	1	0.923	0.9751	0.9025	0.9999	0.9114	0.9562		K	S	F	G	C	L	Q	Q	L	E	I	R	Y	C	D	S
	A0A0D9ZYH2	1000	0.9679	0.9647	1	0.8751	0.9513	0.8986	0.9999	0.8546	0.939		Q	S	L	T	S	L	E	K	L	F	I	V	N	C	R	N
	A0A0D9ZYH2	1032	0.9639	0.9627	1	0.7972	0.9599	0.9034	0.9998	0.7577	0.9181		E	G	P	C	N	L	E	Y	L	R	I	N	G	C	P	N
	A0A0D9ZYH2	1053	0.9809	0.9673	1	0.9266	0.9726	0.9042	1	0.7494	0.9376		T	N	F	S	C	L	Q	I	L	D	I	T	D	S	N	V
	A0A0D9ZYH2	1077	0.982	0.9646	1	0.9389	0.9735	0.8965	0.9999	0.8428	0.9498		G	C	L	G	T	L	I	Y	L	V	I	S	C	H	P	R
	A0A0D9ZYH2	1101	0.9395	0.9745	1	0.8112	0.9245	0.9091	0.9999	0.8861	0.9306		Q	C	L	S	N	L	E	Y	L	E	L	A	D	N	N	S
	A0A0D9ZYH2	1125	0.9496	0.966	1	0.7865	0.8992	0.8996	0.9998	0.8237	0.9155		Q	N	L	T	A	L	N	A	L	Y	I	V	N	C	Q	G
	A0A0D9ZYH2	1150	0.9766	0.9634	1	0.8115	0.9709	0.8934	0.9997	0.7783	0.9242		Q	R	L	H	I	L	R	E	F	T	V	K	G	C	P	A
	A0A0D9ZYH2	1178	0.8093	0.6254	0.9961	0.8249	0.8805	0.5657	0.8972	0.3786	0.7472		S	K	V	K	D	I	P	R	L	C	V	R	G	E	Q	H
	A0A0D9ZYH2	1216	0.9844	0.9422	1	0.928	0.9734	0.8917	0.9999	0.5933	0.9141		V	P	P	P	L	L	K	R	L	A	I	R	Y	C	K	N
	A0A0D9ZYH2	1248	0.9713	0.9717	1	0.9301	0.9592	0.8961	0.9977	0.6975	0.928		E	D	M	H	N	L	E	S	L	E	I	T	C	C	S	N
	A0A0D9ZYH2	1269	0.9666	0.9459	1	0.9203	0.9382	0.89	0.9996	0.795	0.932		T	S	F	T	C	L	R	Y	L	M	V	C	V	C	N	V
	A0A0D9ZYH2	1293	0.9232	0.9642	1	0.7556	0.905	0.8937	0.9998	0.7818	0.9029		G	F	L	G	T	L	R	S	M	S	I	Y	F	N	P	R
	A0A0D9ZYH2	1317	0.9462	0.9675	1	0.8433	0.931	0.8991	0.9999	0.77	0.9196		Q	R	L	S	N	L	T	G	F	F	L	G	F	N	D	S
	A0A0D9ZYH2	1341	0.7417	0.9725	1	0.7982	0.6456	0.9021	0.9977	0.8206	0.8598		E	N	L	T	A	L	N	D	L	T	I	Q	K	C	P	G
	A0A0D9ZYH2	1366	0.9218	0.9758	1	0.8296	0.8661	0.8996	0.9999	0.7135	0.9008		Q	R	L	H	S	L	E	R	L	F	I	E	D	C	P	S
	A0A0D9ZYH2	1396	0.9031	0.7826	1	0.7408	0.9381	0.8794	0.9997	0.508	0.844		I	L	F	D	Q	R	K	H	I	S	L	S	E	L	S	H
	A0A0E0AV04	520	0.8446	0.8993	0.9998	0.7082	0.764	0.444	0.9974	0.4581	0.7644		D	W	R	M	K	V	R	H	L	C	I	D	H	R	K	P
	A0A0E0AV04	544	0.9468	0.9404	1	0.7064	0.9117	0.8598	0.9997	0.7256	0.8863		M	N	L	S	C	V	R	S	L	T	V	F	G	T	A	G
	A0A0E0AV04	566	0.9625	0.976	1	0.8376	0.9438	0.9064	1	0.8072	0.9292		N	R	Y	K	I	L	R	V	L	D	L	E	E	C	N	D
	A0A0E0AV04	591	0.8401	0.9795	1	0.9207	0.9254	0.9037	1	0.8892	0.9323		C	K	L	W	N	L	R	Y	L	S	L	G	A	K	I	T
	A0A0E0AV04	613	0.9052	0.9769	1	0.7904	0.82	0.9077	0.9997	0.704	0.888		A	K	L	K	L	L	E	T	L	C	L	R	K	T	S	V
	A0A0E0AV04	636	0.9657	0.9744	1	0.9228	0.9598	0.8943	1	0.8565	0.9467		I	G	L	P	F	L	L	H	L	I	G	K	F	R	I	S
	A0A0E0AV04	664	0.8562	0.8362	1	0.9083	0.9212	0.8269	0.9998	0.8216	0.8963		S	E	K	S	K	L	E	T	L	S	G	F	I	A	E	F
	A0A0E0AV04	689	0.9568	0.9716	1	0.8992	0.9324	0.8998	1	0.9183	0.9473		G	H	M	K	N	L	K	K	V	K	I	W	C	C	Q	S
	A0A0E0AV04	732	0.9431	0.9295	1	0.8958	0.8993	0.8739	0.9998	0.745	0.9108		I	G	D	H	H	D	R	K	L	S	I	C	L	Q	G	F
	A0A0E0AV04	758	0.974	0.9756	1	0.9562	0.9679	0.9052	1	0.8399	0.9524		P	C	D	S	E	L	R	S	L	K	L	H	A	D	E	L
	A0A0E0AV04	783	0.9063	0.9778	1	0.918	0.9224	0.8982	0.9997	0.8314	0.9317		N	L	G	L	H	I	T	E	L	C	L	S	S	V	T	V
	A0A0E0AV04	807	0.896	0.9672	1	0.8457	0.8438	0.8967	0.9999	0.8671	0.9146		G	E	L	E	Q	L	L	Y	L	K	L	I	A	D	R	I
	A0A0E0AV04	830	0.9107	0.9751	1	0.8365	0.9113	0.8984	0.9999	0.7601	0.9115		G	A	F	P	N	L	L	R	L	C	F	M	V	R	S	P
	A0A0E0AV04	853	0.8846	0.98	1	0.8752	0.8693	0.8946	0.9987	0.8918	0.9243		G	A	L	P	K	L	V	S	L	Q	L	L	C	R	D	L
	A0A0E0AV04	877	0.9597	0.9768	1	0.8847	0.928	0.8957	0.9999	0.6778	0.9153		G	G	L	V	K	L	K	E	V	T	L	H	S	E	V	M
	A0A0E0H659	728	0.8924	0.9261	1	0.7058	0.8054	0.3018	0.9999	0.5199	0.7689		Q	K	A	Q	N	L	R	V	M	H	I	D	A	E	Y	A
	A0A0E0H659	753	0.7443	0.9335	1	0.8007	0.9218	0.7777	0.9999	0.7675	0.8682		V	N	H	I	H	L	R	Y	I	K	L	R	A	V	E	E
	A0A0E0H659	777	0.8437	0.9745	1	0.7319	0.8365	0.8767	1	0.7389	0.8753		S	R	F	Y	H	L	Q	V	L	D	M	G	S	D	A	N
	A0A0E0H659	800	0.7881	0.9446	1	0.3906	0.7458	0.8401	1	0.4286	0.7672		H	N	L	V	S	L	R	H	L	V	A	Q	K	G	V	C
	A0A0E0H659	847	0.5316	0.0946	0.9746	0.4999	0.6088	0.007	0.9982	0.5112	0.5282		L	S	M	N	E	L	V	N	L	V	V	S	R	L	K	R
	A0A0E0H659	875	0.6443	0.7906	1	0.7782	0.6824	0.417	0.9854	0.5765	0.7343		K	D	K	Q	H	L	E	R	L	D	L	S	W	R	D	A
	A0A0E0H659	969	0.8169	0.9039	1	0.784	0.7942	0.8831	0.9995	0.6516	0.8542		E	P	H	H	G	L	K	Y	L	R	I	S	G	Y	N	G
	A0A0E0H659	993	0.9277	0.9684	1	0.8866	0.859	0.8979	0.9998	0.724	0.9079		S	S	L	T	C	L	Q	T	L	H	L	E	K	C	G	K
	A0A0E0H659	1018	0.9084	0.5273	0.9986	0.5823	0.9811	0.5047	0.9962	0.567	0.7582		G	L	L	L	K	L	V	L	I	K	M	R	N	A	T	E
	A0A0E0H659	1034	0.3369	0.1396	0.9995	0.4799	0.451	0.3951	0.9816	0.3138	0.5122		L	S	I	P	S	L	E	E	L	V	L	I	A	L	P	S
	A0A0E0H659	1060	0.9012	0.8737	1	0.561	0.9438	0.8834	0.9996	0.7264	0.8611		N	L	N	S	S	L	K	V	L	K	I	K	N	C	P	V
	A0A0E0H659	1095	0.9651	0.9373	1	0.8172	0.9617	0.8967	0.9996	0.6494	0.9034		S	W	L	P	H	L	S	K	L	T	I	Y	N	C	P	L
	A0A0E0H659	1118	0.7134	0.5196	0.958	0.6378	0.8803	0.7666	0.9824	0.5674	0.7532		P	P	S	S	I	V	S	K	L	L	I	G	K	V	S	T
	A0A0E0H659	1177	0.9942	0.948	1	0.9488	0.991	0.8997	0.9999	0.7729	0.9443		H	N	L	R	F	L	T	S	L	A	I	Y	G	C	R	N
	A0A0E0H659	1202	0.9597	0.9481	1	0.8283	0.9672	0.8999	0.9999	0.7735	0.9221		R	Q	L	V	C	L	K	S	L	E	L	Y	G	C	P	K
	A0A0E0H659	1238	0.9756	0.9651	1	0.8409	0.9506	0.9043	1	0.6633	0.9125		S	A	L	P	S	L	E	C	L	D	I	E	D	C	G	I
	A0A0E0H659	1263	0.8838	0.9542	1	0.7458	0.96	0.8979	0.9999	0.7701	0.9015		Q	H	V	Q	A	L	Q	E	L	S	L	K	D	C	Q	Q
	A0A0E0H659	1317	0.8177	0.8485	1	0.8056	0.9283	0.8659	0.9968	0.634	0.8621		N	L	I	S	S	L	K	K	V	S	I	T	C	C	D	D
	A0A0E0H659	1343	0.8962	0.8479	1	0.7867	0.8743	0.8278	0.9987	0.6869	0.8648		A	G	F	T	S	L	E	E	L	V	I	S	A	C	P	K
	A0A0E0H659	1378	0.9091	0.7807	0.9974	0.9087	0.813	0.2374	0.9992	0.7195	0.7956		F	L	P	L	S	L	G	G	L	E	I	G	Y	V	D	S
	A0A0E0H659	1403	0.9203	0.9125	1	0.6948	0.8429	0.8851	0.9995	0.6392	0.8618		E	N	L	T	S	L	K	K	L	K	V	W	E	N	Q	S
	A0A0E0H659	1425	0.8393	0.7994	1	0.8929	0.9231	0.8897	0.9999	0.72	0.883		H	S	C	T	A	L	Q	E	L	I	I	Q	S	C	E	S
	A0A0E0H659	1448	0.9462	0.8606	0.9999	0.8468	0.9926	0.8866	0.9997	0.9262	0.9323		Q	W	L	G	N	L	R	L	L	Q	A	H	R	C	L	S
	A0A0E0H659	1472	0.9582	0.9408	1	0.7346	0.9604	0.9018	0.9998	0.6981	0.8992		T	L	P	Q	S	L	E	E	L	Y	I	H	E	Y	S	Q
	A0A0E0H659	1496	0.9319	0.8964	1	0.8322	0.9666	0.8986	0.9998	0.8353	0.9201		G	N	L	T	L	L	R	K	L	H	A	H	R	C	L	S
	A0A0E0H659	1520	0.956	0.9462	1	0.8525	0.9652	0.898	0.9999	0.8446	0.9328		I	L	P	Q	S	L	E	E	L	F	I	S	E	Y	S	Q
	A0A0E0H659	1544	0.9593	0.9552	1	0.8121	0.9372	0.8966	0.9996	0.7519	0.914		G	N	L	T	H	L	K	K	L	Q	V	K	G	N	S	S
	A0A0E0H659	1566	0.9148	0.9383	1	0.8029	0.9353	0.9052	1	0.845	0.9177		H	S	C	T	S	L	E	E	L	I	I	Q	S	C	E	S
	A0A0E0H659	1589	0.9806	0.9115	1	0.8281	0.9884	0.8934	0.9998	0.883	0.9356		Q	L	L	G	N	L	R	L	L	Q	A	H	R	C	L	S
	A0A0E0H659	1613	0.9767	0.9118	1	0.725	0.9609	0.9021	0.9999	0.61	0.8858		I	L	P	Q	S	L	E	E	L	F	I	S	E	Y	S	L
	A0A0E0H659	1637	0.842	0.6423	0.9997	0.894	0.9176	0.7383	0.9962	0.9015	0.8665		M	N	L	S	C	L	K	K	I	E	V	L	D	T	A	S
	A0A0E0H659	1659	0.981	0.9203	1	0.9355	0.9909	0.8881	0.9997	0.776	0.9364		Q	S	S	T	A	L	E	H	L	R	I	K	W	C	A	S
	A0A0E0H659	1682	0.9701	0.8998	1	0.9077	0.9648	0.8904	0.9981	0.7905	0.9277		Q	F	L	H	A	L	K	H	L	E	V	F	R	C	P	G
	A0A0E0H659	1711	0.9911	0.9093	1	0.8929	0.9972	0.8894	1	0.7943	0.9343		E	L	C	L	R	L	E	R	L	D	I	D	D	P	S	I
	A0A0E0H659	1733	0.9663	0.9757	1	0.8803	0.9385	0.8998	0.9999	0.9129	0.9467		K	H	L	T	S	L	Q	R	L	E	L	N	Y	C	G	S
	A0A0E0H659	1762	0.9728	0.9449	1	0.8816	0.9948	0.9008	1	0.8609	0.9445		Q	L	L	L	S	L	Q	E	L	R	F	G	S	F	Y	N
	A0A0E0H659	1786	0.8961	0.9666	1	0.7219	0.8604	0.9012	0.9997	0.6804	0.8783		H	S	L	P	S	L	K	R	L	E	I	W	W	C	R	S
	A0A0E0H659	1809	0.9172	0.9425	1	0.8519	0.9518	0.8922	0.998	0.7292	0.9103		G	L	P	P	S	L	E	E	L	D	I	L	G	C	S	K
	A0A0E0H659	1831	0.9671	0.7518	0.9943	0.508	0.9931	0.734	0.9993	0.6394	0.8234		R	T	L	A	S	K	L	K	V	S	I	T	C	C	D	D
	A0A0E0H659	1857	0.9331	0.944	1	0.6793	0.9561	0.8932	0.9996	0.7577	0.8954		A	R	F	T	S	L	E	E	L	V	I	S	Q	C	P	K
	A0A0E0H659	1892	0.9125	0.7601	0.9966	0.7479	0.8493	0.3781	0.9995	0.6091	0.7816		F	L	P	L	S	L	G	E	L	E	I	A	D	D	D	C
	A0A0E0H659	1917	0.9761	0.9257	1	0.9562	0.9793	0.895	0.9999	0.8116	0.943		G	N	P	T	R	L	K	K	L	E	V	W	R	N	Q	S
	A0A0E0H659	1939	0.9433	0.965	1	0.905	0.9445	0.9064	0.9997	0.8235	0.9359		H	S	C	T	S	L	Q	V	L	I	I	Q	S	C	K	S
	A0A0E0H659	1962	0.9787	0.9512	1	0.8708	0.98	0.903	0.9999	0.8702	0.9442		Q	S	L	G	N	L	R	L	L	R	A	E	R	C	L	I
	A0A0E0H659	1986	0.9832	0.9528	1	0.9216	0.988	0.8981	1	0.8406	0.948		I	L	Q	Q	S	L	E	E	L	Y	I	S	E	Y	S	Q
	A0A0E0H659	2010	0.9652	0.94	1	0.8186	0.9767	0.9024	0.9999	0.8893	0.9365		M	N	F	T	C	L	K	K	L	E	V	S	G	T	A	S
	A0A0E0H659	2032	0.9325	0.9316	1	0.799	0.9402	0.9008	0.9998	0.6991	0.9004		Q	S	C	T	A	L	E	H	L	K	I	E	S	C	A	S
	A0A0E0H659	2055	0.9639	0.959	1	0.7802	0.9497	0.9013	0.9999	0.8477	0.9252		Q	F	L	H	A	L	R	H	L	E	V	F	R	C	P	I
	A0A0E0H659	2084	0.9819	0.968	1	0.8163	0.9934	0.9079	0.9999	0.8629	0.9413		E	L	C	P	R	L	E	R	L	K	I	D	D	P	S	I
	A0A0E0H659	2106	0.927	0.9454	1	0.8814	0.9259	0.9016	0.9999	0.9131	0.9368		K	H	L	T	S	L	Q	R	L	E	L	N	H	C	G	S
	A0A0E0H659	2135	0.9485	0.9429	1	0.6807	0.9773	0.9025	0.9999	0.8433	0.9119		Q	L	L	T	S	L	K	K	L	Q	F	G	S	C	Y	N
	A0A0E0H659	2159	0.887	0.9623	1	0.7567	0.9257	0.9077	0.9998	0.8086	0.906		H	S	L	P	S	L	K	R	L	E	I	E	R	C	L	F
	A0A0E0H659	2182	0.8594	0.9524	1	0.7666	0.9221	0.8893	0.9874	0.6798	0.8821		G	L	P	P	S	L	E	E	L	D	I	S	Y	C	S	K
	A0A0E0I8G4	534	0.7121	0.7852	0.9956	0.5389	0.5789	0.0911	0.9938	0.4141	0.6387		S	F	L	V	K	L	R	R	L	S	L	M	N	L	E	E
	A0A0E0I8G4	559	0.7872	0.7935	0.9989	0.4784	0.8306	0.4266	0.9998	0.4183	0.7167		R	D	R	K	C	F	R	T	L	F	L	M	A	I	P	K
	A0A0E0I8G4	581	0.9403	0.976	1	0.9106	0.9329	0.9035	0.9999	0.8016	0.9331		V	R	F	S	G	L	R	T	L	F	L	S	D	C	N	I
	A0A0E0I8G4	604	0.8757	0.9792	1	0.876	0.8207	0.9075	1	0.8413	0.9125		G	D	L	M	H	L	R	Y	L	G	F	D	T	V	D	I
	A0A0E0I8G4	627	0.9494	0.9774	1	0.7919	0.9123	0.9074	1	0.7199	0.9073		G	H	L	T	N	L	Q	F	L	N	V	K	R	C	T	L
	A0A0E0I8G4	651	0.9363	0.9717	1	0.9185	0.9225	0.9076	0.9999	0.7564	0.9266		T	R	I	Q	S	L	R	R	L	G	I	E	E	T	P	I
	A0A0E0I8G4	674	0.4308	0.4468	0.9997	0.4646	0.4682	0.0865	0.9559	0.5464	0.5498		G	G	L	H	S	L	V	D	L	Q	G	F	I	V	G	N
	A0A0E0I8G4	706	0.9678	0.9197	1	0.9045	0.9867	0.8998	1	0.8676	0.9432		E	S	L	S	R	L	K	W	L	R	I	D	S	L	E	K
	A0A0E0I8G4	731	0.9767	0.9671	1	0.9221	0.9885	0.89	0.9998	0.9209	0.9581		A	T	K	Q	H	L	K	R	L	E	L	S	C	S	L	K
	A0A0E0I8G4	770	0.982	0.9496	1	0.857	0.9643	0.8957	1	0.8434	0.9365		L	P	A	S	C	L	E	D	L	L	I	R	G	F	F	G
	A0A0E0I8G4	795	0.9752	0.9728	1	0.8726	0.9767	0.9062	1	0.9091	0.9516		S	S	L	C	N	V	T	W	L	K	L	I	D	C	R	F
	A0A0E0I8G4	818	0.921	0.9684	1	0.8074	0.915	0.9033	0.9999	0.8396	0.9193		G	Q	L	P	H	L	T	F	L	K	I	V	R	A	N	S
	A0A0E0I8G4	847	0.7823	0.8944	1	0.7517	0.863	0.8951	0.9996	0.6854	0.8589		T	A	F	P	K	L	E	F	L	W	I	G	K	M	P	N
	A0A0E0I8G4	858	0.4467	0.2947	0.9984	0.6183	0.474	0.1095	0.9964	0.1741	0.514		G	K	M	P	N	W	E	D	W	T	F	H	I	A	Q	A
	A0A0E0I8G4	880	0.9234	0.979	1	0.7656	0.898	0.9039	0.9999	0.7201	0.8987		Q	I	F	P	C	L	R	Q	L	E	L	K	D	C	P	K
	A0A0E0I8G4	904	0.912	0.9697	1	0.7516	0.9412	0.9091	0.9999	0.8156	0.9124		K	H	A	T	K	M	Q	R	L	R	I	Q	G	V	H	A
	A0A0E0I8G4	925	0.7268	0.5968	0.4017	0.2975	0.5932	0.0417	0.9998	0.4932	0.5188		N	L	H	E	L	S	G	S	L	R	I	N	G	S	R	S
	A0A0E0I8G4	945	0.812	0.962	1	0.7278	0.8302	0.9038	0.9998	0.7364	0.8715		S	D	L	Y	Q	I	K	E	L	Y	V	A	D	C	T	A
	A0A0E0I8G4	965	0.7798	0.9792	1	0.9547	0.8081	0.9089	0.9993	0.7849	0.9018		N	N	L	N	A	L	K	W	L	Y	L	E	D	E	T	M
	A0A0E0I8G4	996	0.7859	0.8845	0.9995	0.139	0.8564	0.6802	0.9697	0.2957	0.7013		Q	A	G	E	D	G	L	E	L	E	L	H	C	S	T	D
	A0A0E0J210	484	0.5589	0.7403	0.9416	0.2845	0.4551	0.0366	0.9988	0.2308	0.5308		E	I	P	P	N	V	R	Y	L	S	I	H	R	I	S	G
	A0A0E0J210	519	0.8594	0.6821	0.9733	0.3687	0.8622	0.1979	0.9784	0.3457	0.6585		R	H	S	Q	R	T	R	T	H	S	Y	K	H	T	H	A
	A0A0E0J210	554	0.9674	0.9688	1	0.9057	0.961	0.8985	1	0.8637	0.9456		L	G	C	E	K	L	R	A	L	V	F	Y	E	D	E	F
	A0A0E0J210	580	0.9647	0.9625	1	0.9432	0.9854	0.9082	1	0.8768	0.9551		G	R	A	K	L	L	R	H	L	H	C	E	Y	L	L	D
	A0A0E0J210	611	0.7098	0.6521	1	0.9088	0.7493	0.5017	0.9991	0.7798	0.7876		H	S	L	I	N	L	H	T	L	P	Q	L	Y	I	G	R
	A0A0E0J210	635	0.9811	0.941	1	0.8656	0.9697	0.8939	0.9999	0.7293	0.9226		K	S	L	N	K	I	K	E	L	T	V	R	G	L	A	D
	A0A0E0J210	663	0.9606	0.9654	1	0.8814	0.9413	0.8897	0.9999	0.8842	0.9403		H	N	K	K	H	L	Q	S	L	H	L	D	F	S	R	A
	A0A0E0J210	698	0.9607	0.9617	1	0.8621	0.9127	0.8981	1	0.8234	0.9273		R	P	Y	N	S	L	R	K	L	I	I	Q	R	Y	E	S
	A0A0E0J210	723	0.9845	0.9682	1	0.8265	0.982	0.901	1	0.8297	0.9365		P	S	F	S	N	L	T	T	I	K	F	L	F	C	K	S
	A0A0E0J210	745	0.912	0.9651	1	0.7726	0.8853	0.8999	1	0.7141	0.8936		G	E	L	P	S	L	Q	F	L	H	V	R	E	M	M	F
	A0A0E0J210	776	0.9607	0.9562	1	0.8185	0.9471	0.8963	0.9998	0.6545	0.9041		K	G	F	P	A	L	K	K	L	K	F	V	Q	M	P	E
	A0A0E0J210	801	0.9307	0.9627	1	0.8755	0.8624	0.8943	0.9998	0.5551	0.8851		G	A	F	P	R	L	H	R	L	S	I	R	C	A	D	N
	A0A0E0J210	823	0.9451	0.9014	1	0.8112	0.922	0.8922	0.999	0.6828	0.8942		A	P	F	L	S	L	V	S	F	Q	V	T	D	C	P	N
	A0A0E0J210	843	0.9366	0.9488	1	0.9197	0.9359	0.8987	0.9998	0.8488	0.936		P	A	S	P	S	L	R	Q	L	H	I	C	R	C	V	N
	A0A0E0J210	863	0.9713	0.9702	1	0.816	0.9772	0.9056	0.9999	0.8842	0.9406		P	S	F	P	S	L	T	T	L	R	L	G	G	P	F	K
	A0A0E0J210	887	0.9562	0.9827	1	0.8655	0.9162	0.9047	1	0.8697	0.9369		N	N	L	S	S	L	E	C	L	T	I	T	C	N	L	M
	A0A0E0J210	910	0.9343	0.9634	1	0.8988	0.9452	0.9071	0.9998	0.8966	0.9432		Q	G	L	P	L	L	R	K	I	K	F	S	S	D	N	L
	A0A0E0J5C5	584	0.9847	0.9645	1	0.8666	0.9881	0.908	1	0.8437	0.9444		E	R	L	V	C	L	R	I	L	D	L	S	D	S	L	V
	A0A0E0J5C5	607	0.9191	0.9784	1	0.9069	0.9354	0.9128	1	0.8693	0.9402		G	N	L	I	Y	L	R	L	L	D	L	D	R	T	N	I
	A0A0E0J5C5	630	0.927	0.9708	1	0.8569	0.9151	0.9083	0.9999	0.7168	0.9119		G	S	L	Q	S	L	Q	I	L	N	L	Q	G	C	E	S
	A0A0E0J5C5	654	0.9144	0.9686	1	0.8747	0.891	0.9059	0.9999	0.6965	0.9064		T	Q	L	C	N	L	R	R	L	G	L	A	G	T	P	I
	A0A0E0J5C5	680	0.8308	0.4937	0.9999	0.8642	0.6824	0.289	0.7729	0.6618	0.6993		K	F	L	N	D	L	E	G	F	P	I	G	G	G	N	D
	A0A0E0J5C5	709	0.9751	0.7883	1	0.9587	0.9765	0.8814	0.9995	0.8528	0.929		A	H	L	S	Q	L	R	C	L	D	M	I	K	L	E	R
	A0A0E0J5C5	737	0.9864	0.9612	1	0.8792	0.9923	0.8911	0.9997	0.8859	0.9495		S	E	K	K	H	L	K	V	L	E	L	Q	C	T	E	P
	A0A0E0J5C5	773	0.9787	0.8858	1	0.8533	0.9804	0.8777	0.9994	0.8442	0.9274		S	P	P	R	N	L	E	D	L	M	I	V	L	F	F	G
	A0A0E0J5C5	798	0.9324	0.9735	1	0.911	0.965	0.9083	0.9999	0.9002	0.9488		S	L	L	S	S	L	T	Y	L	K	L	K	D	C	K	S
	A0A0E0J5C5	821	0.8478	0.9683	1	0.841	0.8483	0.9033	0.9999	0.7614	0.8962		G	Q	L	P	N	L	K	Y	L	R	I	N	G	A	S	A
	A0A0E0J5C5	858	0.8735	0.8211	1	0.7773	0.9319	0.8843	0.9997	0.8122	0.8875		V	A	F	P	K	L	E	W	L	V	I	E	E	M	P	N
	A0A0E0J5C5	921	0.814	0.9161	1	0.7781	0.8629	0.8913	0.9961	0.6794	0.8672		W	L	L	P	C	L	T	R	L	E	L	V	G	C	P	K
	A0A0E0J5C5	946	0.9076	0.9764	1	0.8481	0.8597	0.9012	0.9997	0.8387	0.9164		Q	Q	A	T	N	L	K	E	L	D	I	R	R	A	R	C
	A0A0E0J775	568	0.7389	0.7844	0.9952	0.3292	0.7324	0.2489	0.9989	0.1347	0.6203		Y	T	D	H	T	I	R	R	L	S	I	H	G	G	V	E
	A0A0E0J775	609	0.8893	0.9302	1	0.4844	0.9486	0.8689	0.9961	0.487	0.8256		M	M	M	Q	H	V	R	S	L	S	I	F	D	P	E	A
	A0A0E0J775	632	0.9646	0.9778	1	0.9132	0.9152	0.9034	1	0.7336	0.926		G	E	F	T	L	L	R	V	L	D	L	E	D	C	T	G
	A0A0E0J775	657	0.9356	0.9754	1	0.9072	0.9087	0.9045	1	0.7993	0.9288		C	R	M	Y	L	L	R	F	L	S	L	R	G	T	D	V
	A0A0E0J775	680	0.8858	0.9691	1	0.7367	0.8671	0.9079	0.9995	0.8313	0.8997		G	D	L	E	H	L	Q	M	L	D	V	R	Q	T	Q	L
	A0A0E0J775	703	0.9636	0.9753	1	0.8935	0.9629	0.9037	0.9999	0.6996	0.9248		T	K	L	E	K	L	E	H	L	L	F	F	D	Q	G	D
	A0A0E0J775	728	0.9129	0.8883	1	0.8634	0.8555	0.8386	0.9996	0.854	0.9015		N	K	M	K	A	L	R	Q	L	K	K	A	A	V	V	F
	A0A0E0J775	752	0.8917	0.9389	1	0.9097	0.7865	0.8404	0.9997	0.8429	0.9012		G	E	L	G	Q	L	Q	E	L	A	I	F	V	D	T	G
	A0A0E0J775	783	0.9668	0.9781	1	0.9166	0.9478	0.8976	1	0.8923	0.9499		S	K	M	Y	S	L	R	W	L	D	I	G	N	L	D	A
	A0A0E0J775	815	0.9835	0.8525	0.9988	0.9192	0.9864	0.8598	0.9999	0.9082	0.9385		P	P	P	Q	L	L	R	Y	L	R	I	C	G	H	M	D
	A0A0E0J775	837	0.9666	0.9805	1	0.9164	0.9781	0.9071	1	0.9451	0.9617		E	S	L	H	D	L	V	E	L	Q	L	R	W	T	H	V
	A0A0E0J775	862	0.8797	0.978	1	0.8827	0.8077	0.8945	1	0.8236	0.9083		C	K	L	P	N	L	K	R	L	F	L	G	S	Y	F	I
	A0A0E0J775	888	0.8964	0.9685	1	0.7792	0.8839	0.8927	0.9997	0.5991	0.8774		Q	H	F	R	E	L	K	E	L	I	L	G	Y	T	P	S
	A0A0E0J775	913	0.8454	0.9597	1	0.755	0.8644	0.8785	0.9995	0.6475	0.8687		R	S	M	P	N	V	E	R	L	V	V	Y	F	G	D	Q
	A0A0E0J775	936	0.917	0.9517	1	0.7921	0.8978	0.8925	0.9922	0.7117	0.8944		E	H	F	K	K	L	K	E	V	E	Y	I	G	S	K	D
	A0A0E0M7B7	532	0.8277	0.8818	0.9992	0.5994	0.7405	0.5932	0.9995	0.3861	0.7534		L	S	S	S	K	V	H	R	L	S	I	S	A	K	Q	I
	A0A0E0M7B7	553	0.9104	0.961	1	0.8362	0.9407	0.8889	1	0.7997	0.9171		R	N	Q	H	C	L	R	T	L	L	L	F	G	N	I	K
	A0A0E0M7B7	589	0.8605	0.9828	1	0.9521	0.8369	0.9109	1	0.9147	0.9322		C	R	L	K	H	L	R	Y	L	E	L	R	Y	T	D	I
	A0A0E0M7B7	612	0.9038	0.9816	1	0.8916	0.8475	0.9008	0.9999	0.663	0.8985		G	R	M	K	F	L	E	H	I	G	V	R	G	C	H	R
	A0A0E0M7B7	636	0.8942	0.9751	1	0.9012	0.8521	0.9083	0.9999	0.898	0.9286		I	K	L	D	N	L	R	H	L	S	I	D	E	T	K	I
	A0A0E0M7B7	659	0.4232	0.2132	0.9996	0.6202	0.4228	0.165	0.8674	0.5317	0.5304		S	R	L	L	N	L	D	L	L	W	G	F	P	V	H	S
	A0A0E0M7B7	690	0.9764	0.9139	1	0.924	0.9681	0.8985	0.9998	0.85	0.9413		G	P	L	L	Q	L	R	K	L	K	L	K	G	L	E	N
	A0A0E0M7B7	717	0.7925	0.7527	0.9998	0.9501	0.8695	0.1874	0.9915	0.902	0.8057		R	T	K	G	R	L	T	S	L	E	L	L	C	T	S	D
	A0A0E0M7B7	754	0.9352	0.9679	1	0.8084	0.8677	0.8991	1	0.8055	0.9105		C	P	P	K	C	L	E	E	L	T	I	G	G	Y	Y	G
	A0A0E0M7B7	782	0.985	0.9731	1	0.8305	0.9852	0.9098	1	0.8823	0.9457		D	I	F	K	D	L	R	R	L	N	L	Q	N	L	V	S
	A0A0E0M7B7	806	0.9013	0.963	1	0.7374	0.8839	0.9025	0.9999	0.7752	0.8954		G	Q	L	P	N	L	D	F	F	V	V	D	G	A	P	C
	A0A0E0M7B7	847	0.9264	0.9665	1	0.8112	0.9221	0.9041	0.9997	0.7658	0.912		A	A	F	P	K	L	H	E	L	H	L	K	G	M	M	E
	A0A0E0M7B7	873	0.9242	0.9792	1	0.887	0.9079	0.9091	0.9998	0.8811	0.936		E	A	M	P	V	L	S	V	L	H	V	R	D	C	K	L
	A0A0E0M7B7	897	0.9522	0.9714	1	0.8282	0.9262	0.9025	1	0.7414	0.9152		Y	Q	A	S	A	L	K	R	L	C	V	R	N	V	R	N
	A0A0E0M7B7	917	0.9085	0.943	1	0.6713	0.9004	0.897	0.9999	0.6383	0.8698		E	G	F	S	S	V	V	K	L	E	V	Y	G	N	P	N
	A0A0E0M7B7	937	0.9107	0.9404	1	0.7908	0.9061	0.8979	0.9992	0.693	0.8923		V	D	L	P	S	M	Q	N	L	T	I	V	N	C	P	K
	A0A0E0M7B7	957	0.9552	0.9689	1	0.9507	0.9338	0.9053	0.9999	0.8623	0.947		D	C	V	A	S	V	Q	I	M	Q	L	G	D	H	G	M
	A0A0E0M7B7	979	0.7969	0.9357	1	0.6087	0.8295	0.8083	0.9989	0.7446	0.8403		L	R	H	M	K	L	R	H	L	K	I	V	C	S	L	N
	A0A0E0MJ35	494	0.4066	0.1948	0.9957	0.3206	0.77	0.5407	0.9998	0.3735	0.5752		G	S	S	Q	K	C	R	Y	L	S	L	T	S	C	T	G
	A0A0E0MJ35	536	0.9326	0.8671	0.8317	0.4539	0.9551	0.6744	1	0.6987	0.8017		E	K	G	C	C	T	R	S	V	I	L	E	N	M	G	S
	A0A0E0MJ35	559	0.9787	0.955	1	0.8504	0.9812	0.9117	1	0.931	0.951		P	K	F	E	Y	L	G	Y	L	R	I	S	D	V	S	C
	A0A0E0MJ35	582	0.9427	0.9725	1	0.9125	0.9343	0.9082	1	0.8242	0.9368		S	R	C	W	N	L	Q	A	L	H	V	I	S	C	K	V
	A0A0E0MJ35	606	0.9692	0.9824	1	0.8256	0.9346	0.912	1	0.863	0.9358		G	K	L	K	K	L	K	T	L	E	L	F	G	S	D	L
	A0A0E0MJ35	629	0.9346	0.9841	1	0.8571	0.9314	0.9099	1	0.8803	0.9372		G	D	C	H	N	L	Q	S	L	L	L	C	S	C	H	K
	A0A0E0MJ35	653	0.7957	0.9867	1	0.8158	0.7904	0.9058	1	0.8257	0.89		C	K	I	K	N	L	R	V	L	H	I	I	N	C	F	S
	A0A0E0MJ35	678	0.9502	0.9734	1	0.7652	0.9739	0.9063	1	0.8471	0.927		R	T	L	V	N	L	E	C	I	N	L	A	G	Y	F	R
	A0A0E0MJ35	700	0.9432	0.9765	1	0.915	0.9644	0.9099	0.9998	0.922	0.9539		L	A	C	N	S	L	R	T	L	I	L	S	G	T	K	V
	A0A0E0MJ35	723	0.8972	0.985	1	0.8178	0.9185	0.9135	1	0.7669	0.9124		T	S	V	N	T	L	E	Y	I	D	L	L	N	C	R	E
	A0A0E0MJ35	747	0.9648	0.9805	1	0.8498	0.9519	0.9071	1	0.807	0.9326		G	K	L	K	R	L	E	V	L	I	L	G	G	C	Y	K
	A0A0E0MJ35	771	0.8995	0.7482	0.9999	0.9252	0.9403	0.6109	0.9996	0.9043	0.8785		G	Q	L	T	R	L	Q	N	L	R	R	F	V	V	G	N
	A0A0E0MJ35	918	0.2768	0.8196	0.998	0.2605	0.4164	0.3559	0.9734	0.501	0.5752		T	Q	L	R	E	L	V	L	E	K	F	P	N	L	E	F
	A0A0E0MJ35	941	0.3838	0.4481	0.9971	0.0354	0.6292	0.5692	0.9974	0.0672	0.5159		P	S	L	N	T	L	K	L	I	E	M	P	N	L	V	E
	A0A0E0MJ35	983	0.6231	0.4123	0.9928	0.4971	0.8133	0.6915	0.9994	0.3708	0.675		H	C	F	P	C	L	A	T	L	V	I	R	D	C	A	K
	A0A0E0MJ35	1004	0.6725	0.5899	0.9898	0.3	0.7209	0.1981	0.9985	0.1842	0.5817		Y	F	P	P	S	L	E	S	L	A	L	T	R	S	N	E
	A0A0E0MJ35	1045	0.8723	0.9471	1	0.8794	0.8743	0.9057	0.9999	0.9158	0.9243		V	E	P	S	H	L	K	K	L	K	L	G	G	I	A	A
	A0A0E0MJ35	1069	0.9206	0.9759	1	0.8619	0.9383	0.9075	0.9999	0.9036	0.9385		Q	N	L	T	S	L	E	S	L	E	I	E	D	C	G	D
	A0A0E0MJ35	1093	0.9613	0.9802	1	0.8761	0.9357	0.9058	1	0.8212	0.935		R	G	L	T	S	M	Q	D	L	H	I	S	Y	C	S	D
	A0A0E0MJ35	1117	0.9633	0.9718	1	0.8549	0.9472	0.9106	1	0.866	0.9392		G	E	L	C	S	L	Q	T	L	G	L	S	E	N	P	V
	A0A0E0MJ35	1141	0.9473	0.971	1	0.8445	0.9124	0.9052	0.9999	0.874	0.9318		V	F	L	T	S	L	Q	T	L	A	I	T	Q	C	D	A
	A0A0E0MJ35	1166	0.8709	0.9704	1	0.8012	0.9006	0.9041	0.9999	0.8544	0.9127		Q	H	L	T	S	L	E	E	L	Y	I	H	S	C	R	N
	A0A0E0MJ35	1190	0.8931	0.9805	1	0.8656	0.889	0.9109	0.9999	0.896	0.9294		H	H	L	T	N	L	Q	S	L	I	I	E	N	C	T	A
	A0A0E0MJ35	1214	0.883	0.9708	1	0.8372	0.9281	0.9129	1	0.9085	0.93		G	M	L	G	S	L	Q	V	L	K	I	D	G	M	P	G
	A0A0E0MJ35	1238	0.8762	0.9825	1	0.8222	0.8389	0.9141	0.9999	0.8448	0.9098		Q	G	L	T	S	L	Q	D	L	N	L	V	D	C	P	A
	A0A0E0MJ35	1262	0.9304	0.9464	1	0.9038	0.92	0.9054	0.9999	0.8354	0.9302		G	Q	L	S	T	L	R	Y	L	S	I	Q	D	C	S	G
	A0A0E0MJ35	1286	0.8506	0.9632	1	0.7306	0.8875	0.8999	0.9987	0.8776	0.901		Q	S	L	T	S	L	Q	G	L	Q	I	T	S	N	P	T
	A0A0E0MUG4	618	0.8387	0.9228	1	0.5295	0.7378	0.7512	0.8705	0.3834	0.7542		G	D	L	S	C	V	R	S	L	L	M	L	R	C	I	E
	A0A0E0MUG4	642	0.968	0.9803	1	0.8832	0.9641	0.9074	1	0.713	0.927		A	K	L	K	L	I	R	V	L	D	L	E	G	C	R	W
	A0A0E0MUG4	667	0.8834	0.9745	1	0.8628	0.8866	0.9081	1	0.8026	0.9147		C	K	L	S	L	L	R	Y	L	S	L	R	D	T	D	V
	A0A0E0MUG4	690	0.8918	0.9789	1	0.8205	0.8625	0.9086	0.9999	0.8714	0.9167		G	R	L	K	E	L	L	T	L	D	I	R	E	T	D	V
	A0A0E0MUG4	713	0.9459	0.9772	1	0.7175	0.9382	0.9018	1	0.7594	0.905		T	R	L	G	R	L	R	H	L	L	A	G	R	Y	R	Y
	A0A0E0MUG4	751	0.907	0.9213	1	0.822	0.8877	0.872	0.9998	0.802	0.9015		A	A	M	G	S	L	Q	T	I	A	H	A	N	V	A	S
	A0A0E0MUG4	775	0.9662	0.9714	1	0.866	0.907	0.8962	0.9999	0.7245	0.9164		G	D	L	P	G	L	T	K	L	C	V	M	N	C	E	E
	A0A0E0MUG4	804	0.9646	0.9041	1	0.9554	0.9806	0.8538	0.9999	0.8378	0.937		K	L	S	Y	S	L	R	S	L	S	I	L	H	W	Q	Y
	A0A0E0MUG4	832	0.9373	0.9596	1	0.8861	0.971	0.9008	1	0.884	0.9423		S	P	P	I	F	L	E	K	F	F	L	W	G	K	L	S
	A0A0E0MUG4	854	0.9485	0.979	1	0.9016	0.9611	0.9109	1	0.894	0.9494		S	H	L	S	N	L	V	D	L	C	L	R	E	N	F	L
	A0A0E0MUG4	879	0.9153	0.9787	1	0.7786	0.9221	0.9038	1	0.7631	0.9077		G	K	L	P	S	L	L	S	L	K	L	Y	R	A	S	Y
	A0A0E0MUG4	904	0.9379	0.9691	1	0.7631	0.9596	0.8976	0.9999	0.7653	0.9116		K	L	F	L	R	L	K	Q	L	I	V	D	N	L	P	N
	A0A0E0MUG4	927	0.877	0.9736	1	0.926	0.8759	0.896	0.9998	0.652	0.9		G	G	A	P	Q	L	E	R	L	T	L	A	V	L	K	K
	A0A0E0MUG4	951	0.9077	0.975	1	0.6675	0.9197	0.9045	1	0.5703	0.8681		D	K	L	P	M	L	K	E	V	E	F	Y	G	H	I	M
	A0A0E0MUG4	979	0.9385	0.8585	0.9997	0.4538	0.9416	0.4866	0.9987	0.236	0.7392		R	N	H	P	N	K	P	R	I	C	Q	R	C	I	C	T
	A0A0E0MUG4	1297	0.7077	0.53	0.8761	0.4154	0.7946	0.3496	0.9998	0.3073	0.6226		D	K	L	L	R	L	K	E	V	E	F	F	G	H	T	T
	A0A0E0P622	419	0.8039	0.6653	0.9852	0.5484	0.6024	0.0898	0.998	0.3847	0.6347		L	M	D	N	E	V	R	R	L	S	M	C	R	W	E	D
	A0A0E0P622	440	0.8818	0.941	1	0.7655	0.8659	0.87	0.9998	0.7917	0.8894		A	K	F	P	R	L	R	T	L	I	S	V	Q	T	I	S
	A0A0E0P622	466	0.9246	0.9771	1	0.7728	0.921	0.9048	0.9998	0.7995	0.9124		S	E	S	T	Y	L	T	V	L	E	L	Q	D	S	E	I
	A0A0E0P622	493	0.9191	0.9659	1	0.9296	0.9016	0.9006	0.9999	0.888	0.9381		S	N	M	P	L	L	S	T	L	L	L	S	A	S	S	K
	A0A0E0P622	519	0.9823	0.9641	1	0.8524	0.989	0.8966	1	0.8508	0.9419		P	I	S	G	R	L	H	K	L	I	V	R	G	H	W	A
	A0A0E0P622	545	0.9089	0.9826	1	0.8803	0.9313	0.8998	0.9999	0.9118	0.9393		D	C	G	R	N	L	K	Y	L	A	L	S	W	C	H	L
	A0A0E0P622	570	0.904	0.9696	1	0.6843	0.9564	0.9036	1	0.8783	0.912		S	H	V	P	Y	L	T	F	L	R	L	N	R	V	Y	T
	A0A0E0P622	594	0.9376	0.975	1	0.7858	0.9162	0.9013	0.9999	0.6015	0.8897		G	C	F	P	E	L	K	T	L	V	L	K	H	M	P	D
	A0A0E0P622	618	0.8768	0.9693	1	0.8913	0.9153	0.9002	0.9999	0.7472	0.9125		R	A	L	P	R	I	E	G	L	H	I	V	S	L	Y	N
	A0A0E0P622	642	0.9517	0.9707	1	0.7061	0.9362	0.9002	1	0.863	0.916		E	F	L	R	S	L	K	K	L	W	L	L	H	L	H	K
	A0A0E0P622	686	0.873	0.9728	1	0.8339	0.901	0.8995	0.9998	0.6842	0.8955		G	C	F	P	V	L	K	T	L	V	L	M	H	M	S	D
	A0A0E0P622	710	0.8894	0.9709	1	0.8226	0.9179	0.9078	0.9999	0.9089	0.9272		E	A	L	P	H	I	E	G	L	H	I	V	K	K	V	S
	A0A0E0P622	729	0.8813	0.8968	1	0.5299	0.9034	0.8956	0.9984	0.5836	0.8361		E	F	L	R	S	L	K	K	L	W	L	L	N	L	H	K
	A0A0E0P622	804	0.2544	0.612	1	0.1653	0.6124	0.5941	0.9965	0.2922	0.5659		V	G	F	P	G	Q	R	H	W	D	L	G	F	E	E	R
	A0A0E0QF17	530	0.7392	0.8289	0.9971	0.3274	0.7789	0.415	0.9991	0.3088	0.6743		I	P	I	D	E	P	R	R	V	Y	F	Q	N	N	R	K
	A0A0E0QF17	554	0.8269	0.8647	1	0.5748	0.8206	0.7105	0.9995	0.3442	0.7676		L	S	L	K	N	V	R	S	L	T	I	F	G	Y	F	V
	A0A0E0QF17	575	0.8986	0.9792	1	0.8809	0.8722	0.8991	1	0.6188	0.8936		L	D	F	K	V	L	R	V	L	D	L	K	D	C	R	K
	A0A0E0QF17	600	0.9383	0.9787	1	0.9146	0.9336	0.9068	1	0.8222	0.9368		E	M	L	L	H	L	K	Y	L	S	L	G	S	R	Y	I
	A0A0E0QF17	623	0.8047	0.9749	1	0.7269	0.8247	0.9122	0.9999	0.8359	0.8849		G	E	L	R	Y	L	E	T	L	D	I	R	E	T	M	I
	A0A0E0QF17	646	0.9462	0.9695	1	0.8988	0.9722	0.906	0.9999	0.8373	0.9413		T	T	F	Q	R	L	V	R	L	L	I	N	H	D	T	T
	A0A0E0QF17	670	0.7498	0.4484	0.9998	0.8511	0.8626	0.6358	0.9989	0.7129	0.7824		Q	S	L	E	E	L	Q	T	F	D	I	F	T	Y	S	S
	A0A0E0QF17	693	0.9491	0.9726	1	0.8673	0.941	0.8978	1	0.8297	0.9322		G	Q	L	T	K	L	R	K	L	R	V	T	W	N	L	D
	A0A0E0QF17	726	0.9612	0.9005	1	0.9144	0.9894	0.8841	0.9994	0.8791	0.941		L	S	L	C	D	L	H	Y	L	L	I	W	N	D	C	P
	A0A0E0QF17	751	0.9624	0.9702	1	0.8409	0.9416	0.9061	0.9998	0.8196	0.9301		V	T	L	S	S	L	R	E	F	Q	I	E	Y	G	S	I
	A0A0E0QF17	774	0.8227	0.9798	1	0.8542	0.8701	0.907	1	0.8867	0.9151		N	M	L	A	C	L	T	E	L	D	L	T	L	C	S	T
	A0A0E0QF17	798	0.9555	0.9666	1	0.7225	0.9306	0.8895	1	0.6656	0.8913		G	E	I	P	A	L	L	V	L	R	L	T	T	S	H	G
	A0A0E0QF17	824	0.8615	0.9711	1	0.7554	0.8577	0.888	0.9999	0.834	0.8959		N	A	F	R	C	L	K	Y	F	F	L	H	I	N	M	C
	A0A0E0QF17	848	0.913	0.9691	1	0.7719	0.8556	0.8782	0.9999	0.4341	0.8527		G	S	M	P	K	L	Q	H	L	M	I	K	F	N	A	H
	A0A0E0QF17	877	0.9299	0.9044	1	0.676	0.9445	0.8105	0.9998	0.5315	0.8496		R	H	L	S	N	L	T	M	A	E	V	I	I	G	T	D
	A0A0E0RAP9	413	0.8303	0.8808	0.9996	0.451	0.7949	0.4554	0.9986	0.4036	0.7268		M	P	G	N	K	V	R	R	L	S	L	H	S	S	N	P
	A0A0E0RAP9	438	0.9269	0.9188	1	0.5997	0.9605	0.8729	0.9988	0.5461	0.853		M	N	S	S	H	V	R	S	L	T	A	F	E	S	L	E
	A0A0E0RAP9	460	0.9824	0.9737	1	0.8697	0.9773	0.9031	1	0.7937	0.9375		F	K	F	G	I	L	Q	V	L	D	L	E	G	C	K	G
	A0A0E0RAP9	485	0.877	0.9724	1	0.8618	0.825	0.9039	1	0.8841	0.9155		C	K	M	F	H	L	K	F	L	S	L	R	K	A	H	V
	A0A0E0RAP9	508	0.8922	0.9645	1	0.7813	0.8817	0.9091	1	0.8347	0.9079		G	K	L	Q	Y	L	E	T	L	D	I	R	E	T	N	S
	A0A0E0RAP9	532	0.9686	0.9606	1	0.8371	0.9265	0.8927	0.9999	0.7965	0.9227		H	N	L	T	K	L	K	K	L	S	I	Y	N	V	K	D
	A0A0E0RAP9	559	0.8224	0.6791	0.9997	0.7543	0.9002	0.1158	0.982	0.8336	0.7609		S	A	I	E	Y	L	T	G	C	S	L	K	S	L	A	I
	A0A0E0RAP9	564	0.8995	0.8486	0.9998	0.8678	0.8681	0.7154	0.9984	0.8145	0.8765		L	T	G	C	S	L	K	S	L	A	I	D	D	G	F	T
	A0A0E0RAP9	589	0.9574	0.9747	1	0.8457	0.9692	0.9064	1	0.8871	0.9426		S	T	P	K	Y	I	H	T	L	E	L	S	G	E	L	P
	A0A0E0RAP9	611	0.8989	0.9789	1	0.8626	0.9076	0.9053	0.9999	0.8632	0.9271		S	E	L	Q	N	L	E	K	L	T	L	S	L	T	S	L
	A0A0E0RAP9	635	0.8427	0.9688	1	0.774	0.7486	0.8866	0.9999	0.7154	0.867		A	Q	L	P	V	L	F	S	L	A	F	S	V	S	A	A
	A0A0E0RAP9	676	0.8717	0.9606	1	0.7788	0.8512	0.894	0.999	0.7122	0.8834		D	G	F	H	S	L	Q	L	L	R	F	S	A	P	L	L
	A0A0E0RAP9	699	0.9296	0.9775	1	0.9189	0.9227	0.8974	0.9999	0.8453	0.9364		G	A	M	P	K	L	Q	R	L	E	L	R	F	R	I	L
	A0A0E0RAP9	721	0.8993	0.955	1	0.8124	0.8359	0.8816	0.9987	0.6738	0.8821		E	N	L	A	S	L	Q	Q	V	L	L	R	V	S	Q	Q
	A0A0E0RBV1	588	0.8419	0.9219	0.9999	0.7187	0.7108	0.4133	0.9991	0.5317	0.7672		R	T	D	E	Y	I	R	R	L	S	L	H	N	Y	N	G
	A0A0E0RBV1	613	0.9063	0.9503	1	0.8126	0.8847	0.884	0.9995	0.7161	0.8942		T	L	F	S	R	L	R	T	L	A	V	F	P	A	K	L
	A0A0E0RBV1	641	0.9561	0.9712	1	0.8868	0.9402	0.9033	1	0.8611	0.9398		A	D	Y	K	L	L	R	V	L	D	L	E	Q	C	N	G
	A0A0E0RBV1	668	0.9505	0.9829	1	0.9627	0.9715	0.9026	1	0.8678	0.9548		T	P	L	L	L	L	R	Y	L	S	L	G	G	S	I	T
	A0A0E0RBV1	690	0.8842	0.9816	1	0.8155	0.9047	0.9125	1	0.7126	0.9014		A	R	L	K	R	L	Q	T	L	D	L	R	G	S	N	A
	A0A0E0RBV1	715	0.9408	0.978	1	0.7894	0.9646	0.9033	1	0.7038	0.91		I	L	L	P	E	L	K	H	L	L	G	V	F	R	L	S
	A0A0E0RBV1	743	0.6549	0.5764	1	0.8192	0.5703	0.2112	0.9913	0.8191	0.7053		L	S	K	T	E	L	E	T	L	A	G	F	V	I	G	K
	A0A0E0RBV1	767	0.9367	0.9752	1	0.905	0.9403	0.8966	0.9999	0.8598	0.9392		F	H	M	S	M	L	R	K	I	K	I	Q	C	K	P	T
	A0A0E0RBV1	803	0.967	0.9635	1	0.8769	0.9612	0.8948	0.9999	0.8754	0.9423		H	N	T	P	G	N	R	S	L	S	I	D	L	V	G	G
	A0A0E0RBV1	829	0.9335	0.9738	1	0.8909	0.9343	0.9042	1	0.8923	0.9411		A	A	P	G	T	L	N	S	L	K	L	Q	G	K	L	K
	A0A0E0RBV1	851	0.9545	0.98	1	0.8334	0.9279	0.8982	0.9999	0.8327	0.9283		V	D	L	T	G	L	T	E	L	C	F	W	L	T	N	L
	A0A0E0RBV1	876	0.9028	0.96	1	0.8457	0.8604	0.897	0.9996	0.8686	0.9168		R	G	L	G	V	L	K	Y	L	K	L	V	E	D	N	L
	A0A0E0RBV1	919	0.878	0.9751	1	0.7701	0.7836	0.8859	0.9703	0.6218	0.8606		V	Y	F	P	S	L	K	R	I	C	L	K	S	S	K	E
	A0A0E0RBV1	943	0.9194	0.9771	1	0.7201	0.9336	0.9007	0.9999	0.6998	0.8938		G	A	V	K	H	I	V	S	L	H	L	F	S	P	Q	L
	A0A0E0RBV1	967	0.946	0.9256	1	0.8178	0.931	0.8911	0.9991	0.7035	0.9018		A	K	L	K	T	L	K	E	V	A	L	Q	K	V	V	D
	A0A0E0RHG1	537	0.9083	0.9248	1	0.7209	0.9175	0.9016	0.9999	0.7702	0.8929		G	N	L	I	S	L	R	K	F	R	A	K	N	F	S	Y
	A0A0E0RHG1	558	0.508	0.4995	0.9999	0.8692	0.4802	0.0829	0.194	0.8337	0.5584		S	R	M	Q	F	L	R	G	E	R	I	K	V	L	K	Y
	A0A0E0RHG1	600	0.946	0.9669	1	0.8768	0.9271	0.8956	0.9999	0.8569	0.9337		K	K	E	N	N	L	Y	S	L	H	I	S	Q	F	A	E
	A0A0E0RHG1	631	0.8844	0.9654	1	0.799	0.8619	0.9038	0.9998	0.8656	0.91		H	P	H	P	D	L	Q	H	L	E	V	T	G	Y	Q	G
	A0A0E0RHG1	657	0.9474	0.97	1	0.7984	0.8979	0.8976	0.9999	0.7986	0.9137		D	N	L	P	N	M	I	S	L	I	F	E	E	C	H	N
	A0A0E0RHG1	684	0.9731	0.9624	1	0.7777	0.9663	0.9053	0.9999	0.8139	0.9248		T	G	F	Q	Y	L	I	N	L	Y	I	I	E	C	T	N
	A0A0E0RHG1	710	0.8893	0.9645	1	0.8207	0.8975	0.8974	0.9999	0.739	0.901		C	H	I	P	A	I	K	M	I	S	I	K	G	C	Q	E
	A0A0E0RHG1	735	0.9412	0.9827	1	0.7351	0.8998	0.9052	1	0.6877	0.894		G	G	F	R	F	L	E	A	L	V	I	R	D	C	P	R
	A0A0E0RHG1	758	0.9302	0.9798	1	0.8509	0.9142	0.9072	1	0.8013	0.9229		A	L	P	P	T	L	T	S	L	S	L	V	R	C	G	D
	A0A0E0RHG1	783	0.9014	0.9775	1	0.7676	0.856	0.9048	0.9999	0.823	0.9038		L	N	L	S	S	L	V	R	L	Q	L	V	G	L	S	G
	A0A0E0RHG1	809	0.9284	0.9758	1	0.8141	0.9433	0.9049	1	0.7691	0.9169		N	N	L	P	L	L	D	Y	L	E	I	C	N	F	Q	E
	A0A0E0RHG1	832	0.8816	0.9406	1	0.6758	0.9064	0.9031	0.9995	0.6534	0.8701		E	A	I	E	E	I	N	N	V	L	I	D	K	C	P	M
	A0A0K9NRT9	523	0.9467	0.9713	1	0.8601	0.9012	0.9038	0.9995	0.8131	0.9245		G	F	S	K	S	T	L	H	L	S	L	N	S	S	R	L
	A0A0K9NRT9	547	0.9707	0.9754	1	0.8673	0.9685	0.9035	0.9999	0.8843	0.9462		A	D	S	R	S	L	R	T	F	S	L	L	G	E	C	K
	A0A0K9NRT9	574	0.9298	0.9819	1	0.8283	0.9076	0.9154	1	0.8857	0.9311		L	K	L	N	C	L	R	V	M	D	L	S	N	T	P	L
	A0A0K9NRT9	597	0.9454	0.9813	1	0.9198	0.8794	0.9113	1	0.8727	0.9388		G	Q	L	I	H	L	R	Y	L	G	L	V	G	T	Q	I
	A0A0K9NRT9	620	0.9436	0.9788	1	0.8372	0.9374	0.9098	1	0.9029	0.9387		C	K	L	F	N	L	Q	T	L	D	L	G	D	C	F	R
	A0A0K9NRT9	644	0.9679	0.9768	1	0.8507	0.9546	0.9085	1	0.8886	0.9434		K	N	L	T	N	L	R	H	L	N	L	Q	L	H	Q	C
	A0A0K9NRT9	672	0.9507	0.9236	1	0.8311	0.9463	0.8886	0.9998	0.8952	0.9294		G	Q	L	T	G	L	R	T	L	S	A	F	V	V	G	S
	A0A0K9NRT9	704	0.7322	0.4876	0.9528	0.4998	0.3711	0.0075	0.9965	0.1442	0.524		Q	G	K	L	C	I	S	K	L	D	N	V	V	N	E	D
	A0A0K9NRT9	727	0.9792	0.9646	1	0.9397	0.9933	0.8981	1	0.8835	0.9573		K	E	K	K	H	I	Y	Q	L	E	L	Q	W	N	L	E
	A0A0K9NRT9	758	0.9312	0.9675	1	0.8578	0.9386	0.8983	0.9998	0.8411	0.9293		Q	P	H	A	N	L	K	E	L	T	I	R	G	F	G	G
	A0A0K9NRT9	783	0.9665	0.9797	1	0.8689	0.9563	0.911	1	0.8449	0.9409		P	S	F	F	N	L	V	T	L	N	L	S	D	C	P	N
	A0A0K9NRT9	805	0.9632	0.9799	1	0.8417	0.9178	0.9103	1	0.8372	0.9313		G	Q	L	P	S	L	K	F	L	Y	L	E	K	M	G	V
	A0A0K9NRT9	838	0.9714	0.9765	1	0.8975	0.9651	0.909	1	0.856	0.9469		A	S	F	P	S	L	K	T	L	K	F	E	N	L	P	E
	A0A0K9NRT9	863	0.9804	0.9671	1	0.8925	0.9537	0.8986	0.9999	0.6892	0.9227		G	D	M	P	C	L	Q	E	V	I	I	V	G	C	S	K
	A0A0K9NRT9	884	0.9784	0.9616	1	0.9203	0.9804	0.9058	0.9999	0.8532	0.9499		S	M	L	T	S	L	K	K	L	E	M	W	N	C	F	C
	A0A0K9NRT9	904	0.9786	0.9599	1	0.9051	0.9707	0.8902	0.9998	0.7607	0.9331		P	K	V	P	M	L	S	S	L	V	L	R	C	P	T	N
	A0A0K9NRT9	926	0.9683	0.9742	1	0.8868	0.9516	0.9057	0.9999	0.9101	0.9496		H	K	Q	D	S	L	V	H	L	E	I	K	N	C	P	E
	A0A0K9NRT9	950	0.9574	0.9825	1	0.9058	0.9249	0.9008	1	0.8237	0.9369		K	N	L	S	S	L	K	D	L	V	V	H	D	C	K	Q
	A0A0K9NRT9	973	0.9654	0.9618	1	0.7757	0.9346	0.9016	0.9996	0.7553	0.9117		K	G	L	L	S	L	E	H	L	E	I	N	G	C	T	Q
	A0A0K9NRT9	995	0.9542	0.9612	1	0.8334	0.9101	0.8955	0.9998	0.7407	0.9119		G	L	P	A	A	L	Q	S	L	S	I	F	S	C	P	S
	A0A0K9NRT9	1021	0.8625	0.4922	0.996	0.9037	0.8793	0.1358	0.9839	0.7987	0.7565		S	Q	N	P	R	F	T	M	S	Q	N	F	S	I	C	I
	A0A0K9P072	584	0.9716	0.9493	1	0.8117	0.9381	0.8849	0.9997	0.6369	0.899		A	D	S	K	Q	V	R	V	V	I	C	D	A	S	Y	F
	A0A0K9P072	607	0.92	0.9795	1	0.8893	0.9627	0.9063	1	0.8571	0.9394		D	L	F	K	H	L	R	Y	L	D	L	I	G	A	I	T
	A0A0K9P072	629	0.8991	0.9635	1	0.7591	0.929	0.8981	0.9999	0.7457	0.8993		C	Q	L	Y	N	L	Y	T	L	R	F	Q	I	S	L	G
	A0A0K9P072	658	0.8799	0.9633	1	0.7359	0.8969	0.9014	1	0.7121	0.8862		G	N	L	K	K	L	Q	H	M	Y	V	H	S	T	K	Y
	A0A0K9P072	684	0.7467	0.7536	1	0.8413	0.6064	0.3253	0.9907	0.7397	0.7505		G	E	L	V	N	L	Q	T	L	P	S	I	I	K	V	T
	A0A0K9P072	740	0.9727	0.9692	1	0.9562	0.9663	0.8823	0.9996	0.8884	0.9543		E	I	K	K	N	I	K	G	L	E	F	R	W	N	V	S
	A0A0K9P072	775	0.9478	0.9472	1	0.87	0.9233	0.8982	0.9999	0.896	0.9353		L	P	N	E	N	I	E	N	L	R	I	L	N	Y	Y	C
	A0A0K9P072	800	0.9195	0.9735	1	0.84	0.8922	0.9036	0.9999	0.9019	0.9288		G	S	L	A	N	L	T	V	L	F	L	S	L	C	S	C
	A0A0K9P072	822	0.8156	0.96	1	0.6363	0.7701	0.897	0.9999	0.5777	0.8321		G	K	I	P	F	L	K	D	L	T	I	S	G	F	T	N
	A0A0K9P072	853	0.8906	0.9544	1	0.8023	0.8842	0.9041	1	0.7526	0.8985		F	S	F	K	S	L	V	K	L	K	F	Y	R	M	N	S
	A0A0K9P072	878	0.7203	0.9462	1	0.8956	0.8234	0.8987	0.9994	0.7619	0.8807		C	H	F	H	S	L	N	E	L	Y	I	L	Y	C	S	K
	A0A0K9P072	901	0.9286	0.9638	1	0.8356	0.9016	0.8983	0.9999	0.8989	0.9283		R	M	L	S	Q	L	R	K	L	K	V	I	D	S	P	H
	A0A0K9QU86	556	0.7181	0.7394	0.9925	0.2923	0.7516	0.2656	0.987	0.3701	0.6396		S	T	T	K	H	F	R	R	F	S	I	D	P	D	F	T
	A0A0K9QU86	606	0.9886	0.9712	1	0.8687	0.9954	0.8998	1	0.8318	0.9444		R	V	A	R	L	L	K	V	L	D	L	E	D	A	L	I
	A0A0K9QU86	629	0.89	0.9705	1	0.9037	0.8561	0.9069	1	0.8253	0.9191		G	N	L	Q	H	L	R	Y	L	S	L	R	N	T	D	V
	A0A0K9QU86	652	0.8876	0.9755	1	0.7803	0.9001	0.9119	1	0.849	0.913		G	N	L	R	N	L	Q	T	I	D	L	K	R	S	L	L
	A0A0K9QU86	675	0.943	0.9704	1	0.9332	0.9089	0.9024	1	0.7302	0.9235		A	H	C	H	N	L	R	H	L	L	I	G	N	R	E	M
	A0A0K9QU86	701	0.8947	0.6495	1	0.9111	0.966	0.8349	0.999	0.7972	0.8815		E	N	F	K	E	L	Q	K	L	A	C	V	A	A	N	K
	A0A0K9QU86	724	0.9702	0.9169	1	0.9462	0.9751	0.8914	0.9999	0.8697	0.9462		W	H	L	K	Y	L	R	R	L	Q	I	T	K	L	R	K
	A0A0K9QU86	750	0.9641	0.9666	1	0.8969	0.961	0.8955	0.9992	0.8662	0.9437		E	E	M	K	L	L	R	S	L	S	L	E	S	M	S	F
	A0A0K9QU86	776	0.9911	0.9412	1	0.9095	0.9968	0.8991	1	0.8349	0.9466		S	P	P	L	L	L	E	R	L	Y	L	G	G	L	L	V
	A0A0K9QU86	798	0.9531	0.9756	1	0.8804	0.9517	0.9029	0.9999	0.8497	0.9392		A	K	L	N	N	L	T	S	L	Y	L	I	S	S	R	L
	A0A0K9QU86	822	0.9414	0.9696	1	0.6124	0.9218	0.9032	1	0.843	0.8989		Q	G	I	P	N	L	V	G	L	T	L	D	D	A	Y	V
	A0A0K9QU86	846	0.9532	0.9428	1	0.7607	0.9634	0.904	1	0.6023	0.8908		T	S	F	S	K	L	V	K	L	Y	L	L	R	L	H	N
	A0A0K9QU86	867	0.8589	0.9408	1	0.8488	0.8804	0.8999	0.9997	0.8168	0.9057		G	S	L	P	S	L	Q	S	G	E	V	D	D	C	P	V
	A0A0K9QU86	891	0.9007	0.8752	1	0.7003	0.8713	0.7991	0.9932	0.6974	0.8547		K	E	L	M	K	L	S	I	I	R	K	I	R	A	H	A
	A0A0K9R584	567	0.7168	0.7478	0.9941	0.64	0.7109	0.2333	0.985	0.3605	0.6735		N	I	A	D	D	P	R	R	L	S	I	H	N	S	N	A
	A0A0K9R584	593	0.6187	0.6853	0.9952	0.4496	0.6663	0.1086	0.995	0.3998	0.6148		G	I	K	L	N	I	R	S	L	L	I	V	T	E	P	A
	A0A0K9R584	624	0.9491	0.9703	1	0.8378	0.9513	0.9091	1	0.8149	0.929		S	N	T	R	L	L	K	V	L	D	L	S	N	A	P	I
	A0A0K9R584	647	0.8375	0.9709	1	0.8494	0.8446	0.9069	1	0.9404	0.9187		W	R	L	F	N	L	R	Y	L	S	L	R	N	T	R	V
	A0A0K9R584	670	0.9146	0.9764	1	0.7699	0.8925	0.9105	0.9999	0.8509	0.9144		G	K	L	Q	D	L	Q	T	L	D	L	K	G	T	S	I
	A0A0K9R584	693	0.9665	0.953	1	0.7513	0.9846	0.8992	0.9999	0.7408	0.9119		N	T	L	H	K	L	R	H	L	L	T	Y	S	Y	N	Y
	A0A0K9R584	729	0.9222	0.7858	1	0.8508	0.9495	0.8077	0.9985	0.8493	0.8955		E	K	L	G	E	L	Q	K	L	A	F	V	D	V	G	D
	A0A0K9R584	753	0.9683	0.94	1	0.8826	0.9362	0.8927	1	0.86	0.935		R	N	L	R	Q	L	R	K	L	G	I	M	G	L	K	M
	A0A0K9R584	779	0.9831	0.9564	1	0.9409	0.9601	0.8796	0.9998	0.8641	0.948		E	Q	M	E	C	L	E	A	L	S	V	Y	S	K	Y	N
	A0A0K9R584	804	0.9936	0.9626	1	0.9249	0.9953	0.8964	1	0.8876	0.9576		S	P	P	S	T	L	K	R	L	Y	L	N	G	P	L	T
	A0A0K9R584	826	0.9298	0.9825	1	0.8994	0.9637	0.9071	1	0.8671	0.9437		L	E	L	H	S	L	V	K	I	R	L	R	W	S	C	L
	A0A0K9R584	851	0.9825	0.912	1	0.8497	0.9804	0.8888	0.9999	0.8432	0.9321		E	T	L	P	N	L	V	E	L	Q	L	L	D	A	Y	C
	A0A0K9R584	878	0.9198	0.7952	1	0.7072	0.9797	0.8826	0.9992	0.8465	0.8913		K	K	L	K	I	L	H	L	L	D	L	K	A	L	V	L
	A0A0K9R584	899	0.9482	0.9696	1	0.8271	0.96	0.9065	0.9995	0.7616	0.9216		C	A	L	A	L	L	Q	L	M	E	I	K	G	S	P	R
	A0A0K9R584	922	0.9023	0.9615	1	0.6628	0.8599	0.904	0.9994	0.658	0.8685		E	Y	L	P	R	L	E	T	L	I	F	R	D	M	P	L
	A0A0K9RQZ6	547	0.8112	0.6471	0.9615	0.6246	0.6655	0.0902	0.0007	0.3776	0.5223		D	T	S	S	E	F	R	H	L	S	V	T	L	F	G	E
	A0A0K9RQZ6	567	0.6099	0.716	0.9946	0.5444	0.8495	0.4092	0.9864	0.5764	0.7108		T	F	C	K	K	L	R	T	Y	Y	Y	N	P	L	H	R
	A0A0K9RQZ6	592	0.9763	0.9742	1	0.7556	0.9689	0.9007	1	0.7408	0.9146		M	H	S	K	N	L	R	V	L	C	L	C	N	L	A	Q
	A0A0K9RQZ6	615	0.8793	0.9716	1	0.9137	0.8747	0.91	0.9999	0.8192	0.9211		G	S	L	K	H	L	R	Y	L	D	I	S	G	N	E	F
	A0A0K9RQZ6	638	0.8715	0.9673	1	0.7678	0.918	0.9013	0.9999	0.6584	0.8855		T	K	L	H	Q	L	Q	T	L	Q	I	E	F	N	G	T
	A0A0K9RQZ6	668	0.8557	0.8673	1	0.7194	0.8751	0.8818	0.9997	0.5998	0.8498		G	N	L	V	N	L	R	H	I	C	G	G	H	Q	E	I
	A0A0K9RQZ6	690	0.7571	0.5837	1	0.8903	0.8264	0.685	0.9968	0.8297	0.8211		C	H	L	T	A	L	Q	T	I	P	I	I	D	L	R	E
	A0A0K9RQZ6	716	0.7348	0.3276	0.0466	0.5882	0.6774	0.1215	1	0.7219	0.5273		S	L	N	N	L	K	G	K	L	E	I	R	G	L	E	H
	A0A0K9RQZ6	744	0.8338	0.6347	0.9975	0.6558	0.8357	0.1691	0.9749	0.4586	0.695		G	S	K	L	N	V	D	R	L	I	L	I	W	T	S	F
	A0A0K9RQZ6	782	0.9836	0.9038	1	0.8693	0.9863	0.8917	0.9997	0.9033	0.9422		Q	P	R	D	K	L	V	M	L	K	V	K	N	Y	A	G
	A0A0K9RQZ6	813	0.9744	0.8985	1	0.8234	0.9936	0.8917	0.9999	0.9039	0.9357		S	L	L	N	N	L	V	S	L	K	L	M	F	L	H	A
	A0A0K9RQZ6	835	0.9595	0.951	1	0.8925	0.9472	0.8958	0.9998	0.8048	0.9313		E	N	L	K	S	V	R	F	L	S	V	K	H	C	Y	G
	A0A0K9RQZ6	861	0.9705	0.9534	1	0.9114	0.9729	0.9073	0.9996	0.9347	0.9562		Q	C	C	K	L	L	E	V	L	N	L	Q	S	T	S	I
	A0A0K9RQZ6	883	0.984	0.8996	1	0.8692	0.9848	0.8885	0.9997	0.7202	0.9182		S	P	L	I	K	L	S	T	L	S	I	I	R	C	H	W
	A0A0K9RQZ6	909	0.975	0.9385	1	0.8252	0.9857	0.9052	0.9999	0.8552	0.9356		A	N	L	P	C	L	K	E	L	R	T	D	A	I	L	P
	A0A0K9RQZ6	932	0.9701	0.9546	1	0.8773	0.9858	0.9045	0.9999	0.8794	0.9465		P	V	C	Q	S	L	C	K	L	E	L	V	N	D	Y	S
	A0A0K9RQZ6	955	0.9586	0.9571	1	0.8073	0.976	0.9084	0.9999	0.8554	0.9328		Q	H	F	A	A	L	Q	V	L	K	I	R	E	F	E	N
	A0A0K9RQZ6	979	0.8416	0.8976	1	0.6149	0.8672	0.8977	0.9997	0.7203	0.8549		V	K	L	T	S	L	R	E	L	E	L	V	S	I	P	N
	A0A0K9RQZ6	1005	0.7211	0.9284	1	0.6429	0.76	0.8907	0.9961	0.7628	0.8378		R	R	L	S	N	L	Q	T	F	R	V	K	H	C	P	R
	A0A0K9RRH3	552	0.9783	0.9608	1	0.8208	0.9657	0.8782	0.9999	0.6282	0.904		K	V	S	E	M	S	R	H	L	V	W	G	Y	E	A	R
	A0A0K9RRH3	580	0.9866	0.9616	1	0.9338	0.9872	0.8907	0.9998	0.9589	0.9648		V	K	A	K	K	V	L	T	F	R	F	G	Y	K	M	G
	A0A0K9RRH3	607	0.9689	0.9756	1	0.9037	0.9854	0.9084	0.9999	0.9327	0.9593		T	S	L	E	R	L	R	I	L	D	L	G	N	S	Y	F
	A0A0K9RRH3	630	0.9492	0.9781	1	0.8116	0.9283	0.9082	1	0.9276	0.9379		G	N	L	K	H	L	R	Y	L	D	L	G	N	N	Y	M
	A0A0K9RRH3	654	0.9562	0.9687	1	0.874	0.9435	0.9032	1	0.8467	0.9365		C	Q	L	L	N	L	Q	T	F	H	I	Y	G	C	K	Q
	A0A0K9RRH3	678	0.9573	0.9509	1	0.8926	0.9715	0.9007	0.9999	0.8599	0.9416		N	R	L	V	S	L	G	D	L	S	V	T	T	S	Q	M
	A0A0K9RRH3	701	0.9768	0.9716	1	0.9519	0.932	0.8979	0.9999	0.8756	0.9507		N	G	L	S	S	L	R	R	L	V	L	Y	S	C	K	G
	A0A0K9RRH3	727	0.9611	0.9689	1	0.877	0.9653	0.9056	0.9999	0.8378	0.9395		L	C	I	T	S	L	R	E	L	Q	I	N	N	C	S	K
	A0A0K9RRH3	751	0.9683	0.9606	1	0.8537	0.9605	0.8916	0.9999	0.8186	0.9316		N	Q	L	V	V	L	E	R	L	V	I	S	Y	C	E	E
	A0A0K9RRH3	776	0.9802	0.97	1	0.9213	0.9532	0.9019	0.9998	0.8543	0.9476		H	G	L	H	N	L	Q	T	L	E	I	V	G	V	P	K
	A0A0K9RRH3	801	0.9855	0.9729	1	0.8573	0.9938	0.8999	1	0.8804	0.9487		S	A	A	S	S	L	I	N	L	S	L	G	C	C	T	S
	A0A0K9RRH3	825	0.9806	0.9829	1	0.8244	0.9764	0.9074	1	0.8387	0.9388		Q	H	F	T	R	L	R	R	L	H	I	Y	S	C	H	N
	A0A0K9RRH3	849	0.9547	0.9768	1	0.8075	0.9466	0.9096	0.9999	0.7616	0.9196		G	H	L	H	S	L	E	T	L	R	I	R	N	C	S	H
	A0A0K9RRH3	878	0.869	0.9292	1	0.8098	0.9526	0.9113	0.9988	0.704	0.8968		S	Y	I	Q	H	V	H	E	I	F	L	D	N	Q	R	L
	A0A0K9RU44	526	0.6241	0.539	0.9813	0.6324	0.5936	0.0878	0.9961	0.5278	0.6228		K	I	S	S	D	V	R	H	L	S	L	L	T	E	K	G
	A0A0K9RU44	568	0.969	0.9611	1	0.8333	0.9484	0.8952	1	0.8477	0.9318		M	H	A	K	C	L	R	V	L	S	L	V	N	A	G	L
	A0A0K9RU44	591	0.8442	0.9775	1	0.8838	0.8707	0.9144	1	0.9089	0.9249		G	S	L	K	H	L	R	Y	L	D	I	S	E	N	D	I
	A0A0K9RU44	614	0.9138	0.9123	1	0.8712	0.9136	0.7317	0.9997	0.915	0.9072		G	E	L	Y	N	L	Q	T	L	K	H	L	C	F	R	I
	A0A0K9RU44	643	0.8477	0.8345	1	0.773	0.9231	0.8903	0.9989	0.6455	0.8641		R	K	L	V	N	L	R	Y	I	C	T	N	K	Y	S	C
	A0A0K9RU44	713	0.9766	0.9514	1	0.9291	0.9797	0.8894	0.9996	0.8852	0.9514		K	T	K	P	N	I	H	H	L	D	L	T	W	S	Y	N
	A0A0K9RU44	744	0.9836	0.947	1	0.8254	0.9665	0.8948	0.9997	0.8016	0.9273		L	P	H	K	D	L	K	I	L	N	I	W	Y	Y	N	G
	A0A0K9RU44	775	0.9537	0.9597	1	0.7913	0.9642	0.901	0.9998	0.8853	0.9319		S	Q	L	C	N	L	V	E	M	K	F	Y	Y	C	R	N
	A0A0K9RU44	798	0.9844	0.9757	1	0.8184	0.9775	0.9051	1	0.6622	0.9154		F	V	F	P	L	L	K	V	L	V	V	W	G	C	D	N
	A0A0K9RU44	821	0.8125	0.9751	1	0.836	0.7928	0.9041	0.9998	0.8421	0.8953		G	T	M	N	S	L	E	T	L	Q	I	G	R	C	P	N
	A0A0K9RU44	844	0.9648	0.9713	1	0.7269	0.9456	0.9019	0.9999	0.7662	0.9096		E	P	L	T	N	L	R	K	L	E	I	H	N	C	A	R
	A0A0K9RU44	877	0.8727	0.9769	1	0.7057	0.8478	0.9029	0.9998	0.7872	0.8866		E	Q	F	T	Q	L	Q	T	L	G	I	G	H	F	D	T
	A0A0K9RU44	901	0.9029	0.9617	1	0.7513	0.9195	0.9106	0.9999	0.7397	0.8982		G	S	L	T	C	L	E	I	V	D	L	Q	H	M	E	S
	A0A0K9RU44	925	0.8237	0.8981	1	0.6656	0.8303	0.8851	0.9991	0.6968	0.8499		D	M	L	R	A	T	R	F	L	G	F	R	I	T	P	F
	A0A0K9RZM5	535	0.9148	0.9231	1	0.7067	0.9121	0.861	0.9967	0.4195	0.8417		R	D	P	C	S	V	R	A	L	L	S	F	D	T	Q	L
	A0A0K9RZM5	563	0.9629	0.9721	1	0.7885	0.9779	0.8998	1	0.8234	0.9281		T	E	Y	K	L	L	R	V	L	D	L	G	A	A	I	K
	A0A0K9RZM5	587	0.9144	0.9855	1	0.9392	0.9742	0.911	1	0.9432	0.9584		G	S	L	L	N	L	R	Y	L	R	L	F	L	S	S	S
	A0A0K9RZM5	609	0.9487	0.9521	1	0.7925	0.9487	0.904	1	0.8961	0.9303		F	E	L	W	N	L	Q	M	L	F	I	E	G	N	Q	S
	A0A0K9RZM5	633	0.967	0.9706	1	0.9177	0.9547	0.9019	1	0.8389	0.9438		L	K	L	Q	G	L	Q	Q	L	V	L	G	E	R	S	K
	A0A0K9RZM5	661	0.9342	0.8221	1	0.871	0.9676	0.8773	0.9998	0.8284	0.9126		Q	L	F	K	N	L	R	V	V	S	S	I	Y	P	D	N
	A0A0K9RZM5	685	0.9808	0.9715	1	0.796	0.9671	0.8938	0.9999	0.8945	0.938		G	L	F	P	N	I	R	K	L	S	L	C	G	S	Y	I
	A0A0K9RZM5	710	0.9671	0.9628	1	0.9368	0.9452	0.9008	0.9999	0.9356	0.956		T	C	L	P	D	V	Q	S	L	K	I	S	S	S	N	S
	A0A0K9RZM5	740	0.9091	0.9766	1	0.8187	0.9099	0.9061	0.9999	0.8471	0.9209		D	L	P	S	R	L	T	K	F	T	L	K	A	S	T	W
	A0A0K9RZM5	764	0.9123	0.9655	1	0.8731	0.8999	0.8982	0.9999	0.8271	0.922		G	K	F	P	N	L	R	I	L	K	L	I	D	L	E	S
	A0A0K9RZM5	787	0.9706	0.9676	1	0.7492	0.9586	0.8984	1	0.789	0.9167		A	S	F	P	K	L	H	T	L	H	L	E	S	V	A	Q
	A0A0K9RZM5	810	0.9457	0.9702	1	0.8226	0.966	0.904	0.9999	0.6824	0.9113		T	A	F	V	Q	L	Q	Y	L	F	L	K	R	C	S	C
	A0A0K9RZM5	842	0.8853	0.9326	1	0.7577	0.9082	0.8937	0.9982	0.7129	0.8861		F	M	L	P	S	L	K	V	V	E	V	L	R	P	Q	P
	A0A0K9RZM5	861	0.8777	0.9135	1	0.7064	0.8631	0.7685	0.8321	0.7269	0.836		D	R	L	N	K	M	K	R	K	G	L	I	K	C	R	L
	A0A0K9S2Z4	523	0.4217	0.2977	0.9001	0.3805	0.6966	0.0241	0.9987	0.4405	0.52		E	K	M	A	W	L	R	T	L	H	S	T	I	S	L	P
	A0A0K9S2Z4	543	0.9678	0.9738	1	0.828	0.9688	0.9062	1	0.8873	0.9415		V	H	T	K	N	L	R	V	L	K	L	A	S	T	G	L
	A0A0K9S2Z4	566	0.9063	0.982	1	0.9255	0.9193	0.912	1	0.8398	0.9356		G	R	L	S	H	L	R	Y	V	D	L	S	H	N	P	I
	A0A0K9S2Z4	589	0.9196	0.9745	1	0.8628	0.9287	0.9082	0.9999	0.8313	0.9281		T	S	L	Y	H	L	Q	T	L	R	V	F	G	Y	K	L
	A0A0K9S2Z4	612	0.8825	0.9759	1	0.8222	0.9021	0.9097	1	0.8726	0.9206		Y	R	L	V	N	L	R	H	L	H	L	T	S	R	S	W
	A0A0K9S2Z4	688	0.7099	0.2307	0.8389	0.2904	0.9421	0.2163	0.9606	0.3301	0.5649		F	K	K	L	G	I	S	E	M	Q	L	I	W	G	W	G
	A0A0K9S2Z4	716	0.9638	0.9407	1	0.7936	0.9615	0.8957	0.9998	0.8006	0.9195		Q	P	P	P	N	L	K	L	L	M	I	T	G	Y	D	G
	A0A0K9S2Z4	751	0.9604	0.9066	1	0.9656	0.9693	0.8854	0.9993	0.8759	0.9453		R	P	F	N	N	L	V	H	I	E	L	L	Y	C	R	S
	A0A0K9S2Z4	774	0.9715	0.904	1	0.8854	0.9757	0.8863	0.9999	0.7696	0.924		G	H	L	P	C	L	R	D	L	S	M	Y	S	M	W	S
	A0A0K9S2Z4	810	0.9236	0.7731	1	0.7343	0.9182	0.8155	0.9704	0.5371	0.834		A	L	F	P	A	L	R	K	L	N	I	V	S	F	E	N
	A0A0K9S2Z4	846	0.9684	0.9275	1	0.8701	0.9876	0.8955	0.9992	0.7279	0.922		L	A	F	P	L	L	E	L	L	R	I	E	H	C	D	K
	A0A0K9S2Z4	867	0.977	0.9029	1	0.9567	0.9795	0.88	0.9997	0.8323	0.941		T	N	F	P	S	L	R	H	L	W	V	K	S	I	R	G
	A0A0K9S2Z4	891	0.9835	0.9376	1	0.8511	0.9941	0.9009	1	0.8124	0.9349		G	I	S	N	A	L	T	S	L	N	I	D	E	A	P	E
	A0A0K9S2Z4	915	0.8743	0.9746	1	0.7954	0.8445	0.9045	0.9997	0.8037	0.8996		I	D	S	K	S	L	E	E	L	T	L	R	C	C	P	D
	A0A0K9S2Z4	940	0.9563	0.9555	1	0.7343	0.9162	0.8969	0.9991	0.7471	0.9007		T	Q	L	T	S	L	L	R	L	S	I	V	E	C	P	E
	A0A0K9S2Z4	964	0.9415	0.9733	1	0.8988	0.9074	0.9053	0.9999	0.8593	0.9357		G	D	C	L	S	L	K	K	L	C	I	R	D	C	H	N
	A0A0K9S2Z4	987	0.982	0.9577	1	0.8289	0.9878	0.9041	1	0.7852	0.9307		S	Q	L	I	H	I	E	D	I	E	I	N	G	C	G	K
	A0A0K9S2Z4	1011	0.966	0.8939	1	0.8722	0.9804	0.8978	0.9995	0.7979	0.926		Q	I	L	P	C	L	N	S	L	S	I	G	G	F	K	S
	A0A0K9S2Z4	1039	0.9905	0.9504	1	0.9018	0.9891	0.8966	0.9999	0.8452	0.9467		L	L	F	P	A	L	K	L	L	R	I	I	N	D	D	S
	A0A0K9S2Z4	1063	0.8671	0.9512	1	0.631	0.8553	0.8908	0.9996	0.734	0.8661		G	N	L	S	L	L	Q	K	L	E	L	K	L	C	K	N
	A0A0K9S2Z4	1089	0.7039	0.8788	1	0.6904	0.7312	0.8675	0.9982	0.6088	0.8098		L	R	M	T	R	L	R	A	L	V	I	K	S	C	P	L
	A0A0L9UR92	570	0.9514	0.9695	1	0.8593	0.9345	0.9036	0.9999	0.6128	0.9039		P	S	N	H	C	L	R	A	L	H	I	R	S	S	L	F
	A0A0L9UR92	589	0.964	0.9838	1	0.9425	0.9719	0.9119	1	0.7572	0.9414		N	N	L	S	H	L	R	Y	L	S	L	D	M	C	S	V
	A0A0L9UR92	610	0.9669	0.9853	1	0.9181	0.9827	0.9135	1	0.9078	0.9593		C	G	L	Q	K	L	Q	I	L	K	L	E	Y	C	G	G
	A0A0L9UR92	635	0.8948	0.9808	1	0.8978	0.8605	0.9125	1	0.7732	0.9149		T	Q	L	Q	D	L	R	H	L	V	I	N	K	C	P	S
	A0A0L9UR92	659	0.9056	0.9774	1	0.8949	0.8811	0.9064	1	0.8826	0.931		G	K	L	R	H	L	R	T	L	N	T	F	V	V	G	S
	A0A0L9UR92	689	0.8003	0.6301	0.9883	0.4002	0.6449	0.0602	0.9996	0.2252	0.5936		V	G	K	L	H	I	R	G	L	E	N	V	S	N	E	W
	A0A0L9UR92	712	0.9546	0.977	1	0.8015	0.9639	0.905	1	0.8846	0.9358		M	S	K	K	E	L	N	R	L	Y	L	S	W	G	G	R
	A0A0L9UR92	748	0.9399	0.9645	1	0.9142	0.9226	0.894	0.9998	0.8318	0.9334		S	T	L	K	S	F	G	M	Q	G	Y	Q	G	R	K	L
	A0A0L9UR92	771	0.9669	0.9852	1	0.86	0.9655	0.911	1	0.8961	0.9481		V	V	L	K	D	L	V	E	V	I	L	V	D	C	K	N
	A0A0L9UR92	794	0.9278	0.9807	1	0.8523	0.9226	0.9135	1	0.8984	0.9369		G	K	L	P	H	L	K	K	I	D	V	R	G	M	K	N
	A0A0L9UR92	819	0.7154	0.5519	0.6578	0.5936	0.5753	0.0285	0.9773	0.4934	0.5742		P	L	P	T	R	V	H	Y	S	S	L	F	N	S	G	V
	A0A0L9UR92	887	0.9391	0.9855	1	0.8356	0.9123	0.9133	1	0.8992	0.9356		K	D	L	T	L	L	R	Y	L	S	L	R	F	C	S	C
	A0A0L9UR92	912	0.9371	0.9775	1	0.8102	0.9636	0.9135	1	0.9281	0.9413		C	Q	L	P	K	L	Q	I	L	K	L	F	H	C	Q	E
	A0A0L9UR92	936	0.9686	0.9817	1	0.8826	0.954	0.9108	1	0.9187	0.952		T	R	L	Q	D	L	R	H	I	V	I	N	C	C	H	L
	A0A0L9UR92	960	0.9648	0.9782	1	0.7889	0.9597	0.9083	1	0.8272	0.9284		G	K	L	R	H	L	R	T	L	N	T	F	V	V	G	L
	A0A0L9UR92	985	0.9601	0.7589	0.9998	0.7841	0.9519	0.7598	0.9998	0.5957	0.8513		H	S	L	K	L	G	G	T	L	S	I	R	G	L	E	N
	A0A0L9UR92	1013	0.8436	0.6204	0.9981	0.5975	0.9658	0.7718	0.9987	0.6329	0.8036		M	S	K	K	E	L	N	R	L	H	L	S	W	G	S	S
	A0A0L9UR92	1046	0.9639	0.9358	1	0.8674	0.9243	0.8848	0.9999	0.848	0.928		E	P	P	S	A	L	K	S	F	G	M	R	G	Y	Q	G
	A0A0L9UR92	1072	0.9857	0.9609	1	0.9549	0.9953	0.9036	1	0.9183	0.9648		V	V	L	R	D	L	V	E	V	E	L	L	D	C	D	N
	A0A0L9UR92	1095	0.9695	0.9739	1	0.8844	0.9382	0.908	0.9999	0.8379	0.939		G	K	L	P	H	L	K	R	L	E	V	S	G	M	K	N
	A0A0L9UR92	1125	0.9492	0.9712	1	0.7908	0.9634	0.9052	1	0.8553	0.9294		K	A	F	P	S	L	E	K	L	T	M	S	N	L	P	N
	A0A0L9UR92	1151	0.9745	0.9784	1	0.8824	0.9812	0.904	1	0.8621	0.9478		E	M	L	P	R	L	S	E	V	R	I	F	C	D	S	N
	A0A0L9UR92	1173	0.9393	0.8079	0.9998	0.9382	0.974	0.8781	0.9999	0.9009	0.9298		S	S	V	E	K	L	V	A	M	S	I	D	E	V	A	S
	A0A0L9UR92	1195	0.9392	0.9759	1	0.9127	0.8769	0.8978	1	0.8539	0.932		G	N	L	P	S	L	K	T	L	G	I	Y	C	I	K	G
	A0A0L9UR92	1219	0.9678	0.9731	1	0.8307	0.9517	0.9054	1	0.8633	0.9365		S	G	L	D	A	L	Q	E	L	R	I	E	Y	W	Q	D
	A0A0L9UR92	1244	0.9648	0.9813	1	0.9296	0.9341	0.903	1	0.8485	0.9452		E	G	L	T	S	L	R	T	L	S	I	N	Y	C	K	K
	A0A0L9UR92	1268	0.9275	0.9766	1	0.8606	0.9154	0.9039	1	0.7451	0.9161		R	H	L	A	C	L	E	S	L	T	I	G	N	C	S	E
	A0A0L9UR92	1292	0.9786	0.9448	1	0.8583	0.9864	0.9029	1	0.8298	0.9376		N	Q	L	T	A	L	R	N	V	S	I	Q	G	Y	S	T
	A0A0L9UR92	1313	0.8753	0.9828	1	0.8693	0.8389	0.9102	0.9999	0.8047	0.9101		Q	G	V	P	S	L	G	S	L	D	I	S	C	C	K	C
	A0A0L9UR92	1336	0.9472	0.9728	1	0.8667	0.9067	0.8983	0.9999	0.7382	0.9162		G	D	M	T	S	L	E	Q	L	S	I	L	Y	C	E	E
	A0A0L9UR92	1360	0.915	0.9802	1	0.8012	0.9263	0.9076	1	0.6157	0.8933		Q	R	L	T	N	L	S	H	L	T	I	R	E	C	P	H
	A0A0L9UR92	1392	0.9047	0.8813	1	0.661	0.8843	0.8869	0.9989	0.6492	0.8583		K	H	I	P	K	I	E	L	Y	F	L	R	E	P	T	F
	A0A0N7KNA1	286	0.7066	0.8456	0.9993	0.2087	0.6418	0.2125	0.9997	0.3168	0.6164		L	V	S	R	N	V	R	R	L	A	L	H	I	S	W	N
	A0A0N7KNA1	310	0.6573	0.9118	1	0.7503	0.7632	0.883	0.9984	0.5965	0.8201		V	D	M	A	R	L	R	S	F	N	A	F	E	C	P	T
	A0A0N7KNA1	332	0.9453	0.975	1	0.8487	0.8905	0.9046	1	0.8078	0.9215		L	D	F	H	A	L	R	V	L	A	L	E	D	C	D	I
	A0A0N7KNA1	357	0.9022	0.9785	1	0.8637	0.8443	0.901	1	0.8808	0.9213		G	N	L	R	Q	L	R	Y	L	G	M	R	N	T	G	K
	A0A0N7KNA1	380	0.9243	0.9829	1	0.84	0.917	0.912	1	0.9311	0.9384		G	N	L	R	H	L	Q	T	L	D	V	R	D	S	F	L
	A0A0N7KNA1	403	0.9497	0.9486	1	0.911	0.973	0.8968	1	0.833	0.939		Y	E	L	S	K	L	L	C	L	C	M	D	S	F	T	E
	A0A0N7KNA1	424	0.9206	0.9415	1	0.8737	0.9014	0.8867	0.9999	0.8539	0.9222		G	N	L	K	S	L	Q	E	L	R	V	Y	V	S	D	D
	A0A0N7KNA1	449	0.8918	0.9697	1	0.8714	0.8895	0.8896	0.9999	0.7376	0.9062		L	K	L	T	D	L	K	I	L	H	I	N	W	Y	W	E
	A0A0N7KNA1	478	0.9839	0.9651	1	0.8576	0.9741	0.8944	0.9999	0.8473	0.9403		R	S	L	R	G	I	E	D	L	D	F	F	S	C	S	D
	A0A0N7KNA1	503	0.9767	0.9698	1	0.9069	0.9844	0.9052	1	0.7748	0.9397		E	P	P	R	Q	L	R	R	F	S	I	D	S	V	R	V
	A0A0N7KNA1	530	0.8868	0.9812	1	0.9519	0.9314	0.9059	0.9999	0.9262	0.9479		T	C	V	P	H	L	S	H	L	D	L	R	V	K	A	M
	A0A0N7KNA1	554	0.8602	0.9647	1	0.671	0.8129	0.8766	0.9998	0.7394	0.8656		A	R	I	S	E	L	R	F	L	S	V	N	V	E	A	G
	A0A0N7KNA1	578	0.8629	0.9492	1	0.8543	0.9678	0.8942	1	0.7038	0.904		G	L	F	P	N	L	R	R	C	H	T	D	I	A	L	T
	A0A0N7KNA1	597	0.9428	0.9609	1	0.8558	0.934	0.8478	1	0.7472	0.9111		G	A	M	P	M	L	M	E	I	E	L	C	V	V	A	S
	A0A0N7KNA1	624	0.9037	0.9286	1	0.9357	0.8773	0.8448	0.9998	0.7407	0.9038		G	N	L	L	L	L	K	T	V	E	V	W	I	A	C	E
	A0A0P0Y906	564	0.8534	0.9288	0.9999	0.7365	0.7691	0.4831	0.9987	0.4036	0.7716		P	R	R	K	R	V	R	H	L	S	I	Q	G	G	G	G
	A0A0P0Y906	589	0.9307	0.9468	1	0.836	0.9185	0.8845	0.9997	0.7378	0.9067		T	D	L	S	C	V	R	S	L	T	V	F	G	D	G	G
	A0A0P0Y906	611	0.9294	0.98	1	0.8774	0.9283	0.9072	1	0.8055	0.9285		R	K	C	K	L	L	R	V	L	D	L	E	Q	C	T	T
	A0A0P0Y906	637	0.8975	0.9768	1	0.9413	0.8694	0.8989	1	0.9065	0.9363		C	K	L	W	N	L	R	Y	L	S	I	G	M	S	S	N
	A0A0P0Y906	661	0.8955	0.9782	1	0.9021	0.8295	0.9109	0.9997	0.8036	0.9149		R	R	L	K	L	L	E	T	I	H	L	S	K	T	K	V
	A0A0P0Y906	684	0.9436	0.9791	1	0.7587	0.9364	0.9035	1	0.755	0.9096		V	G	L	P	C	L	A	H	L	V	G	K	F	K	L	L
	A0A0P0Y906	719	0.8395	0.7728	1	0.7965	0.8118	0.6477	0.9988	0.7784	0.8307		A	K	K	S	N	L	Q	T	L	A	G	F	V	A	D	E
	A0A0P0Y906	744	0.9569	0.9739	1	0.9066	0.9702	0.899	1	0.9205	0.9534		R	H	M	R	K	L	I	K	V	K	I	W	C	E	F	G
	A0A0P0Y906	787	0.9512	0.9082	1	0.8739	0.9593	0.8894	0.9999	0.8689	0.9313		V	E	E	T	D	A	R	S	L	S	I	D	M	E	Q	C
	A0A0P0Y906	823	0.9526	0.9708	1	0.9677	0.9776	0.8994	1	0.9216	0.9612		P	C	R	S	Y	L	T	S	L	K	L	H	G	D	L	F
	A0A0P0Y906	845	0.8848	0.984	1	0.9224	0.9041	0.9049	1	0.8279	0.9285		S	M	L	K	N	L	Y	E	L	C	L	S	S	T	T	T
	A0A0P0Y906	871	0.8945	0.952	1	0.8503	0.9016	0.8979	1	0.8903	0.9233		G	G	L	P	L	L	L	R	L	K	L	V	A	N	H	I
	A0A0P0Y906	894	0.8849	0.9689	1	0.8428	0.8746	0.8852	0.9998	0.8215	0.9097		G	E	F	R	S	L	Q	H	L	L	L	V	V	H	R	Q
	A0A0P0Y906	920	0.8656	0.9812	1	0.782	0.831	0.8912	0.9989	0.7351	0.8856		G	A	L	P	Q	L	V	S	L	E	L	L	C	K	H	L
	A0A0P0Y906	944	0.9268	0.9697	1	0.8451	0.9452	0.9011	0.9999	0.7631	0.9189		R	H	L	Q	R	L	K	E	V	A	L	D	S	R	V	S
	A0A0P0Y906	971	0.9244	0.8802	1	0.7071	0.8724	0.8633	0.9984	0.6788	0.8656		R	R	H	P	N	R	P	S	I	L	L	L	K	N	S	Y
	A0A0Q3E599	476	0.7891	0.7586	0.9714	0.5382	0.6513	0.0264	0.9775	0.4679	0.6475		W	L	P	N	T	A	R	H	L	F	M	S	C	K	N	P
	A0A0Q3E599	501	0.9541	0.7165	0.9058	0.4696	0.6644	0.0082	0.9944	0.0913	0.6005		E	K	S	L	A	I	Q	T	L	L	C	N	S	H	L	A
	A0A0Q3E599	523	0.9263	0.9713	1	0.8339	0.947	0.9058	1	0.7821	0.9208		R	Y	M	T	A	L	R	Q	L	Y	T	D	G	C	R	K
	A0A0Q3E599	547	0.9621	0.9149	1	0.9314	0.9437	0.8805	0.9999	0.7131	0.9182		G	K	L	T	S	L	N	T	L	T	C	F	V	A	G	S
	A0A0Q3E599	601	0.9709	0.9593	1	0.8645	0.9749	0.8913	0.9993	0.7844	0.9306		G	K	K	K	E	L	R	E	L	T	L	K	W	S	D	G
	A0A0Q3E599	628	0.9906	0.9438	1	0.8865	0.9875	0.8941	0.9999	0.902	0.9506		K	P	H	D	G	L	L	A	V	R	I	V	S	F	G	G
	A0A0Q3E599	651	0.9694	0.9622	1	0.9019	0.9811	0.9081	0.9999	0.8617	0.9481		A	M	L	Q	N	M	V	E	I	H	L	L	R	C	R	K
	A0A0Q3E599	677	0.9747	0.956	1	0.806	0.9721	0.9028	0.9998	0.7024	0.9142		S	T	F	P	S	L	K	E	I	T	L	E	D	L	T	D
	A0A0Q3E599	709	0.9704	0.9745	1	0.825	0.946	0.9027	0.9999	0.7755	0.9242		Q	M	F	P	Q	L	E	K	L	F	I	I	D	C	E	K
	A0A0Q3E599	733	0.9343	0.9681	1	0.8082	0.9161	0.9059	0.999	0.7939	0.9157		S	S	F	P	I	L	Q	N	V	R	I	Q	R	C	P	Q
	A0A0Q3E599	753	0.9766	0.9316	1	0.8244	0.9725	0.8968	0.9999	0.9028	0.9381		V	K	S	P	K	L	D	A	L	E	M	H	G	R	E	V
	A0A0Q3E599	776	0.9739	0.9656	1	0.8633	0.9937	0.907	1	0.8772	0.9476		R	H	M	T	S	L	T	N	L	K	L	K	N	L	E	G
	A0A0Q3E599	801	0.9308	0.9754	1	0.8089	0.825	0.9007	0.9997	0.7994	0.905		H	S	F	S	E	L	L	D	L	S	I	E	D	C	D	G
	A0A0Q3E599	826	0.8356	0.9686	1	0.8065	0.8729	0.9018	0.9995	0.8634	0.906		E	S	L	V	S	L	M	K	L	D	I	R	C	C	K	N
	A0A0Q3E599	863	0.8964	0.9601	1	0.7724	0.9048	0.8988	0.9989	0.7888	0.9025		Q	L	L	P	R	L	L	H	L	E	I	R	D	C	E	S
	A0A0Q3E599	885	0.9493	0.9625	1	0.7723	0.9717	0.8962	0.9997	0.7044	0.907		V	Q	A	T	S	M	R	I	M	V	I	D	G	C	T	A
	A0A0Q3E599	905	0.9377	0.9738	1	0.7348	0.9084	0.9081	1	0.7508	0.9017		L	I	P	P	C	L	E	H	L	Y	I	Y	G	C	D	S
	A0A0Q3E599	926	0.6764	0.9137	1	0.7129	0.8281	0.8895	0.9527	0.6857	0.8324		H	L	S	P	S	L	K	V	L	D	I	S	G	C	Q	G
	A0A0Q3H090	552	0.829	0.7259	0.9798	0.4426	0.7261	0.1532	0.9985	0.3498	0.6506		M	P	R	D	V	I	R	R	F	S	L	S	C	G	D	Q
	A0A0Q3H090	581	0.5691	0.7395	0.9999	0.2382	0.7849	0.7226	0.9971	0.2228	0.6593		V	Y	L	S	K	V	R	S	L	T	V	F	G	G	A	G
	A0A0Q3H090	603	0.8984	0.97	1	0.7657	0.9628	0.9022	1	0.6929	0.899		K	T	L	Q	F	L	R	M	L	D	L	Q	D	A	S	K
	A0A0Q3H090	628	0.8851	0.9666	1	0.8177	0.8914	0.8969	1	0.6718	0.8912		E	R	L	V	H	L	K	Y	M	G	L	G	G	E	G	V
	A0A0Q3H090	651	0.5597	0.9754	1	0.7387	0.6578	0.9069	0.9999	0.7397	0.8223		G	F	L	R	E	L	E	T	L	D	V	R	R	T	S	I
	A0A0Q3H090	674	0.5729	0.8848	1	0.5819	0.6861	0.9058	0.9997	0.4848	0.7645		V	R	L	P	N	L	A	R	L	L	A	N	D	L	P	V
	A0A0Q3H090	694	0.7398	0.5713	1	0.7371	0.6234	0.6484	0.9969	0.6622	0.7474		E	N	M	T	S	L	E	E	V	H	M	V	K	L	S	D
	A0A0Q3H090	720	0.7928	0.9646	1	0.7859	0.8339	0.8063	0.9996	0.6628	0.8557		M	R	M	K	R	L	R	T	L	G	L	N	W	C	F	D
	A0A0Q3H090	759	0.9493	0.899	0.9997	0.9145	0.9466	0.841	0.9993	0.8613	0.9263		L	G	N	S	M	V	E	S	L	L	L	H	V	D	G	D
	A0A0Q3H090	787	0.9535	0.912	1	0.9442	0.9663	0.8927	1	0.8323	0.9376		D	P	P	Y	R	L	R	R	F	L	M	T	T	S	S	N
	A0A0Q3H090	813	0.8	0.9244	1	0.7909	0.8496	0.8872	0.9997	0.8391	0.8864		I	K	L	E	Q	L	A	H	L	K	I	S	I	D	Q	L
	A0A0Q3H090	837	0.8522	0.9464	1	0.6156	0.8105	0.8679	0.9999	0.609	0.8377		G	N	L	P	S	M	V	I	L	K	L	Q	T	G	V	T
	A0A0Q3H090	860	0.8988	0.9182	1	0.785	0.8214	0.7374	0.9991	0.4719	0.829		K	M	F	Q	R	L	K	T	F	C	F	M	C	K	D	G
	A0A0Q3H090	884	0.7387	0.8453	1	0.7175	0.7812	0.6402	0.9991	0.5373	0.7824		G	A	M	A	K	L	Q	D	L	Q	L	S	F	K	A	R
	A0A0Q3H090	908	0.813	0.7607	0.9999	0.1939	0.7488	0.4173	0.9996	0.372	0.6631		N	Y	L	S	S	L	K	Q	V	Q	T	T	I	D	C	E
	A0A0Q3H1M1	526	0.795	0.792	0.9985	0.5715	0.7762	0.5229	0.9954	0.3505	0.7253		K	P	D	S	K	I	R	R	L	S	L	M	G	N	E	D
	A0A0Q3H1M1	540	0.7919	0.7172	0.9907	0.4958	0.7265	0.1146	0.9199	0.3472	0.638		E	D	Q	G	S	V	E	Q	L	D	L	S	H	A	R	S
	A0A0Q3H1M1	548	0.6971	0.6429	0.9762	0.4946	0.7787	0.3578	0.9975	0.4137	0.6698		L	D	L	S	H	A	R	S	I	G	A	F	G	N	A	Q
	A0A0Q3H1M1	569	0.9527	0.9799	1	0.8788	0.9339	0.9056	1	0.8017	0.9316		A	K	S	N	A	L	R	V	L	D	L	E	N	C	R	G
	A0A0Q3H1M1	594	0.8857	0.9815	1	0.9204	0.9141	0.911	1	0.9125	0.9406		G	R	L	L	Q	L	R	Y	L	N	I	K	R	S	C	I
	A0A0Q3H1M1	617	0.8722	0.9765	1	0.877	0.8924	0.9097	0.9999	0.7596	0.9109		G	D	L	M	Y	L	E	I	L	D	I	S	S	S	D	L
	A0A0Q3H1M1	640	0.9283	0.9808	1	0.8531	0.9569	0.9129	0.9999	0.8431	0.9344		T	R	L	K	R	L	A	R	L	F	V	P	G	C	T	K
	A0A0Q3H1M1	661	0.9578	0.9355	1	0.8629	0.9532	0.8921	0.9999	0.8412	0.9303		G	N	M	D	K	L	Q	E	F	G	N	Y	I	D	I	F
	A0A0Q3H1M1	687	0.8999	0.9788	1	0.9087	0.8588	0.8918	0.9999	0.8057	0.918		G	K	L	I	S	L	M	K	L	N	V	R	L	E	Y	D
	A0A0Q3H1M1	720	0.9786	0.9497	1	0.7775	0.9943	0.8937	0.9994	0.7288	0.9153		C	K	L	D	R	L	K	L	H	N	L	S	I	E	F	C
	A0A0Q3H1M1	753	0.8241	0.9653	1	0.8415	0.8144	0.9006	0.9994	0.7002	0.8807		P	A	L	K	S	I	R	K	I	I	L	C	P	G	N	Y
	A0A0Q3I0M5	784	0.832	0.6583	0.8783	0.3997	0.7759	0.1275	0.9957	0.3124	0.6225		S	T	Q	C	T	W	H	H	L	T	I	W	K	E	W	N
	A0A0Q3I0M5	808	0.9071	0.9328	1	0.8255	0.9295	0.8806	1	0.7474	0.9029		I	N	L	S	R	L	R	S	L	T	V	F	G	E	W	K
	A0A0Q3I0M5	829	0.9748	0.9682	1	0.8179	0.9861	0.9063	1	0.8747	0.941		K	S	M	K	L	V	R	V	L	D	L	E	N	A	T	G
	A0A0Q3I0M5	855	0.9543	0.9743	1	0.9097	0.968	0.9016	1	0.9022	0.9513		K	L	L	R	R	L	K	F	L	S	L	R	G	C	R	E
	A0A0Q3I0M5	879	0.9129	0.9775	1	0.8686	0.8581	0.9096	0.9999	0.8758	0.9253		G	D	L	R	Q	L	Q	S	L	D	I	R	H	T	T	I
	A0A0Q3I0M5	902	0.9276	0.9789	1	0.5609	0.9641	0.9113	1	0.8192	0.8952		T	K	L	Q	K	L	Q	Y	I	R	A	G	T	I	V	Q
	A0A0Q3I0M5	950	0.8312	0.7613	1	0.7549	0.7529	0.6454	0.9967	0.8021	0.8181		G	K	L	T	A	L	H	T	L	G	V	V	N	V	G	A
	A0A0Q3I0M5	976	0.9692	0.9614	1	0.8829	0.9426	0.8901	1	0.7845	0.9288		K	K	L	T	Q	L	H	K	L	G	V	S	G	I	N	R
	A0A0Q3I0M5	1002	0.9677	0.9761	1	0.9477	0.8982	0.8917	0.9999	0.8941	0.9469		S	G	H	R	H	L	E	S	L	S	V	R	L	Q	R	G
	A0A0Q3I0M5	1027	0.9637	0.9554	1	0.8672	0.9741	0.906	1	0.8348	0.9376		L	P	W	E	N	L	Q	S	L	K	L	Y	G	L	E	D
	A0A0Q3I0M5	1063	0.9052	0.9696	1	0.9366	0.9122	0.9011	0.9992	0.9196	0.9429		N	Q	V	T	K	L	T	K	L	V	L	Q	M	D	I	L
	A0A0Q3I0M5	1087	0.7394	0.9327	1	0.7043	0.7901	0.8896	0.9995	0.7752	0.8538		A	E	L	P	N	L	C	I	L	R	L	R	V	K	Q	P
	A0A0Q3I0M5	1116	0.8701	0.969	1	0.779	0.8861	0.8917	1	0.6076	0.8754		P	I	Y	E	K	V	K	I	L	E	I	A	C	S	S	R
	A0A0Q3I0M5	1139	0.8288	0.9489	1	0.6869	0.8533	0.8851	0.9986	0.754	0.8694		K	A	M	Q	N	L	E	L	L	K	L	D	F	S	S	G
	A0A0Q3I0M5	1164	0.9458	0.9578	1	0.834	0.8954	0.8883	0.9989	0.6122	0.8915		N	H	L	C	Q	L	K	E	V	F	L	K	G	S	N	D
	A0A0Q3KAP6	829	0.6944	0.7448	0.9815	0.4197	0.6034	0.0713	0.9943	0.4171	0.6158		S	T	Q	G	A	I	R	H	L	V	I	G	S	S	W	K
	A0A0Q3KAP6	854	0.7846	0.8284	0.9999	0.6179	0.8257	0.6945	0.9996	0.4181	0.7711		L	D	L	S	H	V	R	S	L	T	V	F	G	E	W	R
	A0A0Q3KAP6	875	0.9435	0.9731	1	0.8216	0.9589	0.9	1	0.6656	0.9078		N	K	M	R	F	L	R	V	L	D	L	E	D	T	V	G
	A0A0Q3KAP6	900	0.9364	0.9712	1	0.9362	0.9297	0.9073	1	0.9142	0.9494		G	L	L	R	H	L	M	Y	L	S	L	R	E	C	A	N
	A0A0Q3KAP6	924	0.8941	0.9799	1	0.8449	0.8975	0.9115	0.9999	0.8809	0.9261		G	N	L	K	N	L	Q	T	L	D	V	R	G	T	R	I
	A0A0Q3KAP6	947	0.9426	0.9759	1	0.5856	0.9625	0.9129	1	0.8099	0.8987		T	K	L	L	K	L	Q	H	L	R	T	T	E	S	L	L
	A0A0Q3KAP6	988	0.92	0.9435	1	0.8611	0.982	0.8999	0.9995	0.8197	0.9282		K	L	L	G	K	S	C	S	F	F	L	H	K	S	P	L
	A0A0Q3KAP6	1051	0.9721	0.9453	1	0.808	0.9364	0.8753	0.9998	0.7628	0.9125		G	K	L	K	A	L	H	T	L	G	V	V	N	I	A	R
	A0A0Q3KAP6	1077	0.9603	0.9645	1	0.8757	0.9329	0.8916	1	0.8216	0.9308		K	E	L	T	R	L	R	K	L	G	V	T	G	V	G	D
	A0A0Q3KAP6	1103	0.9883	0.9738	1	0.9319	0.9748	0.8985	0.9999	0.8304	0.9497		A	G	H	N	Q	L	R	S	L	S	V	Q	A	G	S	R
	A0A0Q3KAP6	1131	0.9799	0.9747	1	0.8926	0.9735	0.9022	1	0.8753	0.9498		L	P	P	S	C	L	E	S	L	K	L	W	G	K	L	V
	A0A0Q3KAP6	1153	0.9534	0.9827	1	0.8653	0.9464	0.9078	1	0.889	0.9431		H	Q	L	Q	N	L	S	K	L	T	L	D	R	S	R	L
	A0A0Q3KAP6	1179	0.9531	0.9775	1	0.727	0.9535	0.9056	1	0.8501	0.9208		G	V	L	P	N	L	A	V	V	R	L	K	W	G	S	F
	A0A0Q3KAP6	1204	0.9521	0.9747	1	0.7817	0.9423	0.9001	1	0.6702	0.9026		P	S	F	P	S	L	V	V	L	E	L	Y	G	V	L	D
	A0A0Q3KAP6	1228	0.822	0.9814	1	0.8218	0.8698	0.9061	1	0.7473	0.8936		D	A	M	P	R	L	V	L	L	Q	V	N	R	C	H	S
	A0A0Q3KAP6	1251	0.8943	0.9513	1	0.7026	0.8622	0.9074	0.9999	0.7274	0.8806		A	V	P	T	S	L	R	E	I	R	L	G	D	L	V	A
	A0A0Q3LRB3	622	0.9039	0.9681	1	0.7007	0.9365	0.8927	1	0.7952	0.8996		D	V	T	Q	N	L	R	T	L	R	L	S	G	F	E	D
	A0A0Q3LRB3	646	0.9358	0.9738	1	0.8308	0.9289	0.9022	1	0.8924	0.933		G	H	C	I	H	L	R	Y	L	R	A	T	K	Q	E	N
	A0A0Q3LRB3	680	0.7967	0.9596	1	0.7222	0.9365	0.898	1	0.7198	0.8791		C	A	L	Y	R	L	Q	F	L	T	V	G	V	D	C	H
	A0A0Q3LRB3	704	0.7777	0.9258	1	0.5893	0.8328	0.899	1	0.3724	0.7996		S	N	L	V	N	L	R	H	F	I	C	H	E	E	S	H
	A0A0Q3LRB3	751	0.8648	0.5858	0.9999	0.8389	0.9413	0.6021	0.9999	0.5817	0.8018		G	N	L	L	E	L	G	S	L	C	I	F	G	L	E	N
	A0A0Q3LRB3	779	0.9092	0.8954	1	0.9331	0.8903	0.7823	0.9984	0.7917	0.9		L	D	R	K	H	L	R	N	L	C	L	S	W	D	A	S
	A0A0Q3LRB3	811	0.9561	0.9661	1	0.8727	0.9475	0.9014	0.9999	0.8572	0.9376		Q	P	H	P	D	L	N	H	L	Q	I	S	G	Y	R	S
	A0A0Q3LRB3	837	0.9747	0.9532	1	0.9064	0.9597	0.9054	1	0.7582	0.9322		S	P	L	I	R	L	R	S	I	Y	L	E	D	C	Q	F
	A0A0Q3LRB3	860	0.944	0.892	1	0.9131	0.9503	0.8894	0.9995	0.7948	0.9229		V	H	L	K	C	L	K	K	L	H	L	V	R	I	C	G
	A0A0Q3LRB3	879	0.5671	0.4995	0.9986	0.5973	0.809	0.6485	0.9981	0.7543	0.734		M	S	T	H	S	L	E	E	L	I	I	E	E	V	E	E
	A0A0Q3LRB3	906	0.6587	0.6622	0.9999	0.4918	0.8397	0.8347	0.9981	0.7448	0.7787		L	L	A	S	E	L	H	V	L	E	I	K	G	C	P	K
	A0A0Q3LRB3	917	0.7427	0.5446	1	0.7931	0.7481	0.8104	0.9926	0.729	0.7951		K	G	C	P	K	L	R	E	L	P	L	S	C	Y	S	A
	A0A0Q3LRB3	939	0.9492	0.965	1	0.877	0.9034	0.8987	0.9999	0.715	0.9135		H	V	F	P	V	L	Y	S	L	I	I	H	D	C	P	L
	A0A0Q3LRB3	965	0.9819	0.865	0.9992	0.8891	0.9895	0.8344	0.9998	0.5944	0.8942		P	K	V	L	K	M	T	T	V	N	V	G	S	A	L	Y
	A0A0Q3LRB3	989	0.9887	0.9655	1	0.9366	0.987	0.9001	1	0.9194	0.9622		K	S	L	S	Y	Y	Q	T	L	I	L	H	G	S	N	Q
	A0A0Q3LRB3	1015	0.9703	0.9444	1	0.9096	0.9703	0.9016	0.9999	0.6679	0.9205		H	N	L	G	T	L	Y	E	L	T	L	I	N	C	S	N
	A0A0Q3LRB3	1041	0.921	0.969	1	0.8242	0.8644	0.9044	0.9996	0.8387	0.9152		W	Q	L	K	S	L	K	K	L	N	F	V	D	C	P	N
	A0A0Q3LRB3	1073	0.9855	0.9701	1	0.9255	0.9748	0.901	1	0.8556	0.9516		R	P	L	L	A	L	E	T	L	T	I	E	S	C	C	I
	A0A0Q3LRB3	1098	0.956	0.9477	1	0.6851	0.966	0.9086	0.9999	0.8547	0.9148		S	L	L	P	S	L	S	Y	L	E	M	G	E	C	A	G
	A0A0Q3LRB3	1126	0.9386	0.9593	1	0.7892	0.9447	0.9009	0.9999	0.7351	0.9085		G	S	L	T	S	L	K	E	L	Y	V	T	N	C	V	E
	A0A0Q3LRB3	1151	0.8849	0.9561	1	0.8255	0.8612	0.8993	0.9995	0.751	0.8972		G	G	L	I	S	L	E	K	L	R	I	G	D	C	P	K
	A0A0Q3LRB3	1188	0.9686	0.9485	1	0.931	0.9788	0.894	0.9999	0.7782	0.9374		L	L	P	P	S	L	Q	E	L	V	L	D	G	V	T	Q
	A0A0Q3LRB3	1209	0.7191	0.5901	1	0.7787	0.9135	0.8326	0.9844	0.6198	0.8048		S	S	L	T	C	L	K	D	L	G	I	T	E	S	S	D
	A0A0Q3LRB3	1220	0.5796	0.4361	0.9998	0.7791	0.7854	0.7587	0.9929	0.7787	0.7638		T	E	S	S	D	L	E	S	L	D	L	H	S	C	T	A
	A0A0Q3LRB3	1231	0.8911	0.8738	1	0.8511	0.9692	0.8942	1	0.748	0.9034		H	S	C	T	A	L	E	E	V	R	I	H	C	C	G	A
	A0A0Q3LRB3	1254	0.8942	0.8656	1	0.7631	0.9378	0.8843	0.9989	0.7439	0.886		Q	T	C	I	N	L	R	S	V	Q	V	Y	S	S	P	D
	A0A0Q3LRB3	1288	0.8409	0.7367	0.9997	0.8878	0.9429	0.8683	0.9994	0.7296	0.8756		L	F	F	P	Q	L	E	R	I	W	T	D	D	L	S	L
	A0A0Q3LRB3	1341	0.9858	0.9615	1	0.87	0.9913	0.9032	1	0.7721	0.9355		L	L	L	T	S	L	T	E	L	E	F	N	S	Y	N	K
	A0A0Q3LRB3	1365	0.9189	0.9476	1	0.8535	0.8764	0.8958	0.9997	0.8052	0.9121		H	L	L	P	S	L	K	K	L	A	I	K	S	C	E	S
	A0A0Q3LRB3	1388	0.8252	0.975	1	0.7088	0.8057	0.9023	0.9999	0.8666	0.8854		A	L	P	A	S	L	E	E	L	H	I	S	D	C	G	S
	A0A0Q3LRB3	1412	0.9535	0.9331	1	0.892	0.9548	0.8972	0.9999	0.7512	0.9227		N	C	L	H	S	F	R	K	L	E	I	L	C	C	T	G
	A0A0Q3LRB3	1435	0.9163	0.9584	1	0.7818	0.8769	0.8932	0.9998	0.7605	0.8984		R	L	P	P	S	L	E	E	M	V	I	G	S	C	K	N
	A0A0Q3LRB3	1459	0.8802	0.9435	1	0.8759	0.8465	0.9005	0.999	0.8808	0.9158		H	R	L	S	S	L	S	K	L	E	I	K	S	C	P	S
	A0A0Q3LRB3	1482	0.9222	0.9586	1	0.7303	0.9208	0.8963	0.9938	0.6652	0.8859		G	M	P	P	A	L	R	D	F	W	V	W	D	C	S	E
	A0A0R0LAY0	521	0.9429	0.9168	1	0.8554	0.9699	0.8799	0.9989	0.8299	0.9242		I	E	R	S	H	V	R	T	K	E	L	S	E	N	F	I
	A0A0R0LAY0	541	0.926	0.9689	1	0.8856	0.9095	0.8966	1	0.9062	0.9366		A	K	Y	M	L	L	R	V	L	D	L	E	Y	A	G	L
	A0A0R0LAY0	564	0.8927	0.9707	1	0.8908	0.8513	0.9038	1	0.8656	0.9219		G	N	L	I	H	L	K	Y	L	S	L	R	Y	T	Q	F
	A0A0R0LAY0	591	0.9131	0.9744	1	0.7791	0.8907	0.9021	1	0.826	0.9107		T	D	M	P	N	L	L	F	L	C	L	D	S	H	A	Y
	A0A0R0LAY0	616	0.9087	0.9756	1	0.7902	0.9357	0.9103	1	0.7735	0.9118		G	G	F	Q	K	L	K	E	L	E	L	K	H	V	P	H
	A0A0R0LAY0	638	0.8406	0.9511	1	0.8201	0.8828	0.9044	0.9995	0.8385	0.9046		V	T	V	Q	R	L	E	E	F	L	L	D	E	R	K	H
	A0A0R0LAY0	663	0.9665	0.9662	1	0.6805	0.916	0.8958	0.9997	0.8246	0.9062		N	S	F	E	K	T	V	V	V	A	L	S	G	G	G	I
	A0A0R0LAY0	686	0.8759	0.9385	1	0.8044	0.838	0.8757	0.7521	0.7927	0.8597		E	I	L	P	L	I	Q	L	E	P	S	A	S	K	L	Q
	A0A0U2QHZ3	453	0.829	0.8631	0.9999	0.6112	0.9195	0.7859	0.9995	0.5301	0.8173		A	S	M	A	R	A	R	S	V	S	V	F	G	E	C	S
	A0A0U2QHZ3	475	0.9845	0.9512	1	0.9172	0.9553	0.8138	0.9986	0.8549	0.9344		M	L	S	K	Y	I	R	V	V	H	I	E	L	E	G	H
	A0A0U2QHZ3	500	0.9018	0.9679	1	0.8937	0.9481	0.907	1	0.8838	0.9378		S	H	V	L	Q	L	R	Y	L	R	V	E	T	P	G	C
	A0A0U2QHZ3	524	0.9007	0.9775	1	0.8075	0.8407	0.9037	1	0.8081	0.9048		C	G	L	V	H	L	E	T	L	S	I	F	S	H	K	A
	A0A0U2QHZ3	548	0.9315	0.9726	1	0.9081	0.9288	0.8986	0.9999	0.8887	0.941		S	S	L	P	R	L	S	V	L	S	L	V	V	P	W	A
	A0A0U2QHZ3	572	0.914	0.9594	1	0.9672	0.9199	0.8864	1	0.8848	0.9415		K	L	K	G	S	L	R	S	L	T	I	L	F	N	P	P
	A0A0U2QHZ3	596	0.9123	0.9724	1	0.7442	0.8349	0.8911	1	0.6779	0.8791		G	E	L	K	N	L	R	D	L	N	I	S	V	N	R	W
	A0A0U2QHZ3	627	0.9731	0.9711	1	0.9016	0.948	0.8994	0.9999	0.8602	0.9442		G	K	L	D	E	L	R	S	L	Q	I	H	V	P	P	A
	A0A0U2QHZ3	655	0.9762	0.9708	1	0.9034	0.9752	0.9048	1	0.7348	0.9332		I	F	A	Q	S	F	E	R	L	I	L	H	G	W	C	F
	A0A0U2QHZ3	679	0.9514	0.9782	1	0.9183	0.9452	0.9048	1	0.9185	0.9521		G	T	L	R	N	L	Q	H	V	L	L	E	V	S	E	T
	A0A0U2QHZ3	703	0.9154	0.966	1	0.7469	0.9019	0.8939	0.9999	0.7965	0.9026		G	E	L	P	S	L	A	D	L	E	L	R	V	G	L	K
	A0A0U2QHZ3	731	0.9563	0.9694	1	0.7657	0.9554	0.8922	1	0.7669	0.9132		S	L	F	P	A	L	L	K	L	K	L	R	V	G	E	H
	A0A0U2QHZ3	756	0.8528	0.9469	1	0.837	0.875	0.8819	0.9995	0.6938	0.8859		G	V	M	P	K	L	Q	S	L	H	L	W	F	R	N	C
	A0A0U2QHZ3	783	0.8747	0.9696	1	0.6298	0.8232	0.87	0.9997	0.2899	0.8071		Q	H	L	L	S	L	Q	S	I	C	V	E	I	Y	L	R
	A0A0U2QTH5	618	0.9783	0.9786	1	0.893	0.9849	0.9041	1	0.8945	0.9542		Q	L	G	L	R	L	N	V	L	D	L	E	G	C	K	G
	A0A0U2QTH5	643	0.8107	0.9729	1	0.8763	0.7681	0.9023	0.9999	0.8681	0.8998		C	K	I	F	Q	L	K	Y	L	S	L	R	N	T	D	V
	A0A0U2QTH5	666	0.9063	0.9762	1	0.8018	0.8687	0.9062	0.9999	0.8402	0.9124		D	K	L	Q	Y	L	E	T	L	D	I	R	Q	T	R	I
	A0A0U2QTH5	689	0.9295	0.9777	1	0.78	0.9385	0.9071	1	0.7292	0.9077		V	I	L	P	G	L	K	H	L	L	A	D	C	T	N	C
	A0A0U2QTH5	729	0.9163	0.9149	1	0.8175	0.9521	0.8821	0.9999	0.7999	0.9103		V	R	M	G	K	L	E	I	L	C	Y	A	E	V	S	S
	A0A0U2QTH5	753	0.9405	0.9543	1	0.8267	0.7875	0.8733	0.9999	0.7833	0.8957		C	Q	L	R	Q	L	R	K	L	G	V	L	F	Q	G	N
	A0A0U2QTH5	782	0.9498	0.8969	0.9999	0.9162	0.9642	0.8063	0.9987	0.8828	0.9268		V	L	D	R	S	L	H	S	L	S	I	R	M	E	R	L
	A0A0U2QTH5	818	0.977	0.9717	1	0.8714	0.977	0.9016	0.9999	0.8275	0.9408		S	P	P	K	F	V	Q	K	L	N	I	S	G	I	R	S
	A0A0U2QTH5	840	0.9448	0.9716	1	0.8527	0.9383	0.9095	1	0.9121	0.9411		G	D	L	H	Q	L	S	K	I	T	L	L	E	T	S	L
	A0A0U2QTH5	864	0.9439	0.9789	1	0.8469	0.9334	0.9004	1	0.8707	0.9343		G	Q	L	G	S	L	R	C	L	K	L	Q	C	N	S	T
	A0A0U2QTH5	889	0.9519	0.9807	1	0.7673	0.9329	0.9009	0.9999	0.8376	0.9214		G	A	F	R	N	L	V	A	L	V	V	Q	D	N	N	L
	A0A0U2QTH5	912	0.8846	0.9666	1	0.8497	0.9037	0.9051	0.9999	0.8431	0.9191		G	A	A	P	R	L	E	R	V	I	L	S	I	A	A	I
	A0A0U2QTH5	934	0.9169	0.9705	1	0.7826	0.883	0.8954	0.9997	0.7094	0.8947		Q	H	L	Q	Q	L	K	E	L	E	L	H	G	S	A	R
	A0A0U2QTH5	959	0.9683	0.7621	0.9998	0.4204	0.9392	0.7145	0.9853	0.1911	0.7476		A	G	H	H	N	N	P	V	F	I	H	E	Q	W	N	D
	A0A0U2RGB8	365	0.9442	0.9511	1	0.832	0.91	0.8807	0.9999	0.7468	0.9081		G	N	L	T	E	L	R	D	L	T	I	Q	V	W	S	S
	A0A0U2RGB8	394	0.931	0.9654	1	0.914	0.8796	0.8936	0.9999	0.8507	0.9293		C	N	L	H	K	L	R	R	L	I	L	R	G	V	H	G
	A0A0U2RGB8	421	0.9824	0.9688	1	0.8602	0.9717	0.904	1	0.8464	0.9417		D	L	P	Q	H	I	H	V	L	G	I	K	P	M	Y	F
	A0A0U2RGB8	448	0.8298	0.9749	1	0.797	0.8537	0.9056	1	0.8811	0.9053		I	D	L	P	Y	L	S	F	L	D	L	S	I	C	D	M
	A0A0U2RGB8	472	0.8422	0.9736	1	0.7368	0.8008	0.8891	1	0.8019	0.8805		G	R	L	P	A	L	Q	V	L	W	I	Q	I	N	R	E
	A0A0U2RGB8	496	0.9626	0.9733	1	0.8044	0.9597	0.9031	1	0.8251	0.9285		G	A	F	P	S	L	T	D	C	T	F	I	Q	Y	C	G
	A0A0U2RGB8	517	0.8143	0.9639	1	0.8808	0.8104	0.8824	0.9992	0.7037	0.8819		G	A	M	P	K	V	G	K	L	E	F	K	I	N	V	V
	A0A0U2RGB8	544	0.8908	0.9229	1	0.8156	0.9069	0.8447	0.9995	0.617	0.8747		G	N	L	A	S	I	E	E	V	T	I	D	L	L	C	E
	A0A0U2RGB8	578	0.9089	0.5424	0.9888	0.2262	0.872	0.3888	0.9995	0.2295	0.6445		D	I	H	P	K	H	P	T	L	E	M	C	R	S	D	E
	A0A0U2RPG6	528	0.8567	0.8619	0.9995	0.6685	0.831	0.5364	0.9995	0.3327	0.7608		I	P	P	E	N	I	R	H	L	S	I	D	G	R	Q	D
	A0A0U2RPG6	548	0.9395	0.9563	1	0.8395	0.9263	0.8818	0.9992	0.7163	0.9074		F	D	L	S	H	V	R	S	L	S	F	F	Y	S	P	K
	A0A0U2RPG6	572	0.9685	0.9788	1	0.892	0.955	0.9028	1	0.8849	0.9477		P	Q	L	R	M	L	R	V	L	D	L	E	F	S	L	C
	A0A0U2RPG6	598	0.9293	0.9781	1	0.9287	0.9259	0.908	1	0.8622	0.9415		G	S	F	C	H	L	R	Y	L	S	V	K	K	A	E	T
	A0A0U2RPG6	632	0.9049	0.9331	1	0.8394	0.9485	0.902	1	0.8965	0.928		G	S	L	K	E	L	Q	I	L	E	L	V	D	I	A	R
	A0A0U2RPG6	657	0.9482	0.9698	1	0.8788	0.915	0.8973	1	0.8951	0.938		G	E	L	T	Q	L	K	K	L	G	V	A	G	V	T	E
	A0A0U2RPG6	683	0.9595	0.9645	1	0.8699	0.9508	0.8995	0.9999	0.8955	0.9424		Q	K	L	S	S	L	C	S	L	R	V	E	A	K	P	F
	A0A0U2RPG6	709	0.9801	0.9791	1	0.8622	0.9805	0.9037	1	0.8641	0.9462		S	P	P	P	F	L	H	T	L	K	L	K	G	S	L	H
	A0A0U2RPG6	731	0.9642	0.9765	1	0.9245	0.9518	0.9021	0.9999	0.8808	0.95		G	K	L	E	K	L	V	K	V	Q	L	V	F	T	K	L
	A0A0U2RPG6	756	0.9479	0.9785	1	0.7673	0.9349	0.9006	1	0.8561	0.9232		G	E	L	P	G	L	K	C	L	R	L	I	L	N	A	Y
	A0A0U2RPG6	781	0.8851	0.9625	1	0.7825	0.9202	0.899	0.9998	0.7097	0.8949		G	K	F	R	G	L	K	T	L	R	L	D	S	L	E	E
	A0A0U2RPG6	805	0.8476	0.9767	1	0.7906	0.9171	0.9036	0.9999	0.8082	0.9055		R	T	S	P	K	L	E	T	I	T	I	Q	D	C	S	S
	A0A0U2RPG6	828	0.8129	0.9221	1	0.7914	0.8521	0.8944	0.9876	0.6301	0.8613		A	N	L	Q	S	L	E	K	I	K	Y	F	A	K	G	K
	A0A151R5G5	536	0.7718	0.813	0.9951	0.6832	0.7439	0.2773	0.9891	0.4517	0.7156		V	S	S	G	L	V	R	R	L	T	I	A	T	C	S	N
	A0A151R5G5	556	0.9856	0.9576	0.9999	0.673	0.9317	0.8755	0.9999	0.4137	0.8546		S	I	E	S	S	H	T	V	L	D	F	D	D	S	R	L
	A0A151R5G5	579	0.8459	0.9628	1	0.8641	0.8342	0.9052	0.9999	0.8218	0.9042		G	N	L	I	H	L	K	Y	L	S	L	K	K	T	W	V
	A0A151R5G5	602	0.9432	0.971	1	0.8043	0.9457	0.9059	1	0.8243	0.9243		G	K	F	Q	N	L	E	T	L	D	V	R	Q	S	L	V
	A0A151R5G5	625	0.9226	0.9483	1	0.8079	0.9761	0.899	0.9999	0.6692	0.9029		G	K	L	R	K	L	R	Y	L	L	A	N	T	I	S	S
	A0A151R5G5	648	0.9151	0.861	1	0.9261	0.8823	0.8666	0.9992	0.8639	0.9143		G	G	M	T	S	L	Q	K	L	S	L	L	S	I	D	D
	A0A151R5G5	672	0.9359	0.8098	1	0.9512	0.9772	0.8733	0.9991	0.8965	0.9304		A	K	L	R	Q	L	R	D	L	R	M	Y	K	F	R	G
	A0A151R5G5	698	0.9866	0.877	1	0.8766	0.9904	0.8748	0.9996	0.5574	0.8953		N	E	M	P	L	F	G	K	L	Y	I	Y	T	E	N	E
	A0A151R5G5	723	0.9767	0.9678	1	0.8426	0.9897	0.9012	1	0.9126	0.9488		L	L	L	S	M	L	R	K	L	Y	L	H	G	N	L	G
	A0A151R5G5	745	0.9291	0.9655	1	0.9185	0.8978	0.8989	1	0.876	0.9357		P	Q	L	Q	N	L	V	K	L	F	L	V	Y	S	N	L
	A0A151R5G5	769	0.9428	0.9651	1	0.8174	0.9151	0.8933	0.9999	0.7968	0.9163		K	D	L	P	S	L	M	F	L	S	I	G	D	R	A	Y
	A0A151R5G5	794	0.9463	0.9617	1	0.7821	0.9588	0.8995	0.9997	0.6252	0.8966		G	G	F	Q	K	L	Q	E	L	E	L	K	Y	L	R	N
	A0A151R5G5	818	0.864	0.9438	1	0.7881	0.9235	0.8994	0.9982	0.7004	0.8897		G	A	L	Q	S	L	E	K	L	W	L	T	S	I	P	Q
	A0A151R5G5	842	0.9238	0.9587	1	0.7541	0.8619	0.9029	0.9991	0.6832	0.8855		Q	H	L	K	K	L	K	V	L	H	V	L	D	M	P	I
	A0A151R5G5	872	0.6439	0.2588	0.9325	0.3114	0.6441	0.1665	0.9983	0.2318	0.5234		W	I	I	Q	H	V	P	L	V	R	I	W	S	K	F	Y
	A0A151T0A2	334	0.84	0.6007	0.9988	0.1637	0.8743	0.6556	0.7422	0.3779	0.6566		L	A	A	R	A	A	M	K	L	Y	D	V	S	K	R	F
	A0A151T0A2	383	0.9341	0.9587	1	0.8807	0.8679	0.9032	1	0.8176	0.9203		P	K	L	R	C	L	R	T	L	S	L	S	T	Y	R	N
	A0A151T0A2	407	0.7747	0.9782	1	0.8217	0.8163	0.9133	1	0.8355	0.8924		G	N	L	V	L	L	R	Y	L	D	L	S	S	T	S	I
	A0A151T0A2	430	0.8619	0.9703	1	0.8929	0.8783	0.9144	0.9999	0.8887	0.9258		F	T	L	Y	N	L	Q	T	L	K	L	A	N	C	K	F
	A0A151T0A2	454	0.7901	0.9681	1	0.8056	0.7624	0.9097	0.9995	0.8589	0.8868		A	N	L	V	N	L	R	H	L	D	I	R	D	T	N	L
	A0A151T0A2	477	0.9514	0.9125	1	0.9351	0.9735	0.8888	0.9998	0.9008	0.9452		C	K	L	Q	D	L	R	T	L	T	S	F	V	V	G	R
	A0A151T0A2	506	0.9533	0.9143	1	0.9417	0.9921	0.8873	0.9995	0.9038	0.949		F	L	Q	G	N	L	S	I	L	K	L	Q	N	V	V	N
	A0A151T0A2	531	0.9923	0.9685	1	0.9358	0.9886	0.8947	0.9999	0.8679	0.956		K	K	K	K	Q	I	E	E	L	T	L	K	W	G	E	D
	A0A151T0A2	561	0.9481	0.9724	1	0.9185	0.9349	0.9025	0.9999	0.8917	0.946		Q	P	S	T	N	L	K	K	L	T	I	R	Y	Y	S	G
	A0A151T0A2	586	0.9522	0.9822	1	0.9084	0.943	0.9102	1	0.8914	0.9484		S	S	Y	S	N	V	I	V	L	R	I	S	D	C	N	Y
	A0A151T0A2	609	0.9362	0.9787	1	0.8894	0.868	0.902	1	0.8598	0.9293		G	Q	L	P	S	L	K	E	L	V	I	Q	R	M	E	M
	A0A151T0A2	643	0.9781	0.938	1	0.9314	0.9843	0.8987	1	0.8552	0.9482		Q	P	F	P	M	L	E	S	L	Q	F	E	E	M	L	E
	A0A151T0A2	672	0.9623	0.9762	1	0.883	0.9132	0.9056	0.9998	0.6459	0.9107		F	P	F	P	L	L	K	H	L	S	L	S	E	C	P	K
	A0A151T0A2	694	0.9733	0.9827	1	0.843	0.9402	0.9084	0.9999	0.8133	0.9326		N	H	L	P	S	L	K	E	V	S	I	S	N	C	H	S
	A0A151T0A2	716	0.9424	0.9471	1	0.6876	0.9258	0.8998	0.9998	0.5646	0.8709		D	C	F	P	A	L	E	R	L	S	I	I	S	C	P	N
	A0A151T0A2	741	0.9734	0.9671	1	0.8519	0.9595	0.905	0.9998	0.8028	0.9324		G	P	A	P	K	L	I	N	F	K	V	R	D	C	E	K
	A0A151T0A2	764	0.9084	0.9718	1	0.7228	0.8245	0.9043	0.9998	0.6885	0.8775		I	D	L	P	S	L	K	Y	S	S	L	S	K	L	A	V
	A0A151T0A2	787	0.7298	0.6733	0.9747	0.755	0.7296	0.1661	0.9951	0.6967	0.7151		F	F	P	S	S	L	Q	S	L	T	V	N	V	G	M	L
	A0A151T0A2	789	0.9048	0.6207	0.2216	0.4437	0.8996	0.1153	0.9983	0.4297	0.5792		P	S	S	L	Q	S	L	T	V	N	V	G	M	L	S	C
	A0A151T0A2	815	0.8879	0.9812	1	0.8613	0.8258	0.9078	0.9983	0.5946	0.8821		P	R	L	T	S	L	S	H	L	R	I	E	G	G	G	E
	A0A151T0A2	842	0.9289	0.9218	1	0.9317	0.9386	0.8865	0.9992	0.635	0.9052		L	L	P	T	S	L	Q	G	L	Y	L	Q	W	L	D	G
	A0A151T0A2	869	0.9653	0.9729	1	0.7801	0.9312	0.9034	0.9999	0.5255	0.8848		Q	H	L	T	S	L	Q	S	L	S	L	W	G	L	D	E
	A0A151T0A2	894	0.8882	0.9378	1	0.748	0.8319	0.8932	0.9987	0.7483	0.8808		Q	H	L	T	S	L	R	Y	L	E	I	G	Y	C	G	S
	A0A151T0A2	917	0.9431	0.9313	1	0.6054	0.8533	0.8858	0.9999	0.4484	0.8334		H	L	P	S	S	F	E	F	L	T	I	R	N	C	P	L
	A0A151T0A2	946	0.5006	0.1978	0.9981	0.5411	0.7621	0.3186	0.8461	0.4773	0.5802		S	K	I	A	H	I	P	S	I	S	I	K	D	E	V	I
	A0A161WTU0	516	0.7874	0.7114	0.9289	0.124	0.7417	0.2437	1	0.2322	0.5962		L	I	R	K	K	V	R	S	F	S	F	P	F	K	V	G
	A0A161WTU0	543	0.9844	0.975	1	0.9423	0.9888	0.9056	0.9999	0.9244	0.965		S	T	F	E	C	L	R	V	L	D	L	G	E	S	D	F
	A0A161WTU0	566	0.9582	0.9727	1	0.915	0.9471	0.9092	1	0.8733	0.947		G	Y	L	A	H	L	R	Y	L	S	L	Y	G	N	H	R
	A0A161WTU0	590	0.9567	0.9652	1	0.8444	0.9402	0.9049	1	0.899	0.9388		C	N	L	L	N	M	Q	T	L	Y	L	L	G	C	V	Q
	A0A161WTU0	614	0.9286	0.9783	1	0.9445	0.9621	0.9097	1	0.9159	0.9549		G	N	L	C	S	L	R	H	L	Y	L	T	S	T	M	K
	A0A161WTU0	637	0.945	0.975	1	0.8345	0.9178	0.9047	1	0.8387	0.927		K	G	L	C	A	L	Q	S	L	T	V	S	R	C	C	N
	A0A161WTU0	661	0.9487	0.9176	1	0.9214	0.9546	0.8911	0.9998	0.8402	0.9342		K	Y	L	T	A	L	R	A	L	Y	I	I	Q	C	P	A
	A0A161WTU0	685	0.9631	0.9636	1	0.7938	0.9744	0.9084	1	0.913	0.9395		T	C	L	T	S	L	E	K	L	W	I	M	D	C	A	M
	A0A161WTU0	710	0.9498	0.9569	1	0.9025	0.9552	0.9011	0.9998	0.8422	0.9384		K	G	P	K	T	L	Q	S	L	V	I	R	G	L	P	E
	A0A161WTU0	734	0.9504	0.9616	1	0.8439	0.9816	0.9006	0.9999	0.7972	0.9294		Q	Q	G	T	T	L	R	Y	M	L	I	Q	Q	C	P	S
	A0A161WTU0	758	0.9289	0.9753	1	0.7937	0.9401	0.9124	0.9999	0.86	0.9263		E	G	C	T	S	L	L	K	L	K	L	V	N	C	P	D
	A0A161WTU0	782	0.8654	0.9471	1	0.8347	0.8534	0.901	0.9997	0.8289	0.9038		H	Q	L	T	A	L	R	V	L	F	I	K	G	C	P	L
	A0A161WTU0	809	0.9064	0.9725	1	0.9223	0.8925	0.9081	0.9999	0.9148	0.9396		S	W	I	S	N	I	S	E	V	Y	I	N	Q	D	T	H
	A0A161WTU0	833	0.765	0.9372	1	0.7066	0.7886	0.9011	0.9994	0.8055	0.8629		H	D	L	K	I	P	S	V	I	L	Q	R	K	N	P	R
	A0A161ZLF4	562	0.9716	0.9655	1	0.9122	0.9594	0.8829	0.9997	0.7517	0.9304		P	Y	L	T	H	L	K	V	L	V	L	N	A	D	D	N
	A0A161ZLF4	588	0.9059	0.9798	1	0.9047	0.9379	0.9089	1	0.8899	0.9409		R	K	M	K	Y	L	K	H	L	D	I	S	R	C	H	S
	A0A161ZLF4	610	0.9395	0.9434	1	0.6733	0.977	0.9084	1	0.9028	0.918		T	E	L	Y	N	L	Q	T	L	R	V	P	N	L	Y	E
	A0A161ZLF4	631	0.8981	0.9529	1	0.8652	0.9365	0.9044	0.9999	0.808	0.9206		S	N	L	I	N	L	R	H	L	Y	M	N	R	T	S	G
	A0A161ZLF4	655	0.6759	0.5558	1	0.7741	0.7632	0.3603	0.9904	0.8001	0.74		E	R	L	T	S	L	Q	T	L	P	Y	F	V	V	S	K
	A0A161ZLF4	709	0.9416	0.8903	1	0.9682	0.9763	0.8768	0.9971	0.9176	0.946		Y	E	K	S	S	I	Q	S	L	H	L	N	W	S	N	E
	A0A161ZLF4	739	0.965	0.956	1	0.8553	0.9635	0.9011	0.9996	0.7694	0.9262		E	P	H	P	D	L	K	T	L	T	I	D	G	F	R	G
	A0A161ZLF4	762	0.9655	0.9577	1	0.8952	0.9753	0.9008	1	0.9028	0.9496		T	M	M	L	N	L	V	S	I	K	L	R	G	C	N	Q
	A0A161ZLF4	785	0.9574	0.945	1	0.8568	0.9671	0.9002	0.9998	0.6386	0.9081		G	H	L	P	K	L	R	E	I	E	I	T	G	M	G	K
	A0A161ZLF4	813	0.9277	0.9547	1	0.768	0.9323	0.8969	0.9998	0.6977	0.8971		S	V	F	P	Q	L	E	R	L	R	I	E	N	C	P	R
	A0A161ZLF4	835	0.667	0.7981	1	0.6263	0.7174	0.8537	0.9824	0.5142	0.7699		T	C	F	P	S	L	K	Q	L	Y	F	G	K	L	P	N
	A0A161ZLF4	867	0.7691	0.8887	1	0.8359	0.8467	0.8861	0.9477	0.4778	0.8315		S	G	F	P	K	L	E	S	L	E	I	W	D	C	P	R
	A0A161ZLF4	889	0.9361	0.8944	1	0.8991	0.9474	0.8455	0.9994	0.7544	0.9095		S	Y	F	P	S	L	K	K	S	R	I	A	I	F	E	S
	A0A164X9A5	543	0.924	0.8524	0.9999	0.8416	0.8998	0.7053	0.9989	0.7575	0.8724		S	A	S	A	N	I	R	H	L	T	W	I	R	G	D	D
	A0A164X9A5	566	0.9297	0.9644	1	0.844	0.9119	0.8979	0.9999	0.7059	0.9067		E	K	T	E	K	L	H	T	F	W	V	Q	S	F	Y	D
	A0A164X9A5	598	0.9414	0.9797	1	0.8869	0.9331	0.9101	0.9999	0.8513	0.9378		N	Q	M	K	Y	L	K	A	L	D	L	S	H	N	R	L
	A0A164X9A5	621	0.9116	0.9803	1	0.9453	0.9118	0.912	1	0.8303	0.9364		E	K	V	I	N	L	R	Y	L	N	L	S	F	N	P	L
	A0A164X9A5	644	0.9747	0.9819	1	0.9204	0.9387	0.902	1	0.8873	0.9506		C	D	L	Y	N	L	Q	S	L	K	L	V	A	C	N	H
	A0A164X9A5	668	0.9204	0.9681	1	0.8511	0.9164	0.9118	1	0.8983	0.9333		G	K	L	E	N	L	R	H	L	E	I	D	K	T	D	N
	A0A164X9A5	692	0.9579	0.9198	1	0.7974	0.867	0.7479	0.9954	0.7217	0.8759		S	K	L	Q	A	L	R	T	L	S	K	F	V	I	R	G
	A0A164X9A5	716	0.7938	0.6891	0.9999	0.8851	0.2732	0.077	0.0001	0.6382	0.5446		C	K	I	K	D	L	R	D	L	N	S	L	Q	G	R	L
	A0A164X9A5	751	0.6326	0.3342	0.9971	0.3748	0.8808	0.2789	0.9584	0.5583	0.6269		K	K	K	E	D	L	V	I	L	S	M	N	F	K	P	L
	A0A164X9A5	781	0.9774	0.967	1	0.8558	0.9787	0.9036	1	0.8921	0.9468		Q	P	H	T	N	L	V	R	L	E	M	K	F	Y	G	G
	A0A164X9A5	804	0.9854	0.9769	1	0.9119	0.9656	0.9033	1	0.8113	0.9443		V	S	L	S	H	L	K	K	L	V	V	L	E	C	Q	S
	A0A164X9A5	827	0.8982	0.9508	1	0.8453	0.9095	0.8997	0.9996	0.764	0.9084		G	E	L	P	M	L	E	K	L	H	L	E	S	I	N	N
	A0A164X9A5	873	0.9686	0.9384	1	0.8429	0.9746	0.9048	0.9999	0.7934	0.9278		V	R	M	R	N	L	E	E	W	N	M	S	S	A	K	S
	A0A164X9A5	896	0.9424	0.9443	1	0.8256	0.9442	0.901	0.9994	0.7798	0.9171		Q	V	M	P	L	L	R	H	L	K	I	S	E	C	D	K
	A0A164X9A5	921	0.8533	0.9453	1	0.7571	0.8247	0.8873	0.9961	0.5797	0.8554		H	L	S	T	S	V	R	R	L	S	I	K	N	C	T	I
	A0A194YKF8	521	0.8954	0.8163	1	0.8569	0.9443	0.8724	0.9994	0.7874	0.8965		T	N	I	D	N	C	R	Y	M	L	L	S	N	L	C	N
	A0A194YKF8	543	0.8991	0.9463	1	0.8369	0.8866	0.8946	0.9995	0.7517	0.9019		S	I	P	S	T	S	R	A	L	H	F	K	E	C	S	I
	A0A194YKF8	567	0.8735	0.9625	1	0.8746	0.811	0.9077	0.9996	0.9045	0.9167		M	G	A	E	F	L	R	V	L	D	F	S	A	C	A	I
	A0A194YKF8	590	0.9824	0.9786	1	0.9097	0.9618	0.9089	1	0.8754	0.9521		G	N	L	R	L	L	K	F	L	N	I	S	G	M	Q	T
	A0A194YKF8	613	0.9639	0.9804	1	0.9084	0.9488	0.9125	1	0.915	0.9536		S	S	L	H	G	L	Q	A	L	N	L	S	E	N	T	C
	A0A194YKF8	637	0.9453	0.985	1	0.9025	0.9542	0.9126	1	0.8956	0.9494		S	E	F	V	N	L	Q	Y	L	D	L	H	G	C	S	N
	A0A194YKF8	661	0.9702	0.978	1	0.8686	0.9553	0.9084	1	0.8717	0.944		H	K	L	K	E	L	L	H	L	N	V	S	R	C	G	R
	A0A194YKF8	685	0.9673	0.9793	1	0.8121	0.9565	0.907	1	0.8598	0.9352		G	E	L	R	K	L	A	F	L	N	L	S	Y	C	S	Q
	A0A194YKF8	709	0.9554	0.9721	1	0.8876	0.9459	0.9051	1	0.8291	0.9369		G	G	L	Q	D	L	S	Y	L	N	L	L	H	C	Y	K
	A0A194YKF8	733	0.9742	0.9767	1	0.8953	0.972	0.9022	1	0.8654	0.9482		I	Y	L	A	N	M	I	H	L	N	M	S	F	C	R	Q
	A0A194YKF8	758	0.9831	0.9801	1	0.8646	0.9725	0.9085	1	0.8862	0.9494		K	Y	M	K	K	L	L	V	L	N	L	S	G	C	T	S
	A0A194YKF8	785	0.9776	0.9778	1	0.8693	0.9602	0.9104	1	0.8742	0.9462		A	G	C	R	M	L	K	T	L	E	L	P	D	C	T	N
	A0A194YKF8	809	0.9586	0.9769	1	0.8143	0.9546	0.9085	1	0.8101	0.9279		T	S	L	C	E	L	R	C	L	N	L	S	G	C	S	R
	A0A194YKF8	835	0.9367	0.9714	1	0.8792	0.9475	0.9066	1	0.8605	0.9377		W	K	F	G	K	L	E	Y	L	N	L	S	E	V	G	A
	A0A194YKF8	886	0.9823	0.9661	1	0.9058	0.9898	0.9009	0.9998	0.8629	0.951		Q	R	L	V	Y	L	K	Y	L	S	V	G	G	F	T	L
	A0A194YKF8	911	0.7555	0.4231	0.9996	0.7494	0.941	0.7309	0.9737	0.8183	0.7989		V	D	L	L	T	L	P	N	F	D	V	Q	T	Q	P	G
	A0A194YKF8	933	0.9339	0.8982	1	0.8822	0.9801	0.8964	0.9999	0.9155	0.9383		K	L	L	Q	Q	I	L	D	L	T	H	H	E	L	N	I
	A0A194YKF8	966	0.9774	0.9633	1	0.8821	0.9747	0.9006	0.9999	0.794	0.9365		G	R	N	Q	Q	L	H	F	L	S	L	E	W	S	S	S
	A0A194YKF8	1003	0.9597	0.9752	1	0.8917	0.9496	0.8998	1	0.8367	0.9391		K	P	H	Q	N	L	Q	H	L	S	I	K	G	Y	S	G
	A0A194YKF8	1030	0.9675	0.9555	1	0.9102	0.9882	0.9029	0.9999	0.9009	0.9531		D	A	L	P	N	L	V	K	I	I	L	S	D	L	K	G
	A0A194YKF8	1053	0.9525	0.9545	1	0.7468	0.9203	0.9019	0.9994	0.7342	0.9012		G	N	L	P	N	L	Q	E	L	E	I	N	D	M	P	L
	A0A194YKF8	1075	0.6588	0.9016	1	0.6492	0.7062	0.8807	0.9989	0.4712	0.7833		V	P	C	K	K	L	R	R	L	A	L	V	N	L	R	E
	A0A194YKF8	1086	0.1684	0.261	0.9995	0.455	0.5007	0.6094	0.9963	0.2367	0.5284		V	N	L	R	E	Y	T	T	V	H	I	F	Y	D	D	N
	A0A194YKF8	1102	0.673	0.8175	0.9995	0.7366	0.8757	0.8546	0.9998	0.7051	0.8327		T	E	T	Q	V	N	E	V	V	E	L	S	H	D	C	D
	A0A194YKF8	1668	0.6553	0.2953	0.9554	0.3066	0.8565	0.308	0.9999	0.2923	0.5837		Y	L	D	N	E	I	Q	S	L	M	I	H	G	L	E	H
	A0A194YKF8	1698	0.6173	0.4415	0.9955	0.2796	0.704	0.3383	0.9867	0.2666	0.5787		A	Q	Y	R	Q	L	Q	S	L	I	L	M	W	S	R	S
	A0A194YKF8	1732	0.7958	0.7474	0.9998	0.8449	0.8336	0.7572	0.9984	0.6803	0.8322		Q	P	H	G	N	L	E	T	L	E	I	Q	G	Y	R	G
	A0A194YKF8	1759	0.9089	0.8717	0.9998	0.7379	0.9183	0.872	1	0.7679	0.8846		Y	F	L	P	N	L	V	K	V	E	L	S	N	I	L	W
	A0A194YKF8	1783	0.8087	0.7972	0.9999	0.6027	0.8669	0.6645	0.9997	0.6001	0.7925		G	Q	L	S	N	L	E	V	L	H	I	S	N	M	P	S
	A0A194YKF8	1811	0.6984	0.5899	0.9999	0.411	0.8004	0.6064	0.9987	0.246	0.6689		R	A	F	M	K	L	R	E	L	T	L	A	S	M	D	N
	A0A194YKF8	1851	0.6956	0.789	1	0.6363	0.817	0.8609	0.9922	0.4535	0.7806		I	L	F	P	N	L	Q	V	L	T	I	R	N	C	P	R
	A0A194YKF8	1894	0.8998	0.6533	0.9927	0.645	0.9141	0.4669	0.8801	0.4582	0.7388		I	G	S	S	N	L	A	L	L	N	L	Q	I	R	N	C
	A0A194YKF8	1896	0.9339	0.6544	0.6402	0.4344	0.8646	0.4353	0.9996	0.297	0.6574		S	S	N	L	A	L	L	N	L	Q	I	R	N	C	G	I
	A0A194YKF8	1920	0.8433	0.96	1	0.7955	0.8275	0.8584	0.9999	0.6854	0.8713		Q	Y	C	V	N	L	E	K	L	S	V	H	S	C	T	D
	A0A194YKF8	1944	0.84	0.8821	1	0.8455	0.8419	0.7977	1	0.6849	0.8615		R	S	Y	C	F	L	R	E	L	E	I	V	N	C	W	E
	A0A194YKF8	1968	0.8092	0.9045	1	0.9229	0.7245	0.8329	0.9999	0.6964	0.8613		G	E	L	T	S	L	Q	K	L	T	V	H	A	A	K	L
	A0A194YKF8	1991	0.6561	0.8005	1	0.7431	0.6974	0.7894	0.9994	0.7022	0.7985		R	Y	L	T	T	L	D	T	L	V	L	K	K	S	N	F
	A0A194YKF8	2040	0.4672	0.1401	0.9966	0.3118	0.6899	0.0947	0.9923	0.6195	0.539		R	S	G	P	H	I	V	E	L	Q	I	E	D	L	H	L
	A0A194YKF8	2068	0.913	0.9315	1	0.9297	0.8798	0.8342	0.9994	0.8165	0.913		I	G	K	K	N	L	R	S	L	S	L	D	W	S	S	Y
	A0A194YKF8	2098	0.6582	0.9314	1	0.777	0.7645	0.8909	0.9999	0.8309	0.8566		Q	P	Y	D	S	L	E	I	L	C	I	N	N	Y	T	G
	A0A194YKF8	2121	0.6135	0.7717	1	0.8711	0.7207	0.7912	0.9988	0.779	0.8182		S	S	L	S	N	L	V	K	V	E	L	S	N	V	R	I
	A0A194YKF8	2168	0.286	0.3014	0.9999	0.3705	0.5851	0.3906	0.8816	0.367	0.5228		E	P	L	R	K	L	R	R	I	V	L	S	A	L	A	K
	A0A194YKF8	2199	0.5692	0.6113	1	0.3703	0.7503	0.6361	0.9988	0.4295	0.6707		N	L	F	P	R	L	Q	D	L	E	V	H	C	C	F	G
	A0A194YKF8	2251	0.7295	0.6539	0.9594	0.0535	0.7904	0.0381	0.7718	0.2098	0.5258		S	V	P	A	S	L	S	K	M	E	I	R	C	S	S	G
	A0A194YKF8	2275	0.8524	0.5601	0.9956	0.5736	0.8109	0.6783	0.9989	0.3275	0.7247		L	R	H	F	D	I	G	E	L	I	I	D	D	C	S	D
	A0A194YKF8	2299	0.3216	0.1688	1	0.4652	0.6041	0.5553	0.9877	0.5026	0.5756		R	G	W	R	S	L	Q	K	I	Q	I	L	N	C	D	Q
	A0A194YKF8	2323	0.8949	0.8611	1	0.8875	0.923	0.8263	0.9999	0.8411	0.9042		G	E	M	T	S	L	R	E	L	T	V	E	T	Y	F	M
	A0A199UC41	550	0.9583	0.9545	1	0.9449	0.9075	0.9003	1	0.8081	0.9342		P	K	L	K	C	L	R	S	L	S	L	A	G	Y	K	I
	A0A199UC41	573	0.9736	0.9699	1	0.8306	0.9628	0.9107	1	0.869	0.9396		G	D	L	K	H	L	R	Y	L	D	L	S	H	T	P	I
	A0A199UC41	596	0.9347	0.9806	1	0.9068	0.9521	0.9125	0.9999	0.8833	0.9462		D	K	L	F	N	L	Q	T	L	K	L	R	D	C	D	E
	A0A199UC41	620	0.9248	0.9747	1	0.8334	0.9071	0.9088	1	0.8041	0.9191		C	N	L	L	N	L	Q	H	L	D	I	I	G	T	R	N
	A0A199UC41	644	0.6298	0.4361	0.9997	0.8162	0.6276	0.169	0.8317	0.5717	0.6352		G	N	L	T	S	L	C	V	L	T	K	F	I	V	G	K
	A0A199UC41	672	0.9509	0.82	0.9984	0.6551	0.9811	0.7283	0.9994	0.6966	0.8537		D	L	R	G	Q	L	H	I	T	S	L	E	N	V	E	V
	A0A199UC41	699	0.9585	0.9153	1	0.873	0.9559	0.8945	0.9998	0.804	0.9251		K	D	K	P	G	I	T	E	L	H	L	E	W	A	E	A
	A0A199UC41	735	0.9829	0.9626	1	0.9215	0.959	0.8929	0.9998	0.9061	0.9531		Q	P	Y	Q	S	L	S	S	L	S	I	T	S	F	G	G
	A0A199UC41	760	0.9887	0.9622	1	0.9368	0.9836	0.9035	1	0.8544	0.9537		P	S	F	S	G	M	V	Q	V	Q	L	W	K	C	R	Q
	A0A199UC41	783	0.9714	0.9795	1	0.874	0.9068	0.9035	0.9999	0.8135	0.9311		G	R	L	K	S	L	K	K	L	S	I	G	D	M	S	G
	A0A199UC41	811	0.9872	0.9565	1	0.9709	0.9872	0.8952	1	0.8492	0.9558		S	C	F	S	C	L	E	E	L	E	I	G	S	M	G	E
	A0A199UC41	842	0.9419	0.9776	1	0.8775	0.925	0.9066	0.9999	0.8256	0.9318		P	K	F	P	K	L	R	Q	L	R	I	E	N	C	P	K
	A0A199UC41	864	0.9743	0.9804	1	0.913	0.9499	0.9086	1	0.731	0.9322		T	F	L	P	S	L	E	N	L	F	I	H	D	C	P	L
	A0A199UC41	885	0.9587	0.9572	1	0.9046	0.9618	0.8917	0.9995	0.7402	0.9267		K	V	L	P	S	L	T	A	L	S	I	R	R	C	Q	E
	A0A199UC41	910	0.9424	0.9697	1	0.8776	0.9154	0.9023	0.9999	0.8038	0.9264		T	S	L	T	S	L	K	R	L	E	I	K	E	C	D	K
	A0A199UC41	936	0.8917	0.9831	1	0.7506	0.9208	0.913	1	0.7327	0.899		V	L	P	C	N	L	E	V	L	D	I	D	G	C	P	K
	A0A199UC41	960	0.9272	0.9759	1	0.7409	0.9072	0.9056	0.9996	0.7488	0.9006		K	D	L	K	S	L	K	D	F	F	I	E	G	C	K	R
	A0A199UC41	989	0.8491	0.8741	1	0.7055	0.8651	0.9021	0.9994	0.7413	0.8671		L	P	L	P	S	L	I	S	L	T	I	A	R	C	Q	G
	A0A199UC41	1000	0.6665	0.3365	0.9999	0.7821	0.4552	0.2327	0.9904	0.6968	0.645		A	R	C	Q	G	L	R	S	L	S	N	H	M	Q	D	F
	A0A199UC41	1027	0.8313	0.9426	1	0.7152	0.8316	0.8957	0.9999	0.5394	0.8445		C	P	T	P	S	L	Y	H	L	K	L	S	R	A	E	I
	A0A199UNJ7	306	0.6897	0.2964	0.8855	0.329	0.4764	0.0253	0.9953	0.3283	0.5032		F	P	K	Q	S	A	T	Y	M	S	T	G	Y	L	S	T
	A0A199UNJ7	330	0.9292	0.9124	1	0.7809	0.9261	0.8914	0.9999	0.7314	0.8964		Q	K	L	P	S	L	E	D	L	S	I	E	I	C	P	N
	A0A199UNJ7	355	0.9062	0.8502	1	0.8208	0.8809	0.6171	0.9984	0.8736	0.8684		G	L	P	E	T	L	G	R	L	T	L	V	S	S	G	D
	A0A199UNJ7	380	0.9428	0.9528	1	0.8118	0.9062	0.897	0.9999	0.8581	0.9211		P	K	S	N	N	L	H	F	L	M	I	G	G	C	A	S
	A0A199UNJ7	404	0.8681	0.9378	1	0.76	0.9149	0.897	0.9994	0.8201	0.8997		E	V	F	P	R	L	S	E	L	R	I	W	N	C	K	E
	A0A199UNJ7	427	0.9593	0.9318	1	0.764	0.9626	0.8986	0.9999	0.685	0.9001		Q	A	L	L	P	L	K	T	L	R	I	A	G	C	D	K
	A0A199UNJ7	460	0.9456	0.8648	0.9999	0.9295	0.9098	0.758	0.9995	0.7601	0.8959		P	T	D	L	V	L	R	D	L	D	I	D	R	P	A	L
	A0A199UNJ7	483	0.9632	0.968	1	0.8252	0.9431	0.8983	1	0.8348	0.9291		N	L	N	N	S	V	G	S	L	S	I	S	D	G	T	E
	A0A199UNJ7	509	0.909	0.9533	1	0.8149	0.9279	0.9025	0.9996	0.8574	0.9206		Q	N	R	N	S	L	Q	R	L	V	I	E	K	A	S	S
	A0A199UNJ7	533	0.7281	0.9315	1	0.7012	0.8284	0.9002	0.9998	0.7356	0.8531		I	D	L	Q	S	L	H	D	L	E	I	H	D	A	R	L
	A0A199UNJ7	554	0.8449	0.93	1	0.8622	0.8818	0.8915	0.9961	0.8561	0.9078		E	L	P	A	S	M	K	N	L	K	I	N	G	C	R	P
	A0A199URW6	586	0.7829	0.8259	0.9993	0.6815	0.6473	0.2411	0.9959	0.2407	0.6768		Q	I	P	S	T	I	R	H	L	C	I	P	A	D	K	L
	A0A199URW6	609	0.9142	0.9379	1	0.7738	0.9	0.8731	0.9997	0.868	0.9083		C	K	L	K	K	L	R	T	L	I	V	T	K	G	E	N
	A0A199URW6	637	0.8789	0.9726	1	0.7453	0.8564	0.8919	0.9999	0.6133	0.8698		K	S	L	K	K	L	R	V	L	L	V	S	G	L	N	L
	A0A199URW6	660	0.617	0.9593	1	0.8681	0.7893	0.9024	0.9999	0.7949	0.8664		S	E	M	K	H	L	R	I	L	Q	V	S	G	A	G	E
	A0A199URW6	683	0.8131	0.9749	1	0.7845	0.9126	0.9124	1	0.6374	0.8794		S	T	L	Y	Q	L	H	V	L	E	V	E	N	A	S	S
	A0A199URW6	704	0.4648	0.8012	1	0.6407	0.518	0.8392	0.9127	0.392	0.6961		N	D	L	V	G	L	R	Y	L	R	P	S	G	I	A	E
	A0A199URW6	775	0.9562	0.883	1	0.8974	0.9764	0.8585	0.9984	0.677	0.9059		K	E	K	K	H	L	D	S	L	Q	L	V	W	H	D	G
	A0A199URW6	807	0.9159	0.9631	1	0.9257	0.9158	0.9043	1	0.7835	0.926		Q	L	P	P	N	L	T	S	L	H	L	D	G	Y	R	G
	A0A199URW6	828	0.9555	0.9395	1	0.9295	0.942	0.8934	1	0.874	0.9417		N	Q	T	S	N	I	Q	E	L	A	L	R	R	C	G	M
	A0A199URW6	852	0.5935	0.6807	1	0.4648	0.8639	0.793	0.9979	0.4497	0.7304		Q	L	Y	P	Y	C	R	S	L	E	L	W	H	I	T	R
	A0A199URW6	873	0.3866	0.4042	1	0.4086	0.5452	0.5401	0.9794	0.3433	0.5759		T	L	P	P	R	L	Q	E	F	T	I	F	R	A	P	F
	A0A199URW6	949	0.4508	0.4854	0.9995	0.0373	0.4264	0.526	0.9998	0.1547	0.51		I	V	L	P	P	M	R	I	L	L	L	C	G	R	D	G
	A0A199VE31	538	0.9539	0.9361	1	0.8009	0.9234	0.8681	0.9999	0.4023	0.8606		E	I	P	K	S	L	R	H	L	S	I	Q	A	N	D	L
	A0A199VE31	560	0.9195	0.9159	1	0.9443	0.9394	0.8425	0.9994	0.8569	0.9272		P	P	L	T	N	L	R	T	L	F	L	H	C	D	A	D
	A0A199VE31	588	0.9716	0.9706	1	0.8186	0.9591	0.9061	1	0.8211	0.9309		S	G	L	T	N	L	R	L	L	Q	L	S	A	K	Y	L
	A0A199VE31	611	0.8183	0.9735	1	0.9097	0.8659	0.9094	1	0.8241	0.9126		R	R	L	I	H	L	R	Y	L	S	I	G	Q	T	C	I
	A0A199VE31	634	0.9441	0.9749	1	0.7635	0.9516	0.9044	1	0.8745	0.9266		C	R	L	Y	H	L	Q	G	L	D	L	K	S	N	S	C
	A0A199VE31	661	0.897	0.8766	1	0.9481	0.9445	0.8944	0.9996	0.7305	0.9113		C	N	L	M	N	L	R	I	L	S	V	P	S	I	Q	S
	A0A199VE31	684	0.6011	0.1479	0.9982	0.6932	0.706	0.2262	0.8476	0.5098	0.5913		T	S	L	Q	A	L	I	W	F	S	I	E	D	K	A	G
	A0A199VE31	706	0.9715	0.9112	1	0.9401	0.953	0.8844	0.9998	0.8742	0.9418		G	K	M	T	G	L	R	E	L	M	I	T	N	L	E	K
	A0A199VE31	734	0.9078	0.7212	0.9991	0.8586	0.975	0.4329	0.9875	0.8177	0.8375		S	K	K	E	Q	L	S	L	L	S	L	R	W	G	T	A
	A0A199VE31	764	0.9634	0.9374	1	0.8925	0.9558	0.8936	0.9999	0.8591	0.9377		R	P	H	S	N	L	K	H	L	E	I	H	G	Y	N	G
	A0A199VE31	789	0.96	0.9659	1	0.9192	0.9689	0.902	0.9999	0.8239	0.9425		E	Y	T	P	R	L	A	H	I	R	I	S	G	C	A	R
	A0A199VE31	812	0.9743	0.9649	1	0.8921	0.9714	0.9043	1	0.7927	0.9374		G	Q	L	P	Y	L	K	V	L	I	L	D	N	L	E	A
	A0A199VE31	843	0.8708	0.8615	1	0.7664	0.9395	0.8933	0.9997	0.6792	0.8763		S	A	F	P	S	L	G	T	L	Q	L	N	R	M	T	G
	A0A199VE31	870	0.9545	0.8607	1	0.8911	0.9192	0.8891	0.999	0.4963	0.8762		Q	W	F	P	C	L	N	K	L	G	V	A	R	C	P	R
	A0A199VE31	891	0.9416	0.907	1	0.945	0.9473	0.8733	0.9999	0.8487	0.9328		P	I	P	I	C	L	R	E	L	E	L	N	F	L	E	I
	A0A199VE31	925	0.8871	0.6849	1	0.6685	0.9119	0.8671	0.9967	0.5355	0.819		S	P	P	S	S	L	S	S	V	V	I	V	E	C	S	K
	A0A199VE31	953	0.9607	0.942	1	0.7653	0.9527	0.8967	0.9998	0.7547	0.909		E	R	L	L	C	L	E	N	L	S	I	Q	N	C	A	E
	A0A199VE31	978	0.9083	0.9333	1	0.8174	0.9223	0.8958	0.9995	0.7972	0.9092		A	N	V	V	K	L	K	R	F	A	I	Q	G	C	K	K
	A0A199VE31	1004	0.9619	0.97	1	0.8331	0.9744	0.9069	1	0.8374	0.9354		F	L	P	P	S	L	Q	Y	L	N	L	S	S	P	G	G
	A0A199VE31	1029	0.9241	0.9662	1	0.7605	0.8898	0.9024	0.9996	0.8251	0.9084		H	G	L	A	S	L	S	S	L	K	L	S	H	C	T	N
	A0A199VE31	1055	0.9651	0.9757	1	0.8015	0.9697	0.9065	0.9999	0.8175	0.9295		R	T	L	R	T	L	S	S	L	S	L	Q	K	C	H	E
	A0A199VE31	1078	0.931	0.9555	1	0.8435	0.9015	0.8998	0.9981	0.8148	0.918		Q	F	L	P	S	L	K	T	L	E	I	K	E	C	H	K
	A0A199VE31	1112	0.7926	0.5399	0.9762	0.5903	0.6571	0.0623	0.9331	0.1529	0.588		V	P	S	L	A	L	D	R	L	D	V	D	D	P	S	M
	A0A199VE31	1134	0.9869	0.9551	1	0.8835	0.9785	0.899	0.9999	0.8501	0.9441		R	S	L	T	S	T	R	S	V	H	I	R	G	C	S	H
	A0A199VE31	1160	0.9693	0.9646	1	0.911	0.9751	0.8966	0.9999	0.8107	0.9409		Q	N	R	A	S	L	Q	S	L	V	L	D	G	G	V	S
	A0A199VE31	1184	0.8937	0.9487	1	0.781	0.8384	0.8961	0.9999	0.7397	0.8872		Q	S	L	S	L	L	R	Y	L	A	L	Q	N	A	G	Q
	A0A199VE31	1205	0.6755	0.9252	1	0.6393	0.8264	0.8829	0.9484	0.6449	0.8178		L	L	P	R	S	L	K	T	L	N	I	S	G	C	C	P
	A0A199W9I5	533	0.8814	0.8864	0.9992	0.604	0.8357	0.694	0.9994	0.5731	0.8092		Y	I	S	N	I	V	Q	H	L	Y	G	S	E	N	Q	M
	A0A199W9I5	560	0.9549	0.8326	0.9999	0.6407	0.9913	0.86	0.9998	0.8839	0.8954		R	A	V	R	S	L	L	N	Y	S	L	D	T	D	L	T
	A0A199W9I5	582	0.9497	0.9688	1	0.7773	0.9667	0.9055	0.9999	0.8847	0.9316		S	K	L	A	Y	L	R	V	L	E	L	N	L	H	A	L
	A0A199W9I5	605	0.948	0.9731	1	0.9279	0.9008	0.9081	0.9998	0.8507	0.9385		G	G	L	K	H	L	R	Y	L	S	V	I	G	R	K	L
	A0A199W9I5	628	0.9573	0.9844	1	0.8245	0.957	0.9132	1	0.8884	0.9406		C	L	L	Y	N	L	Q	T	L	D	L	Q	H	C	S	S
	A0A199W9I5	652	0.8995	0.9702	1	0.8311	0.8974	0.9121	1	0.8299	0.9175		G	N	L	I	N	L	R	Y	I	R	L	R	S	T	K	I
	A0A199W9I5	675	0.9605	0.984	1	0.8767	0.9668	0.9132	1	0.9224	0.953		F	L	L	S	S	L	R	F	L	D	L	N	S	C	Y	R
	A0A199W9I5	699	0.9388	0.9808	1	0.8584	0.8935	0.9094	1	0.9325	0.9392		K	Q	L	T	S	L	C	S	L	D	I	S	H	T	K	I
	A0A199W9I5	722	0.9489	0.9511	1	0.874	0.9567	0.9026	0.9999	0.8809	0.9393		G	M	L	T	N	L	R	K	L	E	A	S	L	K	G	K
	A0A199W9I5	778	0.9397	0.9635	1	0.8603	0.9706	0.9012	0.9999	0.9029	0.9423		E	S	K	R	N	L	R	S	L	K	L	K	W	T	R	P
	A0A199W9I5	806	0.9443	0.8071	0.9983	0.6778	0.9277	0.6803	0.5648	0.6654	0.7832		D	K	E	E	G	Q	L	H	L	E	V	S	S	N	D	I
	A0A199W9I5	837	0.9814	0.9296	1	0.9195	0.9836	0.8985	0.9998	0.8543	0.9458		R	P	H	R	N	I	S	K	L	T	I	D	G	Y	T	G
	A0A199W9I5	863	0.9636	0.9824	1	0.8737	0.9471	0.9064	1	0.8968	0.9463		F	A	L	S	Q	L	T	T	L	F	L	T	H	C	Y	S
	A0A199W9I5	888	0.9564	0.9801	1	0.9089	0.9131	0.9082	0.9999	0.8203	0.9359		G	Q	L	P	S	L	T	S	L	S	M	T	G	V	G	V
	A0A199W9I5	915	0.9655	0.9745	1	0.8653	0.9597	0.9096	0.9999	0.6837	0.9198		V	A	F	P	S	L	E	R	L	E	F	K	D	M	P	K
	A0A199W9I5	940	0.9765	0.9708	1	0.875	0.9328	0.8998	0.9999	0.7187	0.9217		G	D	F	P	R	L	K	Q	L	S	I	K	Y	C	P	K
	A0A199W9I5	960	0.948	0.9371	1	0.8932	0.9229	0.8921	0.9992	0.851	0.9304		L	S	F	P	A	L	R	S	F	Y	I	Y	E	C	E	S
	A0A199W9I5	986	0.9697	0.9649	1	0.9074	0.9591	0.9013	0.9997	0.7817	0.9355		G	S	H	S	A	L	Q	T	L	S	I	K	G	C	R	Q
	A0A199W9I5	1009	0.9584	0.9638	1	0.9105	0.962	0.9085	0.9999	0.8555	0.9448		D	N	L	H	E	I	E	K	L	E	I	S	D	C	G	I
	A0A199W9I5	1030	0.9642	0.9765	1	0.8613	0.9777	0.9056	1	0.8716	0.9446		S	L	H	S	K	L	Q	D	V	H	I	A	R	C	W	R
	A0A199W9I5	1053	0.9529	0.9735	1	0.7554	0.9424	0.9061	0.9999	0.7121	0.9053		H	T	L	T	S	V	T	S	L	R	L	A	C	C	P	Q
	A0A199W9I5	1079	0.8469	0.7293	0.9969	0.4485	0.9398	0.8295	0.9992	0.493	0.7854		S	V	P	T	P	V	E	V	V	D	C	P	R	L	L	Y
	A0A199W9I5	1108	0.9707	0.9657	1	0.9526	0.9708	0.9027	0.9998	0.8981	0.9576		N	K	I	S	A	L	P	G	L	T	L	S	D	D	K	E
	A0A199W9I5	1131	0.955	0.9613	1	0.864	0.9339	0.9004	0.9998	0.7792	0.9242		H	N	L	P	A	V	E	Y	L	C	I	K	N	S	E	Q
	A0A199W9I5	1168	0.8302	0.9222	1	0.7969	0.8692	0.895	0.9988	0.5867	0.8624		A	N	I	P	M	L	K	R	L	E	L	S	N	C	R	Q
	A0A199W9I5	1191	0.8903	0.945	1	0.7077	0.8946	0.893	0.9994	0.7264	0.882		N	S	L	N	S	L	Q	H	L	L	I	Q	D	C	P	E
	A0A199W9I5	1214	0.8821	0.9153	1	0.484	0.8587	0.8847	0.9995	0.5504	0.8218		W	L	P	S	A	L	D	S	F	V	V	R	S	C	D	K
	A0A199W9I5	1238	0.8568	0.8504	1	0.5532	0.8789	0.8837	0.997	0.5074	0.8159		G	N	L	Q	A	F	Q	E	L	Q	I	V	N	C	P	K
	A0A199W9I5	1261	0.8105	0.7848	1	0.3997	0.8226	0.8219	0.9978	0.3827	0.7525		Q	N	I	R	S	L	S	I	L	I	A	L	R	C	Q	Q
	A0A199W9I5	1284	0.8088	0.7247	0.9995	0.258	0.7608	0.6109	0.9996	0.1932	0.6694		G	L	G	S	V	P	Q	N	V	L	V	K	D	C	P	M
	A0A1B6P9U3	679	0.6787	0.5783	0.9865	0.5026	0.4221	0.0195	0.9738	0.1562	0.5397		K	V	L	P	T	V	R	H	L	S	I	Q	I	E	T	N
	A0A1B6P9U3	720	0.8704	0.8727	1	0.8419	0.9327	0.8338	0.9985	0.8147	0.8956		S	S	L	R	R	L	R	T	V	I	L	I	G	D	D	S
	A0A1B6P9U3	750	0.8879	0.9606	1	0.8767	0.8812	0.9078	1	0.9428	0.9322		V	N	C	T	H	L	R	Y	L	K	L	G	K	K	L	I
	A0A1B6P9U3	774	0.9326	0.9399	1	0.86	0.961	0.9011	1	0.7014	0.912		S	K	L	Y	H	L	E	I	L	D	A	G	C	R	A	I
	A0A1B6P9U3	791	0.88	0.8612	1	0.7461	0.9252	0.8875	0.9998	0.6107	0.8638		N	D	L	I	S	M	R	H	L	V	L	T	K	G	A	C
	A0A1B6P9U3	812	0.8753	0.9376	1	0.7606	0.8648	0.8993	0.9987	0.7875	0.8905		A	R	Y	A	S	L	Q	T	I	H	I	E	D	C	K	G
	A0A1B6P9U3	835	0.934	0.9317	1	0.6437	0.9578	0.8964	0.9999	0.6557	0.8774		E	S	L	S	S	L	T	K	L	K	L	R	N	M	V	E
	A0A1B6P9U3	854	0.7869	0.7938	1	0.6969	0.9303	0.8794	0.9996	0.6949	0.8477		L	L	I	P	S	L	E	E	L	V	L	T	D	M	P	K
	A0A1B6P9U3	880	0.9597	0.9594	1	0.8967	0.9826	0.8959	1	0.7922	0.9358		D	L	N	S	S	L	R	I	L	K	I	T	S	C	Q	V
	A0A1B6P9U3	914	0.9408	0.9425	1	0.9163	0.9326	0.902	0.9992	0.8082	0.9302		S	W	L	P	N	V	S	E	L	T	V	Y	G	C	P	H
	A0A1B6P9U3	962	0.8194	0.7007	0.993	0.4871	0.8327	0.199	0.9567	0.5245	0.6892		G	E	M	K	I	A	R	H	L	V	L	S	R	F	K	E
	A0A1B6P9U3	988	0.9045	0.8974	1	0.935	0.9688	0.8967	0.9993	0.8697	0.9339		H	N	L	K	T	I	T	Q	L	Q	I	V	G	G	I	M
	A0A1B6P9U3	1014	0.9251	0.9698	1	0.8093	0.9192	0.9035	0.9999	0.8203	0.9184		M	Q	L	V	S	L	K	R	L	E	I	Y	N	C	A	T
	A0A1B6P9U3	1050	0.9676	0.9811	1	0.8145	0.9657	0.9062	0.9999	0.9105	0.9432		D	A	L	P	S	L	E	C	L	K	I	M	Y	C	G	I
	A0A1B6P9U3	1075	0.9709	0.9735	1	0.9088	0.984	0.9094	0.9999	0.8884	0.9544		Q	H	V	R	A	L	E	E	L	R	L	D	D	C	K	K
	A0A1B6P9U3	1135	0.9917	0.9567	1	0.8586	0.9787	0.8928	1	0.6313	0.9137		N	L	F	P	S	L	K	K	M	S	I	K	Y	C	E	L
	A0A1B6P9U3	1161	0.9436	0.9737	1	0.7522	0.9424	0.906	0.9999	0.7047	0.9028		S	E	F	T	S	L	E	E	L	N	I	Y	G	C	H	E
	A0A1B6P9U3	1196	0.9523	0.9733	1	0.8353	0.9217	0.9052	0.9999	0.775	0.9203		L	L	P	C	S	L	S	V	L	D	I	R	G	V	S	L
	A0A1B6P9U3	1220	0.9597	0.9747	1	0.8934	0.9519	0.9094	0.9999	0.8209	0.9388		G	D	L	T	R	L	T	V	L	E	V	S	G	I	N	A
	A0A1B6P9U3	1242	0.9456	0.9779	1	0.8051	0.9388	0.9082	1	0.7334	0.9136		H	S	C	T	A	L	E	K	L	T	I	R	Y	C	E	S
	A0A1B6P9U3	1265	0.9321	0.9801	1	0.8328	0.8317	0.9081	0.9998	0.7794	0.908		Q	S	L	C	S	L	R	Y	L	E	V	Y	K	C	P	G
	A0A1B6P9U3	1294	0.922	0.9652	1	0.8882	0.968	0.9119	0.9999	0.8502	0.9382		E	L	C	P	R	L	E	S	L	R	I	D	D	P	S	L
	A0A1B6P9U3	1316	0.9427	0.9825	1	0.8242	0.9325	0.9094	1	0.8913	0.9353		K	H	L	T	S	L	Q	C	L	Q	L	D	H	R	Y	T
	A0A1B6P9U3	1339	0.8725	0.9349	1	0.7247	0.9141	0.9028	0.9998	0.7684	0.8896		T	Y	A	S	K	R	Q	R	F	S	S	S	R	P	C	K
	A0A1B6PEM6	539	0.5059	0.286	0.8959	0.375	0.744	0.238	0.9979	0.5302	0.5716		Y	F	P	T	K	L	R	S	L	H	I	F	D	S	M	E
	A0A1B6PEM6	559	0.9844	0.9666	1	0.9176	0.98	0.8994	1	0.7819	0.9412		L	Y	S	K	S	L	R	V	L	D	L	S	K	F	S	T
	A0A1B6PEM6	582	0.9348	0.9224	1	0.8635	0.9842	0.9013	0.9999	0.7261	0.9165		G	K	L	K	Q	L	R	Y	L	G	A	R	G	M	Q	H
	A0A1B6PEM6	605	0.9609	0.9693	1	0.8526	0.9758	0.9053	0.9999	0.8986	0.9453		T	S	L	S	K	L	M	Y	L	N	I	S	G	S	S	K
	A0A1B6PEM6	629	0.9675	0.9613	1	0.8759	0.9854	0.9072	1	0.9138	0.9514		K	A	L	R	S	L	L	H	L	D	L	S	D	S	C	N
	A0A1B6PEM6	653	0.9299	0.9751	1	0.8131	0.9254	0.9106	1	0.8774	0.9289		G	D	L	A	N	L	S	H	L	N	L	A	N	C	S	L
	A0A1B6PEM6	677	0.9521	0.9686	1	0.821	0.9721	0.9061	0.9999	0.9125	0.9415		N	K	L	R	S	L	L	H	L	D	L	S	G	C	C	N
	A0A1B6PEM6	701	0.9538	0.9734	1	0.751	0.9566	0.9111	1	0.9096	0.9319		G	D	L	E	N	L	S	H	L	N	L	T	N	C	S	L
	A0A1B6PEM6	725	0.9749	0.9701	1	0.8751	0.9779	0.9052	1	0.9032	0.9508		N	K	L	R	S	L	L	H	L	D	L	S	G	C	C	N
	A0A1B6PEM6	749	0.9637	0.9754	1	0.9276	0.9477	0.9115	1	0.9158	0.9552		G	D	L	T	N	L	T	D	L	N	L	A	N	C	V	L
	A0A1B6PEM6	773	0.9766	0.954	1	0.9114	0.9843	0.9025	1	0.8987	0.9534		D	K	L	R	D	L	F	C	L	D	L	S	G	C	C	N
	A0A1B6PEM6	797	0.9506	0.9729	1	0.8151	0.9472	0.9072	1	0.8639	0.9321		G	D	M	M	N	L	S	H	L	Y	L	A	N	C	S	L
	A0A1B6PEM6	821	0.9662	0.9745	1	0.9192	0.9647	0.9068	0.9999	0.8382	0.9462		H	K	L	K	S	L	R	H	L	D	L	S	G	C	T	S
	A0A1B6PEM6	845	0.9606	0.9623	1	0.8974	0.9629	0.9088	0.9998	0.9059	0.9497		G	D	L	I	N	L	S	H	L	N	L	A	K	C	T	D
	A0A1B6PEM6	869	0.9699	0.9735	1	0.8518	0.9826	0.9125	1	0.9022	0.949		G	R	L	F	E	L	Q	Y	L	N	L	S	D	C	L	R
	A0A1B6PEM6	895	0.9553	0.9729	1	0.9436	0.9555	0.9115	1	0.8765	0.9519		C	C	L	T	K	L	Q	Y	L	N	L	S	R	C	P	S
	A0A1B6PEM6	919	0.9086	0.9765	1	0.7197	0.9004	0.9102	1	0.8662	0.9102		I	N	L	K	N	L	H	T	L	D	L	S	R	C	H	W
	A0A1B6PEM6	943	0.9474	0.9588	1	0.9187	0.9228	0.8948	0.9997	0.765	0.9259		C	G	M	A	S	L	K	F	L	L	I	H	E	C	T	P
	A0A1B6PEM6	997	0.7658	0.4792	0.6617	0.1826	0.9447	0.6823	0.999	0.3483	0.633		S	I	Y	P	A	E	L	E	I	K	C	L	E	N	V	A
	A0A1B6PEM6	1023	0.7236	0.7659	0.9999	0.8526	0.8569	0.7164	0.999	0.6414	0.8195		A	N	K	S	V	L	A	K	L	V	L	A	W	T	P	A
	A0A1B6PEM6	1053	0.9368	0.9405	1	0.9292	0.9468	0.8905	0.9999	0.8589	0.9378		Q	P	P	E	N	L	M	F	L	R	V	Q	G	Y	M	A
	A0A1B6PEM6	1077	0.5095	0.5865	0.9733	0.5042	0.6939	0.0608	0.9982	0.3815	0.5885		D	M	E	S	C	L	L	H	L	V	C	I	E	M	V	D
	A0A1B6PEM6	1103	0.8454	0.8112	1	0.4532	0.7868	0.7109	0.9992	0.5004	0.7634		G	Q	L	K	N	L	Q	Q	L	I	L	K	R	M	P	I
	A0A1B6PEM6	1131	0.7158	0.707	1	0.4308	0.8945	0.8502	0.9976	0.6071	0.7754		G	A	F	K	K	L	K	E	F	T	L	V	D	L	D	T
	A0A1B6PEM6	1160	0.6662	0.5014	0.9999	0.4075	0.6989	0.6659	0.9944	0.3756	0.6637		F	M	F	P	S	L	H	K	F	Y	I	C	R	C	P	K
	A0A1B6PEM6	1205	0.7968	0.7662	1	0.6298	0.9211	0.8741	0.9984	0.7088	0.8369		S	P	S	S	T	L	S	K	V	H	V	V	S	C	Q	L
	A0A1B6PEM6	1229	0.3809	0.696	1	0.8294	0.6696	0.8439	0.995	0.8683	0.7854		R	F	L	P	A	L	E	V	L	E	I	S	N	Y	R	L
	A0A1B6PEM6	1252	0.5332	0.4004	0.9999	0.5989	0.7581	0.7294	0.9461	0.6642	0.7038		S	F	L	V	S	L	R	S	L	K	I	D	V	S	T	D
	A0A1B6PEM6	1294	0.7359	0.301	0.9956	0.0593	0.6792	0.3486	0.9957	0.1494	0.5331		T	Q	L	T	A	L	E	D	L	E	I	S	F	N	N	E
	A0A1B6PER1	543	0.6818	0.7613	0.9966	0.6616	0.7442	0.5454	0.9999	0.5064	0.7371		C	C	R	S	Q	V	R	S	L	V	I	L	E	A	S	K
	A0A1B6PER1	564	0.9535	0.9443	1	0.8235	0.9501	0.8901	0.9999	0.7456	0.9134		L	E	L	K	S	L	R	V	L	F	L	K	F	P	K	H
	A0A1B6PER1	589	0.9706	0.9805	1	0.9297	0.9717	0.91	1	0.9408	0.9629		C	Q	L	S	Q	L	R	Y	L	K	V	D	D	R	I	Y
	A0A1B6PER1	617	0.9145	0.9762	1	0.7464	0.9366	0.9149	1	0.8592	0.9185		G	R	M	R	H	L	E	R	L	E	I	P	N	I	C	I
	A0A1B6PER1	640	0.9656	0.9824	1	0.8724	0.9652	0.9128	1	0.8216	0.94		V	D	L	P	R	L	S	H	L	I	L	S	D	D	T	S
	A0A1B6PER1	661	0.8887	0.8757	1	0.8306	0.9486	0.8863	0.9998	0.898	0.916		G	K	M	K	S	L	R	T	L	R	S	F	L	L	A	E
	A0A1B6PER1	686	0.9708	0.9582	1	0.8612	0.9655	0.8923	0.9999	0.8773	0.9406		G	Q	L	N	K	L	E	D	L	E	V	R	C	H	G	E
	A0A1B6PER1	730	0.9814	0.9578	1	0.8809	0.9802	0.8933	0.9999	0.8605	0.9442		E	K	L	S	N	L	K	R	F	C	L	S	S	E	F	T
	A0A1B6PER1	757	0.9531	0.9715	1	0.8956	0.9523	0.9075	0.9999	0.8799	0.945		T	P	F	Q	N	L	K	V	L	Y	L	H	G	L	I	F
	A0A1B6PER1	780	0.9455	0.9739	1	0.848	0.9231	0.9046	0.9999	0.8912	0.9358		G	G	L	Q	K	L	C	L	L	T	L	G	A	K	Q	M
	A0A1B6PER1	804	0.9403	0.9705	1	0.7613	0.8745	0.8903	0.9999	0.7661	0.9004		G	T	L	P	Y	L	T	G	L	W	L	R	I	S	G	M
	A0A1B6PER1	830	0.9579	0.9706	1	0.8316	0.9168	0.8903	0.9997	0.7446	0.914		T	G	F	N	A	L	E	L	F	A	Y	D	C	D	V	M
	A0A1B6PER1	853	0.8403	0.9812	1	0.8298	0.8313	0.8978	1	0.6661	0.8808		G	A	M	P	S	L	R	E	L	D	L	V	L	D	P	H
	A0A1B6PER1	879	0.9582	0.981	1	0.6908	0.9365	0.8936	0.9999	0.8343	0.9118		Q	C	L	S	N	L	K	K	I	T	V	W	T	V	A	T
	A0A1B6PER1	925	0.9682	0.9304	1	0.6675	0.9418	0.6272	0.9982	0.2927	0.8032		D	S	H	P	S	H	P	A	F	D	E	G	N	F	H	R
	A0A1B6PKA4	537	0.6209	0.6037	0.9326	0.1993	0.5906	0.0362	0.9874	0.3597	0.5413		Q	I	S	K	D	V	R	N	I	S	I	F	L	P	W	T
	A0A1B6PKA4	562	0.9244	0.9142	1	0.8461	0.8779	0.7918	0.9998	0.794	0.8935		H	G	S	S	A	L	R	A	V	I	L	S	S	M	E	G
	A0A1B6PKA4	590	0.9649	0.973	1	0.8737	0.9753	0.9037	1	0.8804	0.9464		V	Y	S	K	Q	L	R	T	I	V	L	D	G	V	S	L
	A0A1B6PKA4	615	0.9412	0.9798	1	0.9381	0.8797	0.9052	1	0.8978	0.9427		G	N	L	K	H	L	C	H	L	V	L	R	D	I	G	G
	A0A1B6PKA4	638	0.8326	0.9807	1	0.9111	0.8184	0.906	0.9999	0.8001	0.9061		C	Q	L	F	N	L	Q	T	L	D	V	T	T	S	G	N
	A0A1B6PKA4	664	0.9048	0.8952	1	0.8175	0.9131	0.8732	0.9998	0.8366	0.905		G	R	L	I	N	L	H	T	L	P	V	I	T	V	K	R
	A0A1B6PKA4	719	0.9267	0.891	1	0.8059	0.9382	0.8366	0.9972	0.7363	0.8915		F	S	K	Q	H	I	R	A	L	N	L	I	F	P	D	G
	A0A1B6PKA4	760	0.941	0.9693	1	0.7789	0.9297	0.8999	0.9999	0.7667	0.9107		Q	P	H	S	N	L	T	E	L	S	I	E	A	C	R	S
	A0A1B6PKA4	785	0.9858	0.9705	1	0.8711	0.9687	0.907	0.9999	0.8473	0.9438		T	S	F	S	K	V	T	V	I	R	L	E	Y	C	Q	F
	A0A1B6PKA4	807	0.9313	0.9501	1	0.8183	0.9331	0.9059	1	0.7816	0.915		G	Q	L	L	T	L	Q	Y	L	T	I	A	E	M	S	R
	A0A1B6PKA4	838	0.931	0.9002	1	0.8269	0.9533	0.8902	0.9999	0.5658	0.8834		T	G	F	K	S	L	V	T	L	A	F	D	S	M	P	R
	A0A1B6PKA4	863	0.8204	0.9436	1	0.6963	0.8149	0.8951	0.9991	0.6089	0.8473		G	S	F	T	C	L	R	T	L	S	I	Q	H	A	S	E
	A0A1B6PKA4	885	0.9718	0.9664	1	0.808	0.9674	0.9037	1	0.8198	0.9296		A	L	S	S	S	L	A	Q	L	K	L	R	D	C	K	N
	A0A1B6PKA4	905	0.9507	0.9587	1	0.8327	0.9368	0.9034	0.9999	0.7449	0.9159		P	R	L	P	L	L	F	K	L	D	L	R	Q	C	D	N
	A0A1B6PKA4	925	0.9569	0.9685	1	0.8499	0.9217	0.9032	0.9999	0.8115	0.9265		P	V	F	P	M	L	Q	R	L	D	I	G	Q	C	S	S
	A0A1B6PKA4	945	0.863	0.9523	1	0.8124	0.8532	0.896	0.9972	0.7592	0.8917		P	D	L	P	L	L	K	V	L	I	L	R	D	C	P	N
	A0A1B6PKA4	965	0.9735	0.9458	1	0.8233	0.9862	0.8921	0.9999	0.852	0.9341		V	H	L	P	S	L	I	S	I	H	V	K	G	G	F	R
	A0A1B6PKA4	989	0.9473	0.9573	1	0.9526	0.969	0.899	0.9996	0.8266	0.9439		N	C	H	P	S	L	E	N	I	L	I	V	S	D	S	I
	A0A1B6PKA4	1012	0.8336	0.9563	1	0.8261	0.8417	0.8866	0.9969	0.863	0.9005		Q	N	L	P	S	L	V	S	L	K	L	S	C	P	N	L
	A0A1B6PKA4	1034	0.8587	0.9444	1	0.7501	0.7991	0.8901	0.9958	0.5153	0.8442		A	G	L	T	Y	L	K	E	L	K	V	Y	G	C	P	K
	A0A1B6PKA4	1045	0.4546	0.5937	1	0.6781	0.5116	0.7766	0.3601	0.7371	0.639		Y	G	C	P	K	L	S	V	S	N	L	H	S	G	Q	L
	A0A1D1XL85	622	0.8841	0.9092	1	0.8171	0.9085	0.8727	0.9999	0.7794	0.8964		S	T	A	G	G	L	R	T	L	H	L	F	D	V	K	E
	A0A1D1XL85	647	0.9671	0.9525	1	0.9282	0.9374	0.8983	1	0.8791	0.9453		S	N	L	R	G	L	R	T	L	A	L	S	D	Q	H	I
	A0A1D1XL85	670	0.8083	0.9544	1	0.8593	0.7772	0.9072	0.9998	0.8613	0.8959		G	E	L	K	H	L	R	H	L	D	L	S	G	T	D	I
	A0A1D1XL85	693	0.917	0.958	1	0.7754	0.8298	0.9017	0.9999	0.7608	0.8928		C	N	L	H	H	L	H	T	L	L	L	R	R	C	K	H
	A0A1D1XYW1	580	0.8993	0.7877	0.9998	0.9344	0.8966	0.6171	0.9953	0.7587	0.8611		G	E	L	L	R	L	R	T	W	Y	L	R	W	Q	W	R
	A0A1D1XYW1	609	0.9088	0.9509	1	0.8711	0.8598	0.886	0.9999	0.7923	0.9086		G	T	M	K	C	L	R	V	L	Y	L	G	G	A	R	I
	A0A1D1XYW1	632	0.8783	0.9742	1	0.8628	0.8077	0.8989	1	0.8513	0.9091		G	N	L	K	H	L	R	Y	L	A	I	D	I	K	D	C
	A0A1D1XYW1	655	0.8484	0.9473	1	0.7819	0.8524	0.9023	1	0.6517	0.873		G	N	I	I	N	L	Q	T	L	Q	L	F	N	A	R	H
	A0A1D1XYW1	679	0.8544	0.9509	1	0.6755	0.9247	0.9048	0.9999	0.6759	0.8733		K	Y	L	V	N	L	R	H	L	E	M	C	A	F	S	P
	A0A1D1YAB9	547	0.9433	0.9648	1	0.6451	0.9076	0.9041	0.9999	0.6987	0.8829		E	I	S	E	T	I	R	H	V	S	L	A	T	N	N	F
	A0A1D1YAB9	571	0.9689	0.9796	1	0.8572	0.9268	0.9036	1	0.9178	0.9442		C	K	Q	R	N	L	R	T	L	L	L	L	S	Q	C	T
	A0A1D1YAB9	598	0.9446	0.9751	1	0.8438	0.9053	0.9007	0.9998	0.8621	0.9289		L	K	L	K	W	L	R	V	L	G	L	G	G	C	R	I
	A0A1D1YAB9	621	0.9758	0.9796	1	0.9117	0.9537	0.9122	1	0.8649	0.9497		G	S	L	K	H	L	R	F	V	D	L	E	M	N	P	I
	A0A1D1YAB9	644	0.9503	0.974	1	0.8784	0.9165	0.9072	1	0.8826	0.9386		C	H	L	H	N	L	Q	V	L	K	L	G	G	C	S	L
	A0A1D1YAB9	667	0.9785	0.9761	1	0.7932	0.9823	0.9112	1	0.9475	0.9486		N	A	L	I	N	L	R	H	L	K	T	D	T	K	L	V
	A0A1D1YAB9	689	0.9862	0.9761	1	0.9149	0.9663	0.909	1	0.8646	0.9521		G	R	L	T	A	L	Q	E	L	S	V	R	G	T	K	V
	A0A1D1YAB9	708	0.9892	0.9574	1	0.9607	0.9775	0.9026	0.9999	0.8335	0.9526		A	G	M	D	M	L	R	R	L	E	I	S	D	L	D	E
	A0A1D1YAB9	736	0.9478	0.8471	1	0.8341	0.9732	0.8767	0.9995	0.7834	0.9077		C	A	K	E	D	L	E	V	L	K	L	R	W	R	G	N
	A0A1D1YAB9	770	0.8541	0.6243	0.9953	0.4495	0.8326	0.1373	0.9406	0.4154	0.6561		Q	P	V	D	S	I	S	T	L	Q	V	V	A	Y	G	G
	A0A1D1YAB9	773	0.8061	0.5729	0.9998	0.8559	0.7846	0.4396	0.0049	0.6187	0.6353		D	S	I	S	T	L	Q	V	V	A	Y	G	G	V	K	S
	A0A1D1YAB9	798	0.9733	0.9782	1	0.8718	0.9784	0.9096	1	0.8494	0.9451		V	S	F	S	S	L	E	R	V	E	L	R	N	C	Q	N
	A0A1D1YAB9	821	0.9809	0.9724	1	0.8632	0.9504	0.8984	1	0.7893	0.9318		G	R	L	R	C	L	K	F	L	T	I	E	G	M	R	N
	A0A1D1YAB9	853	0.9516	0.974	1	0.745	0.9458	0.9065	1	0.7588	0.9102		Q	G	F	P	S	L	E	E	L	K	F	S	H	M	P	V
	A0A1D1YAB9	881	0.8988	0.9782	1	0.7779	0.8917	0.906	0.9984	0.7442	0.8994		N	F	L	P	R	L	N	I	L	Q	V	W	S	C	P	K
	A0A1D1YKR0	556	0.731	0.7788	0.9984	0.44	0.7148	0.283	0.9975	0.3568	0.6625		L	K	F	G	K	L	R	S	F	L	A	F	N	C	R	I
	A0A1D1YKR0	582	0.9913	0.9329	1	0.7631	0.9707	0.7468	0.9999	0.7933	0.8997		S	H	V	R	F	V	R	V	L	I	I	C	Q	V	F	V
	A0A1D1YKR0	609	0.9372	0.9644	1	0.8919	0.9733	0.9065	1	0.8312	0.9381		G	D	L	R	H	L	R	Y	L	H	L	E	G	W	M	K
	A0A1D1YKR0	630	0.9354	0.9753	1	0.8551	0.9379	0.9095	1	0.847	0.9325		C	R	L	Y	N	L	Q	T	L	V	L	G	D	L	Y	I
	A0A1D1YKR0	652	0.9499	0.9667	1	0.8302	0.9434	0.8989	0.9993	0.6639	0.9065		N	K	L	A	N	L	R	H	L	I	N	A	S	S	S	H
	A0A1D1YKR0	675	0.8005	0.6051	1	0.888	0.7197	0.6069	0.9977	0.6691	0.7859		G	R	L	T	S	L	Q	E	L	K	A	F	K	V	D	N
	A0A1D1YKR0	729	0.9218	0.8677	0.9999	0.9318	0.9734	0.8167	0.999	0.83	0.9176		N	A	K	V	H	L	D	S	L	D	L	L	W	T	T	K
	A0A1D1YKR0	759	0.9667	0.959	1	0.8304	0.9506	0.9008	1	0.8169	0.928		E	P	P	P	N	L	M	K	L	T	I	W	G	N	E	G
	A0A1D1YKR0	786	0.9543	0.9653	1	0.9471	0.9222	0.8939	0.9999	0.7515	0.9293		M	P	F	S	N	L	T	N	L	G	L	Y	N	C	Y	R
	A0A1D1YKR0	809	0.9484	0.8743	1	0.936	0.9591	0.8831	0.9999	0.71	0.9139		E	R	L	F	H	L	K	N	L	T	V	Y	G	M	T	R
	A0A1D1YKR0	842	0.9559	0.8826	1	0.5621	0.9642	0.8838	0.9997	0.5591	0.8509		T	L	F	P	S	L	E	K	L	E	F	H	D	M	D	E
	A0A1D1YKR0	893	0.9158	0.9588	1	0.908	0.8888	0.8945	0.9993	0.4912	0.8821		G	W	F	S	S	L	H	T	L	C	V	S	D	C	P	K
	A0A1D1YKR0	914	0.6921	0.4066	0.7511	0.5713	0.9207	0.2897	0.9623	0.3844	0.6223		R	H	L	P	V	L	L	K	V	L	V	V	D	D	Q	G
	A0A1D1YKR0	915	0.7049	0.7557	0.5541	0.5293	0.7517	0.1563	0.9924	0.3489	0.5991		H	L	P	V	L	L	K	V	L	V	V	D	D	Q	G	M
	A0A1D1YKR0	936	0.9765	0.9498	1	0.8943	0.9805	0.8849	0.9897	0.7658	0.9302		H	G	N	P	P	S	T	T	L	Y	V	A	G	C	P	K
	A0A1D1YKR0	962	0.9751	0.8951	1	0.9322	0.9795	0.886	0.9968	0.7467	0.9264		H	S	L	Q	V	V	E	S	L	T	I	R	N	R	D	D
	A0A1D1YKR0	990	0.9457	0.9696	1	0.7145	0.9144	0.9005	0.9997	0.5237	0.871		P	R	L	P	A	L	K	K	L	S	I	Q	R	C	R	N
	A0A1D1YKR0	1014	0.8811	0.9683	1	0.8608	0.8762	0.8997	0.9996	0.8726	0.9198		H	L	L	C	S	L	R	E	L	V	I	V	G	C	S	H
	A0A1D1YKR0	1037	0.935	0.9745	1	0.8072	0.9142	0.8998	0.9999	0.794	0.9156		G	L	P	H	S	L	C	T	L	K	I	S	N	C	E	R
	A0A1D1YKR0	1061	0.9307	0.9745	1	0.6555	0.8906	0.899	0.9997	0.7394	0.8862		H	L	L	S	S	L	K	V	V	D	I	C	N	C	P	G
	A0A1D1YKR0	1084	0.8443	0.9489	1	0.8234	0.8345	0.8913	0.9736	0.7102	0.8783		G	L	P	P	S	L	K	L	L	N	I	S	R	C	P	Q
	A0A1D1YNH1	549	0.6069	0.5981	0.977	0.3516	0.4412	0.0345	0.9849	0.1177	0.514		N	L	P	R	K	A	R	H	L	S	L	A	L	P	E	C
	A0A1D1YNH1	574	0.3646	0.5502	0.9933	0.3214	0.5176	0.1566	0.9888	0.4329	0.5407		Y	K	F	S	S	V	R	S	L	L	V	M	Q	R	F	P
	A0A1D1YNH1	604	0.965	0.9718	1	0.8056	0.9418	0.903	1	0.8307	0.9272		L	K	L	N	L	L	R	S	L	D	L	S	Y	T	S	I
	A0A1D1YNH1	627	0.8965	0.9741	1	0.9017	0.9202	0.9103	1	0.8629	0.9332		G	N	L	K	H	L	R	F	L	A	L	N	H	T	V	V
	A0A1D1YNH1	650	0.8948	0.979	1	0.8346	0.8995	0.9097	1	0.8325	0.9187		N	K	L	Y	N	L	Q	T	L	E	L	R	R	C	M	Y
	A0A1D1YNH1	674	0.9454	0.9689	1	0.9127	0.9641	0.9106	1	0.8248	0.9408		S	S	L	V	N	L	R	H	L	D	V	E	P	D	F	V
	A0A1D1YNH1	699	0.9169	0.4817	1	0.9375	0.9429	0.871	0.9813	0.553	0.8355		T	S	L	R	K	L	P	T	F	N	L	R	K	G	N	E
	A0A1D1YNH1	722	0.9672	0.9465	1	0.8856	0.9462	0.8907	0.9998	0.8087	0.9306		Q	D	L	T	N	L	R	E	L	G	I	S	G	L	C	N
	A0A1D1YNH1	750	0.98	0.8927	1	0.9131	0.9873	0.8553	0.9994	0.8446	0.934		H	N	K	V	H	L	K	I	L	E	L	E	W	D	S	N
	A0A1D1YNH1	775	0.8524	0.7304	0.9991	0.6167	0.8433	0.7999	0	0.3974	0.6549		G	N	C	E	G	Q	K	L	L	N	S	A	D	E	P	D
	A0A1D1YNH1	871	0.9507	0.9546	1	0.8708	0.9228	0.8894	0.9998	0.8616	0.9312		H	P	S	T	N	L	E	T	L	C	I	K	S	Y	G	G
	A0A1D1YNH1	896	0.9881	0.9763	1	0.8769	0.9823	0.9086	1	0.9325	0.9581		S	S	F	S	K	L	T	H	V	R	L	E	D	C	K	C
	A0A1D1YNH1	918	0.9507	0.9688	1	0.9186	0.9303	0.9065	1	0.7079	0.9228		G	Q	L	P	F	L	K	F	L	S	I	D	G	M	P	V
	A0A1D1YNH1	947	0.9661	0.9709	1	0.8417	0.9733	0.9048	0.9999	0.5771	0.9042		N	A	F	P	K	L	E	T	L	S	F	H	N	L	N	K
	A0A1D1YNH1	972	0.8363	0.9741	1	0.8012	0.8576	0.9018	0.9999	0.7609	0.8915		G	D	F	P	N	L	K	K	L	C	L	F	S	C	P	Q
	A0A1D1YNH1	993	0.9086	0.9192	1	0.7612	0.9208	0.8945	0.9915	0.7445	0.8925		D	L	F	S	S	L	E	T	L	E	V	E	R	C	L	K
	A0A1D1YNH1	1013	0.9686	0.9432	1	0.8863	0.9392	0.8898	0.9995	0.7033	0.9162		P	N	V	S	S	L	Q	I	L	G	L	W	C	C	D	D
	A0A1D1YNH1	1033	0.9506	0.868	1	0.7707	0.9612	0.884	0.9984	0.4736	0.8633		P	T	L	T	S	L	C	S	L	I	V	M	Y	C	Q	K
	A0A1D1YNH1	1053	0.7997	0.8944	1	0.8263	0.738	0.8786	0.9901	0.7292	0.857		P	P	L	P	S	L	K	N	L	C	I	D	D	C	Q	K
	A0A1D1YNH1	1064	0.6124	0.6402	1	0.7822	0.7157	0.8184	0.9996	0.738	0.7883		D	D	C	Q	K	L	T	S	L	N	I	C	T	L	S	L
	A0A1D1YNH1	1111	0.9382	0.9524	1	0.6413	0.9097	0.9016	0.9976	0.7223	0.8829		G	K	I	T	N	L	N	S	L	H	V	S	N	C	P	P
	A0A1D1YNH1	1133	0.7777	0.8128	1	0.5039	0.7092	0.8518	0.9921	0.5723	0.7775		D	M	P	D	G	I	Y	Y	S	S	V	G	D	C	I	I
	A0A1D1ZG16	534	0.8111	0.7232	0.9859	0.3821	0.7037	0.1354	0.9978	0.3161	0.6319		I	S	Q	A	T	T	R	R	L	A	L	H	V	C	S	T
	A0A1D1ZG16	557	0.8661	0.8684	1	0.8757	0.844	0.7408	0.9933	0.7383	0.8658		L	S	A	P	K	L	R	S	F	L	V	L	G	F	D	L
	A0A1D1ZG16	583	0.9708	0.9713	1	0.8714	0.9387	0.9002	1	0.8107	0.9329		D	G	L	K	L	L	R	V	L	D	L	E	N	A	G	C
	A0A1D1ZG16	606	0.9003	0.9782	1	0.9243	0.8503	0.906	1	0.7938	0.9191		G	D	L	I	H	L	R	Y	M	G	L	K	D	N	N	F
	A0A1D1ZG16	629	0.9409	0.9694	1	0.7793	0.9231	0.9058	1	0.8082	0.9158		G	K	L	H	N	L	Q	T	L	D	V	R	D	N	Q	N
	A0A1D1ZG16	653	0.9262	0.9376	1	0.6968	0.9673	0.8985	0.9999	0.7705	0.8996		L	E	I	K	T	L	R	H	I	F	V	D	R	K	V	D
	A0A1D1ZG16	674	0.9268	0.9107	1	0.8954	0.9689	0.8938	0.9998	0.8385	0.9292		S	G	L	V	N	L	Q	T	L	Y	I	P	S	A	G	A
	A0A1D1ZG16	696	0.9762	0.9392	1	0.9601	0.9658	0.8844	0.9998	0.8776	0.9504		A	T	M	T	S	L	R	R	L	G	I	N	C	I	L	P
	A0A1D1ZG16	722	0.9652	0.9679	1	0.8969	0.9479	0.9033	0.9999	0.8642	0.9432		D	N	L	T	Q	L	H	S	L	Y	L	E	G	E	P	Y
	A0A1D1ZG16	755	0.9492	0.9172	1	0.8697	0.9741	0.8913	0.9995	0.8111	0.9265		P	R	H	R	H	L	Q	E	L	T	L	W	G	P	L	K
	A0A1D1ZG16	784	0.9766	0.9638	1	0.9527	0.9651	0.9006	0.9999	0.8621	0.9526		E	L	P	P	N	L	N	E	L	A	L	W	D	S	E	L
	A0A1D1ZG16	808	0.9793	0.9504	1	0.7888	0.9866	0.8957	0.9999	0.7962	0.9246		E	K	L	L	F	L	R	C	L	R	L	K	N	A	Y	A
	A0A1D1ZG16	832	0.9636	0.956	1	0.5498	0.9517	0.9001	1	0.7382	0.8824		G	G	F	P	Q	L	Q	K	L	E	I	S	W	L	P	I
	A0A1D1ZG16	855	0.8502	0.9614	1	0.8752	0.8402	0.8918	0.9996	0.6504	0.8836		G	A	M	P	C	L	K	N	L	D	I	S	Y	C	H	Q
	A0A1D1ZG16	879	0.9533	0.9284	1	0.6769	0.9498	0.891	0.9981	0.7484	0.8932		K	H	I	K	T	L	Q	T	M	K	I	S	Y	L	S	D
	A0A1D6F5J2	541	0.6557	0.6929	0.9992	0.2971	0.7385	0.2438	0.9991	0.4678	0.6368		E	A	S	K	F	V	R	R	L	S	L	I	A	H	G	T
	A0A1D6F5J2	573	0.9622	0.9412	1	0.9299	0.9588	0.8765	0.9997	0.8035	0.934		M	D	T	S	H	L	R	S	Y	S	I	F	G	R	G	S
	A0A1D6F5J2	596	0.9277	0.9784	1	0.9188	0.9218	0.9069	1	0.717	0.9213		P	Y	L	N	Y	L	R	V	L	D	I	E	G	C	P	T
	A0A1D6F5J2	621	0.934	0.9838	1	0.8863	0.9105	0.9127	1	0.8054	0.9291		G	R	L	Y	Q	L	R	Y	L	N	V	S	K	T	G	I
	A0A1D6F5J2	644	0.9102	0.9739	1	0.8225	0.9209	0.9061	0.9999	0.8276	0.9201		E	G	L	Q	H	L	D	T	L	N	A	R	Y	C	R	R
	A0A1D6F5J2	668	0.9614	0.974	1	0.8896	0.9837	0.9046	1	0.8429	0.9445		I	W	F	K	Q	L	V	R	L	I	V	T	Y	G	T	R
	A0A1D6F5J2	689	0.8642	0.83	1	0.9211	0.8929	0.7739	0.9987	0.8508	0.8915		G	N	L	K	N	L	Q	E	L	G	D	V	Y	V	P	K
	A0A1D6F5J2	714	0.904	0.9663	1	0.8439	0.8001	0.8865	0.9999	0.9138	0.9143		G	E	L	T	N	L	R	S	L	S	I	G	L	D	T	I
	A0A1D6F5J2	742	0.9606	0.9128	1	0.7864	0.9905	0.8934	0.9997	0.8767	0.9275		S	S	L	C	K	L	D	A	C	N	L	S	D	L	S	L
	A0A1D6F5J2	774	0.9243	0.9834	1	0.8831	0.911	0.9074	1	0.8601	0.9337		P	A	L	S	S	I	R	K	V	W	L	S	S	P	G	I
	A0A1D6F5J2	798	0.8926	0.982	1	0.8301	0.8792	0.9024	1	0.9073	0.9242		V	S	L	V	N	L	E	Y	L	N	I	Y	V	A	D	V
	A0A1D6F5J2	824	0.9611	0.9581	1	0.7542	0.9768	0.8918	0.9999	0.8414	0.9229		G	S	I	P	T	T	H	L	L	D	L	T	V	T	V	R
	A0A1D6F5J2	853	0.9456	0.9478	1	0.7781	0.9129	0.8911	0.9995	0.5961	0.8839		R	G	F	Q	Q	V	Q	R	F	S	F	R	S	D	D	D
	A0A1D6F5J2	883	0.9588	0.9454	1	0.7423	0.9444	0.89	0.9982	0.6736	0.8941		G	A	M	P	T	L	K	E	L	K	L	K	I	H	P	P
	A0A1D6F5J2	913	0.9677	0.9408	1	0.622	0.9256	0.8877	0.9994	0.6187	0.8702		Q	H	L	S	C	L	A	S	F	T	L	R	G	V	K	M
	A0A1E5VZ98	531	0.7016	0.7886	0.997	0.4231	0.6197	0.1574	0.9969	0.1819	0.6083		L	V	P	A	N	V	R	R	L	S	L	Q	N	C	N	D
	A0A1E5VZ98	609	0.9607	0.9688	1	0.8193	0.9102	0.9009	1	0.7021	0.9078		Q	G	S	P	F	L	R	V	I	N	L	E	G	Y	D	V
	A0A1E5VZ98	633	0.98	0.9777	1	0.8927	0.9638	0.9016	1	0.786	0.9377		G	T	M	L	H	L	H	Y	L	G	I	R	C	R	S	L
	A0A1E5VZ98	656	0.9029	0.9848	1	0.7917	0.9026	0.9128	1	0.7704	0.9082		G	N	L	I	N	L	E	T	I	D	I	R	G	T	G	I
	A0A1E5VZ98	679	0.9474	0.9426	1	0.9287	0.9549	0.9046	0.9998	0.8389	0.9396		W	N	I	R	T	L	R	H	V	L	G	D	E	L	C	F
	A0A1E5VZ98	699	0.9263	0.9401	1	0.8683	0.8889	0.874	0.9997	0.7912	0.9111		G	A	L	K	L	L	Q	T	L	G	T	M	S	A	E	H
	A0A1E5VZ98	724	0.9478	0.9652	1	0.8548	0.9426	0.8999	1	0.883	0.9367		K	K	M	I	H	L	R	S	L	D	V	T	G	I	N	I
	A0A1E5VZ98	750	0.984	0.9696	1	0.8626	0.9837	0.8956	0.9999	0.8404	0.942		Q	E	L	A	F	L	V	S	L	S	L	C	G	E	A	I
	A0A1E5VZ98	772	0.862	0.9615	1	0.5631	0.9224	0.9058	0.9998	0.5414	0.8445		T	S	L	D	Q	L	E	S	L	E	L	N	G	K	L	V
	A0A1E5VZ98	802	0.9384	0.9705	1	0.8591	0.9539	0.8983	0.9997	0.8906	0.9388		M	F	L	L	N	L	S	H	L	V	L	K	L	T	H	V
	A0A1E5VZ98	826	0.9172	0.9634	1	0.6827	0.8993	0.9035	1	0.9167	0.9104		G	R	L	P	V	L	I	R	L	M	L	F	T	G	S	Y
	A0A1E5VZ98	851	0.9423	0.863	1	0.7793	0.9653	0.8903	0.9997	0.6343	0.8843		N	S	F	T	S	L	T	L	L	R	I	C	R	L	I	N
	A0A1E5VZ98	876	0.5841	0.8992	1	0.7956	0.7141	0.8974	0.9826	0.7207	0.8242		S	T	M	P	R	L	D	R	F	Q	I	V	G	M	P	E
	A0A1J3CJV5	512	0.7861	0.8308	0.9868	0.6152	0.6723	0.1189	0.9986	0.4055	0.6768		P	E	G	L	N	C	R	H	L	G	I	S	G	N	F	D
	A0A1J3CJV5	561	0.9176	0.9617	1	0.828	0.9444	0.901	1	0.7815	0.9168		T	E	C	K	Y	L	R	V	L	D	I	S	K	S	I	F
	A0A1J3CJV5	588	0.6595	0.9604	1	0.8229	0.6676	0.8721	0.9997	0.8064	0.8486		A	S	L	Q	H	L	A	C	L	S	M	S	N	T	H	P
	A0A1R3FWG6	416	0.8267	0.7609	0.6411	0.5294	0.7842	0.0477	0.2692	0.4045	0.533		S	A	I	T	K	R	T	R	H	L	L	V	R	G	K	F
	A0A1R3FWG6	417	0.8502	0.8995	0.9519	0.6972	0.9617	0.7293	0.9923	0.5484	0.8288		A	I	T	K	R	T	R	H	L	L	V	R	G	K	F	D
	A0A1R3FWG6	444	0.9484	0.9587	1	0.7988	0.956	0.91	0.9999	0.8796	0.9314		N	S	L	R	T	L	F	L	I	D	T	S	S	D	Q	L
	A0A1R3FWG6	469	0.8614	0.9703	1	0.8666	0.9189	0.9064	0.9983	0.8982	0.9275		V	R	Q	Q	Q	L	R	A	L	S	L	S	H	C	Q	I
	A0A1R3FWG6	492	0.9234	0.977	1	0.845	0.9195	0.9147	1	0.9112	0.9363		G	N	L	K	H	L	R	Y	L	D	L	S	H	N	T	F
	A0A1R3FWG6	515	0.9826	0.9876	1	0.8895	0.9679	0.9142	1	0.9188	0.9576		C	T	L	Y	F	L	Q	T	L	I	L	T	N	C	S	S
	A0A1R3FWG6	539	0.9472	0.9805	1	0.8434	0.9324	0.9102	1	0.9029	0.9396		V	N	L	V	N	L	R	H	L	H	L	M	A	T	G	L
	A0A1R3FWG6	562	0.9586	0.9724	1	0.8868	0.9025	0.8881	0.9998	0.9053	0.9392		G	K	L	R	S	L	Q	T	L	I	K	F	V	V	G	R
	A0A1R3FWG6	586	0.9774	0.9742	1	0.8965	0.9655	0.9064	1	0.8839	0.9505		G	A	L	V	E	L	R	R	L	S	L	S	E	L	Q	N
	A0A1R3FWG6	614	0.9837	0.9734	1	0.8838	0.981	0.9008	1	0.8702	0.9491		S	A	K	R	Y	L	T	E	L	Q	L	E	W	G	R	D
	A0A1R3FWG6	644	0.9707	0.9519	1	0.8875	0.9543	0.891	0.9998	0.8318	0.9359		E	P	C	K	E	L	K	I	L	T	I	R	F	Y	G	G
	A0A1R3FWG6	669	0.9768	0.9803	1	0.8785	0.9645	0.909	1	0.878	0.9484		T	S	F	S	N	V	M	F	L	H	L	S	D	C	D	N
	A0A1R3FWG6	692	0.9581	0.9836	1	0.8407	0.8931	0.9067	1	0.8262	0.9261		A	Q	L	P	S	L	E	H	L	I	I	E	R	I	S	G
	A0A1R3FWG6	720	0.98	0.9728	1	0.8954	0.9831	0.9039	1	0.8113	0.9433		Q	P	F	L	H	L	K	R	L	E	F	K	G	M	S	R
	A0A1R3FWG6	748	0.9367	0.9616	1	0.9224	0.9219	0.9026	0.9999	0.7924	0.9297		S	E	F	P	C	L	Q	Q	L	Y	I	Q	N	C	P	N
	A0A1R3FWG6	770	0.9711	0.9792	1	0.8601	0.9514	0.9089	1	0.7264	0.9246		K	I	L	P	S	L	V	V	L	E	I	T	D	C	Q	Q
	A0A1R3G1U3	465	0.9681	0.9781	1	0.807	0.9273	0.8993	0.9999	0.8903	0.9338		H	D	L	M	H	D	L	A	L	S	V	A	Q	N	E	L
	A0A1R3G1U3	489	0.9426	0.976	1	0.8829	0.9496	0.9043	0.9999	0.825	0.935		S	V	S	E	S	V	R	H	L	S	L	L	N	S	N	L
	A0A1R3G1U3	516	0.9669	0.9769	1	0.9228	0.9793	0.8984	1	0.8977	0.9552		K	L	R	R	T	L	R	T	I	L	C	P	L	A	V	L
	A0A1R3G1U3	544	0.9168	0.9836	1	0.8257	0.8976	0.9116	1	0.8828	0.9273		M	G	C	K	Y	L	W	V	L	D	L	S	S	S	S	F
	A0A1R3G1U3	567	0.9583	0.9782	1	0.7962	0.9466	0.9072	1	0.8536	0.93		G	Q	L	R	H	L	R	Y	F	S	L	S	G	N	P	R
	A0A1R3G1U3	591	0.9722	0.9793	1	0.8112	0.926	0.903	1	0.8883	0.935		C	K	L	Q	K	L	Q	A	L	G	L	V	G	C	K	K
	A0A1R3G1U3	615	0.972	0.9762	1	0.8755	0.972	0.9067	1	0.8946	0.9496		R	N	M	I	S	L	R	F	L	E	F	T	T	N	E	E
	A0A1R3G1U3	639	0.96	0.9799	1	0.8061	0.9608	0.8985	1	0.9018	0.9384		C	L	E	Y	S	L	Q	V	L	S	I	S	G	C	Q	S
	A0A1R3G1U3	663	0.9621	0.9662	1	0.8819	0.9585	0.9015	0.9999	0.8602	0.9413		E	Q	L	T	A	L	R	T	L	S	I	T	D	C	H	Q
	A0A1R3G1U3	687	0.9117	0.9489	1	0.8224	0.9545	0.895	0.9981	0.7415	0.909		N	D	L	T	S	L	E	N	F	L	I	S	N	C	A	E
	A0A1R3G1U3	720	0.9695	0.9495	1	0.8864	0.9811	0.8993	0.9995	0.8948	0.9475		K	L	L	S	S	L	R	S	I	T	I	T	K	M	I	T
	A0A1R3G1U3	745	0.9499	0.9645	1	0.7938	0.9434	0.9043	0.9997	0.6494	0.9006		R	S	A	N	S	L	P	S	L	I	I	E	D	C	P	N
	A0A1R3G1U3	769	0.8867	0.9389	1	0.6307	0.8903	0.8968	0.9936	0.5605	0.8497		K	T	F	K	S	L	Q	K	L	Q	I	I	G	C	P	K
	A0A1R3H0A0	293	0.8216	0.7489	0.9999	0.4314	0.7904	0.8448	0.9773	0.4372	0.7564		G	L	L	C	E	S	R	H	I	S	L	L	G	Q	D	I
	A0A1R3H0A0	317	0.8511	0.9599	1	0.8596	0.9216	0.9067	0.9997	0.8302	0.9161		E	K	S	N	R	L	R	T	F	L	L	P	G	E	S	S
	A0A1R3H0A0	344	0.8873	0.9783	1	0.8619	0.8902	0.9107	0.9999	0.8832	0.9264		H	S	L	S	F	I	R	V	L	D	L	S	S	S	L	L
	A0A1R3H0A0	367	0.9312	0.9777	1	0.9017	0.9262	0.9146	1	0.9069	0.9448		E	K	L	K	L	L	R	Y	L	D	L	S	R	T	E	I
	A0A1R3H0A0	390	0.9281	0.9764	1	0.8217	0.924	0.9152	1	0.9018	0.9334		C	N	L	C	N	L	Q	T	L	K	L	L	G	C	L	W
	A0A1R3H0A0	414	0.8653	0.9755	1	0.8194	0.8663	0.9133	1	0.8855	0.9157		G	K	M	V	N	L	R	Y	L	E	L	D	E	M	F	W
	A0A1R3H0A0	440	0.9421	0.9258	1	0.8949	0.9452	0.8958	0.9998	0.8705	0.9343		G	N	L	T	S	L	Q	N	L	H	A	F	P	V	S	G
	A0A1R3H0A0	468	0.7585	0.5633	0.9991	0.8112	0.4234	0.2034	0	0.7207	0.56		A	N	L	T	G	T	L	H	I	S	K	L	E	N	A	V
	A0A1R3H0A0	491	0.9789	0.9732	1	0.8547	0.9721	0.8991	1	0.8839	0.9452		K	E	K	E	T	L	Q	K	L	V	L	E	W	S	D	K
	A0A1R3H0A0	524	0.9426	0.9698	1	0.8635	0.8769	0.9028	1	0.8556	0.9264		Q	P	H	S	N	L	E	E	L	A	L	H	H	F	K	G
	A0A1R3H0A0	549	0.9737	0.9653	1	0.9305	0.9842	0.9027	1	0.8476	0.9505		G	L	L	Q	N	L	V	T	L	S	L	I	H	C	T	K
	A0A1R3H0A0	571	0.9623	0.9701	1	0.8525	0.9567	0.9053	1	0.8541	0.9376		G	L	L	P	C	L	R	K	L	C	I	K	G	M	L	E
	A0A1R3H0A0	593	0.9656	0.9648	1	0.8555	0.9585	0.9031	1	0.8771	0.9406		D	Q	C	L	P	L	G	R	L	Q	I	S	N	C	P	K
	A0A1R3H0A0	614	0.9463	0.9469	1	0.7719	0.9282	0.903	0.9992	0.7935	0.9111		N	W	M	P	N	L	G	V	L	K	I	K	K	C	D	S
	A0A1R3H0A0	634	0.9729	0.9649	1	0.8634	0.9749	0.9062	1	0.8424	0.9406		P	T	A	P	S	L	T	F	L	I	L	I	D	N	L	V
	A0A1R3H0A0	674	0.6936	0.3914	0.989	0.4659	0.7594	0.4459	0.9997	0.4984	0.6554		P	T	L	I	G	L	L	E	L	K	V	V	N	C	P	N
	A0A1R3H0A0	694	0.963	0.9748	1	0.9014	0.9275	0.9052	1	0.8878	0.945		P	Q	I	F	A	P	Q	K	L	E	I	S	R	C	G	R
	A0A1R3H0A0	717	0.9572	0.9767	1	0.8641	0.9423	0.9041	1	0.8529	0.9372		E	F	S	I	R	L	Q	H	L	A	L	D	K	C	Y	N
	A0A1R3H0A0	740	0.9591	0.9795	1	0.8935	0.9402	0.9038	1	0.8331	0.9387		Q	S	T	N	S	L	Y	S	L	V	I	S	N	I	S	N
	A0A1R3H0A0	763	0.9451	0.982	1	0.8375	0.8799	0.9077	0.9999	0.8549	0.9259		P	H	L	P	G	L	K	S	L	Y	I	S	D	C	K	D
	A0A1R3H0A0	790	0.949	0.9785	1	0.9004	0.9341	0.9064	0.9999	0.8929	0.9452		K	S	L	S	S	L	Q	L	L	S	V	R	G	C	S	K
	A0A1R3H0A0	813	0.9587	0.9831	1	0.7735	0.9388	0.909	1	0.7207	0.9105		G	L	P	A	A	L	E	C	L	I	I	D	S	C	P	I
	A0A1R3H0A0	839	0.8519	0.9748	1	0.7175	0.8774	0.9067	0.9986	0.7646	0.8864		K	S	L	L	S	L	K	D	L	Y	L	E	D	C	P	K
	A0A1R3H0A0	862	0.9776	0.9755	1	0.7519	0.9354	0.908	0.9999	0.7753	0.9155		G	L	P	S	S	L	I	H	L	E	I	H	G	C	P	L
	A0A1R3H0A0	888	0.9362	0.8118	0.9997	0.773	0.9378	0.8052	0.9988	0.4678	0.8413		G	G	T	E	W	P	K	I	M	H	V	T	D	R	E	F
	A0A1R3H0A0	913	0.7181	0.6178	0.9995	0.3577	0.7586	0.1765	0.966	0.5553	0.6437		V	L	Q	K	K	K	R	W	T	P	L	I	G	C	S	K
	A0A1R3H0D1	378	0.955	0.9421	1	0.53	0.9833	0.8871	0.9953	0.6345	0.8659		K	I	L	G	G	L	L	R	F	Q	R	N	I	E	Q	W
	A0A1R3H0D1	402	0.981	0.9673	1	0.9175	0.9882	0.9082	1	0.9155	0.9597		W	E	L	D	E	A	E	R	I	K	V	N	G	D	E	E
	A0A1R3H0D1	420	0.9425	0.96	1	0.9238	0.8959	0.8873	0.9999	0.8729	0.9353		S	L	L	K	Y	V	R	H	L	N	L	K	V	Q	E	S
	A0A1R3H0D1	443	0.9387	0.8574	0.9996	0.8893	0.9548	0.5305	0.9304	0.3865	0.8109		D	D	I	K	K	V	R	S	L	Q	V	E	L	E	H	R
	A0A1R3H0D1	472	0.9659	0.9807	1	0.8525	0.9666	0.9103	1	0.8805	0.9445		Q	N	L	T	C	L	R	T	L	N	L	S	S	S	L	I
	A0A1R3H0D1	495	0.9458	0.9688	1	0.8656	0.9552	0.9115	1	0.9342	0.9476		K	C	L	I	H	L	R	Y	L	D	L	S	K	N	R	D
	A0A1R3H0D1	519	0.9229	0.9744	1	0.8548	0.9088	0.9088	1	0.9183	0.936		C	D	L	C	N	L	Q	T	L	D	L	T	N	C	M	R
	A0A1R3H0D1	543	0.9465	0.9773	1	0.8481	0.9457	0.9116	1	0.9199	0.9436		G	K	L	I	N	L	R	H	L	E	N	R	G	T	L	L
	A0A1R3H0D1	567	0.849	0.595	0.9999	0.5483	0.6937	0.2262	0.9897	0.4966	0.6748		A	S	L	T	S	L	R	T	L	R	K	F	T	V	N	S
	A0A1R3H0D1	600	0.7986	0.6999	0.9416	0.8561	0.7946	0.0695	0	0.4736	0.5792		H	L	G	G	E	L	E	I	Q	G	L	A	N	V	R	D
	A0A1R3H0D1	625	0.9346	0.9745	1	0.8057	0.9351	0.8989	1	0.8996	0.931		R	E	K	N	H	L	R	Q	L	H	L	S	F	Q	G	S
	A0A1R3H0D1	663	0.9727	0.9843	1	0.8787	0.9721	0.9121	1	0.9028	0.9528		Q	P	P	P	Q	L	E	I	L	K	I	E	G	Y	T	G
	A0A1R3H0D1	687	0.9753	0.9747	1	0.8482	0.9732	0.9068	0.9999	0.8569	0.9419		M	F	L	T	K	V	R	R	V	E	F	C	K	C	T	E
	A0A1R3H0D1	710	0.9297	0.9711	1	0.8322	0.9235	0.8997	0.9999	0.8421	0.9248		G	K	L	P	S	L	E	S	L	I	I	K	G	M	R	R
	A0A1R3H0D1	750	0.9487	0.9673	1	0.8096	0.9835	0.9046	0.9999	0.8096	0.9279		M	Y	F	P	K	L	V	Y	L	Q	F	E	D	M	K	E
	A0A1R3H0D1	761	0.7276	0.6742	0.9978	0.571	0.7657	0.671	0.9999	0.4486	0.732		E	D	M	K	E	W	E	T	W	D	L	L	D	P	A	T
	A0A1R3H0D1	783	0.9366	0.9844	1	0.8123	0.95	0.9085	1	0.7441	0.917		T	V	M	P	C	L	R	S	L	L	I	Y	D	C	P	K
	A0A1R3H0D1	807	0.9471	0.9659	1	0.7055	0.925	0.9015	0.9997	0.8006	0.9056		H	Q	N	R	T	L	Q	K	L	D	I	L	R	S	P	K
	A0A1R3H0D1	836	0.8665	0.8643	1	0.5521	0.9575	0.8887	0.9992	0.5563	0.8356		H	N	I	S	Y	I	T	N	I	R	I	N	N	E	D	V
	A0A1R3HFR9	353	0.7789	0.8684	0.9999	0.7032	0.8701	0.8457	0.9983	0.7447	0.8512		I	G	I	E	K	L	R	S	L	V	T	I	G	G	C	E
	A0A1R3HFR9	379	0.9838	0.9256	1	0.7298	0.9949	0.8928	1	0.8465	0.9217		K	R	A	K	Y	L	R	L	L	D	F	A	L	L	R	Y
	A0A1R3HFR9	409	0.9491	0.9788	1	0.9002	0.9317	0.909	1	0.8775	0.9433		G	K	L	I	H	L	R	Y	L	N	L	S	D	S	K	N
	A0A1R3HFR9	433	0.9294	0.9735	1	0.8504	0.9257	0.9065	1	0.8775	0.9329		C	E	L	K	N	L	Q	Y	L	S	L	Y	D	C	C	G
	A0A1R3HFR9	457	0.9251	0.9676	1	0.8766	0.9456	0.9078	0.9999	0.8994	0.9403		E	K	L	I	N	L	R	Y	L	H	T	W	G	C	W	G
	A0A1R3HFR9	481	0.8177	0.8841	1	0.7752	0.8694	0.8815	0.9997	0.7217	0.8687		G	R	L	T	S	L	R	E	L	D	R	V	I	A	R	V
	A0A1R3HFR9	496	0.7926	0.7682	0.9912	0.3384	0.7892	0.7936	0.9986	0.7102	0.7727		V	G	D	D	S	P	F	T	F	R	V	K	R	N	V	I
	A0A1R3HFR9	552	0.9103	0.985	1	0.9104	0.9684	0.9146	1	0.8888	0.9472		H	K	K	R	H	L	A	K	L	K	L	P	L	L	D	M
	A0A1R3HFR9	578	0.7989	0.9535	1	0.6429	0.8144	0.8962	0.9995	0.6222	0.8409		N	L	P	P	S	L	G	I	L	Y	D	A	D	T	T	V
	A0A1R3HHN3	527	0.7989	0.8147	0.9982	0.6342	0.6988	0.2882	0.9897	0.276	0.6873		V	E	D	C	G	I	R	R	L	S	I	E	A	T	E	H
	A0A1R3HHN3	548	0.5956	0.5632	0.9982	0.454	0.7687	0.1778	0.7087	0.5782	0.6055		K	G	I	G	K	L	R	S	L	L	A	F	I	V	D	D
	A0A1R3HHN3	575	0.9568	0.9725	1	0.8826	0.9498	0.9103	1	0.8772	0.9437		P	G	F	K	L	L	T	V	L	D	L	E	D	A	P	I
	A0A1R3HHN3	598	0.9074	0.9717	1	0.935	0.8813	0.9103	1	0.8598	0.9332		V	N	L	F	N	L	R	Y	L	N	L	T	R	T	K	V
	A0A1R3HHN3	621	0.9118	0.9729	1	0.8012	0.8629	0.9077	0.9999	0.7182	0.8968		G	K	L	Y	N	L	Q	S	L	I	A	K	R	T	Q	I
	A0A1R3HHN3	644	0.9021	0.9727	1	0.838	0.8494	0.9029	1	0.8901	0.9194		V	K	L	K	N	L	R	Y	L	I	I	Y	R	Y	N	A
	A0A1R3HHN3	677	0.7962	0.7158	1	0.8323	0.8996	0.8566	0.9989	0.7792	0.8598		C	S	L	E	R	L	Q	L	L	S	F	V	E	A	R	G
	A0A1R3HHN3	699	0.9796	0.9475	1	0.8671	0.9744	0.8952	0.9999	0.8531	0.9396		S	K	M	A	Q	L	T	R	L	S	I	S	K	V	K	E
	A0A1R3HHN3	725	0.9744	0.9258	1	0.8613	0.9672	0.8869	0.9993	0.8415	0.9321		G	N	M	R	L	L	R	Y	L	L	V	M	S	C	N	E
	A0A1R3HHN3	751	0.9783	0.889	0.9987	0.7072	0.988	0.8589	0.9997	0.5932	0.8766		V	A	P	P	L	L	E	K	L	F	L	A	G	K	L	E
	A0A1R3HHN3	773	0.9656	0.9798	1	0.9108	0.9745	0.9077	1	0.8843	0.9528		N	S	L	H	S	V	T	N	L	Y	L	H	W	S	R	L
	A0A1R3HHN3	797	0.9568	0.957	1	0.8712	0.9659	0.9025	0.9999	0.7939	0.9309		Q	A	L	P	N	L	G	K	L	T	L	L	N	A	Y	D
	A0A1R3HHN3	820	0.9395	0.9366	1	0.7647	0.9111	0.8874	0.9996	0.5845	0.8779		E	G	F	Q	K	L	K	I	L	M	I	W	K	C	P	H
	A0A1R3HHN3	844	0.7776	0.959	1	0.801	0.8345	0.9017	0.999	0.6684	0.8676		G	V	M	P	G	L	E	E	L	N	I	D	H	C	Q	E
	A0A1R3HHN3	869	0.9508	0.9578	1	0.7219	0.9149	0.8958	0.9999	0.8117	0.9066		S	E	L	P	D	L	K	Q	V	Y	L	G	S	V	S	S
	A0A1R3HKS3	570	0.8246	0.8618	0.9998	0.683	0.8946	0.7807	0.9982	0.5573	0.825		Y	N	W	E	K	V	R	S	L	L	I	Q	S	D	G	S
	A0A1R3HKS3	598	0.9708	0.944	1	0.8903	0.9789	0.8896	1	0.6935	0.9209		D	K	L	T	C	L	R	T	L	H	L	N	L	G	A	D
	A0A1R3HKS3	624	0.9234	0.9771	1	0.8958	0.9226	0.9087	1	0.8622	0.9362		G	K	L	I	H	L	R	Y	L	N	L	S	Y	N	N	V
	A0A1R3HKS3	648	0.8828	0.9692	1	0.8494	0.9261	0.912	0.9999	0.7264	0.9082		C	D	L	Y	N	L	Q	I	F	D	L	S	G	C	S	K
	A0A1R3HKS3	672	0.9391	0.9581	1	0.8948	0.955	0.9083	0.9989	0.8104	0.9331		G	K	L	H	N	L	K	Y	L	E	N	K	E	T	G	K
	A0A1R3HKS3	696	0.6556	0.3672	0.9995	0.7536	0.3541	0.0278	0.9129	0.6986	0.5962		K	R	L	T	N	L	R	I	L	R	K	L	R	V	D	T
	A0A1R3HKS3	699	0.7771	0.2202	0.9994	0.6849	0.8076	0.4225	0.9659	0.681	0.6948		T	N	L	R	I	L	R	K	L	R	V	D	T	N	K	N
	A0A1R3HKS3	751	0.9703	0.9147	1	0.8791	0.9796	0.8745	0.9997	0.8725	0.9363		S	T	K	I	G	L	R	H	L	D	L	V	F	D	S	L
	A0A1R3HKS3	782	0.9605	0.9635	1	0.8728	0.948	0.8981	1	0.8605	0.9379		Q	P	P	P	S	L	Q	R	L	E	I	W	Y	S	N	G
[truncated: 6,527 more rows]

## Sheet: TNLs_plants
	TNLs
	(flowering plants UniRef50)
																		pos
	TIR -NBS-LRR
													upstream					L	x	x	L	x	L	x	x	N
	Protein ID	pos	clf1	clf2	clf3	clf4	clf5	clf6	clf7	clf8	LRRpred		-5	-4	-3	-2	-1	0	1	2	3	4	5	6	7	8	9	10
	A0A058ZVF8	278	0.8116	0.9496	0.9999	0.747	0.7338	0.8498	0.9997	0.7179	0.8512		F	S	H	M	K	L	V	I	L	D	L	S	R	S	K	I
	A0A058ZVF8	300	0.9693	0.9621	1	0.9362	0.9726	0.8946	1	0.8516	0.9483		W	N	H	L	K	L	S	K	L	E	V	N	N	C	E	Q
	A0A058ZVF8	323	0.947	0.9569	1	0.8235	0.9343	0.9013	1	0.6247	0.8985		A	H	L	K	N	L	K	W	L	H	F	D	H	L	P	F
	A0A058ZVF8	347	0.9573	0.8993	1	0.8001	0.9549	0.8972	0.9989	0.8333	0.9176		T	N	L	K	K	L	T	G	M	W	I	L	N	C	P	T
	A0A058ZVF8	372	0.9808	0.9606	1	0.8778	0.985	0.904	0.9999	0.8508	0.9448		I	K	L	Q	N	I	E	Q	V	L	I	S	S	C	W	K
	A0A058ZVF8	395	0.9283	0.97	1	0.7867	0.8911	0.9011	0.9998	0.7899	0.9084		E	D	L	G	H	L	K	Y	L	N	L	R	N	L	P	S
	A0A058ZVF8	418	0.9451	0.9568	1	0.902	0.9391	0.9033	0.9999	0.8079	0.9318		T	N	C	K	K	L	E	L	L	N	L	V	N	C	L	G
	A0A058ZVF8	439	0.9388	0.9634	1	0.6574	0.9397	0.8972	0.9985	0.702	0.8871		D	R	L	E	S	L	E	R	L	S	I	Y	H	C	G	S
	A0A058ZVF8	462	0.9424	0.9557	1	0.7942	0.8755	0.8958	0.9965	0.6459	0.8882		S	S	F	K	N	L	A	S	F	Y	I	G	E	S	E	K
	A0A058ZZW0	520	0.7037	0.4102	0.9973	0.2922	0.6308	0.1681	1	0.3721	0.5718		K	G	T	N	N	V	V	A	L	K	L	R	R	S	R	H
	A0A058ZZW0	543	0.9317	0.9376	1	0.6284	0.9287	0.8969	0.9998	0.7902	0.8892		A	N	L	M	N	V	R	F	L	E	L	D	G	G	N	F
	A0A058ZZW0	564	0.911	0.9754	1	0.6319	0.943	0.9054	0.9993	0.5998	0.8707		N	T	L	S	E	L	R	W	L	Y	W	R	N	C	P	L
	A0A058ZZW0	586	0.9156	0.9829	1	0.9042	0.9449	0.9099	1	0.9253	0.9479		F	V	L	N	H	L	V	V	L	K	L	S	G	N	I	T
	A0A058ZZW0	606	0.9133	0.8779	1	0.9076	0.9682	0.8866	0.9999	0.7963	0.9187		S	G	W	V	E	I	M	R	L	V	M	K	D	F	L	N
	A0A058ZZW0	630	0.9505	0.9735	1	0.9174	0.9484	0.9083	0.9999	0.935	0.9541		C	Q	L	E	Q	L	T	Y	L	K	I	K	W	C	P	S
	A0A058ZZW0	654	0.9726	0.9689	1	0.8969	0.9598	0.9067	1	0.851	0.9445		G	C	L	T	A	L	R	E	L	I	L	I	Q	G	F	C
	A0A058ZZW0	678	0.932	0.9707	1	0.8786	0.915	0.9059	0.9999	0.8748	0.9346		G	N	I	T	L	L	S	R	L	V	M	E	D	T	R	V
	A0A058ZZW0	701	0.9754	0.9768	1	0.88	0.9505	0.9066	1	0.8851	0.9468		N	G	L	G	D	L	Q	Y	L	C	L	A	Y	C	T	S
	A0A058ZZW0	725	0.8979	0.9714	1	0.8762	0.9255	0.9129	0.9999	0.9165	0.9375		G	K	L	K	S	L	T	E	L	D	L	S	G	T	S	I
	A0A058ZZW0	745	0.9704	0.9733	1	0.9535	0.9497	0.8995	0.9997	0.826	0.9465		R	S	L	C	N	L	K	D	L	K	L	R	I	N	K	S
	A0A058ZZW0	771	0.9197	0.9153	1	0.8768	0.9338	0.9008	0.9997	0.8188	0.9206		L	R	L	E	E	I	E	D	C	S	Y	S	E	R	R	L
	A0A058ZZW0	796	0.9692	0.9652	1	0.8295	0.9794	0.8923	1	0.8345	0.9338		L	M	R	T	A	F	Q	I	F	D	P	V	Y	G	E	R
	A0A058ZZW0	818	0.9562	0.9748	1	0.7589	0.9337	0.9029	0.9999	0.7097	0.9045		D	F	L	S	E	V	A	E	V	L	V	N	G	T	V	H
	A0A059A038	502	0.6987	0.427	0.9967	0.2124	0.5834	0.1439	1	0.2091	0.5339		K	G	T	N	N	V	V	A	L	K	L	R	R	S	R	H
	A0A059A038	525	0.9294	0.9355	1	0.7194	0.9474	0.894	0.9999	0.8859	0.9139		A	N	L	M	N	V	R	F	L	E	L	D	G	G	N	F
	A0A059A038	546	0.8696	0.9501	1	0.6202	0.9352	0.8965	0.9958	0.6731	0.8676		D	T	L	S	E	L	R	W	L	Y	W	R	N	C	P	L
	A0A059A038	568	0.9807	0.9831	1	0.9498	0.9747	0.9041	1	0.9508	0.9679		F	V	L	N	H	L	V	V	L	K	L	S	G	N	I	T
	A0A059A038	594	0.9868	0.9726	1	0.8778	0.9909	0.9028	1	0.8506	0.9477		M	V	A	S	N	L	K	V	L	K	I	A	G	S	K	S
	A0A059A038	617	0.9821	0.9679	1	0.9366	0.9795	0.9038	1	0.7907	0.9451		S	E	L	V	S	L	E	R	L	V	L	K	D	F	L	N
	A0A059A038	641	0.9512	0.9673	1	0.9308	0.9652	0.9063	0.9999	0.9487	0.9587		C	Q	L	E	Q	L	T	Y	L	K	I	K	W	C	L	S
	A0A059A038	665	0.9745	0.9679	1	0.8777	0.9584	0.9057	1	0.8303	0.9393		G	C	L	T	A	L	R	E	L	I	L	I	Q	G	F	C
	A0A059A038	689	0.948	0.9603	1	0.8758	0.9387	0.905	0.9999	0.8663	0.9368		G	N	I	T	L	L	S	R	L	V	M	E	D	T	G	V
	A0A059A038	712	0.9621	0.9722	1	0.8943	0.9248	0.8998	0.9999	0.837	0.9363		N	G	L	G	D	L	Q	Y	L	C	L	A	Y	C	T	S
	A0A059A038	736	0.9346	0.9723	1	0.8469	0.9268	0.911	0.9999	0.8881	0.9349		G	E	L	K	S	L	T	E	L	D	L	T	G	T	S	I
	A0A059AZT1	540	0.9421	0.8486	1	0.811	0.9392	0.8735	0.9996	0.9071	0.9152		S	E	C	P	S	L	V	Y	M	P	N	F	S	E	R	P
	A0A059AZT1	565	0.9274	0.8252	1	0.7352	0.9033	0.8877	1	0.7565	0.8794		D	G	T	P	T	L	A	E	L	D	A	F	D	C	T	T
	A0A059AZT1	573	0.743	0.8946	1	0.7275	0.5799	0.889	0.9923	0.4521	0.7848		L	D	A	F	D	C	T	T	L	D	L	P	G	N	N	F
	A0A059AZT1	595	0.9253	0.9549	1	0.9054	0.9405	0.9046	0.9999	0.8246	0.9319		G	R	L	N	D	L	K	E	L	K	F	L	N	C	Q	Q
	A0A059AZT1	616	0.7879	0.7634	1	0.7209	0.7837	0.7725	0.9729	0.8608	0.8328		K	I	P	G	K	L	R	R	Q	K	A	N	N	C	K	S
	A0A059B0H7	544	0.9128	0.9239	1	0.622	0.9325	0.8798	0.9996	0.6543	0.8656		D	D	P	G	R	R	S	R	L	W	L	C	E	D	V	R
	A0A059B0H7	568	0.9595	0.9722	1	0.9135	0.966	0.9089	0.9999	0.9302	0.9563		T	N	A	V	K	A	I	V	L	D	L	P	K	T	E	A
	A0A059B0H7	592	0.8673	0.9596	1	0.8135	0.8894	0.8998	0.9997	0.868	0.9122		T	N	M	R	R	L	R	L	L	I	M	I	N	V	H	N
	A0A059B0H7	614	0.9075	0.9065	1	0.8626	0.8855	0.8967	0.9999	0.6727	0.8914		C	L	P	N	E	L	R	W	F	E	W	P	E	C	P	W
	A0A059B0H7	635	0.9581	0.982	1	0.8708	0.9566	0.9076	0.9999	0.8716	0.9433		S	C	P	N	K	L	V	G	L	D	L	R	K	T	N	I
	A0A059B0H7	658	0.9728	0.9771	1	0.909	0.9329	0.9056	1	0.8395	0.9421		K	D	F	G	N	L	K	Y	L	N	F	S	K	C	P	S
	A0A059B0H7	681	0.9829	0.9785	1	0.8842	0.9737	0.9094	1	0.8929	0.9527		N	L	T	P	N	L	K	E	L	D	L	H	G	C	K	N
	A0A059B0H7	705	0.982	0.9765	1	0.8417	0.9836	0.9076	1	0.8519	0.9429		A	Y	H	A	K	L	Q	L	L	N	L	K	G	C	S	N
	A0A059B0H7	728	0.9736	0.9766	1	0.8559	0.9757	0.9077	1	0.8562	0.9432		L	Q	S	K	N	L	E	I	L	N	L	T	G	C	S	K
	A0A059B0H7	752	0.9735	0.9784	1	0.9	0.9531	0.9106	1	0.8697	0.9482		D	K	I	E	G	L	K	E	L	Y	L	K	G	T	S	I
	A0A059B0H7	775	0.9725	0.9793	1	0.8335	0.9524	0.9068	1	0.8156	0.9325		E	N	L	I	S	L	E	N	L	S	L	I	D	C	K	K
	A0A059B0H7	799	0.9797	0.9729	1	0.8729	0.9482	0.9017	0.9999	0.832	0.9384		Y	K	L	P	N	L	K	S	L	I	L	H	G	C	S	K
	A0A059B0H7	831	0.9703	0.9814	1	0.8987	0.9417	0.9069	1	0.8346	0.9417		T	G	F	P	K	L	L	I	L	G	L	E	G	C	N	L
	A0A059B0H7	856	0.9379	0.9786	1	0.8644	0.933	0.9116	1	0.8752	0.9376		S	C	F	P	Y	L	T	K	L	Y	L	C	K	N	N	F
	A0A059B0H7	878	0.8967	0.9785	1	0.8715	0.8779	0.9028	0.9999	0.7853	0.9141		R	R	L	H	N	L	R	E	L	D	V	S	E	C	R	Q
	A0A059B0H7	910	0.9501	0.9466	1	0.7325	0.9683	0.9035	1	0.853	0.9192		K	N	C	E	S	L	G	K	I	D	I	W	P	S	Y	H
	A0A059B0H7	956	0.8979	0.8809	0.9999	0.3952	0.972	0.8803	1	0.6189	0.8306		Q	W	L	L	P	N	K	E	G	Y	I	S	F	M	A	S
	A0A059B0H7	993	0.7834	0.8234	1	0.7199	0.889	0.8459	0.9982	0.799	0.8573		K	R	W	P	N	L	K	F	Y	H	Y	I	N	G	K	R
	A0A059B0H7	1021	0.8077	0.873	0.9999	0.5932	0.847	0.8268	0.9982	0.7703	0.8395		S	D	H	V	Q	I	A	Y	L	E	I	E	K	L	W	G
	A0A059B0H8	537	0.9741	0.9291	1	0.7985	0.9862	0.9024	1	0.8686	0.9324		G	N	L	K	Y	L	T	K	F	E	I	P	F	H	H	R
	A0A059B0H8	561	0.985	0.965	1	0.9191	0.9773	0.9081	1	0.8794	0.9542		G	K	L	E	S	L	I	Q	L	D	L	R	A	S	G	I
	A0A059B0H8	584	0.975	0.9812	1	0.8508	0.955	0.906	1	0.7989	0.9334		G	R	L	K	N	L	K	H	L	L	L	S	Q	C	N	D
	A0A059B0H8	608	0.9529	0.9696	1	0.8268	0.9478	0.9042	1	0.838	0.9299		G	E	L	E	S	L	V	E	L	D	L	K	F	S	R	I
	A0A059B0H8	631	0.9444	0.964	1	0.9276	0.9192	0.905	0.9999	0.8901	0.9438		G	R	L	N	N	L	K	H	L	L	L	S	E	C	K	N
	A0A059B0H8	655	0.9488	0.9715	1	0.8082	0.9436	0.9053	1	0.8998	0.9347		G	E	L	D	S	L	V	E	L	D	L	K	L	S	G	I
	A0A059B0H8	678	0.9756	0.9539	1	0.8372	0.9793	0.9059	1	0.9249	0.9471		G	N	L	K	R	L	K	V	L	K	M	S	F	T	K	I
	A0A059B0H8	701	0.9651	0.9705	1	0.8602	0.9563	0.9052	0.9999	0.7712	0.9286		G	G	V	E	T	L	E	E	L	D	A	S	F	C	P	Q
	A0A059B0H8	728	0.9574	0.8789	1	0.8677	0.9661	0.8718	0.9986	0.8899	0.9288		N	G	F	F	S	L	H	T	L	R	I	A	I	I	S	I
	A0A059B0H8	755	0.96	0.9597	1	0.8427	0.9801	0.9107	0.9999	0.8391	0.9365		S	R	L	K	R	L	Q	E	L	R	L	H	E	F	P	K
	A0A059B0H8	778	0.9628	0.9816	1	0.922	0.9382	0.9083	0.9999	0.8613	0.9468		G	E	L	E	S	L	K	F	L	Q	I	S	E	C	S	G
	A0A059B0H8	801	0.9266	0.9768	1	0.8806	0.9318	0.9055	0.9999	0.7115	0.9166		S	K	L	K	K	L	R	H	L	E	L	L	F	C	R	K
	A0A059B0H8	824	0.9472	0.9176	1	0.8416	0.9303	0.8982	0.9998	0.7657	0.9126		K	E	L	N	S	L	K	N	V	K	I	I	D	C	M	S
	A0A059B0H8	844	0.8273	0.8635	1	0.8484	0.9334	0.8693	0.998	0.8376	0.8972		P	N	V	P	T	F	T	K	L	D	T	D	W	R	L	R
	A0A059B0H8	876	0.8111	0.8456	1	0.8249	0.8783	0.8895	0.9995	0.6008	0.8562		M	R	R	R	N	L	Q	N	L	N	M	N	I	L	C	M
	A0A059B0S5	498	0.8807	0.9298	1	0.5728	0.98	0.8875	0.9999	0.677	0.866		Q	M	A	K	K	L	K	I	L	D	L	T	C	C	N	E
	A0A059B0S5	521	0.8519	0.7384	1	0.506	0.8756	0.8842	0.9962	0.7007	0.8191		L	E	F	G	K	L	E	K	L	I	L	A	G	C	E	Q
	A0A059B0S5	545	0.912	0.9455	1	0.6603	0.893	0.9002	0.9998	0.6878	0.8748		G	K	L	K	L	L	N	T	L	N	I	E	G	C	A	C
	A0A059B0S5	569	0.7711	0.6861	0.9993	0.8815	0.9224	0.8376	0.9998	0.6898	0.8484		G	S	L	E	Y	L	S	E	I	I	M	P	C	F	G	K
	A0A059B0S5	593	0.8699	0.8948	1	0.7574	0.9368	0.8665	0.9994	0.7774	0.8878		G	D	L	K	S	L	T	K	F	E	I	Q	F	H	P	G
	A0A059B0S5	616	0.9679	0.9582	1	0.9355	0.947	0.9011	1	0.6759	0.9232		I	G	M	L	N	L	T	R	L	V	L	S	N	C	K	N
	A0A059B0S5	640	0.9616	0.965	1	0.807	0.9653	0.9003	1	0.8819	0.9351		G	E	L	E	L	L	V	E	L	D	L	K	L	S	G	I
	A0A059B0S5	663	0.9077	0.9615	1	0.8981	0.808	0.8946	1	0.858	0.916		G	R	L	R	N	L	K	H	L	L	L	F	G	C	E	N
	A0A059B0S5	687	0.9395	0.8643	1	0.7643	0.9869	0.8903	1	0.8405	0.9107		G	E	L	E	A	L	V	E	L	D	L	E	L	L	G	I
	A0A059B0S5	710	0.9762	0.9424	1	0.9413	0.9738	0.8966	1	0.7861	0.9395		G	R	L	M	N	F	L	H	L	S	F	S	K	C	K	N
	A0A059B0S5	734	0.9841	0.9661	1	0.9235	0.9838	0.901	1	0.8955	0.9567		E	E	Q	E	S	L	V	D	L	D	L	S	Y	S	G	I
	A0A059B0S5	757	0.9745	0.9416	1	0.7971	0.9746	0.9043	0.9999	0.7739	0.9207		G	R	L	K	D	L	K	H	L	L	L	S	E	C	K	N
	A0A059B0S5	781	0.976	0.9639	1	0.8411	0.9822	0.9011	1	0.9153	0.9474		G	E	L	K	S	L	I	K	L	D	L	K	L	S	G	V
	A0A059B0S5	804	0.965	0.9724	1	0.9287	0.9606	0.9044	1	0.8696	0.9501		E	R	L	K	N	L	K	H	L	L	L	S	E	C	K	N
	A0A059B0S5	828	0.9553	0.967	1	0.8927	0.9476	0.9044	1	0.9058	0.9466		G	K	L	E	S	L	V	E	L	D	L	S	L	S	G	I
	A0A059B0S5	851	0.9612	0.9744	1	0.908	0.9399	0.9039	1	0.8485	0.942		G	R	L	R	N	L	E	H	L	L	L	F	G	C	K	N
	A0A059B0S5	875	0.9682	0.9606	1	0.8598	0.983	0.9004	1	0.8943	0.9458		G	E	L	K	S	L	V	E	L	N	L	K	L	S	G	I
	A0A059B0S5	898	0.9599	0.9671	1	0.9166	0.9112	0.9007	0.9999	0.845	0.9376		G	R	L	R	N	L	K	H	L	I	L	F	G	C	E	N
	A0A059B0S5	922	0.9787	0.9682	1	0.8422	0.9781	0.9	1	0.8819	0.9436		G	K	L	Q	S	L	V	E	L	D	L	K	L	S	R	I
	A0A059B0S5	945	0.986	0.9774	1	0.9254	0.9654	0.9055	1	0.8152	0.9469		G	R	L	T	N	F	T	H	L	S	F	S	G	C	D	N
	A0A059B0S5	969	0.9613	0.9664	1	0.8631	0.9701	0.9047	1	0.9258	0.9489		G	K	L	E	S	L	V	E	L	D	L	K	F	S	G	I
	A0A059B0S5	992	0.9629	0.9668	1	0.8739	0.9393	0.9044	0.9999	0.8097	0.9321		G	R	L	K	D	L	K	H	L	L	L	S	G	C	K	N
	A0A059B0S5	1016	0.9564	0.9595	1	0.7643	0.9785	0.9014	1	0.9038	0.933		G	E	L	E	S	L	V	K	L	D	L	K	L	S	E	I
	A0A059B0S5	1039	0.9715	0.981	1	0.9242	0.9303	0.9092	1	0.8066	0.9403		R	R	L	T	S	L	T	H	L	S	I	S	G	C	K	N
	A0A059B0S5	1063	0.9615	0.9714	1	0.8796	0.9494	0.908	1	0.9239	0.9492		G	E	M	K	L	L	V	E	L	D	L	K	S	S	G	I
	A0A059B0S5	1086	0.963	0.9708	1	0.8595	0.962	0.9022	0.9999	0.8126	0.9337		E	N	L	R	R	L	K	V	L	N	V	A	Y	T	K	I
	A0A059B0S5	1109	0.9693	0.9769	1	0.9353	0.9721	0.9038	1	0.8614	0.9524		G	G	V	K	T	L	E	E	L	D	A	S	F	C	R	H
	A0A059B0S5	1134	0.9726	0.9622	1	0.8112	0.971	0.9104	1	0.6943	0.9152		W	N	L	T	Y	L	R	V	L	D	L	E	W	S	P	I
	A0A059B0S5	1157	0.8858	0.9402	1	0.8436	0.8748	0.9	0.9994	0.8434	0.9109		S	A	F	S	S	L	Q	T	L	K	I	A	S	H	R	L
	A0A059B0S5	1177	0.819	0.8543	0.9999	0.5401	0.7944	0.8722	0.9996	0.2704	0.7687		E	L	P	S	S	L	K	C	L	V	I	A	D	A	E	F
	A0A059B4D3	326	0.9622	0.9617	1	0.8199	0.945	0.8997	1	0.8462	0.9293		R	D	S	P	I	D	E	Y	I	D	L	S	K	R	A	V
	A0A059B4D3	352	0.9703	0.9782	1	0.7911	0.9769	0.9045	1	0.8458	0.9333		E	V	I	K	N	L	K	V	L	N	L	A	N	C	R	C
	A0A059B4D3	375	0.9721	0.9795	1	0.8224	0.9601	0.9103	1	0.8414	0.9357		S	T	H	S	N	L	E	R	L	I	L	S	K	C	Y	S
	A0A059B4D3	399	0.9676	0.9766	1	0.8376	0.9723	0.9065	1	0.8829	0.9429		C	Q	L	K	R	L	V	F	L	D	V	S	G	C	W	G
	A0A059B4D3	423	0.9659	0.9788	1	0.8762	0.9308	0.9052	1	0.8906	0.9434		G	D	L	A	S	L	K	Y	L	S	L	S	G	C	R	G
	A0A059B4D3	447	0.9713	0.9796	1	0.8362	0.9523	0.9058	1	0.891	0.942		G	D	L	A	S	L	K	Y	L	S	L	S	C	C	R	G
	A0A059B4D3	471	0.9746	0.9744	1	0.8965	0.9707	0.9121	1	0.8974	0.9532		R	N	L	E	S	L	I	E	L	N	M	S	G	L	T	I
	A0A059B4D3	494	0.9681	0.9541	1	0.8928	0.9796	0.9033	0.9998	0.9071	0.9506		K	K	L	K	N	L	K	I	V	N	M	K	N	V	Y	I
	A0A059B4D3	517	0.9776	0.97	1	0.8395	0.9788	0.9033	1	0.8707	0.9425		W	T	I	E	K	L	E	I	I	E	L	S	Y	I	N	Y
	A0A059B4D3	544	0.9875	0.9753	1	0.8845	0.9904	0.9043	1	0.882	0.953		Y	E	N	K	S	L	R	I	L	R	L	S	M	A	E	R
	A0A059B4D3	565	0.9416	0.8769	0.9999	0.8305	0.9782	0.8776	0.9994	0.554	0.8823		R	L	P	E	S	L	L	E	L	E	L	K	W	L	R	E
	A0A059B4D3	587	0.978	0.9754	1	0.8568	0.9701	0.904	0.9999	0.8259	0.9388		S	N	L	A	N	L	K	V	L	D	L	T	F	G	P	P
	A0A059B4D3	621	0.879	0.945	1	0.7863	0.8872	0.8909	0.9995	0.8658	0.9067		G	N	L	T	K	L	E	S	L	K	I	C	F	P	W	M
	A0A059B4D3	654	0.9833	0.9623	1	0.8307	0.9783	0.9055	1	0.7549	0.9269		R	L	P	S	N	L	S	S	L	T	F	D	G	C	L	S
	A0A059B4D3	676	0.9692	0.9732	1	0.8494	0.958	0.9098	1	0.8945	0.9443		S	N	L	R	K	L	S	S	L	D	I	S	R	S	A	V
	A0A059B4D3	698	0.9857	0.9677	1	0.9764	0.9848	0.9064	0.9999	0.8634	0.9605		G	C	L	E	N	L	R	D	F	S	L	W	S	V	V	Q
	A0A059B4D3	721	0.9135	0.9515	1	0.7371	0.8773	0.8984	0.9997	0.7449	0.8903		S	K	L	N	K	L	R	L	I	A	V	Q	A	C	D	N
	A0A059B4D3	743	0.9563	0.9557	1	0.8849	0.959	0.9042	1	0.7461	0.9258		E	V	P	R	F	L	D	H	L	K	I	D	Y	C	R	S
	A0A059B4D3	805	0.9737	0.9735	1	0.9329	0.9579	0.9028	1	0.7932	0.9418		S	N	C	N	G	L	T	I	L	T	V	E	S	C	H	N
	A0A059B4D3	827	0.9433	0.9677	1	0.7479	0.9166	0.9018	0.9999	0.7421	0.9024		E	L	P	Q	S	L	E	E	L	Y	I	K	S	C	E	S
	A0A059B4D3	850	0.7818	0.9063	1	0.7974	0.7712	0.8933	0.9945	0.578	0.8403		S	S	L	T	G	L	R	K	V	T	I	R	R	C	G	K
	A0A059B4D3	872	0.8902	0.8566	1	0.8436	0.8696	0.8462	0.9959	0.6968	0.8749		S	R	L	C	S	E	K	S	I	E	F	V	G	E	D	D
	A0A059B5R9	501	0.8854	0.8782	1	0.704	0.964	0.8839	0.9998	0.5587	0.8592		D	L	V	P	Q	L	R	W	L	S	W	H	N	I	C	P
	A0A059B5R9	523	0.9634	0.9802	1	0.8498	0.9585	0.9102	1	0.8999	0.9452		F	S	M	E	N	L	I	I	L	D	L	S	R	S	E	I
	A0A059B5R9	549	0.9742	0.9831	1	0.9073	0.9715	0.9083	1	0.8464	0.9488		K	A	M	K	N	L	K	V	L	D	L	A	N	C	Q	C
	A0A059B5R9	572	0.9656	0.9702	1	0.9034	0.9632	0.9079	1	0.8322	0.9428		S	T	H	S	N	L	Q	R	L	I	L	L	G	C	E	S
	A0A059B5R9	596	0.9551	0.9756	1	0.8336	0.9536	0.9067	1	0.8868	0.9389		Y	Q	L	K	C	L	V	F	L	D	I	S	D	C	L	N
	A0A059B5R9	621	0.985	0.974	1	0.921	0.9693	0.9048	1	0.8267	0.9476		R	D	L	A	S	L	E	Y	L	S	L	R	N	C	Q	S
	A0A059B5R9	645	0.9702	0.972	1	0.8618	0.9593	0.9081	1	0.922	0.9492		G	N	L	E	S	L	I	E	L	N	I	S	Y	T	N	I
	A0A059B5R9	668	0.9867	0.9722	1	0.8651	0.9916	0.9082	1	0.9187	0.9553		E	K	L	K	N	L	K	V	V	K	M	Q	Y	S	D	I
	A0A059B5R9	691	0.9862	0.9693	1	0.8812	0.9884	0.9004	1	0.9177	0.9554		W	T	M	E	K	L	E	K	I	K	I	N	C	K	V	Y
	A0A059B5R9	716	0.9736	0.9685	1	0.9337	0.9803	0.9044	0.9999	0.9212	0.9602		Y	E	N	K	S	L	R	I	L	R	L	G	G	A	R	I
	A0A059B5R9	736	0.9747	0.942	1	0.9194	0.9747	0.9022	0.9999	0.851	0.9455		R	L	P	E	S	L	T	K	L	E	L	E	Q	L	R	V
	A0A059B5R9	758	0.9822	0.9676	1	0.8681	0.9576	0.9015	0.9999	0.7642	0.9301		S	N	L	T	N	L	R	V	L	C	L	G	F	G	P	P
	A0A059B5R9	792	0.9705	0.9634	1	0.8241	0.9755	0.901	0.9998	0.8894	0.9405		G	N	L	S	K	M	E	S	L	E	L	C	Y	S	G	G
	A0A059B5R9	825	0.9596	0.9215	1	0.9044	0.9768	0.8979	1	0.7899	0.9312		R	L	P	S	N	L	S	S	L	Y	V	E	G	F	H	S
	A0A059B5R9	847	0.9583	0.9455	1	0.8282	0.961	0.9053	0.9999	0.8514	0.9312		S	N	L	R	K	L	S	S	L	S	I	L	Y	S	A	V
	A0A059B5R9	869	0.9638	0.9848	1	0.8901	0.9652	0.9112	1	0.8589	0.9468		G	C	L	E	N	L	R	D	L	D	L	T	C	V	G	Q
	A0A059B5R9	892	0.9651	0.9657	1	0.8499	0.9404	0.9008	0.9999	0.805	0.9284		S	K	L	N	K	L	R	S	I	L	V	K	G	C	G	N
	A0A059B5R9	914	0.9825	0.9741	1	0.8685	0.9796	0.904	0.9999	0.8102	0.9398		E	L	S	Q	S	L	D	K	L	N	I	E	Y	C	G	S
	A0A059B5R9	937	0.8769	0.8867	1	0.7981	0.8522	0.8784	0.9943	0.6818	0.871		S	S	L	K	G	L	R	M	V	V	I	K	C	C	E	K
	A0A059B9J2	582	0.8967	0.9221	1	0.7559	0.9654	0.8992	1	0.8249	0.908		C	E	F	S	K	L	R	Y	L	K	M	N	H	A	I	V
	A0A059B9J2	611	0.9281	0.7544	1	0.9362	0.9875	0.8888	0.9998	0.8118	0.9133		F	Y	L	R	R	L	K	W	L	E	W	Q	G	C	N	D
	A0A059B9J2	633	0.9484	0.9405	1	0.7916	0.981	0.893	0.9999	0.8409	0.9244		L	D	M	S	K	L	I	V	L	D	L	S	G	S	T	S
	A0A059B9J2	659	0.9642	0.9664	1	0.8934	0.9666	0.9059	1	0.8823	0.9473		M	R	A	K	N	L	K	V	L	I	L	K	D	C	R	L
	A0A059B9J2	682	0.9598	0.9591	1	0.8412	0.954	0.8986	0.9999	0.8392	0.9315		H	A	A	V	T	L	E	R	L	N	L	E	R	S	T	L
	A0A059B9J2	706	0.9692	0.9593	1	0.7929	0.9659	0.8961	0.9998	0.796	0.9224		S	E	L	R	N	L	I	S	L	N	I	K	F	C	S	F
	A0A059B9J2	730	0.952	0.9682	1	0.8893	0.932	0.9084	0.9999	0.8353	0.9356		G	S	L	E	A	L	K	E	L	Y	I	D	G	T	P	I
	A0A059B9J2	753	0.965	0.9295	1	0.8687	0.9668	0.8938	1	0.8384	0.9328		G	S	Y	G	K	L	K	I	L	S	A	C	N	C	E	F
	A0A059B9J2	776	0.9633	0.954	1	0.8504	0.9331	0.9031	0.9999	0.7956	0.9249		G	N	L	K	S	L	S	Y	L	A	L	N	E	T	K	L
	A0A059B9J2	799	0.934	0.9752	1	0.9153	0.8835	0.9069	1	0.8428	0.9322		G	L	L	E	N	L	Q	T	L	S	L	R	N	C	R	S
	A0A059B9J2	823	0.9725	0.9657	1	0.8673	0.9795	0.9063	0.9999	0.8691	0.945		G	D	L	K	K	L	Q	V	M	D	L	S	S	T	I	V
	A0A059B9J2	846	0.9567	0.9696	1	0.8615	0.9546	0.9055	0.9999	0.8697	0.9397		K	D	L	Q	N	L	K	E	L	K	M	A	G	T	H	I
	A0A059B9J2	869	0.9468	0.9688	1	0.9013	0.9561	0.9037	0.9998	0.7922	0.9336		K	N	L	E	S	L	E	E	I	D	F	S	G	C	R	N
	A0A059B9J2	892	0.7501	0.96	1	0.8004	0.7173	0.8976	0.9987	0.8099	0.8668		T	G	L	S	S	L	R	V	L	L	L	E	H	T	D	I
	A0A059B9J2	915	0.72	0.869	0.9998	0.7477	0.8363	0.8362	0.999	0.716	0.8405		R	Q	S	Y	N	P	K	N	L	K	L	D	G	D	V	P
	A0A059BN95	476	0.8672	0.9046	1	0.8056	0.8753	0.8684	0.9996	0.8893	0.9012		T	N	M	N	N	L	R	L	L	D	I	R	A	I	H	L
	A0A059BN95	497	0.8088	0.9447	1	0.6303	0.7921	0.8857	0.9991	0.6356	0.837		H	L	S	N	E	L	C	L	L	R	W	D	N	C	S	L
	A0A059BN95	519	0.8692	0.9578	1	0.9478	0.8606	0.9039	1	0.8934	0.9291		F	L	P	K	S	L	V	Q	L	H	M	Q	D	S	L	I
	A0A059BN95	545	0.9036	0.9741	1	0.73	0.9223	0.9093	1	0.7074	0.8933		I	R	L	S	S	L	T	K	L	D	L	S	G	C	S	L
	A0A059BN95	570	0.8983	0.9591	1	0.9178	0.8723	0.9067	0.9997	0.8596	0.9267		D	C	L	P	S	L	R	S	L	D	L	A	E	N	L	F
	A0A059BNH5	478	0.889	0.5768	0.9642	0.3462	0.8047	0.2418	0.9898	0.3072	0.64		T	G	K	V	K	A	I	V	L	Q	S	R	D	P	R	T
	A0A059BNH5	502	0.9657	0.9537	1	0.8878	0.9388	0.8963	0.9999	0.8588	0.9376		T	N	M	T	N	L	R	L	L	D	I	C	A	M	H	L
	A0A059BNH5	523	0.981	0.9665	1	0.8557	0.9842	0.9001	0.9999	0.9493	0.9546		H	L	S	N	E	L	R	L	L	R	W	D	N	C	S	L
	A0A059BNH5	545	0.9782	0.9713	1	0.8902	0.9676	0.9054	1	0.8746	0.9484		F	L	P	K	N	L	V	E	L	H	M	Q	D	S	L	L
	A0A059BNH5	576	0.9616	0.9715	1	0.8295	0.9764	0.9078	0.9999	0.8842	0.9414		W	V	L	K	K	L	K	V	I	N	L	S	G	S	K	L
	A0A059BNH5	599	0.9781	0.9778	1	0.8668	0.9554	0.9095	1	0.8442	0.9415		I	Y	V	P	N	L	E	R	L	I	L	K	G	C	K	A
	A0A059BNH5	623	0.9608	0.9659	1	0.8869	0.9599	0.9079	1	0.8476	0.9411		G	N	L	E	R	L	N	L	L	D	L	A	Y	C	E	N
	A0A059BNH5	647	0.9308	0.9769	1	0.8356	0.9037	0.908	1	0.9085	0.9329		C	N	L	K	A	L	R	V	L	N	L	S	G	C	S	N
	A0A059BNH5	671	0.9368	0.9784	1	0.8206	0.9028	0.9106	1	0.8643	0.9267		G	G	L	E	C	L	E	E	L	D	I	S	E	S	A	I
	A0A059BNH5	694	0.9644	0.9648	1	0.8926	0.9645	0.9009	0.9999	0.8474	0.9418		T	F	L	Q	S	L	K	K	L	R	F	H	V	S	K	R
	A0A059BNH5	737	0.9033	0.9863	1	0.8447	0.8888	0.9124	1	0.9086	0.9305		S	G	L	S	S	L	T	E	L	D	L	S	G	C	G	L
	A0A059BNH5	762	0.8962	0.982	1	0.8199	0.8982	0.9098	1	0.8308	0.9171		D	C	L	P	S	L	R	S	L	D	L	V	E	N	L	F
	A0A059BNH5	785	0.9321	0.9793	1	0.7938	0.9125	0.9068	0.9999	0.8246	0.9186		E	H	I	S	G	L	E	F	L	I	L	N	H	C	K	N
	A0A059BNH5	815	0.8692	0.7725	0.9266	0.6377	0.7634	0.0145	0.9639	0.5187	0.6833		V	A	E	K	C	L	R	L	E	R	I	S	N	P	F	I
	A0A059BNH5	817	0.9698	0.7183	0.9925	0.445	0.9504	0.1306	1	0.5476	0.7193		E	K	C	L	R	L	E	R	I	S	N	P	F	I	I	C
	A0A059BNH5	860	0.8609	0.9694	1	0.6061	0.8166	0.9028	0.9997	0.6674	0.8529		Y	S	L	P	L	L	R	Y	I	V	E	S	S	R	K	M
	A0A059BSA9	536	0.9495	0.9179	1	0.8389	0.9663	0.878	1	0.8033	0.9192		E	V	S	E	N	L	K	V	I	R	I	T	H	C	P	S
	A0A059BSA9	559	0.9823	0.9718	1	0.8863	0.9598	0.9044	1	0.8368	0.9427		S	K	C	S	N	L	K	R	L	I	L	Q	G	C	T	T
	A0A059BSA9	583	0.9831	0.9624	1	0.9246	0.9858	0.9095	1	0.829	0.9493		F	K	L	E	H	L	K	H	L	Q	I	S	P	M	E	F
	A0A059BSA9	614	0.9852	0.9642	1	0.9172	0.988	0.9077	1	0.9303	0.9616		G	G	L	K	S	L	S	T	L	K	M	E	R	M	Q	I
	A0A059BSA9	637	0.9724	0.9766	1	0.9216	0.9702	0.9044	1	0.8308	0.947		G	E	M	T	R	L	E	Y	L	S	L	A	S	F	C	F
	A0A059BSA9	661	0.962	0.9788	1	0.8556	0.9283	0.9088	1	0.9032	0.9421		G	Q	L	K	S	L	L	E	L	E	L	N	N	T	R	I
	A0A059BSA9	684	0.9869	0.9662	1	0.9548	0.9729	0.9042	1	0.8814	0.9583		G	D	L	K	M	L	R	K	M	S	L	L	G	T	Q	I
	A0A059BSA9	707	0.9555	0.9711	1	0.8967	0.9469	0.9076	1	0.8695	0.9434		G	G	L	Q	S	L	L	N	L	D	L	R	G	T	C	I
	A0A059BSA9	730	0.9745	0.9662	1	0.9384	0.9609	0.9044	0.9999	0.8643	0.9511		G	N	L	K	R	L	E	I	L	C	L	D	G	S	A	I
	A0A059BSA9	753	0.9665	0.9207	1	0.9128	0.9674	0.8919	0.9998	0.831	0.9362		G	M	L	E	S	L	K	D	L	E	A	R	F	C	E	N
	A0A059BSA9	778	0.9642	0.9664	1	0.839	0.9371	0.9064	1	0.8613	0.9343		G	D	L	S	F	L	R	M	L	D	L	R	S	S	K	I
	A0A059BSA9	801	0.9696	0.9652	1	0.8838	0.9394	0.9029	0.9998	0.7668	0.9284		N	Q	L	S	H	L	Q	Q	L	C	L	C	Q	C	D	Q
	A0A059BSA9	822	0.8484	0.8353	0.9996	0.6277	0.6043	0.2986	0.69	0.6499	0.6942		E	L	P	M	S	L	K	E	L	E	F	P	P	H	L	L
	A0A059BSA9	844	0.9721	0.8501	0.9999	0.9567	0.9775	0.8861	0.9999	0.8805	0.9404		S	Y	L	T	N	V	V	D	L	H	V	W	G	G	T	Q
	A0A059BSA9	874	0.9621	0.8687	1	0.9669	0.9703	0.8843	0.9999	0.892	0.943		E	G	L	S	K	L	E	R	M	T	L	C	M	R	D	V
	A0A059BSA9	897	0.9618	0.9099	1	0.9094	0.9889	0.8943	0.9998	0.9124	0.947		V	T	L	S	R	L	Q	S	L	E	M	T	C	V	D	P
	A0A059BSA9	917	0.9625	0.9606	1	0.9553	0.9548	0.8986	1	0.9181	0.9562		E	L	P	S	N	L	E	R	L	S	L	I	N	V	K	S
	A0A059BSA9	940	0.9545	0.9704	1	0.8319	0.9436	0.912	1	0.8647	0.9346		S	Y	L	T	N	L	S	T	L	N	L	G	K	C	W	L
	A0A059BSA9	966	0.9699	0.9542	1	0.8027	0.9739	0.9044	1	0.7728	0.9222		Q	Q	L	E	K	L	H	S	L	D	V	R	E	S	K	L
	A0A059BSA9	988	0.6597	0.6701	1	0.8192	0.8923	0.8827	0.9942	0.7365	0.8318		S	R	L	K	G	L	Q	D	L	T	V	L	A	C	P	G
	A0A059C5F2	530	0.5734	0.4599	0.9851	0.3042	0.5097	0.1066	0.9991	0.169	0.5134		V	G	D	C	A	V	K	A	I	V	L	E	P	P	E	L
	A0A059C5F2	556	0.8811	0.9427	1	0.5311	0.896	0.8795	0.9999	0.7227	0.8566		P	K	M	R	K	L	R	L	L	I	L	R	N	V	H	I
	A0A059C5F2	578	0.9326	0.9252	1	0.611	0.9638	0.8893	0.9994	0.628	0.8687		C	L	P	N	E	L	R	W	M	E	F	A	G	S	G	P
	A0A059C5F2	600	0.9361	0.9649	1	0.9455	0.9369	0.8976	0.9966	0.6776	0.9194		S	G	Q	K	K	L	V	S	I	D	M	R	K	G	S	I
	A0A059C5F2	623	0.9479	0.9799	1	0.8895	0.9724	0.9136	1	0.8858	0.9486		K	D	F	Q	K	L	R	Y	I	K	L	S	N	C	E	S
	A0A059C5F2	646	0.966	0.9772	1	0.8973	0.9494	0.9071	1	0.7851	0.9353		S	W	T	P	N	L	E	K	L	Q	L	W	N	C	K	N
	A0A059C5F2	670	0.9666	0.9637	1	0.9068	0.9663	0.9062	0.9999	0.8287	0.9423		A	N	H	D	K	L	Q	V	L	H	F	I	W	C	P	E
	A0A059C5F2	693	0.9332	0.9525	1	0.8797	0.9107	0.8918	0.9994	0.8609	0.9285		L	K	S	K	N	L	R	D	L	N	F	S	V	C	S	K
	A0A059C5F2	717	0.9487	0.9342	1	0.862	0.9659	0.897	0.9999	0.8254	0.9292		H	E	L	G	C	L	K	K	L	S	I	L	H	T	A	I
	A0A059C5F2	740	0.9749	0.9574	1	0.9214	0.9772	0.9024	1	0.8346	0.946		E	N	L	V	S	L	E	E	M	L	L	D	I	C	K	N
	A0A059C5F2	764	0.8494	0.6936	1	0.6716	0.9671	0.8886	0.9986	0.8696	0.8673		Y	K	L	Q	R	L	Q	C	F	K	S	A	F	G	P	I
	A0A059C5F2	794	0.9691	0.9609	1	0.8376	0.9802	0.9081	0.9999	0.8881	0.943		V	G	L	S	N	L	K	V	L	D	L	L	N	C	N	L
	A0A059C5Q3	541	0.6447	0.856	0.9999	0.344	0.7196	0.8842	1	0.5586	0.7509		T	G	T	R	D	I	V	M	L	N	L	G	T	P	D	P
	A0A059C5Q3	568	0.7707	0.9496	1	0.8016	0.8758	0.9029	1	0.7982	0.8873		V	R	L	V	N	L	R	F	L	Q	L	D	H	G	N	F
	A0A059C5Q3	589	0.8316	0.9442	1	0.7998	0.9112	0.8969	1	0.8684	0.9065		N	V	F	F	N	L	R	W	L	S	W	S	N	C	P	S
	A0A059C5Q3	611	0.8402	0.9616	1	0.7831	0.8311	0.9047	0.9998	0.8827	0.9004		L	G	L	K	N	L	T	I	L	M	L	S	G	N	N	V
	A0A059C5Q3	651	0.9404	0.9553	1	0.9462	0.957	0.9016	1	0.8584	0.9449		F	A	I	S	Q	L	E	K	L	I	L	R	C	I	R	L
	A0A059C5Q3	674	0.8985	0.9561	1	0.8924	0.964	0.9016	1	0.8994	0.939		G	N	L	K	H	L	D	Y	L	E	I	K	S	E	A	I
	A0A059C5Q3	697	0.9039	0.9668	1	0.8425	0.9581	0.9072	1	0.9061	0.9356		G	S	L	K	S	L	I	V	L	R	I	N	R	T	P	S
	A0A059C5Q3	719	0.9705	0.9748	1	0.9122	0.9606	0.9027	1	0.8796	0.9501		D	N	L	V	Y	V	K	S	L	I	L	P	C	R	E	L
	A0A059C5Q3	742	0.9582	0.9745	1	0.9013	0.9584	0.91	1	0.9082	0.9513		G	Q	L	E	S	L	L	E	L	D	V	Q	N	L	N	I
	A0A059C5Q3	765	0.9626	0.9757	1	0.9246	0.964	0.9102	1	0.9263	0.9579		E	N	L	E	R	L	K	V	L	R	I	S	H	C	P	L
	A0A059C5Q3	788	0.9641	0.9771	1	0.93	0.9662	0.9095	1	0.9331	0.96		G	R	L	Q	S	L	V	N	L	D	L	T	W	S	S	I
	A0A059C5Q3	811	0.9663	0.9743	1	0.8534	0.9439	0.9063	1	0.8247	0.9336		G	N	L	K	K	L	K	V	L	I	L	N	F	S	R	I
	A0A059C5Q3	834	0.9297	0.9703	1	0.8963	0.9146	0.9069	0.9998	0.9135	0.9414		G	M	L	E	N	L	E	E	L	W	F	E	S	E	H	L
	A0A059C5Q3	858	0.9548	0.9739	1	0.929	0.93	0.9101	1	0.9235	0.9527		G	A	L	S	S	L	K	I	L	D	L	S	K	G	R	F
	A0A059C5Q3	881	0.9192	0.9616	1	0.9338	0.9495	0.9069	0.9999	0.8383	0.9387		N	Q	L	T	N	L	Q	K	I	N	L	K	G	C	N	S
	A0A059C5Q3	902	0.9272	0.9537	1	0.8958	0.938	0.898	0.9999	0.9288	0.9427		E	L	P	K	S	L	A	S	L	A	L	S	S	D	L	L
	A0A059C5Q3	924	0.9614	0.9708	1	0.8973	0.9511	0.907	1	0.8324	0.94		S	N	L	T	N	L	V	Y	L	E	I	I	G	N	S	M
	A0A059C5Q3	948	0.8952	0.9695	1	0.8578	0.882	0.9038	1	0.8972	0.9257		V	R	L	H	A	L	R	E	M	I	L	Y	V	G	K	M
	A0A059C5Q3	971	0.9425	0.9727	1	0.8798	0.9372	0.9092	0.9999	0.803	0.9305		S	S	L	S	Q	L	Q	S	L	H	I	S	C	P	E	P
	A0A059C5Q3	991	0.8542	0.8589	1	0.9137	0.7644	0.7284	0.9968	0.699	0.8519		G	L	P	S	C	L	R	D	L	G	L	W	D	V	Q	S
	A0A059C633	495	0.9574	0.9384	1	0.6807	0.9731	0.8782	0.9999	0.8403	0.9085		T	K	M	R	R	L	R	L	F	I	L	Y	N	V	H	D
	A0A059C633	517	0.9368	0.9448	1	0.6716	0.9475	0.8978	0.9997	0.597	0.8744		C	L	P	N	E	L	R	W	F	E	W	P	G	C	T	H
	A0A059C633	539	0.9525	0.9743	1	0.9148	0.921	0.9047	0.9998	0.7135	0.9226		A	G	P	K	K	L	V	G	L	D	M	S	K	G	N	I
	A0A059C633	562	0.9765	0.9783	1	0.9473	0.9757	0.9075	1	0.869	0.9568		K	E	F	R	Q	L	K	Y	I	N	F	S	S	C	N	S
	A0A059C633	585	0.9695	0.9767	1	0.9444	0.9653	0.9125	1	0.8328	0.9501		S	C	A	P	N	L	E	K	L	D	L	S	E	C	R	N
	A0A059C633	609	0.9736	0.9596	1	0.9137	0.9827	0.8985	0.9999	0.8951	0.9529		A	N	H	D	K	L	Q	H	L	M	L	F	L	C	F	K
	A0A059C633	632	0.975	0.9707	1	0.9293	0.9621	0.9018	0.9999	0.8622	0.9501		L	K	S	K	N	L	R	L	L	T	L	S	G	C	R	K
	A0A059C633	656	0.9518	0.9642	1	0.9272	0.9105	0.9003	0.9999	0.8738	0.941		H	K	L	E	G	L	K	K	V	A	L	Y	G	T	A	I
	A0A059C633	679	0.9396	0.965	1	0.8797	0.912	0.9026	0.9997	0.8919	0.9363		E	N	L	V	S	L	E	S	M	I	L	N	D	C	S	N
	A0A059C633	703	0.9196	0.9512	1	0.7421	0.8676	0.8941	0.9998	0.805	0.8974		Y	K	L	Q	N	L	R	T	L	G	L	A	G	C	E	N
	A0A059C633	735	0.9542	0.97	1	0.8949	0.9598	0.9053	0.9997	0.884	0.946		A	K	L	S	Q	L	K	D	I	Y	I	R	R	S	N	L
	A0A059C633	760	0.9714	0.9457	1	0.9122	0.9738	0.9013	0.9996	0.8085	0.9391		S	R	I	P	S	L	T	H	S	R	V	W	G	D	I	T
	A0A059C633	782	0.8664	0.9165	1	0.7423	0.9262	0.8981	0.9988	0.775	0.8904		I	E	R	K	S	S	C	F	L	E	V	S	N	Y	H	Q
	A0A059C6A5	556	0.9297	0.952	1	0.6548	0.9462	0.867	0.9999	0.7539	0.8879		T	K	M	R	R	L	R	L	L	I	V	R	N	V	Y	N
	A0A059C6A5	578	0.8492	0.906	1	0.6001	0.9318	0.8891	0.9995	0.6407	0.852		R	L	P	N	E	L	R	W	I	E	W	A	G	Y	G	P
	A0A059C6A5	600	0.9559	0.9819	1	0.9568	0.9894	0.9067	1	0.9327	0.9654		S	G	P	K	K	L	V	R	L	D	M	R	N	C	I	T
	A0A059C6A5	635	0.9474	0.9687	1	0.9237	0.9662	0.9075	0.9999	0.9523	0.9582		A	N	H	D	K	L	Q	V	L	H	F	K	W	C	P	E
	A0A059C6A5	658	0.9738	0.9846	1	0.9115	0.9739	0.9094	1	0.818	0.9464		L	K	S	K	N	L	R	D	L	N	F	S	I	C	S	K
	A0A059C6A5	682	0.9555	0.9469	1	0.9226	0.9533	0.8981	0.9999	0.7835	0.9325		H	E	L	G	C	L	K	K	L	S	I	L	H	T	A	I
	A0A059C6A5	705	0.9746	0.9688	1	0.8558	0.9741	0.9043	0.9999	0.9145	0.949		E	N	L	V	S	L	E	E	M	L	L	D	I	C	K	N
	A0A059C6A5	729	0.941	0.783	1	0.8437	0.9782	0.8844	0.9998	0.9098	0.9175		Y	K	L	Q	R	L	Q	C	F	K	S	A	F	G	S	I
	A0A059C6A5	759	0.9644	0.977	1	0.8785	0.9513	0.9106	1	0.8881	0.9462		V	G	L	S	N	L	K	V	L	N	L	I	N	C	N	L
	A0A059C6A5	784	0.9354	0.9778	1	0.9566	0.9051	0.91	0.9998	0.8866	0.9464		S	C	F	P	L	L	K	T	L	I	L	S	G	N	N	I
	A0A059C6A5	807	0.9197	0.963	1	0.9244	0.9388	0.903	0.9997	0.876	0.9406		S	K	R	D	R	L	S	K	L	S	I	S	Y	C	H	Q
	A0A059C6A5	828	0.8347	0.8298	1	0.467	0.8418	0.862	0.9995	0.5754	0.8013		M	L	P	P	F	F	K	L	L	L	A	N	G	C	E	S
	A0A059C7Y0	442	0.9515	0.9582	1	0.8206	0.9234	0.8886	0.9999	0.8427	0.9231		E	G	T	P	N	V	Q	G	L	T	L	T	F	D	N	V
	A0A059C7Y0	468	0.9524	0.9754	1	0.8668	0.9629	0.9152	1	0.9117	0.948		G	P	L	L	N	L	R	F	L	K	L	D	R	A	N	M
	A0A059C7Y0	489	0.9562	0.9672	1	0.8616	0.9861	0.9045	0.9999	0.8359	0.9389		S	L	L	L	K	L	R	W	F	D	W	R	G	C	R	K
	A0A059C7Y0	511	0.9733	0.977	1	0.8728	0.9838	0.9131	1	0.918	0.9547		L	C	L	E	N	L	V	I	L	D	L	S	W	S	A	V
	A0A059C7Y0	538	0.9453	0.9682	1	0.9327	0.981	0.9014	0.9999	0.8874	0.952		E	K	A	N	K	L	K	V	L	E	L	T	G	C	S	Q
	A0A059C7Y0	561	0.968	0.9646	1	0.8686	0.9683	0.9015	1	0.785	0.932		P	P	G	S	K	L	E	R	L	I	L	E	R	C	S	H
	A0A059C7Y0	585	0.9763	0.9644	1	0.8305	0.9794	0.9072	1	0.8139	0.934		G	N	L	K	C	L	K	S	L	N	I	K	S	T	L	L
	A0A059C7Y0	605	0.958	0.9537	1	0.9193	0.9742	0.9066	0.9999	0.8992	0.9514		G	S	L	D	D	L	E	E	L	L	I	D	E	T	P	I
	A0A059C7Y0	628	0.9798	0.9726	1	0.9503	0.9697	0.9069	1	0.8806	0.9575		G	S	M	Q	H	L	K	T	L	S	A	S	G	C	K	N
	A0A059C7Y0	652	0.9843	0.9648	1	0.9109	0.9771	0.9054	1	0.8653	0.951		G	C	L	R	S	L	S	Y	L	A	L	D	K	A	I	I
	A0A059C7Y0	675	0.947	0.96	1	0.851	0.9438	0.9027	0.9999	0.8438	0.931		K	L	L	E	A	L	V	E	L	S	L	R	D	C	Q	R
	A0A059C7Y0	699	0.9823	0.9736	1	0.9035	0.9725	0.9112	1	0.9291	0.959		G	M	L	T	S	L	R	K	M	D	L	S	N	T	R	I
	A0A059C7Y0	722	0.9825	0.966	1	0.9169	0.9875	0.9071	1	0.9308	0.9613		K	N	L	G	R	L	Q	V	L	R	M	K	N	T	H	V
	A0A059C7Y0	745	0.9513	0.975	1	0.8284	0.9143	0.9103	0.9998	0.8609	0.93		A	N	L	E	K	L	E	V	I	T	F	S	G	C	P	L
	A0A059C7Y0	769	0.9729	0.9713	1	0.8717	0.9768	0.9051	1	0.9104	0.951		S	G	L	S	S	L	R	I	L	K	L	S	F	T	L	V
	A0A059C7Y0	792	0.9532	0.9589	1	0.9241	0.9629	0.9081	0.9998	0.8218	0.9411		C	Q	L	S	H	L	Q	T	L	H	L	L	Q	C	D	E
	A0A059C7Y0	835	0.8295	0.8005	1	0.4216	0.9095	0.8876	0.9942	0.5611	0.8005		S	Y	L	R	D	L	K	V	L	E	L	V	N	D	P	D
	A0A059C7Y0	869	0.9476	0.9729	1	0.8927	0.9527	0.907	1	0.919	0.949		S	N	L	S	N	L	E	T	L	T	L	C	L	P	N	V
	A0A059C7Y0	892	0.9148	0.9681	1	0.8362	0.9101	0.9113	0.9999	0.921	0.9327		N	A	L	T	Q	L	R	K	L	D	L	S	C	I	N	L
	A0A059C7Y0	916	0.8496	0.8081	0.9947	0.5402	0.4278	0.0718	0.9989	0.2772	0.621		A	Y	Q	N	C	L	S	G	I	A	R	S	R	G	W	I
	A0A059C7Y0	936	0.547	0.7108	0.9997	0.5196	0.8105	0.7866	0.9846	0.7725	0.7664		K	L	C	P	S	W	S	S	V	T	A	M	H	G	K	F
	A0A059C834	473	0.8766	0.9077	1	0.7869	0.9071	0.7659	0.9997	0.8568	0.8876		T	N	M	K	K	L	R	M	L	I	L	L	G	V	H	I
	A0A059C834	495	0.7672	0.6678	0.9992	0.5694	0.8606	0.794	0.9989	0.7941	0.8064		L	L	P	N	E	L	R	W	L	E	W	P	N	A	V	N
	A0A059C834	515	0.9304	0.9499	1	0.8915	0.9405	0.8961	0.9997	0.7879	0.9245		S	G	S	N	K	L	V	G	L	N	V	P	K	S	H	I
	A0A059C834	538	0.9698	0.9708	1	0.8528	0.9616	0.9053	1	0.8385	0.9374		Q	K	F	R	E	L	K	Y	I	N	F	C	E	C	K	F
	A0A059C834	561	0.9836	0.9683	1	0.8621	0.9754	0.9062	1	0.8043	0.9375		S	S	A	P	N	M	E	K	L	I	L	N	R	C	E	S
	A0A059C834	585	0.96	0.9663	1	0.935	0.9474	0.9028	0.9999	0.814	0.9407		G	N	L	V	K	L	E	V	L	S	L	E	L	C	S	N
	A0A059C834	608	0.9791	0.9774	1	0.9445	0.9789	0.9083	0.9999	0.8366	0.9531		M	R	T	K	S	L	Q	T	L	T	L	A	G	C	S	K
	A0A059C834	632	0.9414	0.9557	1	0.9319	0.9197	0.8978	0.9999	0.8974	0.943		E	K	M	E	H	L	R	S	L	S	L	G	R	T	A	I
	A0A059C834	655	0.9735	0.9539	1	0.9379	0.9661	0.9036	1	0.9204	0.9569		Q	N	I	V	S	V	K	Y	M	Y	L	A	S	C	K	N
	A0A059C834	679	0.9316	0.9632	1	0.8	0.9276	0.9092	0.9999	0.7742	0.9132		Y	K	L	K	N	L	F	Y	L	D	L	D	G	C	S	N
	A0A059C834	712	0.9633	0.9599	1	0.8209	0.9378	0.9036	0.9999	0.7703	0.9195		L	G	F	R	E	L	S	C	L	V	L	S	G	C	N	L
	A0A059C834	738	0.8771	0.9579	1	0.9161	0.8826	0.8981	0.9999	0.8258	0.9197		N	K	Y	Y	H	L	G	T	L	R	V	K	G	C	E	L
	A0A059C834	759	0.7809	0.8281	1	0.6298	0.8579	0.885	0.9999	0.6779	0.8324		Q	L	P	P	N	I	C	V	L	P	A	S	N	C	N	T
	A0A059C834	782	0.7672	0.6259	0.9382	0.5249	0.7149	0.0265	0.9578	0.1589	0.5893		L	G	D	R	R	S	F	S	G	D	L	S	S	C	R	E
	A0A059C879	511	0.5641	0.7459	0.9997	0.2809	0.7144	0.5813	0.9986	0.5911	0.6845		R	L	P	N	E	L	R	W	L	E	W	S	N	A	P	N
	A0A059C879	531	0.8838	0.935	1	0.8907	0.9016	0.8926	0.9999	0.7356	0.9049		S	S	P	N	K	L	V	R	L	N	V	W	K	S	H	I
	A0A059C879	550	0.9589	0.9649	1	0.9512	0.9607	0.8861	1	0.7961	0.9397		V	G	N	F	Q	L	E	V	L	S	L	E	S	C	S	N
	A0A059C879	573	0.9605	0.9807	1	0.948	0.9555	0.9081	1	0.8946	0.9559		L	R	T	K	S	L	Q	I	L	R	L	S	G	C	S	K
	A0A059C879	597	0.9373	0.9733	1	0.8898	0.9591	0.9106	1	0.8427	0.9391		G	E	M	E	H	L	K	R	L	Y	L	H	R	T	G	I
	A0A059C879	620	0.8929	0.947	1	0.9256	0.9495	0.9052	0.9998	0.8709	0.9364		Q	N	L	I	S	M	E	W	M	D	L	A	F	C	E	N
	A0A059C879	644	0.9185	0.9749	1	0.8761	0.9191	0.9106	0.9999	0.8645	0.933		Y	K	L	K	N	L	V	Y	L	K	L	S	G	C	S	N
	A0A059C879	677	0.976	0.9583	1	0.8936	0.9586	0.9047	0.9999	0.8896	0.9476		L	G	F	R	K	L	K	F	L	I	L	K	G	C	D	L
	A0A059C879	702	0.9598	0.9816	1	0.9376	0.961	0.9124	1	0.8647	0.9521		S	S	F	P	E	L	E	H	L	N	L	S	Y	N	K	F
	A0A059C879	725	0.919	0.9515	1	0.9006	0.9512	0.9086	1	0.8766	0.9384		N	K	Y	Y	R	L	R	R	L	K	V	K	G	C	E	L
	A0A059C879	746	0.7702	0.8485	1	0.5047	0.7924	0.8808	0.9984	0.6365	0.8039		Q	L	P	P	N	F	N	R	L	S	A	P	N	C	K	S
	A0A059C8B6	435	0.9793	0.9385	1	0.94	0.995	0.8928	0.9999	0.8704	0.952		E	K	A	N	K	L	K	V	L	D	L	T	G	C	S	Q
	A0A059C8B6	458	0.9924	0.9477	1	0.8896	0.9954	0.897	1	0.8031	0.9406		P	A	D	C	K	L	E	R	L	I	L	E	Q	C	S	H
	A0A059C8B6	482	0.9575	0.9642	1	0.9083	0.9492	0.9048	0.9999	0.792	0.9345		G	N	L	E	H	L	K	S	L	N	I	K	S	T	P	I
	A0A059C8B6	505	0.9687	0.9245	1	0.7963	0.9756	0.9074	0.9999	0.8972	0.9337		G	S	L	K	N	L	E	E	L	L	I	D	K	T	S	I
	A0A059C8B6	528	0.9518	0.9496	1	0.9032	0.9739	0.902	0.9999	0.9033	0.948		G	S	M	Q	Q	L	K	T	L	S	A	S	S	C	K	K
	A0A059C8B6	552	0.9832	0.9528	1	0.9586	0.9893	0.9022	1	0.871	0.9571		G	C	L	V	S	L	S	H	L	A	L	D	E	A	I	I
	A0A059C8B6	575	0.959	0.9584	1	0.863	0.9417	0.9038	1	0.8857	0.9389		N	S	L	E	G	L	V	K	L	S	L	R	D	C	R	W
	A0A059C8B6	599	0.9717	0.9547	1	0.9146	0.9608	0.9073	0.9999	0.8433	0.944		G	M	L	K	S	L	Q	M	M	D	L	S	K	T	R	I
	A0A059C8B6	622	0.9875	0.9432	1	0.9045	0.9915	0.9059	0.9999	0.9483	0.9601		K	N	L	D	R	V	E	V	L	R	M	E	N	T	H	I
	A0A059C8B6	645	0.9601	0.9611	1	0.8755	0.9592	0.9014	0.9999	0.8312	0.9361		T	N	L	G	K	L	Q	V	I	T	F	S	D	C	R	S
	A0A059C8B6	670	0.9689	0.9548	1	0.9311	0.9673	0.8991	1	0.9002	0.9527		S	G	L	S	S	L	R	I	L	E	L	S	F	T	L	I
	A0A059C8B6	693	0.9732	0.9482	1	0.9009	0.9723	0.906	0.9997	0.8331	0.9417		C	Q	L	S	H	L	Q	I	L	Y	L	L	D	C	D	E
	A0A059C8B6	714	0.7008	0.7406	0.9988	0.5404	0.9147	0.6228	0.9941	0.7365	0.7811		R	L	P	S	S	L	L	W	L	D	I	K	F	I	Q	P
	A0A059C8B6	748	0.9686	0.9752	1	0.8702	0.9687	0.9063	1	0.8865	0.9469		N	A	L	T	R	L	K	K	L	D	L	S	C	I	N	L
	A0A059C8B6	768	0.9576	0.9591	1	0.9481	0.9612	0.9032	0.9999	0.8849	0.9517		Q	L	P	S	S	L	S	K	L	L	L	K	N	C	Q	I
	A0A059C8B6	789	0.9631	0.9668	1	0.8754	0.9497	0.9106	0.9999	0.8417	0.9384		S	N	L	E	F	L	S	E	L	E	L	R	N	C	D	A
	A0A059C8B6	811	0.9159	0.9703	1	0.869	0.9097	0.911	1	0.85	0.9282		G	N	L	R	L	L	Q	V	L	K	I	S	G	C	N	M
	A0A059C8B6	833	0.9055	0.9417	1	0.7812	0.8951	0.9044	1	0.8055	0.9042		E	Q	A	S	Q	L	R	R	F	S	L	S	E	C	H	S
	A0A059C8D6	466	0.8767	0.9246	1	0.9221	0.9067	0.9016	0.9998	0.8509	0.9228		H	R	L	S	N	L	R	F	L	D	L	D	C	A	D	I
	A0A059C8D6	487	0.9757	0.9697	1	0.8685	0.975	0.9102	1	0.7778	0.9346		S	L	L	P	K	L	V	W	L	D	W	R	G	C	N	K
	A0A059C8D6	509	0.9788	0.9719	1	0.8845	0.9769	0.905	1	0.8888	0.9507		F	N	I	Q	K	L	V	I	L	S	L	C	S	S	P	I
	A0A059C8D6	536	0.9213	0.9692	1	0.8448	0.9789	0.9028	1	0.909	0.9407		Q	E	A	K	R	L	K	V	L	N	L	K	G	C	L	W
	A0A059C8D6	559	0.9684	0.9794	1	0.9079	0.9623	0.9116	1	0.8142	0.943		P	T	S	I	S	L	E	H	L	I	L	E	G	C	P	L
	A0A059C8D6	584	0.9752	0.9801	1	0.8974	0.9538	0.9089	1	0.8621	0.9472		F	S	S	E	N	L	V	T	L	N	I	K	N	C	K	Y
	A0A059C8D6	608	0.9876	0.9807	1	0.8276	0.9808	0.9089	1	0.9056	0.9489		Y	S	L	K	V	L	R	E	L	L	I	D	G	T	K	I
	A0A059C8D6	631	0.9778	0.9791	1	0.8663	0.9677	0.908	1	0.8499	0.9436		G	S	L	P	A	L	E	I	L	S	A	C	K	C	E	L
	A0A059C8D6	655	0.9649	0.9786	1	0.8743	0.9606	0.9091	1	0.8965	0.948		G	V	L	K	K	L	Q	K	L	T	L	R	S	C	K	H
	A0A059C8D6	679	0.9823	0.975	1	0.9311	0.9794	0.9103	1	0.9383	0.9646		G	Q	L	V	Q	L	K	E	M	D	L	S	Y	T	S	I
	A0A059C8D6	702	0.9688	0.966	1	0.8585	0.9748	0.908	1	0.8312	0.9384		K	D	L	K	N	L	E	V	L	K	M	V	C	I	S	I
	A0A059C8D6	725	0.913	0.9766	1	0.8572	0.9712	0.91	0.9999	0.8258	0.9317		K	I	L	G	K	L	E	E	L	D	F	T	H	C	T	R
	A0A059C8D6	748	0.9622	0.9746	1	0.9113	0.9085	0.9077	0.9999	0.8146	0.9349		R	G	L	S	S	M	R	I	L	R	L	K	N	T	K	I
	A0A059C8D6	769	0.8949	0.9358	1	0.8384	0.9382	0.8984	0.999	0.8354	0.9175		K	D	Y	G	Q	F	D	I	L	D	L	D	D	G	V	L
	A0A059C954	616	0.96	0.9622	1	0.9425	0.9563	0.9095	1	0.9115	0.9552		D	Q	L	S	Q	L	R	F	L	D	L	D	R	A	N	M
	A0A059C954	637	0.9614	0.7956	0.9996	0.8377	0.9957	0.8803	0.9999	0.7784	0.9061		G	L	L	S	Q	L	R	W	L	R	W	Q	G	Y	H	K
	A0A059C954	659	0.9713	0.9851	1	0.8857	0.9719	0.9143	1	0.9043	0.9541		F	C	L	E	N	L	V	I	L	D	L	S	W	S	A	V
	A0A059C954	686	0.9603	0.9758	1	0.8874	0.9853	0.9046	0.9999	0.9172	0.9538		E	K	A	N	K	L	K	V	L	D	L	S	G	C	S	Q
	A0A059C954	709	0.9749	0.9741	1	0.8566	0.9748	0.9048	1	0.8343	0.9399		P	A	E	G	K	L	E	R	L	I	L	E	G	C	S	Q
	A0A059C954	733	0.9458	0.9772	1	0.8676	0.9324	0.907	1	0.8736	0.938		G	K	L	K	Y	L	K	S	L	N	I	K	S	T	P	I
	A0A059C954	756	0.9707	0.9778	1	0.8906	0.9567	0.9113	1	0.9027	0.9512		G	S	L	D	N	L	E	E	L	L	I	D	K	T	S	I
	A0A059C954	779	0.9668	0.9823	1	0.8699	0.9604	0.9095	1	0.8719	0.9451		G	S	M	E	H	L	K	T	L	S	A	S	G	C	K	S
	A0A059C954	803	0.9684	0.9724	1	0.8349	0.946	0.9095	0.9999	0.867	0.9373		G	Y	V	R	S	L	S	Y	L	A	L	D	E	A	N	I
	A0A059C954	826	0.9728	0.9759	1	0.8174	0.9595	0.9089	1	0.877	0.9389		T	L	L	K	G	L	E	E	L	S	L	R	D	C	Q	Q
	A0A059C954	850	0.9772	0.9774	1	0.9172	0.9699	0.9118	1	0.8887	0.9553		E	M	L	T	S	L	Q	K	L	D	L	S	N	T	K	I
	A0A059C954	873	0.9665	0.9638	1	0.8137	0.9682	0.9069	0.9999	0.9163	0.9419		K	Y	L	V	K	L	Q	V	L	R	M	E	K	T	H	I
	A0A059C954	896	0.9874	0.9682	1	0.8797	0.9792	0.9023	1	0.7818	0.9373		T	N	L	G	T	L	Q	F	I	T	F	S	D	C	Q	S
	A0A059C954	921	0.9245	0.9828	1	0.8581	0.9113	0.9099	1	0.9083	0.9369		S	G	L	S	S	L	R	S	L	D	L	S	Y	T	R	I
	A0A059C954	944	0.9654	0.9774	1	0.863	0.9537	0.9094	0.9999	0.8652	0.9417		Y	A	L	P	H	L	Q	T	L	H	L	L	G	C	D	K
	A0A059C954	965	0.6947	0.709	0.9969	0.5476	0.804	0.503	0.9397	0.6962	0.7364		S	L	P	S	S	L	V	S	L	R	W	G	T	K	N	M
	A0A059C954	987	0.9723	0.9463	1	0.8683	0.9719	0.9027	0.9998	0.8185	0.935		S	N	L	T	D	L	K	V	L	E	L	V	N	V	P	D
	A0A059C954	1021	0.9479	0.9767	1	0.8503	0.9563	0.9093	1	0.9107	0.9439		S	S	L	S	N	L	E	T	L	K	L	C	L	P	N	V
	A0A059C954	1044	0.9331	0.975	1	0.8352	0.9503	0.908	0.9999	0.8857	0.9359		D	A	L	T	R	L	K	T	L	D	L	S	C	I	N	L
	A0A059C954	1064	0.8248	0.9445	1	0.6729	0.7981	0.8945	0.9999	0.8544	0.8736		Q	L	P	S	S	L	S	K	L	L	L	K	N	C	K	S
	A0A059C954	1085	0.9715	0.971	1	0.8665	0.956	0.905	1	0.9142	0.948		S	N	L	E	I	L	S	G	L	E	L	C	D	C	N	A
	A0A059C954	1107	0.9546	0.9724	1	0.6983	0.9323	0.9143	1	0.8831	0.9194		G	N	L	R	L	L	Q	V	L	K	I	S	G	C	N	M
	A0A059C954	1129	0.9562	0.9485	1	0.8775	0.9676	0.903	1	0.7794	0.929		E	Q	S	S	Q	L	R	W	F	S	M	S	E	C	L	S
	A0A059C954	1152	0.7676	0.9094	1	0.7345	0.8524	0.876	0.988	0.7774	0.8631		S	R	C	A	S	L	K	F	K	E	I	V	F	C	N	I
	A0A059CKB3	519	0.9384	0.9302	1	0.9153	0.9781	0.8943	0.9999	0.8028	0.9324		S	K	M	E	R	L	K	V	L	N	L	S	G	C	T	R
	A0A059CKB3	542	0.9547	0.9156	1	0.8808	0.9588	0.8899	0.9998	0.6224	0.9028		S	T	F	K	S	L	E	M	L	I	L	K	N	C	S	N
	A0A059CKB3	566	0.8685	0.9725	1	0.7238	0.8705	0.9056	1	0.828	0.8961		G	D	V	Q	H	L	V	S	L	N	L	N	N	C	K	K
	A0A059CKB3	590	0.9592	0.9642	1	0.8736	0.9802	0.8971	1	0.8267	0.9376		E	A	L	E	E	L	R	H	L	S	L	G	C	C	Y	V
	A0A059CKB3	614	0.9699	0.9842	1	0.7196	0.9773	0.9098	1	0.9228	0.9355		G	E	L	G	E	L	V	E	L	D	L	S	C	T	W	I
	A0A059CKB3	637	0.9774	0.9795	1	0.8103	0.9832	0.9117	1	0.8735	0.9419		E	K	L	K	K	L	E	I	L	R	I	S	Q	C	E	I
	A0A059CKB3	660	0.92	0.9806	1	0.8838	0.9009	0.9066	0.9999	0.7674	0.9199		G	E	L	E	S	L	R	E	L	D	A	S	G	C	H	K
	A0A059CKB3	685	0.9598	0.98	1	0.8162	0.9453	0.9138	1	0.912	0.9409		G	G	L	S	S	L	R	T	L	R	L	G	R	A	N	I
	A0A059CKB3	708	0.9386	0.9688	1	0.867	0.9519	0.908	0.9999	0.871	0.9382		H	Q	L	S	T	L	E	H	L	D	L	L	H	C	R	E
	A0A059CKB3	729	0.6932	0.6102	0.9938	0.627	0.7753	0.1959	0.9855	0.8836	0.7206		E	P	P	S	H	L	S	S	L	Q	L	T	C	R	S	P
	A0A059CKB3	750	0.9244	0.9712	1	0.8553	0.9052	0.9024	1	0.8552	0.9267		S	H	L	R	H	L	K	T	L	T	L	H	S	C	M	L
	A0A059CKB3	771	0.894	0.8758	0.9998	0.5733	0.8842	0.8569	0.9929	0.3582	0.8044		A	L	P	S	C	I	Q	K	L	S	V	S	K	C	P	K
	A0A059CKB3	794	0.8783	0.9561	1	0.871	0.9444	0.9011	1	0.8743	0.9282		S	N	L	K	S	L	L	E	L	E	L	M	Q	C	Y	R
	A0A059CKB3	817	0.847	0.972	1	0.776	0.8902	0.9049	0.9999	0.8241	0.9018		E	G	L	E	S	L	R	N	L	D	V	S	A	N	T	D
	A0A059CKB3	840	0.8982	0.7952	0.9966	0.875	0.9489	0.677	0.9975	0.8556	0.8805		K	D	L	E	L	L	R	D	S	I	L	Q	S	P	D	G
	A0A059CKB3	867	0.4808	0.4894	0.9999	0.1316	0.5461	0.2366	0.9824	0.2796	0.5183		G	Q	L	K	S	L	E	V	L	N	I	S	A	R	K	H
	A0A059CKB3	900	0.2903	0.7409	0.9981	0.7546	0.5988	0.8736	1	0.6966	0.7441		N	N	C	E	S	L	V	E	I	H	C	H	H	K	I	E
	A0A059CLD8	600	0.9503	0.9444	1	0.4677	0.9728	0.8907	0.9999	0.6746	0.8625		K	E	N	E	N	I	E	A	L	C	L	D	E	R	G	S
	A0A059CLD8	625	0.9659	0.9544	1	0.8283	0.9652	0.9039	0.9999	0.8213	0.9299		K	K	M	P	N	L	K	F	L	H	V	K	N	V	D	F
	A0A059CLD8	646	0.9881	0.9384	1	0.9059	0.9961	0.8989	0.9999	0.8694	0.9496		G	S	L	A	K	L	R	W	L	K	W	E	G	C	R	D
	A0A059CLD8	668	0.9826	0.9586	1	0.9147	0.9786	0.8983	0.9999	0.8602	0.9491		F	H	L	E	K	L	V	V	L	D	L	C	G	D	L	G
	A0A059CLD8	698	0.9655	0.9734	1	0.8756	0.9784	0.9106	1	0.9164	0.9525		I	K	M	E	N	L	K	V	L	N	L	S	Q	C	C	L
	A0A059CLD8	720	0.9769	0.9701	1	0.9418	0.9777	0.9072	1	0.838	0.9515		S	A	L	K	N	L	E	M	L	I	L	K	S	C	F	N
	A0A059CLD8	744	0.9657	0.9707	1	0.8014	0.9326	0.9038	1	0.7993	0.9217		R	D	V	K	C	L	V	S	L	N	L	R	G	C	G	S
	A0A059CLD8	768	0.9663	0.9714	1	0.8853	0.9532	0.9037	1	0.8925	0.9465		G	E	L	E	K	L	E	E	L	V	V	C	Y	T	R	I
	A0A059CLD8	791	0.9581	0.9259	1	0.942	0.965	0.8962	0.9994	0.8392	0.9407		G	S	L	K	K	L	K	K	L	S	T	G	S	G	Y	G
	A0A059CLD8	819	0.9817	0.9421	1	0.9182	0.9869	0.9064	1	0.8703	0.9507		G	K	L	G	E	L	L	E	L	N	L	T	E	V	S	I
	A0A059CLD8	842	0.9763	0.978	1	0.8927	0.9711	0.9075	1	0.9059	0.9539		G	E	L	N	K	L	K	I	L	E	I	S	H	S	Q	I
	A0A059CLD8	865	0.9615	0.9632	1	0.8316	0.905	0.9049	1	0.822	0.9235		G	K	L	Q	N	L	R	E	L	L	A	Y	K	C	K	L
	A0A059CLD8	889	0.9742	0.9783	1	0.9197	0.9685	0.9076	1	0.8773	0.9532		G	G	L	S	S	L	K	T	L	K	L	S	I	T	K	I
	A0A059CLD8	912	0.9563	0.9654	1	0.8055	0.9366	0.9037	0.9999	0.7864	0.9192		D	Q	F	S	S	L	E	H	L	D	L	Y	A	C	R	E
	A0A059CLD8	933	0.9279	0.8679	0.9998	0.9162	0.9554	0.8235	0.9966	0.8758	0.9204		K	P	P	C	S	L	S	F	L	N	L	T	C	R	S	K
	A0A059CLD8	954	0.9791	0.9539	1	0.92	0.9554	0.9024	0.9999	0.7585	0.9336		S	H	L	K	H	L	H	E	L	F	L	W	N	C	R	S
	A0A059CLD8	975	0.9623	0.9321	1	0.8997	0.9749	0.8951	0.9999	0.8307	0.9368		K	L	P	S	C	I	R	K	L	Y	V	A	G	S	P	K
	A0A059CLD8	998	0.9675	0.9621	1	0.8558	0.9522	0.905	0.9998	0.776	0.9273		S	N	L	K	F	L	S	E	L	R	L	T	E	C	D	G
	A0A059CLD8	1021	0.9844	0.945	1	0.9307	0.9789	0.8991	0.9997	0.6953	0.9291		E	A	L	K	S	L	R	E	L	Y	L	R	R	W	A	K
	A0A059CLD8	1042	0.7751	0.7394	0.9993	0.7679	0.4406	0.0705	0.2182	0.2326	0.5304		G	T	K	P	E	L	S	N	L	D	G	F	D	E	K	P
	A0A059CLD8	1067	0.861	0.7175	0.9998	0.7883	0.9173	0.864	0.9988	0.6979	0.8556		E	K	L	E	S	L	E	V	V	E	I	Y	E	R	K	H
	A0A059CLD8	1089	0.9555	0.8899	1	0.7838	0.8707	0.8899	0.9999	0.5018	0.8614		S	K	S	E	H	L	K	K	L	I	V	M	N	C	K	S
	A0A059CLD8	1100	0.3347	0.3222	0.9988	0.631	0.6783	0.8331	0.9999	0.4341	0.654		M	N	C	K	S	L	V	E	I	R	C	P	S	K	F	L
	A0A059CLD8	1110	0.3808	0.4896	0.9992	0.0757	0.5951	0.6602	0.9953	0.1225	0.5398		C	P	S	K	F	L	K	C	F	Y	R	D	G	C	E	S
	A0A059CP32	350	0.9212	0.9775	1	0.8678	0.9427	0.8977	0.999	0.82	0.9282		K	I	A	T	E	L	K	V	L	T	L	S	K	C	Q	F
	A0A059CP32	373	0.9377	0.9764	1	0.8047	0.9433	0.9046	1	0.8881	0.9318		S	T	F	K	R	L	E	I	L	K	L	E	N	C	E	N
	A0A059CP32	397	0.927	0.9641	1	0.8515	0.9208	0.9088	1	0.8899	0.9328		G	N	L	A	S	L	I	K	L	N	L	R	R	T	S	I
	A0A059CP32	420	0.9432	0.9842	1	0.851	0.861	0.9081	1	0.8086	0.9195		G	N	L	Q	S	L	R	V	L	D	I	G	K	T	G	I
	A0A059CP32	443	0.9362	0.9818	1	0.9019	0.9252	0.9067	1	0.8488	0.9376		G	T	M	A	K	L	Q	K	L	K	A	E	C	C	R	K
	A0A059CP32	467	0.9046	0.9758	1	0.8156	0.8781	0.9022	1	0.766	0.9053		C	K	L	I	S	L	K	E	L	H	L	N	L	C	K	K
	A0A059CP32	488	0.9318	0.9748	1	0.856	0.9369	0.9015	0.9998	0.8216	0.9278		E	L	P	P	N	L	T	K	L	S	I	T	C	Q	G	Q
	A0A059CP32	509	0.9316	0.9632	1	0.8862	0.9041	0.8943	0.9999	0.6892	0.9086		S	Q	L	T	L	L	E	M	L	T	L	N	G	C	C	Q
	A0A059CP32	530	0.9652	0.9709	1	0.8439	0.9482	0.8966	0.9998	0.7782	0.9253		E	L	P	I	G	L	S	L	L	H	I	W	N	C	G	K
	A0A059CP32	553	0.9544	0.9409	1	0.7913	0.9302	0.8992	0.999	0.6647	0.8975		S	D	L	K	H	L	Q	N	F	Q	I	M	E	S	P	S
	A0A059CP32	578	0.9134	0.9185	1	0.7317	0.9482	0.8923	0.9997	0.4976	0.8627		F	R	R	T	Q	M	R	E	L	G	L	K	E	S	R	G
	A0A059CQC2	578	0.8041	0.843	1	0.7014	0.8694	0.8773	0.9994	0.6254	0.84		L	M	L	S	M	L	R	W	L	S	W	H	H	F	P	I
	A0A059CQC2	600	0.9896	0.9707	1	0.9431	0.9748	0.8981	1	0.8724	0.9561		F	S	M	M	N	I	V	I	L	H	L	V	H	C	P	S
	A0A059CQC2	623	0.949	0.9554	1	0.7954	0.9441	0.904	0.9999	0.8439	0.924		E	G	L	A	S	L	R	I	L	K	L	I	E	I	P	L
	A0A059CQC2	646	0.9719	0.9696	1	0.9313	0.959	0.9041	0.9999	0.7602	0.937		S	K	L	K	K	L	N	E	L	Q	L	G	H	C	H	D
	A0A059CQC2	669	0.97	0.945	1	0.9137	0.9589	0.9048	0.9999	0.8248	0.9396		Q	G	L	G	N	L	R	N	L	K	L	I	E	I	P	L
	A0A059CQC2	692	0.9444	0.9677	1	0.8921	0.9222	0.9003	0.9998	0.7872	0.9267		S	N	L	K	K	L	A	E	L	H	L	R	Y	C	H	G
	A0A059CQC2	715	0.966	0.9331	1	0.7668	0.9633	0.9048	0.9999	0.7396	0.9092		D	G	L	E	N	L	M	I	L	K	L	G	E	L	P	L
	A0A059CQC2	738	0.8882	0.943	1	0.7751	0.9359	0.9031	0.9998	0.7633	0.9011		S	N	L	R	K	L	M	H	L	D	L	R	Q	C	H	N
	A0A059CQC2	759	0.9019	0.9467	1	0.7469	0.8911	0.8972	0.9998	0.7873	0.8964		G	R	L	E	S	L	E	D	L	S	I	K	G	C	R	S
	A0A059CQC2	783	0.8676	0.9488	1	0.7833	0.8751	0.8973	0.9991	0.7882	0.8949		S	S	F	K	K	L	K	S	L	R	I	H	D	C	E	K
	A0A059CQC2	819	0.7927	0.9168	1	0.6756	0.7641	0.8385	0.9992	0.6878	0.8343		S	R	C	V	I	L	S	K	L	G	I	C	V	C	Q	L
	A0A059CSA4	528	0.9731	0.9303	1	0.8548	0.9797	0.895	0.9999	0.7165	0.9187		N	H	S	D	A	L	S	F	L	N	D	G	Q	S	S	Y
	A0A059CSA4	554	0.9718	0.9703	1	0.8341	0.9648	0.9044	1	0.8625	0.9385		R	A	P	I	N	L	E	M	L	I	M	E	D	C	S	R
	A0A059CSA4	578	0.9723	0.972	1	0.9346	0.9687	0.9046	0.9999	0.8805	0.9541		S	N	L	K	K	L	R	S	L	N	L	R	N	C	S	Q
	A0A059CSA4	602	0.9732	0.9764	1	0.9014	0.975	0.9074	1	0.8957	0.9536		Y	C	M	K	F	L	T	E	L	L	I	D	G	T	G	I
	A0A059CSA4	625	0.9642	0.9684	1	0.857	0.9318	0.9001	1	0.879	0.9376		G	S	L	K	N	L	E	K	L	S	A	C	N	C	K	R
	A0A059CSA4	648	0.9607	0.975	1	0.8531	0.9555	0.9118	1	0.9015	0.9447		G	R	L	R	K	L	S	S	L	D	L	D	G	A	D	I
	A0A059CSA4	671	0.9814	0.9732	1	0.9084	0.9676	0.9053	1	0.8058	0.9427		E	F	P	R	T	L	E	R	L	S	L	R	D	C	Q	K
	A0A059CSA4	695	0.9811	0.9668	1	0.8559	0.9628	0.9059	1	0.878	0.9438		G	K	L	D	L	L	E	V	M	D	L	S	L	T	K	I
	A0A059CSA4	718	0.978	0.9767	1	0.8565	0.9773	0.91	1	0.9232	0.9527		E	N	L	R	R	L	K	T	L	K	M	A	H	T	F	L
	A0A059CSA4	741	0.9502	0.9737	1	0.9002	0.9588	0.9086	1	0.8433	0.9419		V	N	L	K	N	L	E	E	I	D	L	S	F	C	I	N
	A0A059CSA4	766	0.9601	0.98	1	0.9	0.9537	0.9144	1	0.8961	0.9505		S	G	L	S	S	L	R	I	L	R	L	S	S	S	N	V
	A0A059CSR4	584	0.9455	0.9071	1	0.6892	0.9802	0.8668	0.9999	0.7975	0.8983		E	E	D	E	N	I	E	T	L	R	L	D	I	W	G	S
	A0A059CSR4	609	0.9572	0.9666	1	0.8971	0.9592	0.9088	1	0.932	0.9526		R	K	I	P	N	L	K	F	L	H	I	K	D	V	D	F
	A0A059CSR4	630	0.976	0.9399	1	0.8099	0.987	0.9058	0.9994	0.9061	0.9405		G	S	L	V	E	L	R	W	L	K	W	E	N	C	P	D
	A0A059CSR4	652	0.9627	0.9725	1	0.8945	0.964	0.9128	1	0.85	0.9445		V	H	L	E	K	L	V	I	L	D	L	S	S	Y	D	F
	A0A059CSR4	683	0.9848	0.9807	1	0.9195	0.9939	0.9092	1	0.899	0.9609		I	K	M	E	R	L	K	V	L	D	L	S	W	C	S	Q
	A0A059CSR4	706	0.9685	0.9688	1	0.9188	0.9751	0.9036	1	0.8642	0.9499		S	M	F	K	N	L	E	M	L	I	L	K	F	T	G	L
	A0A059CSR4	729	0.9728	0.9779	1	0.826	0.9504	0.9099	1	0.8517	0.9361		G	D	V	K	R	L	V	S	L	N	L	S	G	C	E	N
	A0A059CSR4	753	0.9851	0.9567	1	0.8768	0.9893	0.9062	1	0.9145	0.9536		S	E	L	E	N	L	E	E	L	I	A	D	H	T	G	I
	A0A059CSR4	776	0.9739	0.9633	1	0.964	0.9661	0.9008	1	0.8968	0.9581		G	C	L	K	Q	L	K	R	L	S	A	K	G	C	S	Q
	A0A059CSR4	801	0.988	0.9711	1	0.9127	0.9883	0.9115	1	0.9204	0.9615		E	K	P	E	E	L	V	E	L	D	L	S	N	T	E	V
	A0A059CSR4	824	0.9816	0.9771	1	0.9065	0.9866	0.91	1	0.9348	0.9621		G	E	L	N	K	L	K	I	L	R	I	A	N	S	H	I
	A0A059CSR4	847	0.9575	0.9729	1	0.8721	0.9587	0.9106	1	0.8806	0.944		R	K	S	Q	S	L	Q	E	L	H	A	D	G	C	E	L
	A0A059CSR4	871	0.9687	0.964	1	0.8716	0.9699	0.9031	1	0.8817	0.9449		G	G	L	S	S	L	K	T	L	N	L	F	L	T	T	I
	A0A059CSR4	894	0.9606	0.9715	1	0.9176	0.9443	0.906	0.9999	0.8636	0.9455		D	Q	L	S	S	L	E	H	L	N	A	Y	G	C	D	N
	A0A059CSR4	915	0.6893	0.6693	0.9932	0.5776	0.8224	0.0974	0.9892	0.6094	0.681		K	P	P	F	S	L	S	S	L	W	L	T	C	Q	S	K
	A0A059CSR4	936	0.9852	0.9533	1	0.9457	0.9744	0.902	0.9999	0.8305	0.9489		S	H	L	K	N	L	K	E	L	L	L	F	E	C	L	S
	A0A059CSR4	957	0.9671	0.9572	1	0.8631	0.9779	0.8941	0.9999	0.7022	0.9202		E	L	P	S	C	I	Q	T	L	S	V	W	G	C	P	K
	A0A059CSR4	980	0.9664	0.9557	1	0.9647	0.9709	0.902	0.9999	0.8735	0.9542		S	D	L	E	F	L	S	K	L	Q	L	R	V	C	N	G
	A0A059CSR4	1003	0.9889	0.973	1	0.9165	0.9693	0.9094	0.9999	0.7709	0.941		E	A	L	K	S	L	R	N	L	D	L	S	T	R	P	L
	A0A059CSR4	1035	0.9534	0.9496	1	0.7944	0.9543	0.9048	0.9998	0.9419	0.9373		E	K	L	G	S	L	E	W	L	E	I	S	G	R	K	H
	A0A059CSR4	1057	0.9381	0.9586	1	0.8933	0.8959	0.9032	0.9998	0.7745	0.9204		S	K	S	E	H	L	K	T	L	I	V	R	D	C	K	S
	A0A059CSR4	1068	0.5359	0.8091	0.9982	0.3792	0.6291	0.7584	0.9992	0.3749	0.6855		R	D	C	K	S	L	V	E	I	R	C	P	S	K	F	L
	A0A059CSU7	1031	0.9722	0.9652	1	0.8058	0.9779	0.9069	0.9999	0.9058	0.9417		Q	M	M	P	E	L	R	F	L	K	L	D	N	A	K	V
	A0A059CSU7	1052	0.8388	0.7894	1	0.6554	0.9212	0.8366	0.9974	0.7502	0.8486		G	A	F	A	S	L	R	W	L	C	W	Q	R	C	P	L
	A0A059CSU7	1074	0.8455	0.771	0.9999	0.7646	0.9205	0.6672	0.9957	0.885	0.8562		F	L	L	T	E	L	V	I	P	D	L	S	W	S	K	V
	A0A059CSU7	1099	0.987	0.9659	1	0.8564	0.9942	0.899	0.9999	0.7248	0.9284		I	K	T	K	K	L	K	V	L	N	L	T	G	C	S	D
	A0A059CSU7	1122	0.9738	0.9406	1	0.8883	0.9693	0.9003	0.9999	0.7724	0.9306		S	G	Y	E	Y	L	E	I	L	I	L	E	R	C	S	H
	A0A059CSU7	1146	0.9161	0.9161	1	0.862	0.9508	0.879	0.9988	0.854	0.9221		G	H	L	K	R	L	V	S	P	N	L	K	F	C	S	Q
	A0A059CSU7	1170	0.952	0.9728	1	0.9338	0.9614	0.9062	1	0.9484	0.9593		G	C	T	T	A	L	K	E	L	Y	I	D	G	T	S	V
	A0A059CSU7	1193	0.9728	0.889	1	0.8231	0.9678	0.8915	0.9997	0.7787	0.9153		G	N	L	K	Q	L	E	I	L	S	G	L	K	C	F	P
	A0A059CSU7	1217	0.9645	0.9695	1	0.8072	0.9439	0.9082	1	0.8671	0.9325		C	Y	L	A	A	L	S	E	L	S	L	D	G	A	K	I
	A0A059CSU7	1240	0.9673	0.9769	1	0.8878	0.9475	0.9066	1	0.7737	0.9325		G	E	L	L	K	L	R	R	L	S	L	R	D	C	R	Y
	A0A059CSU7	1264	0.945	0.9769	1	0.8775	0.9357	0.9082	0.9999	0.916	0.9449		G	E	M	G	S	L	E	E	L	D	I	S	A	T	S	I
	A0A059CSU7	1287	0.9794	0.9722	1	0.8783	0.9778	0.9096	1	0.9239	0.9552		R	N	L	K	S	L	E	V	L	R	M	D	S	S	F	I
	A0A059CSU7	1322	0.8893	0.9732	1	0.8679	0.8822	0.9069	0.9998	0.8753	0.9243		D	G	L	H	R	L	R	S	L	T	L	G	H	S	S	I
	A0A059CSU7	1345	0.9645	0.9636	1	0.7709	0.945	0.9021	0.9998	0.798	0.918		S	T	I	S	G	L	H	T	L	D	L	I	Q	C	N	E
	A0A059CSU7	1366	0.9437	0.9599	1	0.8757	0.9382	0.8934	0.9997	0.9312	0.9427		K	L	P	P	S	L	I	C	L	R	V	S	S	K	R	M
	A0A059CSU7	1388	0.9769	0.9522	1	0.8832	0.9789	0.9035	0.9996	0.7999	0.9368		E	D	M	K	E	L	E	E	L	C	L	S	D	G	D	P
	A0A059CSU7	1430	0.958	0.9656	1	0.8546	0.9882	0.9025	0.9997	0.8712	0.9425		I	S	F	P	K	L	R	K	L	E	L	S	L	S	Q	V
	A0A059CSU7	1456	0.8633	0.4739	0.9976	0.9357	0.6524	0.079	0	0.4662	0.5585		P	P	L	K	R	L	K	T	L	T	P	P	G	L	S	C
	A0A059CSU7	1476	0.9602	0.8812	0.9996	0.612	0.9891	0.8848	1	0.775	0.8877		E	L	P	N	K	L	L	A	F	K	L	Y	H	S	A	I
	A0A059CSU7	1498	0.9182	0.9741	1	0.8987	0.8384	0.8999	0.9998	0.72	0.9061		E	G	L	E	A	L	K	R	L	D	I	S	N	C	K	I
	A0A059CSU7	1520	0.7625	0.8648	1	0.5535	0.9589	0.8969	0.9999	0.602	0.8298		G	Q	L	T	S	L	R	S	L	I	L	S	V	S	L	K
	A0A059CSU7	1529	0.9031	0.9211	0.9999	0.8567	0.8011	0.8525	0.9999	0.5366	0.8589		I	L	S	V	S	L	K	V	L	E	I	I	R	C	K	M
	A0A059CUP1	473	0.8211	0.8715	0.9784	0.4892	0.7821	0.6302	0.9966	0.5845	0.7692		T	N	K	V	E	A	I	M	L	K	L	P	A	P	D	T
	A0A059CUP1	497	0.9643	0.957	1	0.8973	0.9607	0.9034	1	0.8646	0.9434		T	N	M	K	R	L	R	I	F	L	A	R	N	V	K	H
	A0A059CUP1	518	0.9767	0.9454	1	0.8954	0.9779	0.9024	0.9999	0.857	0.9443		Y	F	P	A	E	L	R	W	L	E	W	P	E	Y	S	Q
	A0A059CUP1	540	0.9412	0.9728	1	0.8461	0.8952	0.9066	0.9999	0.9049	0.9333		T	G	D	R	K	L	V	G	L	D	L	S	K	S	S	I
	A0A059CUP1	563	0.9448	0.9743	1	0.8908	0.9469	0.9025	1	0.8716	0.9414		K	L	F	R	N	L	R	S	V	N	F	S	Y	C	V	L
	A0A059CUP1	586	0.9673	0.965	1	0.9175	0.9524	0.9047	1	0.8364	0.9429		S	S	L	P	N	L	E	S	L	D	L	Q	E	C	T	K
	A0A059CUP1	610	0.949	0.9701	1	0.8121	0.9464	0.8988	0.9999	0.8645	0.9301		G	H	L	A	K	L	V	Y	L	N	F	L	N	C	C	N
	A0A059CUP1	633	0.9809	0.9703	1	0.9021	0.971	0.9049	1	0.8521	0.9477		L	K	A	K	S	L	E	N	L	I	L	R	G	C	S	K
	A0A059CUP1	657	0.9623	0.9714	1	0.9266	0.9541	0.9075	0.9998	0.8459	0.946		V	R	V	K	R	L	K	T	L	A	L	H	E	T	A	I
	A0A059CUP1	680	0.9805	0.9768	1	0.8851	0.9633	0.9072	1	0.8798	0.9491		T	N	L	V	E	L	E	E	L	C	L	S	D	C	V	D
	A0A059CUP1	704	0.9765	0.9585	1	0.8822	0.9788	0.9037	1	0.8007	0.9375		Y	T	L	Q	H	L	E	R	I	F	V	D	G	C	S	Q
	A0A059CUP1	740	0.9583	0.9686	1	0.846	0.9572	0.9053	1	0.8763	0.9389		L	A	L	P	S	V	I	N	L	N	V	Q	R	C	S	L
	A0A059CUP1	765	0.9578	0.9794	1	0.88	0.9319	0.9129	0.9999	0.9085	0.9463		H	C	M	S	S	L	T	I	L	D	L	S	E	N	K	F
	A0A059CUP1	788	0.9533	0.9729	1	0.7773	0.9349	0.9031	1	0.7804	0.9152		S	Q	F	T	K	L	Q	Q	L	C	L	M	H	C	K	Q
	A0A059CUP1	809	0.9474	0.9679	1	0.81	0.9562	0.9037	0.9996	0.803	0.9235		A	L	P	P	N	I	T	S	L	H	A	K	G	C	E	S
	A0A059CUP1	833	0.8622	0.6871	0.9994	0.2326	0.8364	0.2082	0.9941	0.384	0.6505		D	G	L	L	G	E	T	R	I	D	I	F	H	L	G	N
	A0A059CUP1	836	0.8287	0.5363	0.9996	0.7906	0.9559	0.702	0.9686	0.7803	0.8203		L	G	E	T	R	I	D	I	F	H	L	G	N	K	I	P
	A0A059CX88	372	0.9735	0.9543	1	0.9592	0.9634	0.9047	1	0.8156	0.9463		T	V	P	G	K	C	S	R	L	W	C	P	T	I	A	L
	A0A059CX88	396	0.9521	0.9596	1	0.7838	0.9512	0.9029	0.9999	0.8503	0.925		N	H	V	A	N	L	L	L	W	K	Y	Q	G	T	K	I
	A0A059CX88	432	0.9318	0.9758	1	0.9073	0.9385	0.9125	1	0.945	0.9513		S	R	L	P	S	L	R	F	L	E	L	N	G	G	N	F
	A0A059CX88	453	0.6651	0.4073	0.9972	0.731	0.8633	0.1863	0.9406	0.7333	0.6905		N	L	L	S	T	L	T	W	L	S	W	H	H	C	P	S
	A0A059CX88	456	0.5506	0.2868	0.9894	0.76	0.8043	0.1413	0	0.7978	0.5413		S	T	L	T	W	L	S	W	H	H	C	P	S	N	L	D
	A0A059CX88	475	0.9919	0.9654	1	0.8879	0.991	0.907	1	0.8918	0.9544		L	C	L	R	N	L	A	V	L	K	L	L	E	S	D	I
	A0A059CX88	516	0.9647	0.9714	1	0.9016	0.9278	0.9056	1	0.9033	0.9468		G	G	L	K	S	L	L	V	L	N	I	K	N	Q	D	G
	A0A059CX88	540	0.9578	0.9771	1	0.9111	0.9349	0.9088	1	0.8756	0.9457		G	E	L	L	G	L	K	H	L	S	L	S	K	C	C	N
	A0A059CX88	564	0.9805	0.9801	1	0.8638	0.9664	0.9112	1	0.894	0.9495		G	E	L	K	S	L	L	H	L	D	L	Q	Y	T	S	V
	A0A059CX88	587	0.9609	0.9477	1	0.8152	0.9476	0.8999	0.9999	0.8508	0.9278		G	E	L	K	S	L	L	H	L	D	L	Q	Y	T	E	S
	A0A059CX88	598	0.9022	0.9003	0.9999	0.6877	0.9134	0.8792	1	0.4681	0.8438		Q	Y	T	E	S	V	H	K	L	D	V	S	S	T	P	I
	A0A059CX88	621	0.9914	0.9525	1	0.9422	0.9884	0.9036	1	0.8466	0.9531		G	N	L	R	W	L	K	L	M	I	L	S	S	S	K	I
	A0A059CX88	644	0.9693	0.9722	1	0.9183	0.9703	0.9114	1	0.9005	0.9552		G	T	L	E	N	L	E	E	L	R	A	N	N	C	V	N
	A0A059CX88	669	0.9788	0.9718	1	0.8777	0.9639	0.9101	1	0.8864	0.9486		A	G	L	S	Q	L	E	I	L	S	L	S	G	T	K	V
	A0A059CX88	692	0.9697	0.9772	1	0.905	0.9783	0.9096	1	0.8624	0.9503		N	Q	L	F	N	L	R	Q	L	E	L	Q	N	C	M	E
	A0A059CX88	713	0.9647	0.9574	1	0.9501	0.97	0.9036	0.9999	0.8503	0.9495		N	L	P	T	S	V	T	R	L	D	L	T	S	S	S	L
	A0A059CX88	752	0.9834	0.9601	1	0.9526	0.9769	0.8988	0.9999	0.8868	0.9573		G	R	L	H	E	L	S	S	L	H	V	I	F	S	D	S
	A0A059CX88	775	0.978	0.9822	1	0.8925	0.978	0.9099	1	0.8647	0.9507		S	A	L	S	Q	L	K	V	L	D	I	T	C	A	D	L
	A0A059CX88	795	0.8736	0.878	1	0.6781	0.9588	0.8945	0.9996	0.7397	0.8778		G	L	P	S	S	L	E	I	F	D	L	R	G	L	E	N
	A0A059CX88	806	0.8031	0.674	0.9998	0.787	0.884	0.8232	0.9948	0.7097	0.8345		R	G	L	E	N	F	K	L	V	D	V	L	K	G	E	S
	A0A059CX88	829	0.8818	0.8799	1	0.607	0.9146	0.8966	0.9991	0.5775	0.8446		S	S	L	K	E	H	Q	S	L	W	V	K	D	C	P	Q
	A0A059CX88	869	0.9677	0.9183	1	0.9081	0.9785	0.8999	0.9901	0.5598	0.9028		P	K	L	E	K	L	P	V	L	K	V	L	S	C	E	S
	A0A059CX88	886	0.8001	0.5857	0.9999	0.1463	0.7741	0.6849	0.9906	0.2201	0.6502		Q	K	I	P	T	I	Q	S	T	S	V	R	N	C	L	L
	A0A059CY76	529	0.9622	0.9301	1	0.8762	0.9536	0.8981	1	0.8153	0.9294		K	S	M	P	N	I	R	F	L	I	L	D	R	A	K	V
	A0A059CY76	550	0.947	0.9466	1	0.8875	0.9812	0.8965	0.9998	0.8143	0.9341		N	V	F	P	N	L	K	W	L	Q	W	R	G	C	T	R
	A0A059CY76	572	0.9739	0.9657	1	0.8133	0.9814	0.9046	1	0.8821	0.9401		F	H	V	E	K	L	V	I	L	D	L	S	W	S	K	V
	A0A059CY76	597	0.9607	0.9722	1	0.8468	0.9861	0.9036	1	0.8553	0.9406		I	K	M	P	Q	L	K	V	L	N	L	T	G	C	A	D
	A0A059CY76	620	0.9678	0.9494	1	0.9056	0.9645	0.903	0.9999	0.8835	0.9467		S	S	F	P	D	L	E	I	L	I	L	E	R	C	S	R
	A0A059CY76	644	0.9708	0.9676	1	0.9206	0.9602	0.9065	1	0.8759	0.9502		R	H	L	K	C	L	T	T	L	N	L	R	F	C	D	E
	A0A059CY76	668	0.9712	0.9692	1	0.8713	0.9639	0.9045	1	0.8967	0.9471		G	H	M	K	A	L	K	E	L	H	I	D	G	T	S	V
	A0A059CY76	691	0.9794	0.9517	1	0.9033	0.9832	0.9029	1	0.8741	0.9493		G	Y	M	K	K	L	E	I	F	S	A	S	N	C	F	Q
	A0A059CY76	715	0.9732	0.9656	1	0.9217	0.9583	0.9062	1	0.8897	0.9518		C	G	L	T	A	L	S	K	L	S	L	E	N	A	K	I
	A0A059CY76	738	0.9771	0.9581	1	0.849	0.9779	0.9053	0.9999	0.8446	0.939		E	K	L	V	K	L	Q	I	L	S	L	K	D	C	R	W
	A0A059CY76	763	0.9834	0.9674	1	0.9053	0.9929	0.8998	1	0.881	0.9537		T	L	G	N	S	L	E	E	L	D	I	T	G	T	V	I
	A0A059CY76	786	0.9832	0.9682	1	0.8871	0.9901	0.9081	1	0.919	0.957		T	R	L	R	R	L	K	V	L	K	M	D	S	C	F	I
	A0A059CY76	809	0.9666	0.965	1	0.8976	0.9591	0.9068	1	0.8955	0.9488		G	H	L	F	N	L	E	E	L	H	A	S	H	C	R	S
	A0A059CY76	834	0.9462	0.967	1	0.8494	0.9469	0.908	1	0.943	0.9451		K	G	L	Y	H	L	R	I	L	R	L	G	H	S	S	I
	A0A059CY76	857	0.9844	0.9746	1	0.9533	0.9759	0.9089	1	0.8779	0.9594		R	S	L	S	C	L	Q	T	L	D	L	L	Q	C	N	K
	A0A059CY76	883	0.9873	0.9748	1	0.902	0.9859	0.9021	1	0.845	0.9496		L	T	C	L	R	L	R	S	L	I	L	S	D	C	D	S
	A0A059CY76	906	0.9748	0.9509	1	0.9045	0.978	0.9018	1	0.7455	0.9319		S	N	L	K	M	L	N	V	L	V	V	Q	R	C	R	M
	A0A059CY76	929	0.8132	0.9276	1	0.9001	0.8855	0.9021	0.9958	0.7828	0.9009		M	E	L	T	S	L	E	E	L	R	V	S	E	C	K	A
	A0A059CY81	597	0.4814	0.6595	0.9963	0.055	0.617	0.2542	0.953	0.2294	0.5307		Q	S	P	S	K	V	E	A	L	G	L	T	F	D	E	G
	A0A059CY81	623	0.9522	0.9362	1	0.6107	0.9733	0.8937	1	0.8396	0.9007		N	H	L	G	R	L	R	F	L	R	L	D	R	A	I	V
	A0A059CY81	647	0.9316	0.8398	1	0.909	0.9835	0.8884	0.9998	0.8038	0.9195		G	Y	L	G	H	L	R	F	W	R	L	D	K	D	S	V
	A0A059CY81	668	0.8842	0.8915	1	0.7392	0.9538	0.898	0.9996	0.7274	0.8867		N	V	L	S	N	L	R	W	L	D	W	Q	G	C	S	Q
	A0A059CY81	690	0.9293	0.9672	1	0.83	0.9722	0.9081	1	0.8885	0.9369		F	H	L	E	K	L	V	I	L	D	L	S	R	S	L	V
	A0A059CY81	717	0.9601	0.9786	1	0.7872	0.9677	0.9089	1	0.8798	0.9353		K	K	A	K	E	L	K	V	L	N	L	S	S	C	S	N
	A0A059CY81	740	0.958	0.9537	1	0.8695	0.9646	0.905	0.9999	0.8663	0.9396		H	A	L	M	Y	L	E	I	L	V	L	E	H	C	S	A
	A0A059CY81	764	0.9036	0.9748	1	0.835	0.8763	0.8996	0.9999	0.7393	0.9036		G	N	L	K	N	L	V	S	L	N	L	K	F	C	K	S
	A0A059CY81	788	0.9488	0.9381	1	0.8953	0.9132	0.9011	0.9998	0.9074	0.938		C	D	M	K	D	L	E	E	L	L	I	D	G	T	A	I
	A0A059CY81	811	0.7225	0.5726	0.9995	0.8668	0.7315	0.0999	0.9374	0.7304	0.7076		A	S	M	E	K	L	K	I	L	S	A	C	H	L	L	L
	A0A059CY81	816	0.8541	0.2672	0.7621	0.5511	0.5961	0.0085	0.9792	0.0821	0.5126		L	K	I	L	S	A	C	H	L	L	L	G	N	C	E	K
	A0A059CY81	840	0.9704	0.9589	1	0.9243	0.9577	0.9048	0.9999	0.9052	0.9526		G	N	L	E	S	L	E	V	M	D	L	S	N	T	Q	I
	A0A059CY81	863	0.9631	0.9511	1	0.8692	0.9711	0.9051	0.9999	0.9222	0.9477		K	H	L	K	N	L	K	V	L	K	M	E	E	T	H	L
	A0A059CY81	886	0.9183	0.9656	1	0.8834	0.9607	0.9082	1	0.7936	0.9287		K	N	L	K	K	L	E	E	I	D	L	S	K	C	W	N
	A0A059CY81	911	0.9668	0.973	1	0.8871	0.9503	0.9049	1	0.8644	0.9433		R	G	L	S	S	L	K	I	L	R	L	S	S	T	S	I
	A0A059CY81	934	0.9653	0.9673	1	0.9453	0.943	0.904	0.9999	0.8477	0.9466		P	F	L	S	D	L	Q	Q	L	D	L	S	K	C	D	Q
	A0A059CY81	955	0.8281	0.7586	0.9959	0.6703	0.8595	0.4935	0.9978	0.6425	0.7808		R	L	P	S	S	L	S	I	L	R	W	G	S	K	T	M
	A0A059CY81	977	0.8849	0.9753	1	0.8989	0.9084	0.9065	0.9998	0.8938	0.9335		S	F	L	R	N	L	K	E	L	Y	L	G	D	N	F	N
	A0A059CY81	1011	0.9586	0.9332	1	0.8874	0.9549	0.8942	0.9999	0.8954	0.9404		A	R	L	A	S	L	E	I	L	E	L	C	H	S	K	I
	A0A059CY81	1033	0.9584	0.9186	0.9998	0.9185	0.9665	0.8745	0.9999	0.7858	0.9278		F	S	K	L	Q	L	R	K	L	V	L	H	Y	A	C	L
	A0A059CY81	1053	0.9775	0.9334	1	0.9726	0.982	0.8877	1	0.8271	0.9475		E	L	P	P	S	L	L	V	L	C	L	H	S	C	M	I
	A0A059CY81	1074	0.9584	0.9293	1	0.8065	0.9777	0.9043	0.9999	0.7853	0.9202		S	T	V	R	G	L	S	E	L	E	L	K	R	C	H	L
	A0A059CY81	1096	0.9811	0.9622	1	0.8534	0.9811	0.9067	1	0.838	0.9403		K	G	L	R	R	L	E	L	L	K	I	S	D	C	N	V
	A0A059CY81	1118	0.8383	0.915	1	0.85	0.8593	0.8855	0.9965	0.5128	0.8572		E	N	L	P	H	F	R	R	L	T	L	M	D	C	P	S
	A0A059D8F8	591	0.6435	0.4584	0.9368	0.5274	0.5972	0.1119	0.9968	0.58	0.6065		D	K	M	V	D	L	R	L	L	Q	I	N	Y	V	A	L
	A0A059D8F8	612	0.7698	0.9419	1	0.5789	0.7842	0.8971	0.9995	0.7071	0.8348		H	I	P	A	E	L	K	W	L	Q	W	K	G	C	P	L
	A0A059D8F8	634	0.9702	0.9396	1	0.9452	0.9616	0.9082	1	0.8243	0.9436		S	C	P	Q	D	L	A	V	L	D	L	P	E	S	K	I
	A0A059D8F8	661	0.9396	0.9683	1	0.8363	0.9865	0.8999	0.9997	0.7726	0.9254		Q	L	A	K	K	L	L	V	M	D	L	R	D	C	Y	H
	A0A059D8F8	684	0.9584	0.9139	1	0.836	0.9014	0.885	0.9999	0.7579	0.9066		S	G	F	D	I	L	E	K	L	I	L	V	R	C	K	G
	A0A059D8F8	708	0.8892	0.9674	1	0.853	0.895	0.9076	0.9999	0.8035	0.9145		G	D	L	T	K	L	K	Y	L	N	L	S	D	C	S	N
	A0A059D8F8	732	0.95	0.9699	1	0.8659	0.9157	0.9001	0.9998	0.8528	0.9318		S	G	L	K	C	L	E	T	L	V	L	S	G	C	S	K
	A0A059D8F8	756	0.9438	0.9781	1	0.9313	0.9353	0.9086	1	0.8433	0.9426		S	G	M	R	S	L	K	E	L	F	I	D	Y	T	A	I
	A0A059D8F8	779	0.9703	0.9646	1	0.9055	0.9445	0.9062	0.9999	0.8775	0.9461		F	R	L	T	K	L	E	Y	F	S	L	K	D	C	S	A
	A0A059D8F8	803	0.9747	0.9638	1	0.8947	0.975	0.8963	1	0.8563	0.9451		G	E	L	G	S	L	K	N	V	A	L	D	G	S	A	I
	A0A059D8F8	826	0.954	0.9741	1	0.9308	0.9298	0.8958	0.9999	0.879	0.9454		E	S	W	T	E	L	E	K	L	T	L	V	L	C	R	S
	A0A059D8F8	850	0.9682	0.9543	1	0.9025	0.9807	0.9071	1	0.8942	0.9509		G	N	L	R	S	L	T	L	L	F	L	G	S	S	S	L
	A0A059D8F8	873	0.978	0.9743	1	0.9625	0.9611	0.9017	1	0.8854	0.9579		G	H	L	S	R	L	K	C	L	S	L	N	L	C	K	H
	A0A059D8F8	897	0.9673	0.93	1	0.8852	0.9827	0.9014	1	0.8605	0.9409		G	G	L	S	S	L	V	W	F	N	L	D	G	T	A	I
	A0A059D8F8	920	0.9791	0.9804	1	0.8382	0.9726	0.9087	1	0.9112	0.9488		G	A	L	N	M	L	E	K	L	E	M	R	S	C	H	L
	A0A059D8F8	944	0.9802	0.98	1	0.9353	0.9721	0.9125	1	0.9016	0.9602		G	N	M	L	S	L	T	D	L	F	L	D	D	T	M	I
	A0A059D8F8	967	0.9544	0.9766	1	0.9203	0.9463	0.9088	1	0.889	0.9494		G	M	L	E	R	L	R	T	L	R	L	S	Q	C	A	E
	A0A059D8F8	991	0.9234	0.9679	1	0.8671	0.9303	0.9027	0.9999	0.8775	0.9336		G	K	L	K	S	L	V	Y	L	V	M	S	G	T	C	V
	A0A059D8F8	1014	0.964	0.9768	1	0.9509	0.9463	0.9049	0.9998	0.8952	0.9547		G	M	L	T	S	L	T	S	L	K	M	R	K	K	P	N
	A0A059D8F8	1044	0.9649	0.9538	1	0.7927	0.9652	0.9028	1	0.9009	0.935		A	N	L	C	S	L	K	E	M	D	A	H	A	W	G	F
	A0A059D8F8	1068	0.9572	0.9749	1	0.9079	0.9361	0.9091	0.9999	0.8747	0.945		E	R	L	S	S	L	E	D	L	N	L	G	R	N	D	L
	A0A059D8F8	1091	0.9234	0.9499	1	0.6394	0.9268	0.8927	0.9997	0.662	0.8742		G	G	L	V	L	L	K	K	L	N	L	S	Y	C	N	K
	A0A059D8F8	1112	0.7034	0.5835	0.9999	0.1533	0.8409	0.5403	0.998	0.2732	0.6366		P	L	P	S	S	L	L	E	L	N	M	A	N	C	T	A
	A0A059D8F8	1135	0.7469	0.6862	1	0.3638	0.8488	0.7943	0.9985	0.356	0.7243		T	N	V	K	G	L	K	E	L	N	F	T	S	C	S	N
	A0A059D8F8	1158	0.7815	0.5949	1	0.2003	0.8516	0.6836	0.9986	0.1726	0.6604		Q	E	L	K	S	L	R	R	L	F	L	G	G	C	K	A
	A0A061EG20	607	0.8764	0.8408	1	0.6683	0.9144	0.7604	0.9994	0.6579	0.8397		K	R	M	I	H	L	K	F	I	K	F	Y	D	S	S	E
	A0A061EG20	640	0.8437	0.939	1	0.5564	0.8098	0.8949	0.9995	0.6529	0.837		S	L	S	D	K	L	T	Y	F	H	W	E	N	C	P	L
	A0A061EG20	662	0.955	0.9776	1	0.95	0.9545	0.9092	1	0.8397	0.9482		F	C	P	E	N	L	V	Q	L	I	L	P	G	S	D	I
	A0A061EG20	685	0.9738	0.9731	1	0.9067	0.9744	0.9064	1	0.7356	0.9338		Q	N	L	V	N	L	R	V	F	N	L	S	R	S	R	N
	A0A061EG20	708	0.9594	0.9706	1	0.8898	0.9463	0.9112	1	0.85	0.9409		S	Q	A	T	N	I	E	K	L	D	L	S	E	C	K	S
	A0A061EG20	731	0.9565	0.9646	1	0.9306	0.956	0.9097	0.9999	0.8127	0.9412		N	H	L	E	S	L	E	M	L	E	L	W	G	C	S	N
	A0A061EG20	752	0.941	0.9587	1	0.8567	0.9633	0.8972	0.9997	0.8991	0.9395		E	V	R	C	H	L	D	S	L	D	L	I	D	T	G	I
	A0A061EG20	775	0.9738	0.9802	1	0.9261	0.9621	0.9119	1	0.9383	0.9615		E	H	L	V	Q	L	R	E	L	N	L	G	R	S	K	V
	A0A061EG20	798	0.9428	0.9751	1	0.8773	0.9066	0.909	0.9999	0.9113	0.9403		Y	K	L	G	S	L	R	A	L	S	L	R	D	C	P	I
	A0A061EG20	821	0.7544	0.3801	0.9857	0.4038	0.7429	0.0609	0.6825	0.4882	0.5623		R	N	L	S	S	L	M	L	L	Q	L	D	L	S	G	T
	A0A061EG20	823	0.9581	0.8845	0.9986	0.572	0.8916	0.826	0.9998	0.3008	0.8039		L	S	S	L	M	L	L	Q	L	D	L	S	G	T	R	I
	A0A061EG20	844	0.9362	0.9485	1	0.8295	0.8476	0.8696	0.9997	0.7984	0.9037		G	I	V	K	S	L	K	G	L	G	V	R	T	C	K	Y
	A0A061EG20	865	0.7974	0.9024	1	0.2446	0.7611	0.8458	0.9993	0.4485	0.7499		E	L	P	P	S	L	R	Y	I	A	A	E	G	C	I	S
	A0A061EG20	899	0.9562	0.876	0.9998	0.4015	0.9716	0.8755	0.9999	0.5653	0.8307		Q	R	N	E	F	D	D	H	F	N	F	G	H	C	F	N
	A0A061G9E1	559	0.7887	0.7766	0.9996	0.8428	0.9393	0.8149	0.9996	0.7845	0.8682		S	K	M	K	K	L	R	L	L	M	V	H	D	L	L	K
	A0A061G9E1	580	0.8608	0.9436	1	0.7964	0.8823	0.8965	0.9999	0.8564	0.9045		Y	L	S	N	E	L	R	L	L	E	W	S	G	W	P	L
	A0A061G9E1	602	0.9293	0.9677	1	0.9074	0.9425	0.9047	0.9999	0.7004	0.919		F	Q	P	D	N	L	V	T	L	L	L	P	D	S	C	I
	A0A061G9E1	625	0.9366	0.9732	1	0.8134	0.973	0.909	0.9999	0.8355	0.9301		R	L	L	N	K	L	K	F	L	D	L	Q	G	S	R	K
	A0A061G9E1	648	0.975	0.9671	1	0.8612	0.9779	0.9127	1	0.8444	0.9423		T	R	I	K	N	L	E	S	L	N	L	E	G	C	T	N
	A0A061G9E1	672	0.9462	0.9727	1	0.7642	0.9468	0.9078	1	0.7932	0.9164		A	F	L	P	K	L	K	L	L	N	L	S	N	C	V	S
	A0A061G9E1	695	0.9554	0.9758	1	0.8365	0.9668	0.9043	1	0.7414	0.9226		N	E	M	E	S	L	E	T	L	I	L	S	G	C	K	N
	A0A061G9E1	719	0.9306	0.9743	1	0.893	0.9452	0.909	0.9999	0.8839	0.942		G	K	M	K	H	L	R	D	L	H	L	D	G	T	S	V
	A0A061G9E1	742	0.9475	0.9806	1	0.8937	0.9205	0.9078	1	0.8863	0.942		G	N	L	S	S	L	K	V	L	N	L	S	G	C	S	V
	A0A061G9E1	801	0.9559	0.9794	1	0.843	0.9436	0.9086	1	0.932	0.9453		S	S	L	S	S	L	R	E	L	N	I	S	G	M	N	L
	A0A061G9E1	826	0.8706	0.9812	1	0.8465	0.813	0.9014	0.9999	0.8228	0.9044		C	C	L	S	S	L	E	T	L	I	L	N	C	N	N	F
	A0A061G9E1	849	0.9313	0.9173	1	0.7774	0.9551	0.8995	0.9998	0.7042	0.8981		S	Q	L	T	K	L	Y	C	L	Q	L	M	G	C	S	K
	A0A061G9E1	870	0.8651	0.7265	0.9989	0.5502	0.9219	0.7666	0.9989	0.6179	0.8058		Q	L	P	S	S	V	Q	G	L	M	L	D	G	C	T	S
	A0A061G9E1	1118	0.9012	0.9597	1	0.8931	0.9315	0.8987	0.9998	0.8291	0.9267		G	K	M	K	H	L	R	G	L	H	L	D	G	T	S	M
	A0A061G9E1	1141	0.8476	0.9505	1	0.9044	0.7916	0.9	0.9999	0.8637	0.9072		G	N	L	S	S	L	K	V	L	N	L	S	G	C	S	V
	A0A061G9E1	1200	0.9215	0.9567	1	0.7198	0.932	0.9068	1	0.8428	0.9099		S	S	L	S	S	L	R	E	L	N	I	S	G	M	N	L
	A0A061G9E1	1225	0.8531	0.9718	1	0.7625	0.8181	0.9055	1	0.8562	0.8959		C	C	L	S	S	L	E	E	L	I	L	S	H	N	N	F
	A0A061G9E1	1248	0.8841	0.9469	1	0.8248	0.8847	0.9073	0.9995	0.7321	0.8974		S	Q	L	T	K	L	Y	C	L	Q	L	M	G	C	S	K
	A0A061G9E1	1269	0.673	0.4553	0.999	0.5305	0.6628	0.2622	0.9664	0.3195	0.6086		Q	L	P	S	S	V	Q	G	L	M	L	D	G	C	T	S
	A0A067K510	529	0.8812	0.9252	0.9986	0.4916	0.8759	0.6685	1	0.5543	0.7994		N	M	E	A	N	V	K	A	I	V	L	H	S	W	K	Q
	A0A067K510	554	0.7985	0.8358	1	0.626	0.8877	0.8809	0.9992	0.4681	0.812		S	R	M	K	E	L	R	L	L	I	L	R	D	V	P	A
	A0A067K510	575	0.9016	0.9446	1	0.7943	0.8998	0.8891	0.9999	0.7608	0.8988		Y	L	S	N	E	L	R	Y	L	E	W	Y	K	C	P	C
	A0A067K510	597	0.8497	0.8882	1	0.905	0.9322	0.8898	0.9991	0.8618	0.9157		F	Q	P	G	K	L	V	E	L	H	M	K	C	S	N	I
	A0A067K510	622	0.9951	0.9211	0.9988	0.505	0.9943	0.8726	1	0.527	0.8517		P	V	N	E	L	L	K	V	I	D	L	S	Y	S	R	S
	A0A067K510	645	0.9255	0.9793	1	0.8334	0.9252	0.9079	1	0.6772	0.9061		Q	G	L	P	N	L	E	E	L	N	L	E	G	C	E	S
	A0A067K510	669	0.909	0.9751	1	0.6383	0.9157	0.9063	1	0.803	0.8934		G	V	M	K	R	L	V	F	L	N	L	K	N	C	R	N
	A0A067K510	693	0.8198	0.9756	1	0.8887	0.8671	0.9052	0.9996	0.7846	0.9051		C	N	L	K	S	L	Q	T	L	I	L	S	G	C	S	K
	A0A067K510	717	0.9624	0.9383	1	0.9372	0.9825	0.9057	1	0.9158	0.9552		E	D	M	T	C	L	E	K	L	D	A	T	G	I	G	M
	A0A067K510	766	0.9623	0.9729	1	0.9391	0.9439	0.9084	1	0.8136	0.9425		S	G	L	P	A	L	K	E	L	N	A	S	Y	C	K	L
	A0A067K510	792	0.8274	0.9835	1	0.8976	0.9062	0.9125	0.9999	0.8946	0.9277		V	S	F	P	F	L	E	R	L	D	L	S	G	N	N	F
	A0A067K510	815	0.735	0.9364	1	0.6525	0.8309	0.9	0.9997	0.8065	0.8576		S	N	L	S	H	L	D	S	L	E	V	S	N	C	K	R
	A0A067K510	836	0.7656	0.7724	0.9999	0.555	0.8973	0.8806	0.9991	0.7789	0.8311		D	L	P	S	T	I	T	S	L	H	A	N	N	C	T	S
	A0A067K510	862	0.8107	0.4303	0.997	0.3043	0.8722	0.3218	0.9999	0.3322	0.6335		Q	N	N	P	V	N	I	L	M	E	F	S	N	C	S	K
	A0A067K510	923	0.602	0.8539	1	0.5603	0.6942	0.628	0.9993	0.6911	0.7536		G	E	P	H	S	L	M	F	L	D	I	S	M	R	F	P
	A0A067K510	1191	0.8911	0.9192	1	0.7262	0.9107	0.8812	1	0.6113	0.8675		S	R	M	K	V	L	R	L	L	I	L	R	D	V	P	A
	A0A067K510	1212	0.863	0.9344	1	0.6486	0.9133	0.8806	0.9992	0.7037	0.8678		Y	L	S	N	E	L	R	Y	L	E	W	Y	K	Y	P	C
	A0A067K510	1234	0.8811	0.9776	1	0.749	0.9396	0.9029	1	0.7331	0.8979		F	Q	P	G	K	L	V	E	L	H	M	K	C	S	N	I
	A0A067K510	1259	0.986	0.9526	0.9997	0.8376	0.9548	0.7161	1	0.8322	0.9099		P	V	N	E	L	L	K	I	I	D	L	S	Y	S	R	S
	A0A067K510	1282	0.8685	0.9814	1	0.8061	0.932	0.9164	1	0.8754	0.9225		Q	G	L	P	N	L	E	K	L	N	L	E	G	C	E	S
	A0A067K510	1306	0.9006	0.9458	1	0.8151	0.9312	0.9015	1	0.8419	0.917		G	V	M	K	R	L	V	F	L	N	L	K	N	C	R	N
	A0A067K510	1330	0.6808	0.9764	1	0.7831	0.7989	0.9079	1	0.801	0.8685		C	N	L	K	S	L	Q	T	L	I	L	S	G	C	S	K
	A0A067K510	1354	0.9559	0.9375	1	0.7559	0.9689	0.9079	1	0.8896	0.9269		E	D	M	T	C	L	E	K	L	D	A	T	G	I	G	M
	A0A067K510	1403	0.8267	0.9333	1	0.6774	0.8447	0.898	0.9999	0.8493	0.8787		S	G	L	P	A	L	K	E	L	N	A	S	Y	C	N	L
	A0A067K510	1429	0.8279	0.9574	1	0.8625	0.8976	0.9048	0.9998	0.8912	0.9176		V	S	F	P	F	L	E	R	L	D	L	S	G	N	N	F
	A0A067K510	1450	0.8433	0.889	1	0.6997	0.8794	0.8831	0.9998	0.8307	0.8781		G	E	P	H	S	L	M	F	L	D	I	S	M	R	F	P
	A0A067KSR5	504	0.922	0.9412	0.9998	0.4728	0.8661	0.8693	0.9991	0.4455	0.8145		S	N	P	N	R	R	T	R	L	W	F	H	E	D	V	L
	A0A067KSR5	528	0.9159	0.9708	1	0.8451	0.8966	0.8999	0.9998	0.8902	0.9273		T	D	D	I	E	G	I	L	L	D	L	P	E	P	K	E
	A0A067KSR5	552	0.9611	0.9797	1	0.8914	0.942	0.9079	1	0.819	0.9376		M	K	M	K	S	L	R	I	L	L	I	R	N	A	H	I
	A0A067KSR5	575	0.9303	0.9746	1	0.8484	0.9288	0.9132	1	0.7944	0.9237		D	L	P	N	E	L	R	W	L	E	W	P	S	C	P	L
	A0A067KSR5	597	0.9709	0.9736	1	0.9219	0.9476	0.9038	1	0.8825	0.95		F	C	A	R	K	L	V	G	L	N	M	H	R	G	C	I
	A0A067KSR5	620	0.9634	0.9781	1	0.8934	0.9611	0.9102	1	0.8799	0.9483		K	N	Y	N	N	L	K	F	M	D	L	R	D	C	E	S
	A0A067KSR5	643	0.9649	0.9729	1	0.8771	0.9638	0.9106	1	0.878	0.9459		S	F	I	P	N	L	E	R	L	N	L	G	G	C	S	N
	A0A067KSR5	667	0.9765	0.9645	1	0.8676	0.9651	0.9003	0.9999	0.8686	0.9428		G	Y	L	D	K	L	E	L	L	S	F	E	F	C	H	N
	A0A067KSR5	690	0.9775	0.9762	1	0.9137	0.9695	0.9093	0.9999	0.8686	0.9519		F	K	L	R	S	L	Q	T	L	L	L	T	G	C	T	K
	A0A067KSR5	714	0.9812	0.9722	1	0.9168	0.9859	0.9038	0.9999	0.8844	0.9555		E	K	M	K	L	L	E	R	V	C	L	N	G	T	A	I
	A0A067KSR5	737	0.9848	0.9809	1	0.8872	0.9678	0.9079	1	0.8612	0.9487		E	N	L	T	G	L	K	V	L	T	L	T	Y	C	K	N
	A0A067KSR5	761	0.9845	0.9783	1	0.8529	0.9676	0.9063	1	0.8782	0.946		Y	K	L	G	H	L	K	L	L	L	L	E	G	C	S	R
	A0A067KSR5	790	0.9811	0.9794	1	0.894	0.9612	0.9092	1	0.8411	0.9457		S	G	F	P	M	L	R	C	L	D	L	Q	N	C	H	L
	A0A067KSR5	815	0.9761	0.9816	1	0.8859	0.9715	0.9127	1	0.8894	0.9521		Q	C	F	S	A	L	K	D	L	D	L	T	G	N	D	F
	A0A067KSR5	838	0.954	0.9795	1	0.9183	0.9324	0.9122	1	0.8855	0.9477		C	L	L	H	N	L	R	S	L	K	L	S	K	C	K	N
	A0A067KSR5	859	0.9267	0.8809	1	0.7931	0.9344	0.8905	0.9997	0.7524	0.8972		E	L	P	L	K	I	K	R	V	E	A	R	D	C	E	S
	A0A067KSR5	891	0.9143	0.9206	1	0.7409	0.9367	0.8929	0.9998	0.6563	0.8827		E	K	P	N	R	L	H	D	I	D	F	S	N	C	H	K
	A0A067KSR5	935	0.4902	0.5284	0.9919	0.6939	0.6125	0.3703	0.9684	0.4583	0.6392		P	G	S	E	I	P	E	W	F	R	T	S	E	G	N	S
	A0A067KZF0	435	0.929	0.9138	0.9425	0.1996	0.8148	0.4247	0.9999	0.1799	0.6755		T	E	A	I	K	G	I	S	L	D	M	S	T	A	K	E
	A0A067KZF0	459	0.9258	0.956	1	0.933	0.7347	0.7483	0.9993	0.6922	0.8737		E	K	M	Y	N	L	K	F	L	M	F	Y	A	S	H	S
	A0A067KZF0	486	0.9749	0.9752	1	0.9526	0.9605	0.908	1	0.8298	0.9501		F	L	P	E	E	L	R	L	L	H	W	Y	R	F	P	L
	A0A067KZF0	508	0.9331	0.9856	1	0.7396	0.8972	0.9146	0.9999	0.8312	0.9127		S	Y	V	E	N	L	V	E	L	R	M	Q	E	S	K	L
	A0A067KZF0	538	0.9603	0.9836	1	0.8672	0.9422	0.9088	1	0.8727	0.9419		G	N	L	E	S	L	G	G	L	D	A	A	N	S	G	L
	A0A067KZF0	561	0.9281	0.9792	1	0.9299	0.9083	0.9118	1	0.8967	0.9442		C	N	L	R	K	L	E	T	L	Q	V	G	N	C	A	N
	A0A067KZF0	585	0.8989	0.977	1	0.8196	0.841	0.9056	0.9997	0.8095	0.9064		G	D	L	E	S	L	T	E	L	G	L	E	G	T	R	I
	A0A067KZF0	608	0.921	0.9813	1	0.83	0.9357	0.9137	0.9999	0.8938	0.9344		N	L	L	R	Q	L	R	Y	I	R	L	E	S	C	G	L
	A0A067KZF0	632	0.8789	0.9779	1	0.8791	0.8807	0.9086	0.9999	0.8336	0.9198		R	S	D	S	S	L	E	W	L	L	I	G	G	N	N	F
	A0A067KZF0	655	0.9372	0.9854	1	0.8192	0.9366	0.9133	1	0.8569	0.9311		K	Q	L	S	K	L	R	Y	L	S	F	R	Q	C	Y	I
	A0A067KZF0	684	0.8919	0.7173	0.9994	0.4137	0.9177	0.4536	0.999	0.4212	0.7267		P	G	N	E	L	P	Q	R	M	M	Y	Q	N	N	C	G
	A0A067KZF0	744	0.8647	0.5579	0.9998	0.0539	0.914	0.7762	0.9997	0.1838	0.6688		F	T	N	E	T	V	K	E	L	G	Y	F	Q	V	K	E
	A0A067KZF0	770	0.8727	0.9615	1	0.5787	0.9415	0.8933	0.9997	0.8276	0.8844		P	L	S	S	N	D	L	V	L	H	S	E	H	V	V	F
	A0A067KZF0	795	0.9407	0.9371	1	0.8198	0.9575	0.9002	0.9999	0.8351	0.9238		D	N	K	K	T	V	F	E	F	Y	A	K	D	R	K	N
	A0A067KZF0	821	0.9138	0.9539	1	0.8076	0.9163	0.8848	0.9999	0.8457	0.9152		G	V	H	P	H	L	S	F	S	N	V	V	G	E	E	D
	A0A067KZF0	858	0.7815	0.7785	0.9998	0.2332	0.859	0.8705	0.9997	0.5626	0.7606		Q	L	P	S	G	L	E	L	V	N	M	P	S	C	S	S
	A0A067LDG8	603	0.8326	0.8135	0.9014	0.106	0.7373	0.3434	0.9966	0.2057	0.6171		T	D	N	I	E	G	M	I	L	D	L	S	K	V	D	N
	A0A067LDG8	627	0.9766	0.9688	1	0.8595	0.969	0.8912	1	0.84	0.9381		W	R	M	K	R	L	R	V	L	K	I	C	Y	V	D	H
	A0A067LDG8	647	0.8344	0.7096	0.9997	0.9435	0.9414	0.8106	0.9827	0.8806	0.8878		E	Y	L	T	Q	N	S	R	T	Y	A	I	R	P	P	K
	A0A067LDG8	674	0.9719	0.9788	1	0.9215	0.9831	0.9043	1	0.8729	0.9541		K	L	S	N	D	L	R	C	L	Y	W	H	G	C	P	Q
	A0A067LDG8	695	0.9877	0.976	1	0.8841	0.9724	0.9058	1	0.8499	0.947		F	Y	P	V	N	P	V	E	L	N	M	S	Y	S	S	I
	A0A067LDG8	718	0.9745	0.9827	1	0.8763	0.969	0.9094	1	0.9131	0.9531		K	C	F	D	N	L	R	F	I	K	L	S	H	C	Q	K
	A0A067LDG8	741	0.965	0.9774	1	0.8955	0.9539	0.907	1	0.8588	0.9447		Y	G	V	Q	K	L	E	I	L	I	L	E	G	C	K	S
	A0A067LDG8	765	0.9682	0.9794	1	0.8587	0.9412	0.9116	1	0.815	0.9343		G	S	L	K	S	L	R	L	L	N	L	K	D	C	S	L
	A0A067LDG8	788	0.9911	0.9775	1	0.9284	0.9721	0.8991	1	0.8371	0.9507		L	R	T	I	S	L	E	I	L	I	L	S	G	C	S	L
	A0A067LDG8	812	0.9755	0.9525	1	0.9074	0.9802	0.9047	0.9999	0.8675	0.9485		D	N	M	E	I	L	S	E	L	F	L	D	D	T	A	I
	A0A067LDG8	835	0.9879	0.9684	1	0.926	0.9751	0.9027	1	0.828	0.9485		E	K	L	T	G	L	V	L	L	S	A	K	N	C	K	Y
	A0A067LDG8	859	0.9796	0.9612	1	0.8643	0.9695	0.9036	0.9999	0.8475	0.9407		G	H	L	K	H	L	K	S	T	Y	F	S	G	C	P	N
	A0A067LDG8	883	0.9858	0.9713	1	0.8039	0.9682	0.9101	1	0.8654	0.9381		Q	C	L	E	N	L	E	E	L	Y	L	D	K	V	T	I
	A0A067LDG8	906	0.975	0.9676	1	0.8763	0.94	0.9003	0.9999	0.7879	0.9309		C	S	F	T	K	L	K	V	L	S	F	R	E	C	E	N
	A0A067LDG8	945	0.9483	0.98	1	0.8809	0.9206	0.9119	1	0.8694	0.9389		G	S	L	S	C	L	T	S	L	D	L	S	Y	C	N	L
	A0A067LDG8	970	0.9065	0.9839	1	0.8601	0.8505	0.9124	0.9999	0.8688	0.9227		G	L	L	E	S	L	K	E	L	N	L	S	G	N	Y	F
	A0A067LDG8	994	0.9777	0.9766	1	0.7708	0.9603	0.9028	1	0.7539	0.9178		A	K	L	K	N	L	Q	V	I	C	L	A	E	C	I	N
	A0A067LDG8	1015	0.8954	0.956	1	0.7577	0.9065	0.8945	0.9998	0.7272	0.8921		S	L	P	P	K	T	H	C	V	E	A	Q	N	C	P	E
	A0A067LDG8	1049	0.9444	0.9566	1	0.7066	0.9423	0.9126	0.9999	0.67	0.8915		M	N	C	S	N	L	G	Y	V	Y	G	E	K	C	E	A
	A0A067LPS2	569	0.8159	0.9025	0.939	0.4903	0.7131	0.7708	1	0.5312	0.7703		V	A	E	V	V	G	I	I	L	D	L	S	K	I	E	N
	A0A067LPS2	593	0.9221	0.9617	1	0.8458	0.9413	0.8996	1	0.8382	0.9261		E	S	M	T	K	L	R	L	L	K	V	C	Y	A	Y	K
	A0A067LPS2	616	0.9577	0.9733	1	0.9407	0.9675	0.9032	1	0.8753	0.9522		I	Q	K	Q	H	F	A	N	I	S	L	S	K	G	T	N
	A0A067LPS2	649	0.9468	0.9803	1	0.9318	0.9584	0.9089	0.9997	0.8387	0.9456		T	L	S	N	D	L	R	C	L	Y	W	H	G	Y	P	I
	A0A067LPS2	671	0.9649	0.9764	1	0.853	0.9655	0.9081	1	0.8667	0.9418		F	Y	P	Q	N	L	V	E	L	N	M	S	Y	S	N	M
	A0A067LPS2	694	0.9733	0.9727	1	0.8538	0.9703	0.9056	0.9998	0.8803	0.9445		K	K	F	D	K	L	K	L	I	K	L	S	H	S	Q	K
	A0A067LPS2	717	0.9662	0.9761	1	0.8918	0.9509	0.9073	0.9999	0.8498	0.9428		T	G	M	P	N	L	E	I	I	I	L	Q	G	C	T	E
	A0A067LPS2	741	0.985	0.979	1	0.8541	0.9674	0.9064	1	0.8829	0.9468		S	S	L	R	S	L	K	L	L	N	L	K	D	C	S	N
	A0A067LPS2	764	0.9871	0.9751	1	0.9231	0.9744	0.9014	1	0.8689	0.9537		I	H	T	S	S	L	E	I	L	I	L	S	G	C	S	K
	A0A067LPS2	788	0.9693	0.9741	1	0.8691	0.9577	0.9113	0.9999	0.9024	0.948		G	D	M	D	R	L	S	E	L	Y	L	D	D	T	A	I
	A0A067LPS2	811	0.9792	0.9624	1	0.7841	0.9569	0.8983	0.9999	0.8706	0.9314		E	K	L	T	G	L	V	L	L	S	A	R	N	C	A	H
	A0A067LPS2	836	0.9826	0.9714	1	0.8915	0.9634	0.9054	1	0.8653	0.9474		N	G	L	K	H	L	R	T	I	Y	F	S	G	C	S	H
	A0A067LPS2	860	0.9552	0.9759	1	0.7773	0.9205	0.9045	1	0.8486	0.9227		E	K	L	E	N	L	E	E	L	D	V	G	G	T	K	I
	A0A067LPS2	883	0.9698	0.94	1	0.8594	0.9326	0.8957	0.9993	0.842	0.9298		C	S	F	V	K	L	K	M	L	S	F	H	R	C	E	G
	A0A067LPS2	923	0.9114	0.9852	1	0.8512	0.9146	0.9124	1	0.9309	0.9382		R	N	L	S	Y	L	T	S	L	D	L	S	Y	C	N	L
	A0A067LPS2	948	0.8789	0.9722	1	0.9177	0.8823	0.9114	0.9997	0.9198	0.9353		G	M	L	Y	S	L	K	K	L	N	L	S	G	N	N	F
	A0A067LPS2	970	0.8734	0.9056	1	0.702	0.9011	0.8793	0.9998	0.7328	0.8743		T	I	A	N	Y	L	E	V	I	C	L	A	D	C	N	G
	A0A067LPS2	984	0.7523	0.2119	0.9998	0.5902	0.599	0.0558	0.5367	0.4215	0.5209		N	G	L	S	S	L	P	P	L	P	C	S	I	C	W	I
	A0A067LPS2	1010	0.9288	0.9102	1	0.8127	0.987	0.9043	0.9998	0.7186	0.9077		V	H	V	P	K	L	N	E	L	C	M	M	G	F	N	F
	A0A067LPS2	1021	0.6368	0.3212	0.9996	0.3686	0.7712	0.8776	0.9999	0.4463	0.6777		M	G	F	N	F	I	N	C	F	R	L	G	N	G	N	A
	A0A067LPS2	1049	0.8777	0.6873	0.9999	0.5237	0.9396	0.808	0.9985	0.86	0.8368		R	K	V	P	S	H	F	F	A	E	F	T	I	I	V	P
	A0A072TKV4	509	0.6704	0.5435	0.953	0.3689	0.7048	0.5489	0	0.2663	0.507		E	N	P	G	K	R	S	R	L	W	F	S	E	D	I	M
	A0A072TKV4	531	0.9514	0.8588	1	0.9191	0.9827	0.8884	1	0.8814	0.9352		T	G	T	N	Q	I	E	I	I	R	F	D	C	W	T	R
	A0A072TKV4	555	0.9256	0.9716	1	0.8402	0.8999	0.9058	1	0.8734	0.927		K	K	M	E	N	L	K	T	L	I	F	S	D	Y	V	F
	A0A072TKV4	577	0.9552	0.9597	1	0.9047	0.9617	0.8958	0.9999	0.9416	0.9523		H	L	P	N	S	L	R	V	L	E	C	R	Y	P	S	S
	A0A072TKV4	606	0.9658	0.9828	1	0.8418	0.9572	0.9119	1	0.8832	0.9428		K	K	F	Q	N	M	R	V	L	N	L	E	D	G	N	G
	A0A072TKV4	629	0.9414	0.9824	1	0.8369	0.9432	0.9094	1	0.8433	0.9321		S	G	L	P	N	L	E	K	L	S	I	K	N	C	W	E
	A0A072TKV4	653	0.965	0.9773	1	0.854	0.9424	0.9071	1	0.9293	0.9469		G	F	L	G	K	L	K	I	L	K	I	C	N	T	K	I
	A0A072TKV4	674	0.9663	0.9775	1	0.8926	0.9566	0.9108	1	0.9002	0.9505		L	M	L	P	S	L	E	E	L	D	L	S	G	C	S	I
	A0A072TKV4	699	0.9661	0.9659	1	0.8729	0.9781	0.8987	0.9998	0.8286	0.9388		G	F	G	D	K	L	K	T	M	S	F	R	G	C	R	K
	A0A072TKV4	721	0.9675	0.9758	1	0.904	0.9706	0.9059	1	0.8657	0.9487		L	K	L	N	S	L	E	T	L	D	F	S	S	C	H	R
	A0A072TKV4	746	0.978	0.9758	1	0.8185	0.9816	0.9018	1	0.8855	0.9426		G	F	L	G	K	L	K	T	L	L	V	T	N	C	Y	N
	A0A072TKV4	768	0.9792	0.9794	1	0.8875	0.9707	0.906	1	0.8906	0.9517		L	K	L	D	S	L	E	V	L	D	L	S	C	C	C	S
	A0A072TKV4	793	0.984	0.9753	1	0.9523	0.9946	0.9016	0.9999	0.9031	0.9639		E	L	L	D	K	L	K	F	L	N	I	E	C	C	I	M
	A0A072TKV4	815	0.9652	0.9767	1	0.8918	0.9502	0.9074	1	0.84	0.9414		L	R	L	T	S	L	E	H	F	N	L	S	Y	C	Y	S
	A0A072TKV4	839	0.9677	0.9748	1	0.9257	0.9451	0.9092	0.9999	0.8631	0.9482		G	E	M	R	N	M	P	G	V	L	M	D	E	T	P	I
	A0A072TKV4	862	0.9761	0.959	1	0.7997	0.9614	0.8985	1	0.7921	0.9233		K	N	L	T	Q	P	K	T	L	C	E	C	G	Y	V	Y
	A0A072TKV4	899	0.9654	0.9675	1	0.8899	0.9151	0.8853	1	0.8307	0.9317		M	Q	S	L	H	V	K	Y	I	C	V	R	R	C	N	L
	A0A072TKV4	924	0.9367	0.9845	1	0.8495	0.9183	0.9076	0.9998	0.7966	0.9241		M	L	F	A	N	V	K	E	L	H	L	T	S	N	H	F
	A0A072TKV4	947	0.9343	0.9815	1	0.8982	0.9369	0.9115	1	0.8251	0.9359		E	Y	C	K	S	L	W	K	L	V	L	D	D	C	K	A
	A0A072TKV4	974	0.9295	0.9399	1	0.7102	0.9431	0.8988	0.9999	0.7202	0.8927		R	M	L	S	A	L	N	C	I	S	L	T	S	S	C	K
	A0A072TLJ6	576	0.9457	0.9334	1	0.7128	0.9821	0.8938	1	0.6889	0.8946		E	K	M	K	R	L	R	L	L	Q	L	D	H	V	Q	V
	A0A072TLJ6	597	0.8604	0.9653	1	0.7271	0.8481	0.899	0.9998	0.6931	0.8741		C	F	S	K	H	L	S	W	L	S	W	Q	G	F	P	L
	A0A072TLJ6	619	0.9624	0.981	1	0.9433	0.9578	0.9032	1	0.8093	0.9446		F	Y	Q	K	N	L	V	A	M	D	L	K	H	S	N	L
	A0A072TLJ6	642	0.9453	0.9831	1	0.8671	0.9444	0.9103	1	0.8296	0.935		Q	M	L	E	G	L	K	I	L	N	L	S	H	S	M	Y
	A0A072TLJ6	665	0.9437	0.9864	1	0.9109	0.9207	0.9096	1	0.8416	0.9391		S	K	L	P	N	L	E	N	L	I	M	K	D	C	Q	S
	A0A072TLJ6	689	0.9132	0.9683	1	0.8508	0.9093	0.9064	0.9997	0.8748	0.9278		G	D	L	K	K	L	L	L	I	N	F	K	D	C	T	S
	A0A072TLJ6	713	0.933	0.9789	1	0.8698	0.9182	0.9031	0.9999	0.8675	0.9338		Y	Q	L	T	S	V	K	T	F	I	L	S	G	C	S	K
	A0A072TLJ6	737	0.9254	0.9702	1	0.6995	0.9041	0.9076	1	0.8257	0.9041		V	Q	M	K	S	L	T	T	L	I	A	A	K	T	G	V
	A0A072TLJ6	760	0.9863	0.9726	1	0.948	0.9698	0.9011	0.9999	0.8582	0.9545		V	K	S	K	N	I	G	Y	I	S	L	C	E	Y	E	G
	A0A072TLJ6	781	0.9597	0.9106	0.9998	0.178	0.9606	0.8769	0.9999	0.1801	0.7582		F	P	S	I	I	W	S	W	M	S	P	N	M	N	S	L
	A0A072TLJ6	804	0.9688	0.9854	1	0.8834	0.9441	0.9057	1	0.9274	0.9518		G	M	S	M	S	L	V	C	L	D	V	D	S	R	N	L
	A0A072TLJ6	829	0.841	0.9588	1	0.7336	0.9469	0.8954	0.9991	0.7194	0.8868		S	S	Y	S	K	L	R	S	V	S	V	Q	C	D	S	E
	A0A072TLJ6	850	0.7816	0.8379	0.9999	0.7956	0.8807	0.8504	0.9979	0.8061	0.8688		E	F	R	R	F	L	D	D	I	Y	D	A	G	L	T	E
	A0A072TNR3	607	0.9124	0.9551	1	0.729	0.9253	0.8761	0.9999	0.8549	0.9066		A	K	T	S	K	L	K	F	L	D	I	Y	T	K	R	S
	A0A072TNR3	636	0.9193	0.9605	1	0.6893	0.9153	0.8978	0.9998	0.6845	0.8833		F	L	P	N	E	L	R	Y	L	R	W	E	Y	Y	P	L
	A0A072TNR3	658	0.9273	0.9667	1	0.9419	0.942	0.906	1	0.917	0.9501		F	S	A	E	N	L	I	T	L	C	L	P	Y	S	R	L
	A0A072TNR3	681	0.9812	0.9788	1	0.8841	0.9791	0.9075	1	0.729	0.9325		K	D	L	V	N	L	N	D	L	I	L	H	S	S	T	L
	A0A072TNR3	704	0.9753	0.9631	1	0.9079	0.9668	0.9012	1	0.8324	0.9433		S	K	A	T	S	L	A	V	M	D	L	Q	F	C	V	G
	A0A072TNR3	728	0.9397	0.9795	1	0.9446	0.9516	0.9148	0.9999	0.9272	0.9572		F	S	L	K	K	L	K	K	L	D	L	S	G	C	I	S
	A0A072TNR3	751	0.9329	0.9474	1	0.8794	0.946	0.901	0.9997	0.7395	0.9182		T	Q	L	I	S	L	S	D	L	S	L	Y	N	C	T	S
	A0A072TNR3	772	0.9257	0.9556	1	0.9174	0.928	0.8994	0.9994	0.8542	0.935		V	T	S	K	N	M	K	K	L	N	L	E	R	T	S	I
	A0A072TNR3	795	0.9272	0.9833	1	0.9704	0.9376	0.9123	1	0.9062	0.9546		G	L	Q	T	K	L	E	K	L	H	L	G	H	T	H	I
	A0A072TNR3	818	0.8446	0.9598	1	0.8886	0.8821	0.9083	0.9997	0.7938	0.9096		K	N	L	T	R	L	R	H	L	D	L	H	H	C	R	K
	A0A072TNR3	839	0.7682	0.905	1	0.2357	0.7722	0.8819	0.9985	0.5223	0.7605		E	L	P	P	S	I	E	T	L	D	A	G	G	C	V	S
	A0A072TNR3	867	0.9382	0.8203	0.9987	0.3024	0.9819	0.8409	0.9976	0.495	0.7969		Q	L	Q	E	K	R	K	R	V	T	F	W	N	C	L	K
	A0A072UH02	215	0.425	0.4461	0.9958	0.2066	0.7025	0.6666	0.9812	0.3357	0.595		V	Y	L	P	S	L	R	S	L	W	V	E	C	S	S	E
	A0A072UH02	938	0.9499	0.9629	1	0.7239	0.9477	0.895	0.9999	0.7219	0.9002		E	M	T	T	R	L	R	L	L	Q	L	D	G	V	K	L
	A0A072UH02	959	0.9601	0.9769	1	0.6937	0.945	0.8957	0.999	0.7124	0.8978		I	L	S	R	N	L	R	W	L	C	W	N	G	F	P	L
	A0A072UH02	981	0.9769	0.9803	1	0.9379	0.9444	0.901	1	0.9276	0.9585		F	Y	R	E	S	L	V	S	I	E	L	E	N	S	N	V
	A0A072UH02	1004	0.9547	0.9797	1	0.802	0.9554	0.9082	1	0.8801	0.935		Q	M	M	E	K	L	K	I	L	N	H	S	H	S	H	C
	A0A072UH02	1027	0.9638	0.9775	1	0.9402	0.9233	0.9077	0.9999	0.8193	0.9415		S	Y	L	P	N	L	E	K	L	V	L	K	D	C	S	M
	A0A072UH02	1051	0.9294	0.9751	1	0.8725	0.9101	0.9051	0.9997	0.8521	0.9305		G	H	L	N	K	I	L	L	I	N	L	E	D	C	I	S
	A0A072UH02	1075	0.9227	0.9738	1	0.8629	0.8831	0.9043	0.9999	0.8094	0.9195		Y	K	L	K	S	L	K	T	L	I	L	S	G	C	I	M
	A0A072UH02	1099	0.8931	0.9562	1	0.5772	0.8978	0.904	0.9998	0.7398	0.871		E	Q	M	E	S	L	T	T	L	L	A	N	N	T	A	I
	A0A072UH02	1122	0.9567	0.9764	1	0.9009	0.908	0.8987	0.9998	0.8806	0.9402		V	R	S	K	S	I	G	Y	I	S	L	C	G	H	E	G
	A0A072UH02	1165	0.952	0.98	1	0.876	0.9753	0.9145	1	0.9102	0.951		N	I	M	S	S	L	V	P	L	D	V	P	H	S	S	S
	A0A072UH02	1188	0.8573	0.9777	1	0.831	0.904	0.9002	0.9995	0.707	0.8971		Q	Y	L	P	S	L	R	S	L	W	M	E	C	S	S	E
	A0A072UH02	1209	0.8052	0.8886	1	0.4433	0.8825	0.8839	0.9996	0.5916	0.8118		D	A	A	I	I	L	D	A	L	Y	A	T	N	Y	K	E
	A0A072UH39	863	0.9736	0.9636	1	0.5581	0.9816	0.8993	1	0.8019	0.8973		K	K	M	K	K	L	R	L	L	Q	L	A	G	L	Q	L
	A0A072UH39	884	0.8871	0.9592	1	0.6733	0.8227	0.8956	0.9994	0.5709	0.851		Y	L	S	R	N	V	R	W	L	S	W	N	A	F	P	L
	A0A072UH39	906	0.9541	0.9736	1	0.9447	0.9012	0.8989	1	0.7926	0.9331		F	Y	Q	G	N	L	V	S	I	E	L	V	N	S	N	V
	A0A072UH39	929	0.9728	0.986	1	0.8582	0.9751	0.9085	1	0.8038	0.938		Q	R	L	E	K	L	K	I	L	N	L	S	H	S	H	Y
	A0A072UH39	952	0.9712	0.9798	1	0.9362	0.9326	0.9055	1	0.8216	0.9434		S	N	M	P	N	L	E	Q	L	V	V	T	D	C	P	K
	A0A072UH39	976	0.947	0.9655	1	0.8697	0.9392	0.9039	0.9994	0.8695	0.9368		G	D	L	K	K	I	L	L	I	N	L	E	N	C	I	K
	A0A072UH39	1000	0.9682	0.9782	1	0.8551	0.9428	0.9086	1	0.8832	0.942		Y	K	L	K	S	L	Q	T	L	L	L	S	G	C	L	L
	A0A072UH39	1024	0.9336	0.9763	1	0.8424	0.9286	0.907	0.9999	0.848	0.9295		E	Q	M	E	S	L	T	T	L	V	A	N	N	T	A	I
	A0A072UH39	1047	0.9876	0.9684	1	0.9523	0.9628	0.9006	0.9999	0.9015	0.9591		L	R	L	K	S	I	G	F	I	S	L	C	G	Y	E	G
	A0A072UH39	1090	0.978	0.9826	1	0.952	0.9896	0.9127	1	0.9339	0.9686		A	A	M	S	S	L	I	S	L	H	V	T	S	S	S	S
	A0A072UH39	1113	0.9498	0.9811	1	0.856	0.9449	0.8976	0.9998	0.8073	0.9296		K	Q	L	P	R	L	R	S	L	C	V	D	C	N	S	E
	A0A072UH39	1134	0.8603	0.9367	1	0.5751	0.8261	0.875	0.9979	0.6776	0.8436		D	A	K	I	I	L	D	A	L	C	A	T	N	S	K	E
	A0A072UH39	1157	0.9677	0.9342	1	0.88	0.9616	0.8883	0.9993	0.8529	0.9355		S	Q	E	S	N	M	T	T	S	K	L	I	Q	Y	D	N
	A0A072UH39	1181	0.8404	0.9247	1	0.7263	0.9069	0.8618	0.9987	0.7099	0.8711		H	S	P	K	S	L	L	I	Q	M	G	T	N	C	Q	V
	A0A072ULU9	568	0.9497	0.9315	1	0.827	0.9441	0.8884	0.9998	0.8299	0.9213		K	K	M	T	K	L	K	T	L	I	I	E	N	G	H	C
	A0A072ULU9	589	0.6203	0.8096	1	0.5141	0.8434	0.876	0.9863	0.6881	0.7922		Y	L	P	S	S	L	S	V	L	K	W	K	G	C	L	S
	A0A072ULU9	614	0.984	0.9693	1	0.8023	0.9785	0.9016	1	0.7195	0.9194		K	K	F	Q	D	M	K	V	L	I	L	D	R	C	K	Y
	A0A072ULU9	637	0.9451	0.9739	1	0.8567	0.9027	0.9048	1	0.7752	0.9198		S	G	L	S	N	L	E	K	L	S	F	E	R	C	Y	N
	A0A072ULU9	661	0.9267	0.9511	1	0.7327	0.9468	0.9073	0.9998	0.8098	0.9093		G	H	L	N	K	L	E	R	L	S	A	Y	G	C	N	K
	A0A072ULU9	683	0.9635	0.9722	1	0.9191	0.9463	0.906	0.9999	0.8033	0.9388		L	G	L	A	S	L	K	E	L	N	L	S	S	C	R	S
	A0A072ULU9	707	0.9639	0.958	1	0.821	0.9725	0.9027	1	0.832	0.9313		C	K	M	T	N	I	D	N	I	W	L	C	N	T	S	I
	A0A072ULU9	730	0.9615	0.9647	1	0.891	0.9516	0.9009	0.9999	0.8904	0.945		Q	N	L	S	E	L	H	K	L	S	V	T	Y	G	M	L
	A0A072ULU9	757	0.9547	0.965	1	0.8532	0.9662	0.9053	1	0.8421	0.9358		I	V	F	S	N	V	T	Q	L	T	L	Y	H	C	N	L
	A0A072ULU9	782	0.9642	0.9602	1	0.9012	0.989	0.9113	1	0.9324	0.9573		K	W	C	V	N	M	T	S	L	N	L	L	Y	S	N	F
	A0A072ULU9	805	0.8389	0.9567	1	0.8677	0.8828	0.9088	0.9999	0.809	0.908		S	E	C	H	H	L	V	E	I	N	V	G	Y	C	E	S
	A0A072ULU9	826	0.764	0.8962	1	0.5567	0.7766	0.8888	0.9986	0.6316	0.8141		G	I	P	P	N	L	K	E	I	N	A	Q	G	C	Q	S
	A0A072ULU9	850	0.6875	0.6656	0.9617	0.8869	0.7776	0.0361	0	0.2087	0.528		L	M	S	Q	K	L	H	Q	A	G	C	T	Y	I	K	F
	A0A072ULU9	855	0.6802	0.2628	0.2713	0.3042	0.8173	0.4068	0.9992	0.7045	0.5558		L	H	Q	A	G	C	T	Y	I	K	F	P	N	G	T	D
	A0A072UW52	532	0.5955	0.5395	0.9855	0.2719	0.5304	0.034	0.974	0.3311	0.5327		K	G	T	E	V	V	E	G	I	I	F	D	S	T	D	V
	A0A072UW52	558	0.9557	0.9681	1	0.8383	0.9489	0.894	0.9998	0.8071	0.9265		R	R	M	T	N	L	R	Y	L	N	I	Y	N	E	S	D
	A0A072UW52	587	0.9717	0.9628	1	0.7408	0.9833	0.9	1	0.7971	0.9195		W	I	S	D	K	L	R	Y	L	R	W	K	R	Y	C	L
	A0A072UW52	609	0.9744	0.9677	1	0.9427	0.9739	0.9043	1	0.8897	0.9566		F	C	A	E	M	L	V	E	L	C	M	A	Q	S	K	L
	A0A072UW52	632	0.9631	0.9784	1	0.8464	0.9642	0.9113	1	0.8673	0.9413		Q	N	L	V	N	L	R	T	L	W	L	E	S	S	K	D
	A0A072UW52	655	0.9802	0.9555	1	0.9236	0.965	0.9035	0.9999	0.7658	0.9367		S	R	A	T	N	L	A	I	V	L	L	S	E	C	E	S
	A0A072UW52	679	0.9485	0.9693	1	0.8547	0.9419	0.9132	0.9999	0.7485	0.922		F	S	L	P	Q	L	Q	Y	L	D	L	R	E	F	S	M
	A0A072UW52	694	0.9271	0.9398	1	0.9165	0.9269	0.8956	0.9998	0.9042	0.9387		M	T	S	E	E	M	T	K	L	S	L	C	D	T	S	I
	A0A072UW52	717	0.9632	0.9795	1	0.9107	0.9673	0.9088	0.9999	0.8209	0.9438		W	H	N	T	K	L	T	V	L	D	L	A	G	C	N	K
	A0A072UW52	744	0.9295	0.9754	1	0.7651	0.9384	0.9068	0.9999	0.7683	0.9104		H	G	L	G	S	V	T	E	L	D	L	S	G	C	T	E
	A0A072UW52	770	0.9365	0.9751	1	0.9248	0.9431	0.9125	1	0.9283	0.9526		D	G	I	Q	S	L	K	R	L	K	L	N	E	C	V	N
	A0A072UW52	794	0.8977	0.9552	1	0.8687	0.924	0.909	0.9998	0.8432	0.9247		G	K	H	S	L	L	E	W	L	E	L	D	D	C	R	K
	A0A072UW52	815	0.761	0.8071	1	0.5547	0.819	0.882	0.9995	0.652	0.8094		E	L	P	P	S	L	L	D	F	K	A	V	N	C	T	Y
	A0A072UW52	1071	0.8415	0.9666	1	0.8618	0.9082	0.8919	0.9883	0.8797	0.9173		I	T	S	E	K	M	I	H	L	S	L	H	G	T	A	I
	A0A072UW52	1094	0.9521	0.9518	1	0.9152	0.9658	0.905	0.9999	0.814	0.938		W	R	N	S	K	L	T	F	L	D	L	T	E	C	N	K
	A0A072UW52	1121	0.7997	0.9425	1	0.7377	0.8389	0.8945	0.9985	0.5475	0.8449		H	G	L	R	S	V	K	E	L	D	L	S	E	C	T	E
	A0A072UW52	1147	0.4812	0.8243	1	0.7046	0.6647	0.7411	0.479	0.6264	0.6902		D	G	I	Q	S	L	K	G	L	K	L	K	E	C	C	N
	A0A072UXW1	557	0.8226	0.811	0.9998	0.5862	0.7278	0.4975	0.9996	0.3201	0.7206		K	G	T	N	A	I	R	C	I	F	L	D	V	C	K	I
	A0A072UXW1	583	0.9622	0.9585	1	0.7287	0.9629	0.8991	0.9999	0.8359	0.9184		K	K	M	S	N	L	R	I	I	Q	F	Y	K	P	S	G
	A0A072UXW1	614	0.9121	0.9678	1	0.8926	0.8399	0.895	1	0.7708	0.9098		S	L	P	H	T	L	V	F	L	R	W	D	N	F	S	L
	A0A072UXW1	636	0.927	0.975	1	0.8851	0.9256	0.911	1	0.9212	0.9431		F	C	P	K	N	L	V	K	L	D	M	R	G	S	N	L
	A0A072UXW1	661	0.9128	0.9811	1	0.8221	0.9365	0.907	1	0.7739	0.9167		Q	V	L	P	K	L	K	R	L	D	L	S	Y	S	R	K
	A0A072UXW1	684	0.9165	0.979	1	0.8394	0.9013	0.9032	0.9999	0.6505	0.8987		S	L	C	P	N	I	E	Q	I	I	L	S	G	C	V	R
	A0A072UXW1	707	0.7987	0.9662	1	0.7356	0.8724	0.9024	0.9996	0.7829	0.8822		S	F	L	N	K	L	N	F	L	C	L	H	D	C	V	E
	A0A072UXW1	732	0.8805	0.9469	1	0.6594	0.8695	0.8872	0.9998	0.6629	0.8633		G	L	S	R	S	S	G	L	V	V	L	Y	G	C	V	R
	A0A072UXW1	743	0.3783	0.4345	0.9996	0.6568	0.4823	0.6279	0.9971	0.5859	0.6453		Y	G	C	V	R	L	E	L	V	V	L	V	E	S	L	Y
	A0A078GAJ6	528	0.9083	0.9016	1	0.7977	0.9137	0.8802	0.9999	0.8935	0.9119		G	H	M	H	N	L	K	F	L	K	V	Y	K	H	V	D
	A0A078GAJ6	557	0.9129	0.9444	1	0.7754	0.9051	0.9004	0.9996	0.6676	0.8882		L	L	P	P	S	L	R	L	F	H	W	D	A	F	P	L
	A0A078GAJ6	579	0.8912	0.9652	1	0.9244	0.8901	0.9081	0.9999	0.9147	0.9367		A	D	P	Y	F	L	V	E	L	N	L	R	H	S	D	L
	A0A078GAJ6	602	0.9108	0.9698	1	0.8954	0.9097	0.905	0.9998	0.7049	0.9119		P	M	M	E	S	L	K	R	L	D	V	T	G	S	K	H
	A0A078GAJ6	625	0.9065	0.97	1	0.8568	0.8765	0.9041	0.9998	0.718	0.904		S	G	I	T	S	L	E	E	L	A	L	E	H	C	T	R
	A0A078GLG6	21	0.8322	0.8578	1	0.8115	0.936	0.8952	0.9981	0.7047	0.8794		Q	T	I	R	N	L	K	W	L	K	L	T	E	A	K	N
	A0A078GLG6	44	0.9531	0.9607	1	0.9293	0.8923	0.8898	1	0.7594	0.9231		S	T	A	I	N	L	R	P	L	C	L	I	G	C	S	S
	A0A078GLG6	68	0.9639	0.9605	1	0.708	0.9543	0.9105	0.9999	0.818	0.9144		G	N	M	T	H	F	E	Q	L	N	L	N	K	C	S	S
	A0A078GLG6	92	0.9196	0.9799	1	0.777	0.8938	0.9051	1	0.8257	0.9126		G	N	L	T	N	L	Q	D	L	Y	L	N	G	C	S	S
	A0A078GLG6	116	0.9513	0.9333	1	0.901	0.9727	0.903	1	0.8505	0.939		G	N	L	H	C	L	Q	R	L	Q	M	K	V	L	I	L
	A0A078GLG6	139	0.9469	0.9736	1	0.8602	0.9436	0.9066	1	0.8483	0.9349		G	N	L	I	N	L	E	N	L	N	I	T	G	C	S	S
	A0A078GLG6	163	0.8996	0.9585	1	0.7463	0.9089	0.9049	0.9999	0.8618	0.91		G	N	I	T	T	L	K	E	L	E	L	D	G	C	S	S
	A0A078GLG6	187	0.8764	0.9656	1	0.8138	0.8935	0.9026	0.9998	0.697	0.8936		G	N	M	A	N	L	K	K	L	E	L	N	G	C	S	S
	A0A078GLG6	211	0.8372	0.7779	1	0.6675	0.8925	0.8901	0.9979	0.8051	0.8585		G	N	M	T	N	L	E	K	T	K	F	N	E	L	S	F
	A0A078GLG6	866	0.792	0.8728	0.9999	0.7742	0.8337	0.834	1	0.9234	0.8787		L	G	S	R	S	V	I	G	I	N	F	L	L	E	K	E
	A0A078GLG6	890	0.8305	0.9548	1	0.7332	0.8619	0.9055	0.9999	0.8375	0.8904		E	R	M	S	N	L	Q	F	L	R	L	D	S	H	Y	V
	A0A078GLG6	924	0.5124	0.4903	0.9998	0.2881	0.7203	0.5872	0.9995	0.622	0.6525		C	L	P	R	E	V	R	L	L	H	W	S	T	F	P	M
	A0A078GLG6	946	0.9206	0.9496	1	0.8293	0.966	0.8938	1	0.9059	0.9332		F	N	P	E	L	L	M	E	I	K	M	S	C	S	N	L
	A0A078GLG6	969	0.9534	0.9641	1	0.8446	0.9695	0.904	1	0.9018	0.9422		K	T	I	K	N	L	K	W	M	D	L	S	H	S	I	N
	A0A078GLG6	992	0.9249	0.9788	1	0.7979	0.9196	0.914	1	0.8499	0.9231		S	T	A	T	N	L	R	E	L	D	L	E	N	C	S	S
	A0A078GLG6	1016	0.9565	0.9737	1	0.8734	0.9535	0.9073	1	0.8522	0.9396		G	N	L	T	N	L	K	K	L	N	L	M	L	C	S	S
	A0A078GLG6	1040	0.9088	0.9834	1	0.8419	0.9154	0.9142	1	0.8993	0.9329		G	N	M	T	N	L	E	N	L	D	L	S	G	C	L	N
	A0A078GLG6	1064	0.9564	0.9598	1	0.842	0.9713	0.9054	1	0.8782	0.9391		G	N	M	T	N	L	K	K	L	F	L	S	V	A	L	P
	A0A078GLG6	1099	0.9134	0.9705	1	0.8124	0.9175	0.912	1	0.8761	0.9252		G	N	M	T	N	L	E	N	L	D	L	K	G	C	S	S
	A0A078GLG6	1123	0.9766	0.9795	1	0.8665	0.9598	0.9106	1	0.8573	0.9438		G	N	L	H	N	L	K	K	L	N	L	R	N	C	S	T
	A0A078GLG6	1159	0.8904	0.8919	1	0.7615	0.9785	0.8989	0.9994	0.792	0.9016		K	E	M	S	R	L	Q	T	L	V	I	N	G	C	T	K
	A0A078GLG6	1191	0.9536	0.9465	1	0.9085	0.9748	0.8992	1	0.9237	0.9508		E	N	C	E	S	L	E	R	L	D	C	S	F	Y	R	T
	A0A078GLG6	1336	0.9867	0.9557	1	0.8766	0.9893	0.9107	1	0.9073	0.9533		G	N	M	T	H	F	E	Q	L	N	L	N	K	C	S	S
	A0A078GLG6	1360	0.8875	0.9749	1	0.8586	0.8907	0.91	1	0.8661	0.9235		G	N	L	T	N	L	Q	D	L	Y	L	N	G	C	S	S
	A0A078GLG6	1384	0.9164	0.9575	1	0.7083	0.9277	0.9089	0.9996	0.7123	0.8913		G	N	L	H	C	L	Q	R	L	Q	M	K	G	C	S	K
	A0A078GLG6	1407	0.7835	0.9476	1	0.804	0.8203	0.9024	0.9998	0.715	0.8716		T	N	L	E	S	L	L	E	L	D	L	S	N	C	S	S
	A0A078GLG6	1428	0.6749	0.8535	1	0.834	0.8615	0.8917	0.9963	0.835	0.8684		E	I	C	T	N	I	V	D	L	K	I	N	G	T	A	I
	A0A078GLG6	1449	0.6269	0.7967	0.992	0.4961	0.7733	0.8271	0.9847	0.6087	0.7632		S	F	R	T	R	I	K	E	C	R	L	S	T	S	E	S
	A0A078IZ44	477	0.9582	0.9172	1	0.8353	0.973	0.8867	0.9996	0.8367	0.9258		E	G	M	S	N	L	Q	F	L	R	L	N	V	G	P	D
	A0A078IZ44	506	0.9502	0.9326	1	0.7818	0.969	0.8879	0.9999	0.6879	0.9012		Y	L	S	R	K	L	R	L	L	D	W	S	Y	F	P	M
	A0A078IZ44	528	0.9748	0.9375	1	0.8474	0.9761	0.896	0.9997	0.8587	0.9363		P	N	P	E	L	F	V	E	L	I	M	Y	G	S	K	L
	A0A078IZ44	551	0.9795	0.9589	1	0.9397	0.979	0.905	0.9998	0.834	0.9495		K	P	L	R	N	L	K	W	V	D	L	S	D	S	K	N
	A0A078IZ44	574	0.9583	0.9745	1	0.9488	0.9484	0.9069	1	0.8621	0.9499		S	T	A	T	S	L	Q	E	L	D	L	T	G	C	S	S
	A0A078IZ44	598	0.9816	0.9614	1	0.9272	0.989	0.9063	1	0.9176	0.9604		G	N	A	I	H	H	K	K	L	H	L	G	E	C	S	S
	A0A078IZ44	623	0.9602	0.9713	1	0.9026	0.9387	0.9055	1	0.8391	0.9397		T	N	L	E	N	L	E	E	L	D	L	S	D	C	S	S
	A0A078IZ44	647	0.9302	0.9742	1	0.8899	0.9184	0.907	0.9999	0.9033	0.9404		G	N	T	T	N	L	K	R	L	K	F	S	R	C	S	S
	A0A078IZ44	671	0.9081	0.9625	1	0.8413	0.9285	0.9023	0.9998	0.8145	0.9196		G	N	L	H	K	L	Y	S	L	I	L	K	E	C	C	K
	A0A078IZ44	705	0.9129	0.9781	1	0.7904	0.9049	0.9022	0.9999	0.9008	0.9236		E	I	S	I	N	I	K	S	M	Y	L	S	G	T	A	N
	A0A078IZ44	728	0.8702	0.9511	1	0.8236	0.874	0.9	0.9989	0.7556	0.8967		R	L	W	P	R	L	D	E	L	S	C	I	Y	D	N	F
	A0A078IZ44	749	0.8394	0.9219	1	0.6302	0.8883	0.8974	0.9852	0.7248	0.8609		E	Q	H	R	S	T	R	E	F	S	L	D	Q	E	N	L
	A0A087FXW6	534	0.965	0.9387	0.9999	0.7567	0.8784	0.8823	0.9997	0.3721	0.8491		L	H	P	E	F	L	V	E	L	Y	M	P	K	S	K	L
	A0A087FXW6	557	0.9277	0.9345	1	0.8123	0.9544	0.901	0.9998	0.9107	0.93		R	S	L	E	N	L	R	L	V	D	F	S	S	S	K	N
	A0A087FXW6	580	0.98	0.9619	1	0.9028	0.9837	0.9033	1	0.8367	0.946		S	T	A	T	N	L	K	I	L	N	L	R	C	C	T	S
	A0A087FXW6	604	0.9504	0.9718	1	0.8746	0.9594	0.9049	0.9999	0.8575	0.9398		G	N	A	T	N	L	H	N	L	H	L	E	Y	C	A	S
	A0A087FXW6	628	0.9021	0.9548	1	0.9241	0.9099	0.9068	0.9999	0.9056	0.9379		G	K	A	I	N	L	T	E	L	Y	L	T	G	C	S	S
	A0A087FXW6	652	0.9738	0.9763	1	0.843	0.9774	0.9103	1	0.8794	0.945		V	N	A	N	N	L	Q	K	L	H	L	G	Y	C	T	S
	A0A087FXW6	676	0.9627	0.9637	1	0.8645	0.9402	0.9033	0.9999	0.8496	0.9355		G	N	A	R	N	L	K	E	L	C	L	S	G	C	S	S
	A0A087FXW6	701	0.9902	0.9671	1	0.9659	0.9945	0.9033	1	0.8675	0.9611		K	A	T	S	T	L	Q	K	L	N	L	E	Y	C	S	S
	A0A087FXW6	725	0.9617	0.965	1	0.8919	0.9596	0.9028	1	0.8501	0.9414		G	N	A	I	N	L	K	E	L	Y	L	I	G	C	S	S
	A0A087FXW6	749	0.9578	0.9689	1	0.8061	0.9642	0.9089	1	0.8555	0.9327		G	K	A	T	N	L	E	I	L	D	L	S	N	C	S	S
	A0A087FXW6	773	0.9737	0.9709	1	0.8969	0.9723	0.9101	1	0.8987	0.9528		E	N	L	S	R	I	H	Y	L	D	L	S	N	C	S	C
	A0A087FXW6	797	0.9789	0.9648	1	0.9	0.9787	0.9037	1	0.8799	0.9508		W	N	A	T	N	L	G	E	L	I	L	K	N	C	S	S
	A0A087FXW6	821	0.9798	0.9716	1	0.904	0.9807	0.9098	1	0.9081	0.9568		G	N	A	T	R	L	W	K	L	D	L	S	N	C	S	S
	A0A087FXW6	845	0.9471	0.9746	1	0.8977	0.9409	0.9081	1	0.8387	0.9384		G	K	A	T	S	L	E	Y	L	Y	L	S	N	C	S	S
	A0A087FXW6	869	0.9488	0.9586	1	0.8428	0.9534	0.9043	1	0.7774	0.9231		G	H	A	T	S	L	R	Y	L	Y	L	N	N	C	S	N
	A0A087FXW6	893	0.967	0.9739	1	0.9149	0.9672	0.9104	1	0.833	0.9458		G	Y	A	T	N	L	K	K	L	D	L	S	W	C	T	N
	A0A087FXW6	917	0.9464	0.9663	1	0.852	0.9561	0.9065	1	0.8739	0.9376		R	N	S	T	S	L	W	Q	L	D	L	D	N	C	S	S
	A0A087FXW6	941	0.893	0.9442	1	0.8637	0.9616	0.9026	0.9998	0.7969	0.9202		G	N	G	V	H	L	K	K	L	D	L	S	L	C	T	D
	A0A087FXY1	570	0.8893	0.9416	1	0.5264	0.8494	0.8392	0.9997	0.7572	0.8503		K	G	M	S	N	L	R	F	L	K	I	Y	K	E	R	S
	A0A087FXY1	602	0.795	0.9674	1	0.616	0.7509	0.9028	0.9974	0.6589	0.836		F	L	P	K	K	L	R	S	L	Q	W	D	E	Y	P	A
	A0A087FXY1	624	0.8897	0.9788	1	0.9045	0.8997	0.9083	0.9999	0.9153	0.937		F	K	A	E	H	L	V	E	L	T	M	Q	R	S	K	L
	A0A087FXY1	647	0.9518	0.9813	1	0.8675	0.9597	0.9068	1	0.8707	0.9422		Q	R	L	R	S	L	R	K	M	N	L	S	Y	S	R	D
	A0A087FXY1	670	0.9435	0.9795	1	0.894	0.9104	0.9041	0.9999	0.7476	0.9224		S	D	A	K	N	L	I	K	L	V	L	N	Y	C	K	S
	A0A087FXY1	694	0.94	0.9621	1	0.9059	0.9471	0.9056	0.9994	0.8585	0.9398		R	G	L	N	K	L	T	W	I	W	M	H	G	C	T	K
	A0A087FXY1	717	0.949	0.9477	1	0.8259	0.9497	0.9032	0.9996	0.742	0.9146		V	N	L	E	S	L	Y	L	L	D	L	R	G	C	S	K
	A0A087FXY1	738	0.8514	0.9171	1	0.7815	0.9013	0.8814	0.9972	0.7797	0.8887		P	L	S	R	N	I	S	I	L	Y	L	D	G	T	S	M
	A0A087FXY1	762	0.9578	0.9575	1	0.797	0.948	0.9079	0.9994	0.6305	0.8998		E	N	L	T	R	L	H	Q	L	S	W	K	N	C	P	L
	A0A087FXY1	784	0.9871	0.943	1	0.8863	0.9808	0.8996	0.9999	0.7921	0.9361		F	H	P	E	R	L	Y	Q	L	L	L	E	G	S	K	L
	A0A087FXY1	807	0.9751	0.9648	1	0.8987	0.9741	0.9085	0.9998	0.8411	0.9452		K	S	V	R	N	L	G	V	M	S	L	S	G	C	K	N
	A0A087FXY1	830	0.9581	0.9752	1	0.9444	0.9554	0.9081	1	0.8368	0.9473		S	T	A	I	N	L	A	D	L	D	L	S	Q	C	E	S
	A0A087FXY1	853	0.9831	0.9169	1	0.9166	0.9932	0.8981	1	0.7746	0.9353		S	K	A	L	P	L	F	K	M	K	L	S	G	C	K	S
	A0A087FXY1	876	0.869	0.9476	1	0.677	0.8656	0.8992	0.9989	0.6918	0.8687		S	N	A	R	N	L	K	E	L	D	M	S	R	C	T	S
	A0A087FXY1	899	0.9655	0.944	1	0.8651	0.9619	0.8894	0.9997	0.8363	0.9327		F	K	L	G	A	S	T	S	L	N	L	T	G	C	S	Q
	A0A087GA56	434	0.7216	0.5518	0.9887	0.4533	0.7174	0.1865	0.9853	0.5798	0.648		T	G	T	K	K	V	L	G	I	H	L	D	T	S	E	I
	A0A087GA56	460	0.871	0.957	1	0.8825	0.835	0.8982	0.9999	0.8467	0.9113		F	S	G	K	N	L	V	E	L	R	M	E	D	S	K	L
	A0A087GA56	484	0.9609	0.9724	1	0.833	0.962	0.9092	1	0.8752	0.9391		Q	P	S	R	S	L	K	V	I	N	L	S	R	C	G	D
	A0A087GA56	507	0.9757	0.9707	1	0.9097	0.9647	0.9085	1	0.8688	0.9497		S	N	A	T	N	L	E	I	L	N	L	R	K	C	S	S
	A0A087GA56	531	0.9694	0.9372	1	0.8464	0.9738	0.9008	0.9999	0.8492	0.9346		R	N	L	K	K	L	R	E	L	E	M	F	L	C	S	N
	A0A087GA56	554	0.9627	0.9307	1	0.8123	0.9746	0.9011	0.9999	0.7494	0.9163		A	N	L	D	S	L	D	Y	L	D	L	S	A	C	S	R
	A0A087GA56	575	0.9592	0.9509	1	0.8499	0.9502	0.8986	0.9996	0.8253	0.9292		R	I	S	R	N	I	S	R	L	Y	L	D	G	T	A	M
	A0A087GA56	599	0.9661	0.9477	1	0.8925	0.9591	0.9064	0.9999	0.8846	0.9445		E	N	L	S	G	L	T	E	L	Y	W	E	N	C	P	L
	A0A087GA56	621	0.9609	0.9313	1	0.9417	0.9656	0.8919	1	0.9056	0.9496		F	N	P	E	L	L	V	R	L	T	M	T	E	S	K	L
	A0A087GA56	644	0.9696	0.9732	1	0.8153	0.9732	0.9124	1	0.8777	0.9402		Q	S	L	T	N	L	T	W	M	D	L	S	N	C	E	S
	A0A087GA56	667	0.9578	0.9634	1	0.834	0.941	0.9055	0.9999	0.8905	0.9365		S	K	A	T	N	L	V	W	L	D	L	S	G	C	K	N
	A0A087GA56	699	0.9818	0.9697	1	0.8586	0.9729	0.9096	1	0.8601	0.9441		S	N	P	S	N	L	E	K	L	V	L	D	N	C	T	S
	A0A087GA56	723	0.9404	0.9361	1	0.5638	0.94	0.8923	0.9995	0.6637	0.867		R	H	L	D	K	L	E	A	L	S	M	I	G	C	T	S
	A0A087GA56	746	0.8716	0.9168	1	0.4517	0.9269	0.8985	0.9985	0.6535	0.8397		I	N	L	E	S	L	T	S	L	N	L	S	G	C	S	R
	A0A087GA56	767	0.9777	0.9404	1	0.7772	0.9768	0.8985	1	0.8478	0.9273		Q	F	S	M	S	I	K	E	L	H	L	R	D	T	A	I
	A0A087GA56	790	0.8042	0.8596	1	0.4686	0.9257	0.893	0.9992	0.6907	0.8301		E	N	I	A	G	L	S	K	L	W	M	S	G	C	T	S
	A0A087GA56	813	0.6682	0.6234	1	0.4894	0.8803	0.8827	0.9963	0.5343	0.7593		I	N	L	E	S	L	T	S	L	D	L	S	G	C	S	R
	A0A087GA56	834	0.9408	0.9781	1	0.8013	0.9237	0.908	1	0.8372	0.9236		Q	F	S	R	S	I	Q	E	L	D	L	S	E	T	A	I
	A0A087GA56	857	0.6584	0.9376	1	0.6227	0.6352	0.9005	0.9994	0.7204	0.8093		E	N	I	A	G	L	T	S	L	E	M	S	R	C	E	K
	A0A087GA56	891	0.4258	0.8354	0.9998	0.7673	0.2036	0.3177	0.976	0.3727	0.6123		T	D	C	G	A	V	T	S	V	S	D	A	T	P	D	E
	A0A087GA56	957	0.4695	0.9078	0.9986	0.5766	0.444	0.6536	1	0.7611	0.7264		R	A	R	G	S	S	L	T	F	P	L	P	Q	S	S	L
	A0A087GFF8	1782	0.6935	0.7148	0.9979	0.3452	0.3329	0.0332	0.9893	0.1919	0.5373		S	G	T	E	A	I	E	G	I	F	L	D	V	S	E	L
	A0A087GFF8	1807	0.9135	0.9657	1	0.7556	0.9439	0.8943	0.9999	0.9296	0.9253		S	E	M	D	R	L	R	L	L	K	F	Y	C	S	T	F
	A0A087GFF8	1837	0.83	0.9615	1	0.5843	0.7819	0.9039	0.9999	0.6582	0.84		T	L	P	D	E	L	R	L	L	H	W	E	H	Y	P	L
	A0A087GFF8	1859	0.8908	0.9748	1	0.9115	0.927	0.9115	1	0.912	0.9409		F	D	P	E	N	L	V	E	I	N	M	P	Y	S	N	L
	A0A087GFF8	1882	0.9481	0.9809	1	0.8657	0.965	0.9086	0.9999	0.8494	0.9397		K	N	L	E	K	L	K	K	I	K	L	S	H	S	S	K
	A0A087GFF8	1905	0.9194	0.9802	1	0.8864	0.9096	0.9076	1	0.8657	0.9336		S	E	A	L	N	L	E	H	I	D	L	E	G	C	T	S
	A0A087GFF8	1929	0.91	0.9719	1	0.8423	0.9425	0.905	0.9999	0.773	0.9181		P	H	S	G	K	L	V	S	L	S	M	K	D	C	S	H
	A0A087GFF8	1952	0.9138	0.9755	1	0.838	0.9065	0.9048	0.9999	0.7809	0.9149		V	D	L	T	S	L	K	L	L	N	L	S	G	C	S	E
	A0A087GFF8	1973	0.7143	0.9645	1	0.8142	0.8335	0.9	0.9936	0.8875	0.8885		D	F	A	P	N	L	K	E	L	Y	L	A	G	T	A	I
	A0A087GFF8	1994	0.8026	0.9068	0.984	0.5768	0.7231	0.0982	0.9991	0.7051	0.7245		S	I	A	N	L	I	E	T	L	K	M	E	C	L	Q	M
	A0A087GK45	702	0.8012	0.3903	0.9176	0.6358	0.9067	0.564	0.9998	0.4761	0.7114		L	G	T	E	D	I	E	G	I	F	L	D	T	A	N	L
	A0A087GK45	727	0.9125	0.9633	1	0.889	0.9482	0.8964	0.9999	0.879	0.9361		E	N	M	L	N	L	R	L	L	K	I	Y	S	S	S	D
	A0A087GK45	755	0.9902	0.8668	0.9997	0.582	0.9893	0.8475	0.9997	0.5387	0.8517		E	S	L	P	D	E	L	R	L	L	H	W	E	N	Y	P
	A0A087GK45	778	0.9417	0.9715	1	0.9208	0.926	0.9045	0.9999	0.8192	0.9355		F	D	P	R	H	L	V	E	L	S	M	S	Y	S	K	L
	A0A087GK45	801	0.977	0.9131	1	0.9205	0.9877	0.9021	0.9999	0.8584	0.9448		K	N	L	D	M	L	K	I	A	R	L	R	H	S	Q	Q
	A0A087GK45	824	0.9716	0.9648	1	0.9051	0.9872	0.905	0.9999	0.8723	0.9507		F	K	A	Q	N	I	E	L	I	D	L	E	G	C	T	K
	A0A087GK45	847	0.9764	0.965	1	0.8552	0.9775	0.9075	1	0.8667	0.9435		C	R	L	Q	H	L	R	V	V	N	L	S	G	C	R	E
	A0A087GK45	868	0.9784	0.97	1	0.9635	0.9675	0.9063	1	0.8836	0.9586		E	V	S	P	N	I	E	E	L	Y	L	R	R	T	G	I
	A0A087GK45	891	0.9673	0.9768	1	0.8709	0.9534	0.909	1	0.8966	0.9468		G	N	A	T	N	L	K	K	L	Y	L	T	G	C	T	N
	A0A087GK45	915	0.9668	0.9779	1	0.8503	0.9548	0.9101	1	0.8912	0.9439		G	N	T	T	N	L	K	V	L	D	L	G	D	C	S	S
	A0A087GK45	939	0.9465	0.977	1	0.8457	0.9408	0.9092	1	0.859	0.9348		G	N	A	T	N	L	Q	E	L	N	L	E	F	C	S	S
	A0A087GK45	963	0.9502	0.9766	1	0.8899	0.9452	0.9056	1	0.9073	0.9469		G	N	A	T	N	L	K	K	L	C	L	D	G	C	L	R
	A0A087GK45	987	0.9713	0.985	1	0.8872	0.9713	0.9128	1	0.9028	0.9538		G	N	A	T	N	L	E	I	L	N	L	S	Y	C	S	T
	A0A087GK45	1011	0.9307	0.97	1	0.8724	0.9414	0.9076	1	0.8717	0.9367		G	N	A	V	N	L	K	K	L	Y	T	I	G	C	S	R
	A0A087GK45	1035	0.97	0.983	1	0.7759	0.9547	0.9068	1	0.7453	0.917		G	N	V	A	N	L	K	I	L	D	L	E	Y	Y	L	S
	A0A087GWZ9	485	0.9275	0.9447	1	0.5392	0.924	0.8813	0.9999	0.7554	0.8715		E	S	M	H	D	L	R	Y	L	K	I	Y	S	S	H	C
	A0A087GWZ9	518	0.8085	0.9517	1	0.668	0.8154	0.9063	0.9996	0.5703	0.84		L	P	L	E	K	V	R	Y	L	H	W	V	E	F	P	L
	A0A087GWZ9	540	0.7123	0.9831	1	0.9276	0.8552	0.9177	1	0.9424	0.9173		F	N	P	H	N	L	V	D	L	K	L	P	Y	S	K	I
	A0A087GWZ9	563	0.8485	0.9681	1	0.8796	0.8968	0.9083	0.9999	0.8826	0.923		K	D	T	S	K	L	K	W	V	D	L	N	H	S	S	S
	A0A087GWZ9	586	0.882	0.9672	1	0.8378	0.8657	0.9072	1	0.5687	0.8786		S	K	A	Q	N	L	Q	R	L	N	L	E	G	L	A	C
	A0A087GWZ9	604	0.8818	0.9336	1	0.6917	0.894	0.8889	0.9999	0.7343	0.878		T	T	Q	Q	N	Y	S	T	F	V	F	T	N	C	N	K
	A0A087GWZ9	623	0.806	0.6604	0.9997	0.3721	0.8579	0.6975	0.9997	0.727	0.765		S	A	K	D	D	I	S	S	F	A	Q	W	K	C	Q	L
	A0A087GWZ9	646	0.8451	0.8057	1	0.7096	0.8728	0.7729	0.9999	0.6946	0.8376		C	N	V	S	D	S	E	A	L	F	S	T	C	F	P	G
	A0A087GWZ9	700	0.4805	0.4467	0.9926	0.4748	0.7649	0.6042	0.9852	0.3706	0.6399		S	E	I	P	R	L	E	V	L	K	C	G	L	R	F	F
	A0A087H6Q6	522	0.8056	0.8655	1	0.3195	0.6229	0.3687	0.9996	0.2966	0.6598		T	G	T	G	T	I	L	G	I	S	F	N	M	S	E	I
	A0A087H6Q6	548	0.9203	0.9664	1	0.8457	0.9028	0.8983	0.9999	0.8929	0.9283		I	G	M	H	N	L	Q	I	I	R	F	Y	K	N	R	S
	A0A087H6Q6	578	0.8103	0.9695	1	0.5309	0.7871	0.9043	0.9999	0.5345	0.8171		R	L	P	L	N	L	R	L	L	H	W	E	A	C	P	M
	A0A087H6Q6	600	0.9408	0.9781	1	0.8945	0.9475	0.9097	1	0.9041	0.9468		F	S	A	K	F	L	V	E	I	N	M	Q	E	S	K	L
	A0A087H6Q6	623	0.9173	0.9826	1	0.831	0.9002	0.9075	0.9999	0.7453	0.9105		P	T	L	T	S	L	K	K	I	N	L	S	T	S	I	N
	A0A087H6Q6	646	0.9223	0.9673	1	0.8729	0.8787	0.8985	1	0.7787	0.9148		S	K	A	T	N	L	E	S	V	T	D	I	D	Y	K	T
	A0A087H6Q6	674	0.8071	0.9506	1	0.7777	0.8755	0.9029	0.9996	0.8751	0.8986		I	G	M	Q	D	H	Q	F	L	R	F	Y	R	N	F	M
	A0A087HD90	474	0.7144	0.2138	0.8937	0.5216	0.6954	0.023	0.8428	0.1632	0.5085		K	G	V	E	D	I	E	A	I	F	L	D	I	F	N	L
	A0A087HD90	476	0.9039	0.7867	0.9433	0.4157	0.7102	0.4374	0.9997	0.1573	0.6693		V	E	D	I	E	A	I	F	L	D	I	F	N	L	D	F
	A0A087HD90	499	0.9194	0.9501	1	0.7024	0.9098	0.9029	0.9999	0.858	0.9053		K	N	M	H	N	L	R	F	L	K	I	Y	N	S	N	P
	A0A087HD90	528	0.9644	0.9577	1	0.9735	0.9453	0.9046	0.9999	0.8899	0.9544		S	L	P	K	E	L	R	L	L	H	W	E	D	Y	P	L
	A0A087HD90	550	0.9525	0.9783	1	0.8838	0.9654	0.9141	1	0.8466	0.9426		F	D	P	S	H	L	V	E	L	N	M	P	Y	S	K	L
	A0A087HD90	573	0.9283	0.97	1	0.8457	0.9498	0.9009	1	0.8517	0.9308		K	N	L	K	I	L	K	T	I	R	L	C	H	S	Q	E
	A0A087HD90	596	0.9698	0.9638	1	0.8044	0.9782	0.9071	0.9999	0.8794	0.9378		L	N	A	Q	N	I	E	L	I	D	L	Q	G	C	T	K
	A0A087HD90	619	0.9665	0.9705	1	0.8859	0.969	0.9094	0.9999	0.8536	0.9444		G	H	L	Q	H	L	R	V	I	N	L	S	G	C	I	E
	A0A087HD90	640	0.9495	0.9586	1	0.7726	0.939	0.9024	0.9999	0.8607	0.9228		E	V	P	Q	N	I	E	A	L	Y	L	S	G	T	R	I
	A0A087HD90	659	0.7751	0.6894	0.9987	0.5503	0.9373	0.8589	0.9994	0.751	0.82		P	V	L	D	K	L	V	C	L	N	L	N	D	G	L	L
	A0A087HD90	676	0.9723	0.965	1	0.9015	0.9725	0.9077	1	0.8957	0.9518		Q	S	L	D	F	L	R	V	L	D	L	S	G	C	S	E
	A0A087HD90	697	0.9686	0.9774	1	0.8167	0.9562	0.912	1	0.8792	0.9388		C	F	P	R	N	L	K	E	L	D	L	S	E	T	A	I
	A0A087HD90	720	0.9671	0.974	1	0.8061	0.9293	0.9073	1	0.8174	0.9251		C	H	L	T	S	L	E	V	L	D	L	T	N	C	K	R
	A0A087HD90	744	0.968	0.9657	1	0.8361	0.9462	0.9049	1	0.802	0.9279		S	N	L	T	S	L	V	K	L	M	L	S	G	C	S	K
	A0A087HD90	765	0.9672	0.9658	1	0.8613	0.9613	0.9057	0.9999	0.9121	0.9467		D	F	P	T	N	L	K	E	I	Y	L	A	E	T	A	I
	A0A087HD90	788	0.9817	0.9479	1	0.825	0.9824	0.9047	0.9999	0.8379	0.9349		C	H	L	I	K	L	V	V	F	N	T	E	N	C	K	K
	A0A087HD90	812	0.9336	0.9606	1	0.8216	0.9285	0.9065	0.9999	0.8166	0.9209		G	N	L	N	S	L	T	T	L	T	L	S	G	C	S	K
	A0A087HD90	833	0.9379	0.9698	1	0.7278	0.9359	0.912	1	0.9088	0.924		D	L	P	R	N	L	T	T	L	N	L	A	E	T	P	I
	A0A087HD90	856	0.8984	0.9764	1	0.7641	0.9118	0.9109	1	0.7078	0.8962		E	D	L	T	K	L	I	S	L	D	L	N	H	C	K	R
	A0A087HD90	878	0.9316	0.939	1	0.6294	0.8953	0.9007	0.9999	0.6324	0.866		G	F	F	N	S	I	V	R	V	E	L	S	G	C	S	E
	A0A087HD90	903	0.7462	0.3959	0.9999	0.4632	0.9172	0.8271	0.9974	0.7961	0.7679		Q	D	M	G	Q	I	L	V	N	E	T	E	K	V	M	L
	A0A087HR59	444	0.8296	0.9076	1	0.2733	0.8156	0.8835	0.9997	0.2322	0.7427		L	L	P	S	A	L	K	W	I	Q	W	K	G	C	P	L
	A0A087HR59	466	0.9083	0.968	1	0.854	0.8523	0.8997	1	0.8928	0.9219		F	L	T	R	Q	L	A	V	L	D	L	S	E	S	G	I
	A0A087HR59	491	0.9851	0.979	1	0.929	0.9659	0.8937	1	0.8281	0.9476		R	V	D	E	N	L	K	V	V	N	L	C	G	C	H	S
	A0A087HR59	514	0.9817	0.9719	1	0.8957	0.9513	0.8998	1	0.8065	0.9384		S	N	H	K	A	L	E	K	L	L	L	R	Q	W	V	L
	A0A087HR59	538	0.9038	0.9744	1	0.8795	0.8927	0.9038	0.9998	0.753	0.9134		G	N	L	T	T	L	L	H	L	D	L	K	N	C	S	K
	A0A087HR59	562	0.9635	0.9733	1	0.8997	0.9415	0.8978	1	0.8674	0.9429		S	G	L	K	S	L	E	K	I	I	L	C	G	C	S	N
	A0A087HR59	586	0.95	0.9779	1	0.94	0.9311	0.9096	0.9999	0.8576	0.9458		G	A	M	P	C	L	K	E	L	R	L	D	G	T	A	I
	A0A087HR59	609	0.9158	0.9832	1	0.7648	0.8748	0.9099	0.9997	0.7282	0.8971		Y	R	L	Q	K	L	E	K	L	S	L	R	G	C	S	L
	A0A087HR59	629	0.8655	0.9744	1	0.8083	0.8725	0.9007	0.9998	0.5543	0.8719		E	G	L	S	N	L	R	E	L	L	L	Y	D	C	R	E
	A0A087HR59	650	0.8618	0.968	1	0.8904	0.9429	0.9038	0.9999	0.8043	0.9214		P	L	P	W	K	V	D	Q	L	N	V	A	N	C	F	A
	A0A087HR59	673	0.8903	0.9738	1	0.8295	0.9247	0.9037	0.9997	0.5476	0.8837		S	K	L	E	I	L	H	E	L	N	L	T	N	C	E	K
	A0A087HR59	696	0.8948	0.9754	1	0.7805	0.8706	0.9013	0.9997	0.7116	0.8917		E	K	L	T	A	L	K	R	L	Y	M	T	G	C	N	S
	A0A087HR59	724	0.9047	0.9728	1	0.7155	0.9093	0.9169	0.9999	0.853	0.909		V	S	L	K	M	L	Q	N	L	S	L	P	G	N	R	I
	A0A087HR59	753	0.9126	0.9481	1	0.6775	0.9455	0.8936	1	0.6625	0.88		Q	P	N	R	E	L	R	G	V	I	L	A	V	V	V	A
	A0A087HR59	1448	0.8098	0.9409	1	0.7851	0.805	0.8952	0.9999	0.7393	0.8719		V	P	M	K	K	L	R	L	L	Q	I	N	N	V	E	L
	A0A087HR59	1469	0.9144	0.9621	1	0.7944	0.8907	0.8965	0.9999	0.77	0.9035		R	L	P	S	T	L	K	W	I	Q	W	K	G	C	P	L
	A0A087HR59	1491	0.9441	0.9805	1	0.9207	0.9269	0.9006	1	0.8662	0.9424		F	L	A	G	Q	L	A	V	L	D	L	S	E	S	G	I
	A0A087HR59	1516	0.9151	0.9832	1	0.8139	0.9447	0.9008	1	0.8249	0.9228		R	V	D	E	N	L	K	V	V	N	L	R	G	C	Y	R
	A0A087HR59	1539	0.8614	0.9042	1	0.4202	0.8678	0.8884	0.9992	0.4877	0.8036		S	N	H	K	A	L	E	K	L	V	F	E	Q	C	N	L
	A0A087HR59	1563	0.9531	0.9122	1	0.8308	0.975	0.8961	0.9999	0.7429	0.9137		G	N	L	R	A	L	L	H	L	D	F	R	G	C	L	N
	A0A087HR59	1587	0.934	0.9532	1	0.8249	0.9309	0.8978	0.9998	0.881	0.9277		S	G	L	K	R	L	E	K	L	I	L	S	G	C	S	S
	A0A087HR59	1611	0.9708	0.9608	1	0.8458	0.9575	0.8942	0.9999	0.7971	0.9283		G	A	M	R	C	L	K	I	L	L	L	D	G	T	A	I
	A0A087HR59	1634	0.9349	0.9748	1	0.8604	0.9204	0.9075	1	0.8714	0.9337		Y	R	L	Q	K	L	E	K	L	S	L	R	G	C	R	S
	A0A087HR59	1658	0.9458	0.9857	1	0.9116	0.9577	0.9145	1	0.9224	0.9547		G	T	L	T	S	L	E	E	L	N	L	S	S	T	A	L
	A0A087HR59	1681	0.9429	0.9782	1	0.862	0.9343	0.9124	1	0.8797	0.9387		G	C	L	K	N	L	Q	K	L	D	L	V	H	C	A	S
	A0A087HR59	1705	0.9858	0.9591	1	0.9563	0.9826	0.8947	1	0.8759	0.9568		N	K	L	I	L	L	K	E	L	F	I	Y	G	S	A	V
	A0A087HR59	1728	0.9828	0.9554	1	0.8828	0.9778	0.9015	1	0.7939	0.9368		G	S	L	P	S	L	I	V	L	S	A	G	G	C	N	F
	A0A087HR59	1752	0.9714	0.9734	1	0.8797	0.9732	0.9128	1	0.9313	0.9552		G	G	L	N	S	L	L	Q	L	K	L	D	N	T	P	I
	A0A087HR59	1775	0.9738	0.9585	1	0.8387	0.9668	0.9045	1	0.8826	0.9406		S	N	L	H	F	I	R	E	L	E	L	M	N	C	K	S
	A0A087HR59	1799	0.9488	0.9713	1	0.8809	0.9542	0.9077	0.9999	0.9052	0.946		G	A	M	D	T	L	R	S	L	Y	L	E	D	S	D	I
	A0A087HR59	1822	0.9755	0.963	1	0.8198	0.9698	0.9078	1	0.9048	0.9426		G	K	L	E	N	L	V	L	L	R	M	N	K	C	K	M
	A0A087HR59	1846	0.96	0.9636	1	0.8783	0.9773	0.9072	1	0.8962	0.9478		G	D	L	K	S	L	H	H	L	H	M	Q	E	I	L	V
	A0A087HR59	1869	0.9649	0.9432	1	0.8193	0.9761	0.9003	0.9999	0.8951	0.9374		G	N	L	S	N	L	M	V	L	K	M	L	K	K	P	L
	A0A087HR59	1909	0.9578	0.97	1	0.8957	0.929	0.9093	1	0.8983	0.945		S	N	L	L	S	L	E	E	L	D	A	R	S	W	G	I
	A0A087HR59	1933	0.9146	0.9727	1	0.8956	0.9396	0.9096	1	0.9075	0.9425		E	K	L	S	S	L	K	I	L	N	L	G	N	N	Y	F
	A0A087HR59	1956	0.9716	0.9776	1	0.847	0.9599	0.9065	1	0.7066	0.9211		E	G	L	S	S	L	K	E	L	L	L	Y	D	C	R	E
	A0A087HR59	1977	0.7878	0.9075	1	0.5181	0.8795	0.8571	0.9994	0.6287	0.8223		P	L	P	W	N	L	E	Q	L	N	L	G	N	C	F	S
	A0A087HR59	2000	0.9019	0.8853	1	0.165	0.9416	0.8788	1	0.2114	0.748		S	E	L	T	I	L	H	E	L	N	L	T	N	C	E	K
	A0A087HR59	2023	0.8808	0.9	1	0.5849	0.9332	0.8957	0.9998	0.5676	0.8452		E	K	L	T	A	L	R	R	L	Y	M	S	G	C	N	S
	A0A087HR59	2051	0.6029	0.9188	1	0.8233	0.7653	0.9049	0.9981	0.7608	0.8468		A	S	L	K	M	L	H	N	L	S	L	P	G	N	R	I
	A0A087HR59	2077	0.7137	0.7359	1	0.5828	0.8337	0.7508	0.9948	0.7119	0.7904		F	S	A	Q	P	N	R	E	L	K	A	I	I	L	A	V
	A0A103XCU5	306	0.8902	0.8147	1	0.3549	0.8904	0.8764	0.9998	0.3805	0.7759		Q	G	S	K	T	M	E	G	L	A	L	D	I	L	K	L
	A0A103XCU5	339	0.9572	0.9776	1	0.8912	0.941	0.9067	1	0.7682	0.9302		K	V	L	Q	S	L	K	I	L	N	L	Q	G	S	G	S
	A0A103XCU5	362	0.9446	0.9815	1	0.8663	0.9187	0.9026	1	0.8016	0.9269		N	R	L	P	N	L	E	T	L	I	L	S	D	C	Y	Q
	A0A103XCU5	386	0.914	0.9737	1	0.8488	0.9026	0.9069	0.9999	0.8034	0.9187		E	G	L	E	N	L	E	L	L	N	M	T	G	C	A	N
	A0A103XCU5	407	0.989	0.947	1	0.8644	0.9883	0.8985	1	0.8474	0.9418		G	T	N	T	V	N	K	K	L	K	A	S	T	S	A	C
	A0A103XCU5	432	0.8419	0.9794	1	0.794	0.8064	0.9087	0.9999	0.7493	0.885		S	L	P	H	S	L	V	R	L	F	L	K	N	C	N	L
	A0A103XCU5	458	0.8959	0.9496	1	0.7616	0.9232	0.9008	0.9996	0.8196	0.9063		R	V	Q	P	K	L	Q	Y	L	D	L	G	G	V	A	K
	A0A103XCU5	483	0.9417	0.9367	1	0.7162	0.971	0.898	0.9998	0.7035	0.8959		M	W	L	K	E	Y	Q	N	C	H	V	S	L	V	G	D
	A0A103XCU5	504	0.3476	0.2386	0.9995	0.776	0.2198	0.0346	0.9617	0.5948	0.5216		G	R	S	R	C	I	Q	M	L	Y	E	F	G	I	M	S
	A0A103XCU5	522	0.5749	0.3291	0.9996	0.3013	0.7884	0.6087	0.9865	0.3256	0.6143		L	P	Y	V	K	D	P	N	M	M	L	E	Y	M	S	K
	A0A103XCU5	533	0.6578	0.5039	0.9999	0.5303	0.6538	0.5528	0.9951	0.4725	0.6708		E	Y	M	S	K	S	P	Y	V	S	F	G	V	P	P	C
	A0A151REM0	532	0.654	0.2996	0.9701	0.3821	0.5284	0.0721	0.9986	0.2556	0.5201		S	G	S	N	R	I	E	A	I	M	L	D	P	P	S	H
	A0A151REM0	559	0.9291	0.9332	1	0.81	0.9658	0.8871	0.9993	0.8326	0.9196		E	M	M	K	N	L	R	I	L	I	I	R	N	T	S	F
	A0A151REM0	580	0.9616	0.9517	1	0.7136	0.9394	0.8865	0.9998	0.534	0.8733		Y	L	P	N	T	L	R	L	L	D	W	K	G	Y	P	S
	A0A151REM0	602	0.9758	0.8743	0.9994	0.6988	0.9786	0.8746	1	0.5584	0.87		F	Y	P	Q	R	I	V	D	F	K	L	P	H	S	F	L
	A0A151REM0	624	0.9785	0.9696	1	0.9095	0.9717	0.9065	0.9999	0.843	0.9473		Q	K	F	E	D	L	T	F	I	N	L	S	Q	C	Q	S
	A0A151REM0	647	0.9805	0.9784	1	0.931	0.9784	0.9064	1	0.8089	0.9479		S	G	A	I	N	L	K	V	L	T	L	D	R	C	H	K
	A0A151REM0	671	0.9526	0.9687	1	0.883	0.9594	0.9081	1	0.9253	0.9496		G	F	M	P	K	L	V	Y	L	S	A	S	R	C	N	K
	A0A151REM0	694	0.9821	0.9563	1	0.8854	0.973	0.8954	0.9999	0.797	0.9361		M	N	L	P	Y	L	E	V	L	S	F	N	F	C	T	R
	A0A151REM0	718	0.9854	0.9269	1	0.9655	0.9893	0.8875	0.9996	0.9033	0.9572		Q	K	M	D	K	P	L	K	I	Y	L	V	N	T	A	I
	A0A151REM0	741	0.9498	0.9731	1	0.8393	0.9476	0.9092	0.9998	0.8636	0.9353		S	N	L	T	G	L	E	Y	L	D	I	S	S	C	T	R
	A0A151REM0	765	0.9849	0.9699	1	0.9144	0.9818	0.9054	0.9999	0.8225	0.9473		L	L	L	P	K	L	V	T	L	L	V	D	G	C	S	Q
	A0A151REM0	796	0.9628	0.9744	1	0.7828	0.9556	0.9108	1	0.8785	0.9331		N	G	W	P	N	L	T	T	L	H	L	S	E	T	N	L
	A0A151REM0	821	0.9547	0.9679	1	0.9321	0.9537	0.9062	0.9997	0.9089	0.9529		K	G	F	P	K	M	E	A	L	K	V	S	Y	N	D	L
	A0A151REM0	844	0.8877	0.9687	1	0.8337	0.9338	0.9066	0.9999	0.7415	0.909		K	G	S	L	H	L	K	S	L	D	M	S	H	C	N	N
	A0A151REM0	865	0.7069	0.9374	1	0.3521	0.7547	0.8777	0.9981	0.5404	0.7709		E	L	P	L	S	I	Q	K	V	N	A	R	Y	C	W	G
	A0A151REM0	891	0.7807	0.4826	0.9907	0.3311	0.8705	0.3211	0.9993	0.597	0.6716		S	K	V	S	L	L	L	I	I	F	Y	L	N	Y	I	I
	A0A151SHU4	537	0.946	0.9538	1	0.7576	0.9549	0.8799	0.9999	0.7361	0.9035		T	K	M	K	S	L	R	F	L	K	F	Y	S	T	L	G
	A0A151SHU4	568	0.8696	0.9648	1	0.6539	0.8498	0.8976	0.9996	0.7083	0.868		P	F	S	D	K	L	R	Y	I	E	W	I	G	Y	P	Y
	A0A151SHU4	590	0.9616	0.978	1	0.9623	0.9674	0.9092	1	0.7902	0.9461		F	C	A	K	L	L	V	E	I	H	M	P	R	S	N	V
	A0A151SHU4	613	0.9417	0.9852	1	0.8765	0.9424	0.909	0.9999	0.8751	0.9412		Q	E	L	D	N	L	E	G	I	D	L	S	E	C	K	Q
	A0A151SHU4	636	0.947	0.9842	1	0.8865	0.9512	0.9089	1	0.8433	0.9401		S	T	A	P	R	L	K	W	V	N	L	S	Y	C	E	S
	A0A151SHU4	660	0.9357	0.9538	1	0.8374	0.9553	0.9059	0.9998	0.8792	0.9334		L	S	S	D	T	L	V	T	L	I	L	D	R	C	T	N
	A0A151SHU4	692	0.933	0.981	1	0.8822	0.9238	0.9105	0.9999	0.8991	0.9412		D	G	L	R	S	L	K	I	L	Y	L	K	D	C	S	Y
	A0A151SHU4	716	0.8959	0.9831	1	0.9394	0.9296	0.9167	1	0.935	0.95		S	V	L	S	Q	L	Q	E	L	R	L	D	G	S	N	V
	A0A151SHU4	739	0.8372	0.969	1	0.9056	0.9041	0.9091	0.9997	0.78	0.9131		K	N	L	Q	E	L	E	I	L	S	L	E	N	C	K	E
	A0A151SHU4	760	0.795	0.874	1	0.221	0.6908	0.8059	0.9997	0.4368	0.7279		M	L	P	S	L	I	Q	Y	L	G	A	I	N	C	T	S
	A0A151SHU4	788	0.9637	0.9194	0.9996	0.488	0.9919	0.8736	0.9999	0.3926	0.8286		K	M	L	G	M	T	K	R	I	T	F	K	N	S	L	E
	A0A151SKM4	564	0.8715	0.9313	1	0.55	0.8783	0.8835	1	0.5872	0.8377		K	G	T	E	A	I	R	S	I	Q	I	Q	L	P	T	I
	A0A151SKM4	590	0.9443	0.9788	1	0.7395	0.8828	0.8773	0.9998	0.8699	0.9116		A	K	M	S	R	L	R	F	L	E	I	Y	V	E	Y	N
	A0A151SKM4	621	0.9283	0.968	1	0.8836	0.967	0.8972	0.9989	0.8525	0.937		Y	L	A	A	E	L	R	L	L	Y	W	W	C	Y	P	L
	A0A151SKM4	643	0.9487	0.9626	1	0.8128	0.9482	0.9069	0.9999	0.8545	0.9292		F	S	I	E	K	L	V	I	L	R	L	R	N	G	K	I
	A0A151SKM4	666	0.9223	0.9873	1	0.7815	0.9398	0.9179	1	0.9214	0.9338		K	N	L	V	N	L	E	E	L	D	L	S	D	S	E	M
	A0A151SKM4	689	0.9167	0.978	1	0.8517	0.8526	0.9058	1	0.8239	0.9161		S	K	A	T	N	L	E	A	L	I	L	S	R	C	S	M
	A0A151SKM4	713	0.9273	0.9787	1	0.8584	0.9499	0.9152	1	0.9247	0.9443		F	S	L	R	K	L	E	T	L	D	L	Q	D	C	M	S
	A0A151SKM4	736	0.949	0.9751	1	0.7407	0.9527	0.9104	1	0.795	0.9154		S	T	L	C	N	L	S	Y	L	D	L	G	F	C	N	N
	A0A151SKM4	757	0.9265	0.9312	1	0.8842	0.936	0.8918	0.9998	0.8938	0.9329		L	I	S	E	N	M	K	G	L	R	V	Q	D	T	K	V
	A0A151SKM4	780	0.8459	0.9622	1	0.8565	0.8781	0.9101	0.9999	0.7368	0.8987		G	L	Q	T	K	L	E	W	L	I	L	A	G	N	D	I
	A0A151SKM4	803	0.976	0.9641	1	0.7382	0.9608	0.9075	1	0.8651	0.9265		K	N	L	T	H	L	E	I	L	N	V	N	F	C	S	S
	A0A151SKM4	824	0.77	0.3953	0.9998	0.3611	0.7627	0.3675	0.8669	0.309	0.604		E	L	P	Q	F	L	K	A	L	C	A	N	N	C	K	S
	A0A151SKM4	845	0.8949	0.8179	0.9999	0.5576	0.9501	0.875	0.9999	0.4967	0.824		E	L	P	Q	F	L	E	T	L	D	A	K	Y	C	S	Q
	A0A151SKM4	866	0.9375	0.9611	1	0.8177	0.9147	0.8972	0.9999	0.763	0.9114		E	L	P	P	F	L	K	S	L	N	A	Q	S	C	S	L
	A0A151SKM4	887	0.8428	0.6836	1	0.7333	0.832	0.5564	0.985	0.8002	0.8042		E	L	P	P	F	L	K	D	L	N	V	G	T	C	K	S
	A0A151SKM4	908	0.9455	0.9119	1	0.6339	0.9312	0.8691	0.9998	0.4648	0.8445		E	L	P	P	F	L	E	T	L	N	A	N	F	C	T	S
	A0A151SKM4	929	0.9826	0.955	1	0.8946	0.9788	0.8936	1	0.7873	0.9365		E	L	P	L	F	L	K	T	L	N	V	D	Y	C	T	S
	A0A151SKM4	992	0.9575	0.9229	1	0.8286	0.9434	0.8904	0.9999	0.7162	0.9073		K	L	P	P	S	L	E	Y	L	N	T	Q	S	C	T	S
	A0A151SKM4	1013	0.9831	0.9567	1	0.9111	0.9714	0.9039	0.9999	0.7795	0.9382		E	L	P	R	S	L	K	T	L	N	F	T	Q	C	K	S
	A0A151SKM4	1034	0.9341	0.9697	1	0.8199	0.9496	0.9052	0.9999	0.7533	0.9165		K	L	P	P	S	L	Q	T	L	N	A	Q	S	C	T	S
	A0A151SKM4	1055	0.9172	0.9352	1	0.8926	0.9395	0.8911	0.9992	0.7228	0.9122		E	L	P	S	P	L	K	T	L	N	A	Q	Y	C	T	S
	A0A151SKM4	1076	0.8808	0.944	1	0.7971	0.9414	0.9018	0.9999	0.7625	0.9034		E	L	P	S	S	L	Q	T	L	N	A	Q	S	C	T	S
	A0A151SKM4	1097	0.9596	0.9787	1	0.91	0.9405	0.9055	0.9998	0.7471	0.9301		D	L	P	S	S	L	K	T	L	N	V	Q	S	C	T	S
	A0A151SKM4	1118	0.9668	0.9659	1	0.9162	0.9688	0.8995	0.9999	0.789	0.9383		K	L	P	L	S	L	E	T	L	D	V	N	C	C	T	S
	A0A151SKM4	1139	0.8394	0.8593	1	0.8269	0.9511	0.8919	0.9997	0.6654	0.8792		E	L	S	K	F	L	K	T	L	N	A	Q	E	C	K	S
	A0A151SKM4	1160	0.9373	0.9552	1	0.8804	0.938	0.8946	0.9996	0.4588	0.883		E	L	P	Q	P	L	E	T	L	D	V	K	R	C	T	S
	A0A151SKM4	1181	0.9029	0.9124	0.9999	0.793	0.9147	0.8862	0.9998	0.4878	0.8621		M	L	P	S	F	V	K	T	L	N	V	Q	E	C	E	S
	A0A151SKM4	1202	0.9168	0.9634	1	0.8714	0.8939	0.9026	1	0.8126	0.9201		N	L	P	S	S	L	K	T	L	D	A	K	C	C	T	S
	A0A151SKM4	1223	0.8608	0.9687	1	0.929	0.8684	0.9004	0.9991	0.7717	0.9122		K	L	P	P	S	L	E	T	L	D	V	K	C	C	T	S
	A0A151SKM4	1244	0.9302	0.9529	1	0.9474	0.9401	0.8999	0.9999	0.7308	0.9251		E	L	P	Q	S	L	K	T	L	N	V	E	E	C	E	T
	A0A151SKM4	1265	0.7204	0.7507	0.9983	0.5123	0.8146	0.6781	0.9993	0.3988	0.7341		E	L	P	L	S	I	E	T	I	N	A	K	S	C	I	S
	A0A151SKM4	1286	0.8335	0.9231	1	0.8882	0.8161	0.8914	0.9998	0.8265	0.8973		E	L	P	M	F	L	K	T	L	N	V	Q	E	C	K	S
	A0A151SKM4	1307	0.8933	0.9413	1	0.8452	0.9146	0.8986	0.9999	0.6575	0.8938		E	L	P	L	F	L	E	T	L	N	V	M	Y	C	N	S
	A0A151SKM4	1328	0.882	0.951	1	0.9274	0.9394	0.8996	0.9999	0.8558	0.9319		E	L	P	P	F	L	K	T	L	N	A	K	L	C	E	S
	A0A151SKM4	1349	0.719	0.7832	0.9999	0.7794	0.8609	0.8736	0.9995	0.6764	0.8365		K	L	P	H	F	L	E	T	L	D	I	E	F	C	T	S
	A0A151SKM4	1370	0.6894	0.8354	1	0.5993	0.6477	0.8181	0.9994	0.4151	0.7506		E	F	P	P	F	L	K	I	V	Y	A	R	D	C	G	S
	A0A151SKM4	1381	0.7175	0.6818	0.9997	0.7113	0.6163	0.8588	1	0.5385	0.7655		R	D	C	G	S	L	K	T	V	L	C	S	P	S	T	T
	A0A167NLE0	507	0.7747	0.4551	0.4637	0.6483	0.7896	0.2527	0.9885	0.3799	0.5941		G	D	K	Q	D	R	R	R	L	W	L	R	E	D	V	T
	A0A167NLE0	531	0.94	0.7827	0.9769	0.2912	0.8102	0.3545	0.9972	0.1607	0.6642		T	E	K	V	E	G	L	A	L	N	L	Q	S	S	E	K
	A0A167NLE0	555	0.9484	0.9606	1	0.8545	0.9497	0.9048	0.9999	0.8348	0.9316		N	K	M	R	K	L	K	L	L	Q	L	N	Y	V	Q	L
	A0A167NLE0	576	0.9618	0.9626	1	0.8977	0.9871	0.9019	0.9999	0.741	0.9315		F	L	S	K	N	L	R	W	L	C	W	H	G	F	P	P
	A0A167NLE0	598	0.9713	0.9707	1	0.9369	0.977	0.9036	0.9999	0.7424	0.9377		F	D	L	T	S	L	I	A	M	D	L	R	F	S	K	L
	A0A167NLE0	621	0.9774	0.9586	1	0.9325	0.9812	0.9076	0.9997	0.8724	0.9537		K	V	L	E	K	L	T	I	I	N	L	S	H	S	H	D
	A0A167NLE0	644	0.9662	0.9784	1	0.8625	0.95	0.904	1	0.8967	0.9447		S	K	V	P	N	L	E	E	L	I	L	E	C	T	S	L
	A0A167NLE0	667	0.9553	0.9619	1	0.8767	0.9687	0.9064	0.9999	0.843	0.939		G	D	L	K	R	L	A	L	V	N	L	E	H	C	K	M
	A0A167NLE0	691	0.9721	0.9639	1	0.8583	0.9664	0.9019	1	0.8412	0.938		Y	R	S	K	S	I	E	T	L	L	L	N	G	C	S	S
	A0A167NLE0	715	0.9714	0.9675	1	0.8845	0.9621	0.9102	1	0.8845	0.9475		G	D	M	V	S	L	R	T	L	E	A	D	D	T	A	L
	A0A167NLE0	738	0.9747	0.9731	1	0.8409	0.9463	0.9032	1	0.815	0.9317		V	K	L	K	N	L	R	S	L	T	L	C	G	L	E	R
	A0A167NLE0	774	0.9684	0.9797	1	0.8685	0.9112	0.9069	1	0.8618	0.937		D	G	L	N	A	L	R	K	L	A	L	A	N	C	S	L
	A0A167NLE0	799	0.9781	0.9805	1	0.8484	0.9708	0.9126	1	0.8166	0.9384		G	S	L	S	S	L	E	H	L	D	C	G	Q	N	S	F
	A0A167NLE0	821	0.9777	0.9795	1	0.878	0.9627	0.908	1	0.6593	0.9206		S	G	L	S	K	L	E	Y	L	C	L	N	D	C	R	K
	A0A167NLE0	842	0.9828	0.9219	1	0.9345	0.9744	0.8878	0.9999	0.8429	0.943		E	L	P	T	N	P	K	V	L	R	G	F	G	C	T	A
	A0A167NLE0	865	0.9449	0.984	1	0.8814	0.9498	0.9129	1	0.8725	0.9432		S	E	M	S	S	I	R	E	L	Y	L	S	D	S	Y	K
	A0A167NLE0	889	0.8461	0.9656	1	0.7578	0.8777	0.9075	0.9996	0.8438	0.8997		K	S	L	N	S	V	T	R	I	H	M	E	G	C	T	N
	A0A167NLE0	917	0.9735	0.9673	1	0.8822	0.9748	0.8998	1	0.7962	0.9367		W	T	S	C	G	F	G	G	I	Y	L	E	G	I	Y	G
	A0A167NLE0	955	0.8675	0.9623	1	0.8019	0.8101	0.8802	0.9982	0.8163	0.8921		F	S	C	C	D	L	T	G	L	T	L	C	C	V	Y	S
	A0A167NLE0	979	0.7571	0.8288	0.9994	0.276	0.7998	0.7612	0.9999	0.3043	0.7158		G	L	G	I	M	V	R	N	V	T	Q	G	T	T	L	H
	A0A167NLE0	1015	0.7911	0.8294	0.9985	0.315	0.9254	0.7497	0.9994	0.5738	0.7728		R	G	Q	L	S	N	D	R	L	S	L	Q	G	G	D	K
	A0A178UVE0	693	0.8754	0.9634	1	0.7303	0.8681	0.887	0.9999	0.9435	0.9085		G	K	M	Y	N	L	R	L	L	K	F	Y	C	S	A	S
	A0A178UVE0	722	0.8486	0.9656	1	0.6325	0.8248	0.902	0.9989	0.594	0.8458		T	L	P	D	E	L	R	L	L	H	W	E	N	Y	P	L
	A0A178UVE0	744	0.8558	0.9704	1	0.8741	0.9138	0.9111	1	0.8944	0.9274		F	N	P	E	N	L	V	E	I	N	M	P	Y	S	D	M
	A0A178UVE0	767	0.9397	0.98	1	0.8479	0.9498	0.9067	0.9997	0.7521	0.922		K	N	L	E	K	L	K	I	L	K	L	S	H	S	K	K
	A0A178UVE0	790	0.9059	0.9715	1	0.883	0.9013	0.9013	0.9999	0.843	0.9257		S	E	A	V	N	L	E	H	I	D	L	E	G	C	T	S
	A0A178UVE0	814	0.851	0.968	1	0.7993	0.8739	0.9069	0.9994	0.7614	0.895		P	R	C	G	K	L	V	S	L	N	M	K	D	C	S	H
	A0A178UVE0	836	0.7295	0.9381	0.9846	0.5938	0.7729	0.3729	0.9984	0.238	0.7035		M	V	D	F	T	S	L	K	L	N	L	S	G	C	S	E
	A0A178VC88	580	0.9533	0.9375	1	0.6273	0.9442	0.8773	0.9994	0.408	0.8434		T	G	S	R	S	V	I	G	I	D	F	D	F	N	T	M
	A0A178VC88	607	0.8484	0.9337	1	0.8523	0.848	0.9009	0.9996	0.9201	0.9129		R	G	M	S	N	L	Q	F	I	R	I	Y	G	D	L	F
	A0A178VC88	631	0.9389	0.8862	0.9999	0.8739	0.9348	0.8526	0.9998	0.8375	0.9155		G	G	R	G	H	R	V	S	L	D	Y	D	S	K	L	H
	A0A178VC88	653	0.9758	0.9719	1	0.7994	0.9544	0.9061	0.9999	0.8225	0.9288		Y	L	P	G	K	L	R	L	L	H	W	Q	Q	F	P	M
	A0A178VC88	675	0.9538	0.9515	1	0.8299	0.9555	0.8998	1	0.8879	0.9348		F	H	A	E	F	L	V	K	L	C	M	P	Y	S	K	L
	A0A178VC88	698	0.9698	0.974	1	0.9284	0.9754	0.9073	1	0.9074	0.9578		Q	P	L	R	N	L	E	W	L	D	L	T	C	S	R	N
	A0A178VC88	721	0.9764	0.9703	1	0.8162	0.9587	0.9059	1	0.78	0.9259		S	T	A	T	N	L	Q	R	L	S	I	E	R	C	S	S
	A0A178VC88	745	0.9718	0.9693	1	0.8843	0.9723	0.908	1	0.9031	0.9511		G	E	A	T	N	L	K	K	I	N	L	R	E	C	L	S
	A0A178VC88	769	0.9464	0.9695	1	0.8303	0.9362	0.909	1	0.8424	0.9292		G	N	L	T	N	L	Q	E	L	D	L	R	E	C	S	S
	A0A178VC88	793	0.9765	0.957	1	0.9229	0.9732	0.9035	0.9999	0.8695	0.9503		G	N	L	A	N	V	E	S	L	E	F	Y	E	C	S	S
	A0A178VC88	817	0.9658	0.9775	1	0.8758	0.9172	0.9067	1	0.8557	0.9373		G	N	L	T	N	L	R	V	L	G	L	R	E	C	S	S
	A0A178VC88	841	0.9628	0.9719	1	0.8734	0.9439	0.9103	0.9999	0.8199	0.9353		G	N	L	T	N	L	Q	V	L	N	L	R	K	C	S	T
	A0A178VC88	865	0.9328	0.9655	1	0.7955	0.9404	0.9101	0.9998	0.8337	0.9222		V	N	L	T	N	L	E	N	L	D	L	R	D	C	S	S
	A0A178VNY0	477	0.9389	0.9045	1	0.9187	0.9487	0.8762	0.9995	0.8085	0.9244		T	D	D	T	Y	L	V	E	L	N	M	R	H	N	K	L
	A0A178VNY0	500	0.9742	0.9606	1	0.84	0.97	0.8951	0.9999	0.7855	0.9282		L	S	L	G	N	L	K	W	M	N	L	F	H	S	K	N
	A0A178VNY0	523	0.9608	0.9791	1	0.8763	0.9475	0.9035	1	0.7298	0.9246		S	T	A	T	N	L	Q	T	L	I	L	C	G	C	S	S
	A0A178VNY0	547	0.8556	0.9699	1	0.8848	0.8663	0.9112	0.9997	0.7042	0.899		G	S	A	N	N	L	Q	K	L	H	L	C	R	C	T	S
	A0A178VNY0	571	0.9149	0.9759	1	0.9063	0.9336	0.9099	0.9996	0.7986	0.9299		G	N	L	H	K	L	Q	N	V	T	L	K	G	C	S	K
	A0A178VNY0	595	0.7857	0.8162	1	0.6099	0.8152	0.8821	0.9677	0.7936	0.8338		N	L	I	L	D	V	K	K	Y	K	N	R	E	N	R	G
	A0A178WHB5	554	0.9135	0.9302	1	0.4743	0.9647	0.8811	0.9999	0.7775	0.8676		E	R	M	H	N	L	L	L	L	K	V	Y	D	P	W	F
	A0A178WHB5	582	0.7995	0.9512	1	0.6969	0.881	0.9028	0.9998	0.7172	0.8685		D	F	L	P	R	L	S	L	L	R	W	D	A	Y	T	R
	A0A178WHB5	604	0.9463	0.9767	1	0.9321	0.939	0.9093	1	0.8175	0.9401		F	C	P	E	N	L	V	E	L	N	M	P	D	S	Q	L
	A0A178WHB5	627	0.9358	0.9791	1	0.8739	0.9644	0.9089	1	0.8541	0.9395		Q	L	L	A	N	L	K	T	M	R	L	F	R	S	S	R
	A0A178WHB5	650	0.9285	0.9858	1	0.8957	0.8804	0.9086	0.9999	0.7776	0.9221		S	N	A	K	N	L	E	C	L	D	L	H	Q	C	V	A
	A0A178WHB5	674	0.86	0.9682	1	0.8832	0.9084	0.91	0.9997	0.8825	0.9265		S	N	L	H	K	L	K	F	L	E	T	N	R	C	R	S
	A0A178WHB5	697	0.8884	0.9605	1	0.8763	0.9207	0.903	0.9996	0.8015	0.9187		T	N	L	A	Y	L	E	D	I	Q	M	M	G	C	L	R
	A0A178WHB5	718	0.7939	0.928	1	0.4938	0.8224	0.8845	0.9982	0.5753	0.812		D	I	P	A	N	I	I	R	L	S	V	T	E	T	T	I
	A0A178WHB5	741	0.9565	0.9727	1	0.9562	0.9426	0.9059	0.9998	0.7963	0.9413		R	H	F	S	H	M	K	R	F	D	I	S	G	S	V	N
	A0A178WHB5	763	0.953	0.9819	1	0.8786	0.9593	0.9112	1	0.8787	0.9453		L	L	P	T	S	V	T	E	L	H	I	D	N	S	G	I
	A0A178WHB5	786	0.9157	0.9679	1	0.8051	0.9304	0.9058	0.9998	0.7657	0.9113		K	G	L	H	D	L	R	V	L	A	L	S	N	C	K	K
	A0A178WHB5	807	0.7215	0.9077	1	0.2106	0.7191	0.8779	0.9997	0.7192	0.7695		K	L	P	G	S	L	E	W	L	R	A	S	H	C	E	S
	A0A178WHB5	829	0.8905	0.9122	0.9999	0.4044	0.8943	0.8598	0.9998	0.5052	0.8083		P	L	N	T	P	N	A	D	L	D	F	S	N	C	F	K
	A0A1Q3BBH8	518	0.9588	0.9574	1	0.9635	0.9727	0.899	1	0.8496	0.9501		I	D	A	I	E	V	I	T	Q	D	F	S	Q	E	D	E
	A0A1Q3BBH8	542	0.9517	0.9772	1	0.9049	0.9383	0.9088	0.9999	0.8349	0.9395		S	N	M	N	R	L	R	L	L	R	I	S	N	V	Q	L
	A0A1Q3BBH8	563	0.9842	0.9669	1	0.8646	0.9812	0.894	0.9999	0.8347	0.9407		Y	L	S	N	E	L	R	F	L	K	W	V	G	Y	P	L
	A0A1Q3BBH8	585	0.9378	0.9844	1	0.8277	0.9504	0.9097	1	0.7559	0.9207		F	K	P	E	N	I	V	V	L	N	L	S	R	S	C	I
	A0A1Q3BBH8	608	0.9323	0.9758	1	0.883	0.9563	0.9143	1	0.8734	0.9419		I	P	F	N	K	L	K	F	I	D	L	S	D	S	K	N
	A0A1Q3BBH8	631	0.9015	0.9748	1	0.9045	0.9078	0.9073	1	0.7928	0.9236		T	G	V	P	N	L	E	S	L	I	L	K	G	C	S	R
	A0A1Q3BBH8	655	0.9321	0.9745	1	0.8654	0.938	0.9114	1	0.8752	0.9371		G	V	L	R	R	L	T	L	L	N	L	K	D	C	Y	S
	A0A1Q3BBH8	678	0.9348	0.9752	1	0.8703	0.9268	0.9068	1	0.8133	0.9284		I	K	L	E	S	L	Q	V	C	I	L	A	G	C	S	R
	A0A1Q3BBH8	702	0.8899	0.9869	1	0.8621	0.8525	0.9142	1	0.8891	0.9243		G	N	M	E	S	L	R	E	F	D	V	S	E	T	A	L
	A0A1Q3BBH8	726	0.9455	0.9687	1	0.701	0.9592	0.9044	0.9999	0.662	0.8926		L	L	M	K	N	L	E	V	L	S	L	R	G	I	K	G
	A0A1Q3BBH8	747	0.639	0.439	0.9174	0.2548	0.584	0.025	0.9889	0.3025	0.5188		W	H	F	L	S	L	F	P	L	M	Q	R	N	L	D	P
	A0A1Q3BBH8	771	0.8933	0.9819	1	0.8653	0.8972	0.9109	1	0.7687	0.9147		S	G	L	C	S	L	T	S	L	D	L	S	N	C	Q	L
	A0A1Q3BBH8	796	0.9528	0.9874	1	0.7197	0.9572	0.9164	1	0.8381	0.9215		A	C	L	S	S	L	K	F	L	N	L	S	S	N	N	F
	A0A1Q3BBH8	819	0.9615	0.9602	1	0.8467	0.9593	0.9056	1	0.6595	0.9116		G	L	L	S	N	L	I	V	L	E	L	N	N	C	K	M
	A0A1Q3BBH8	839	0.8672	0.9011	0.9999	0.9467	0.9555	0.8869	0.9999	0.5806	0.8922		P	D	L	S	N	V	E	T	V	V	A	A	N	A	F	K
	A0A1Q3BBH8	1719	0.9443	0.8787	0.9999	0.6441	0.8818	0.6763	0.9951	0.4743	0.8118		T	E	A	I	E	V	I	T	Q	D	F	S	Q	E	D	E
	A0A1Q3BBH8	1743	0.932	0.973	1	0.8891	0.8943	0.9025	1	0.6612	0.9065		S	N	M	N	R	L	R	V	L	R	I	S	N	V	Q	L
	A0A1Q3BBH8	1764	0.922	0.9793	1	0.8816	0.9062	0.9021	1	0.8983	0.9362		Y	L	S	N	E	L	R	F	L	K	W	V	G	Y	P	L
	A0A1Q3BBH8	1786	0.9705	0.9725	1	0.8568	0.9655	0.906	1	0.8404	0.939		F	K	P	E	N	I	V	V	L	N	L	S	R	S	R	I
	A0A1Q3BBH8	1809	0.9123	0.9781	1	0.828	0.9057	0.9086	0.9999	0.8018	0.9168		I	P	F	N	K	L	K	F	I	D	L	R	D	S	K	N
	A0A1Q3BBH8	1832	0.8965	0.9823	1	0.7496	0.8462	0.9054	1	0.7005	0.8851		T	G	V	P	N	L	E	S	L	N	L	E	G	C	S	R
	A0A1Q3BBH8	1856	0.9433	0.9834	1	0.8636	0.9193	0.9076	1	0.8916	0.9386		G	V	L	R	S	L	T	M	L	N	L	K	D	C	Y	S
	A0A1Q3BBH8	1879	0.9719	0.9694	1	0.9311	0.9471	0.8997	1	0.8741	0.9491		I	K	L	E	S	L	Q	V	C	I	L	A	G	C	S	R
	A0A1Q3BBH8	1903	0.9552	0.9727	1	0.8701	0.9407	0.9085	0.9999	0.913	0.945		G	N	M	E	S	L	K	V	F	D	V	S	E	T	A	L
	A0A1Q3BBH8	1927	0.9833	0.9777	1	0.9278	0.9713	0.8995	1	0.8381	0.9497		L	L	M	K	N	L	E	V	L	S	F	R	G	I	K	G
	A0A1Q3BBH8	1972	0.9497	0.9828	1	0.8542	0.9239	0.9123	1	0.8484	0.9339		S	G	L	C	S	L	T	R	L	D	L	S	N	C	K	L
	A0A1Q3BBH8	1997	0.9304	0.9708	1	0.764	0.94	0.9105	1	0.8437	0.9199		A	C	L	S	S	L	E	F	L	N	L	S	S	N	N	F
	A0A1Q3BBH8	2020	0.8989	0.9868	1	0.8961	0.9273	0.9142	1	0.7934	0.9271		G	Q	L	S	N	L	K	L	L	R	L	N	N	C	K	M
	A0A1Q3BBH8	2040	0.8694	0.972	1	0.8945	0.9415	0.8928	0.9998	0.8301	0.925		P	D	L	S	N	I	E	T	V	V	A	T	N	A	C	S
	A0A1Q3BBH8	2066	0.9579	0.951	1	0.888	0.9783	0.8905	0.9997	0.7099	0.9219		V	A	F	P	R	L	K	R	F	L	Q	G	A	S	N	P
	A0A1R3G5Y1	592	0.8481	0.8469	1	0.7818	0.9055	0.8575	0.9972	0.7786	0.8769		R	L	L	R	R	L	E	K	L	K	L	V	N	L	E	G
	A0A1R3G5Y1	618	0.9537	0.9833	1	0.9541	0.9517	0.9047	0.9999	0.9073	0.9568		T	M	A	P	N	L	E	S	L	V	L	T	G	C	I	K
	A0A1R3G5Y1	642	0.9278	0.9598	1	0.7271	0.9095	0.9031	1	0.8165	0.9055		G	L	L	R	R	L	K	L	L	D	L	R	D	C	R	S
	A0A1R3G5Y1	665	0.979	0.9759	1	0.9255	0.9746	0.9057	0.9999	0.8324	0.9491		F	E	T	V	S	L	E	T	L	I	L	S	G	C	T	N
	A0A1R3G5Y1	688	0.9752	0.9587	1	0.9644	0.9597	0.8933	0.9999	0.7818	0.9416		T	M	A	P	N	L	K	H	L	I	T	V	G	C	V	K
	A0A1R3G5Y1	712	0.9568	0.975	1	0.9112	0.9378	0.9086	0.9999	0.8847	0.9467		G	L	L	R	S	L	K	I	L	N	L	R	D	C	K	S
	A0A1R3G5Y1	735	0.9768	0.9815	1	0.9467	0.9758	0.9082	1	0.9235	0.9641		I	R	M	E	S	L	E	I	L	I	L	S	G	C	S	N
	A0A1R3G5Y1	760	0.9521	0.981	1	0.8014	0.9603	0.9072	0.9999	0.7615	0.9204		G	E	M	K	C	L	V	E	L	Y	L	D	G	T	S	I
	A0A1R3G5Y1	783	0.9791	0.9723	1	0.8707	0.975	0.9078	1	0.8737	0.9473		G	H	L	S	G	L	V	L	L	Y	L	K	D	C	R	N
	A0A1R3G5Y1	807	0.9423	0.9753	1	0.8773	0.9474	0.9096	1	0.9092	0.9451		N	G	L	Q	C	L	K	T	L	N	L	S	G	C	S	K
	A0A1R3G5Y1	831	0.9396	0.977	1	0.8949	0.956	0.9138	1	0.9022	0.9479		Q	Q	V	E	S	L	E	E	L	D	L	S	E	T	A	V
	A0A1R3G5Y1	854	0.9545	0.9749	1	0.8482	0.959	0.9091	0.9998	0.884	0.9412		F	Q	F	K	N	L	K	N	L	S	F	S	G	W	S	W
	A0A1R3G5Y1	878	0.8634	0.6671	0.9996	0.9248	0.9577	0.805	0.9785	0.8489	0.8806		P	N	L	P	S	L	F	K	V	K	Q	R	A	S	G	N
	A0A1R3G5Y1	903	0.9153	0.9829	1	0.8691	0.9166	0.9082	1	0.7955	0.9234		S	G	L	S	S	L	T	E	L	N	I	S	Y	C	N	L
	A0A1R3G5Y1	928	0.9211	0.9715	1	0.8407	0.903	0.9102	0.9999	0.8147	0.9202		C	C	L	S	S	L	E	T	L	D	V	R	G	N	N	F
	A0A1R3G5Y1	951	0.9013	0.9786	1	0.7577	0.9487	0.9152	1	0.7838	0.9106		N	R	L	P	K	L	Q	Y	L	R	L	L	D	C	K	E
	A0A1R3G5Y1	972	0.6814	0.6186	0.9951	0.5569	0.7703	0.1252	0.831	0.6533	0.654		E	F	L	T	C	T	K	I	Q	S	V	K	G	N	N	S
	A0A1R3G5Y1	1823	0.6866	0.2727	0.8682	0.3862	0.6394	0.325	0.9993	0.2595	0.5546		F	Q	P	D	N	L	V	A	L	L	L	P	C	S	R	I
	A0A1R3G5Y1	1846	0.7712	0.7743	0.9998	0.6963	0.9132	0.8235	0.9997	0.3472	0.7907		I	L	L	E	K	L	K	F	V	N	L	E	G	S	M	N
	A0A1R3G5Y1	1869	0.9415	0.9756	1	0.9286	0.8806	0.9004	1	0.7852	0.9265		T	M	A	P	N	L	E	S	L	I	L	E	S	C	V	N
	A0A1R3G5Y1	1893	0.9595	0.9492	1	0.8671	0.9493	0.9001	0.9999	0.8658	0.9364		G	L	L	R	R	L	K	L	L	N	F	R	G	C	K	S
	A0A1R3G5Y1	1916	0.9687	0.9831	1	0.9008	0.9398	0.9081	1	0.9288	0.9537		I	G	M	K	S	L	E	T	L	I	L	S	G	C	S	N
	A0A1R3G5Y1	1941	0.9781	0.9759	1	0.8908	0.9789	0.9062	1	0.9212	0.9564		G	K	M	E	C	L	V	E	L	H	L	D	G	T	G	V
	A0A1R3G5Y1	1964	0.9404	0.9772	1	0.7901	0.9194	0.9053	1	0.894	0.9283		G	H	L	S	G	L	V	L	L	N	L	K	D	C	R	N
	A0A1R3G5Y1	1988	0.8916	0.9789	1	0.7944	0.9035	0.9097	1	0.8545	0.9166		N	G	L	K	C	L	K	T	L	N	L	S	G	C	S	N
	A0A1R3G5Y1	2012	0.9076	0.9826	1	0.8674	0.9301	0.912	1	0.9162	0.9395		Q	Q	L	E	S	L	E	E	L	D	L	S	G	T	A	I
	A0A1R3G5Y1	2035	0.8762	0.9765	1	0.7967	0.8456	0.9046	1	0.8446	0.9055		F	Q	F	K	N	L	K	H	L	S	F	H	G	C	K	A
	A0A1R3G5Y1	2076	0.9238	0.9748	1	0.7228	0.9133	0.904	0.9999	0.7502	0.8986		S	G	L	S	S	L	T	Q	L	N	I	S	Y	C	N	L
	A0A1R3G5Y1	2101	0.8546	0.9474	1	0.8487	0.8764	0.9043	1	0.8512	0.9103		C	S	L	S	S	L	K	R	L	D	L	R	G	N	N	F
	A0A1R3G5Y1	2124	0.7943	0.9397	1	0.6921	0.7893	0.8953	0.9977	0.672	0.8475		D	R	L	S	N	L	D	Y	L	G	L	T	D	C	M	E
	A0A1R3IZH0	579	0.9083	0.8413	0.9998	0.7557	0.9187	0.864	0.9998	0.7331	0.8776		E	N	F	E	Q	C	T	A	I	S	F	M	H	C	N	I
	A0A1R3IZH0	601	0.9607	0.9226	1	0.7678	0.9625	0.8881	0.9999	0.6504	0.894		L	Q	Y	P	K	L	E	F	L	S	F	R	N	F	F	F
	A0A1R3IZH0	630	0.9181	0.9486	1	0.7912	0.9273	0.9002	0.9999	0.7838	0.9087		E	G	M	K	S	L	K	V	L	N	L	V	R	I	K	G
	A0A1R3IZH0	653	0.9361	0.9819	1	0.7333	0.9409	0.904	1	0.7399	0.9045		Q	M	L	T	N	L	R	S	L	Y	L	E	C	C	E	I
	A0A1R3IZH0	678	0.9325	0.9594	1	0.8648	0.9654	0.9096	1	0.8874	0.9399		G	N	L	K	K	L	E	I	L	S	F	C	D	S	D	I
	A0A1R3IZH0	701	0.9192	0.9819	1	0.9116	0.9343	0.9129	1	0.843	0.9379		G	E	L	K	S	L	R	L	L	D	L	S	W	C	E	R
	A0A1R3IZH0	726	0.8955	0.971	1	0.7482	0.9116	0.9084	1	0.7386	0.8967		G	R	L	S	Q	L	E	E	L	Y	L	G	L	C	G	F
	A0A1R3IZH0	766	0.9067	0.918	1	0.8234	0.9232	0.8739	0.9992	0.8144	0.9074		N	K	L	P	R	L	T	I	L	V	L	E	V	G	D	S
	A0A1R3IZH0	788	0.6811	0.6066	0.9713	0.4736	0.7238	0.0633	0.6897	0.4248	0.5793		F	V	F	P	E	L	Q	N	Y	T	I	A	I	G	G	Y
	A0A1R3IZH0	790	0.967	0.6502	0.5073	0.8183	0.9578	0.4146	0.9999	0.5048	0.7275		F	P	E	L	Q	N	Y	T	I	A	I	G	G	Y	A	H
	A0A1R3IZH0	857	0.8445	0.7513	0.9997	0.8964	0.9622	0.8218	0.9993	0.8677	0.8929		V	T	F	S	N	L	S	V	L	K	I	E	S	M	N	C
	A0A1R3IZH0	884	0.9477	0.9725	1	0.7821	0.929	0.905	0.9997	0.7589	0.9119		G	F	L	K	K	L	E	T	L	E	I	T	R	C	G	S
	A0A1R3IZH0	910	0.9565	0.9211	1	0.8698	0.9751	0.8913	0.9998	0.7549	0.9211		K	N	L	V	Q	L	K	S	V	K	I	V	D	C	D	M
	A0A1R3IZH0	940	0.9678	0.9651	1	0.87	0.9761	0.9026	0.9998	0.8037	0.9356		K	V	L	Q	K	L	E	T	L	E	V	R	G	C	G	N
	A0A1R3IZH0	966	0.9237	0.9285	1	0.8528	0.9578	0.8922	0.9999	0.7616	0.9146		R	N	L	V	Q	L	K	S	V	K	I	T	T	C	D	V
	A0A1R3IZH0	996	0.9792	0.9391	1	0.9223	0.9879	0.8916	0.9995	0.8682	0.9485		R	A	L	S	K	L	E	T	L	K	I	C	G	S	L	K
	A0A1R3IZH0	1020	0.9644	0.9665	1	0.838	0.9784	0.8986	0.9998	0.8081	0.9317		K	M	L	V	Q	L	K	S	L	N	I	D	G	C	H	K
	A0A1R3IZH0	1049	0.906	0.971	1	0.8859	0.9587	0.9009	0.9989	0.8952	0.9396		E	V	L	Q	K	L	E	S	L	E	I	R	R	C	S	S
	A0A1R3IZH0	1075	0.8806	0.943	1	0.6942	0.9292	0.8946	0.9996	0.7694	0.8888		E	K	L	V	Q	L	K	L	L	H	I	E	D	C	D	M
	A0A1R3IZH0	1112	0.8968	0.9588	1	0.7344	0.9224	0.9034	0.9994	0.7047	0.89		Y	L	L	P	N	L	E	T	L	K	I	G	D	C	A	K
	A0A1R3IZH0	1143	0.9372	0.8977	1	0.8779	0.9654	0.8987	0.9999	0.8312	0.926		N	A	V	S	N	L	E	E	L	E	L	T	G	M	T	S
	A0A1R3IZH0	1170	0.9224	0.9699	1	0.8421	0.8851	0.9013	0.9992	0.8251	0.9181		G	L	L	H	K	L	Q	T	L	K	I	S	K	C	G	S
	A0A1R3IZH0	1196	0.9536	0.9282	1	0.7554	0.9782	0.8952	0.9998	0.8185	0.9161		R	N	L	L	Q	L	K	K	L	E	I	E	D	C	D	M
	A0A1R3IZH0	1234	0.8922	0.7845	1	0.7719	0.9723	0.8761	0.9958	0.5444	0.8546		P	C	L	Q	E	L	E	E	V	A	I	R	R	C	C	K
	A0A1R3IZH0	1262	0.9168	0.881	1	0.5536	0.953	0.8947	0.9986	0.6291	0.8533		L	N	L	P	R	L	R	Y	L	W	L	E	N	L	F	E
	A0A1R3IZH0	1291	0.8508	0.9447	1	0.8627	0.8977	0.893	0.9998	0.7583	0.9009		N	L	P	I	S	L	K	D	L	H	L	S	G	C	P	K
	A0A1R3IZH0	1313	0.4979	0.6512	0.9701	0.2955	0.885	0.7069	0.0007	0.3159	0.5404		S	S	T	H	Q	M	E	W	I	S	I	E	G	A	G	S
	A0A1R3IZH0	1345	0.7127	0.5903	0.8339	0.6963	0.9119	0.1536	0.8878	0.6076	0.6743		E	N	S	S	N	M	E	Y	A	V	I	G	N	H	V	E
	A0A1R3IZH0	1371	0.8071	0.4098	0.9935	0.4096	0.7872	0.0842	0.9875	0.244	0.5904		N	I	L	S	N	L	W	W	L	A	V	Q	N	L	A	E
	A0A1R3IZH0	1398	0.8292	0.9188	1	0.577	0.851	0.8915	0.998	0.5852	0.8313		V	T	L	Q	N	L	G	Y	I	T	V	V	G	C	K	S
	A0A1R3IZH0	1424	0.7123	0.8959	1	0.7994	0.8719	0.8909	0.9956	0.7084	0.8593		P	S	L	P	K	L	E	Y	L	E	I	N	G	C	E	D
	A0A1R3IZH0	1462	0.8518	0.9115	1	0.7104	0.8403	0.8812	0.9971	0.7269	0.8649		L	S	F	P	N	L	E	R	I	K	I	E	S	C	N	N
	A0A1R3IZH0	1488	0.7296	0.9361	1	0.4504	0.8392	0.8864	0.9977	0.8094	0.8311		A	H	L	Q	R	L	R	S	I	E	I	S	K	A	W	K
	A0A1R3IZH0	1522	0.6356	0.5375	1	0.3901	0.6799	0.6655	0.9997	0.4014	0.6637		L	Q	L	P	Q	L	K	W	L	S	L	E	E	L	P	S
	A0A1R3KC81	554	0.9768	0.9503	1	0.9316	0.9817	0.8903	1	0.6431	0.9217		Y	L	S	N	K	L	V	L	L	E	W	H	T	Y	P	S
	A0A1R3KC81	576	0.9746	0.9767	1	0.9127	0.9658	0.9048	1	0.8246	0.9449		F	L	P	N	N	I	V	A	L	F	L	P	N	S	G	I
	A0A1R3KC81	599	0.9515	0.9741	1	0.8441	0.9544	0.9073	1	0.8753	0.9383		M	S	F	N	K	L	K	Y	I	N	L	K	G	C	K	N
	A0A1R3KC81	622	0.9732	0.9692	1	0.8021	0.9586	0.9017	0.9999	0.7613	0.9207		K	T	T	P	N	L	Q	S	L	I	L	E	G	C	I	K
	A0A1R3KC81	646	0.9636	0.9751	1	0.8324	0.9411	0.9079	0.9999	0.8091	0.9286		G	H	L	S	S	L	V	S	L	N	L	K	D	C	K	K
	A0A1R3KC81	670	0.9624	0.9803	1	0.8734	0.9449	0.9052	1	0.8503	0.9396		Q	G	C	E	C	L	K	F	L	N	L	S	G	C	S	R
	A0A1R3KC81	693	0.9897	0.9753	1	0.8563	0.9753	0.9045	1	0.8214	0.9403		L	Q	Q	V	N	L	V	E	L	D	L	S	G	T	A	I
	A0A1R3KC81	716	0.9747	0.9613	1	0.9428	0.9533	0.9014	0.9998	0.8581	0.9489		F	Q	L	K	D	L	K	L	L	S	F	K	G	C	K	G
	A0A1R3KC81	738	0.9721	0.9376	1	0.9235	0.9729	0.8945	0.9996	0.7326	0.9291		S	Y	W	P	S	L	F	K	L	T	Q	R	G	N	A	D
	A0A1R3KC81	763	0.9162	0.982	1	0.7031	0.8982	0.9118	1	0.8741	0.9107		S	G	L	I	S	L	T	E	L	N	L	S	D	C	N	L
	A0A1R3KC81	788	0.9591	0.9835	1	0.939	0.9151	0.9094	0.9999	0.8603	0.9458		S	H	L	P	S	L	R	N	L	I	L	S	G	N	N	F
	A0A1R3KC81	811	0.9634	0.9789	1	0.8244	0.9691	0.9106	1	0.8751	0.9402		T	Q	L	S	N	L	F	L	L	R	L	S	N	C	K	K
	A0A1R3KC81	832	0.8998	0.9729	1	0.8726	0.9447	0.9088	0.9999	0.726	0.9156		H	P	L	T	H	I	Q	L	V	D	I	D	G	C	N	S
	A0A1R3KC81	857	0.9919	0.9407	1	0.9326	0.9938	0.9037	1	0.8799	0.9553		T	N	S	I	D	G	T	S	I	N	C	S	N	C	Y	R
	A0A1R3KC81	877	0.9144	0.9465	1	0.831	0.8995	0.892	1	0.8444	0.916		D	Y	A	T	T	L	L	K	L	H	L	K	V	L	A	T
	A0A1S2Z4S3	531	0.9639	0.9355	0.9999	0.4855	0.8353	0.8067	0.9993	0.237	0.7829		T	D	K	I	Q	G	I	M	L	S	L	P	E	K	Q	E
	A0A1S2Z4S3	555	0.9316	0.9717	1	0.7687	0.9229	0.8964	0.9999	0.7457	0.9046		K	K	M	R	N	L	R	M	L	I	I	K	N	A	E	F
	A0A1S2Z4S3	576	0.9652	0.965	1	0.8837	0.9357	0.9065	0.9998	0.7772	0.9291		H	L	P	N	N	L	R	M	L	D	W	E	E	Y	P	S
	A0A1S2Z4S3	598	0.9803	0.9478	1	0.8777	0.9813	0.896	1	0.8416	0.9406		L	L	P	E	K	I	V	M	L	E	L	R	R	S	H	L
	A0A1S2Z4S3	620	0.9746	0.983	1	0.9	0.9445	0.9076	1	0.7705	0.935		K	N	Y	A	N	M	T	S	L	N	L	G	S	C	E	L
	A0A1S2Z4S3	643	0.9711	0.9779	1	0.8399	0.9606	0.9109	1	0.7922	0.9316		S	G	I	P	N	L	E	Q	I	I	L	E	D	C	T	N
	A0A1S2Z4S3	667	0.9659	0.9682	1	0.8299	0.8895	0.8972	0.9998	0.8178	0.921		G	S	L	D	K	L	V	Y	L	G	V	E	R	C	T	E
	A0A1S2Z4S3	690	0.9656	0.9771	1	0.8325	0.9309	0.9057	0.9999	0.8542	0.9332		L	N	M	P	S	L	S	C	I	A	L	N	G	C	S	Q
	A0A1S2Z4S3	714	0.9427	0.9625	1	0.8038	0.9362	0.9072	0.9998	0.8412	0.9242		G	N	M	E	N	L	R	I	V	E	V	E	E	T	A	I
	A0A1S2Z4S3	737	0.978	0.9792	1	0.8672	0.9416	0.9069	1	0.8542	0.9409		V	N	F	N	N	L	Q	I	L	V	L	K	S	C	S	N
	A0A1S2Z4S3	761	0.9026	0.9768	1	0.7185	0.9119	0.9055	0.9998	0.7988	0.9017		S	L	L	P	N	L	Q	L	L	D	V	S	G	C	P	K
	A0A1S2Z4S3	784	0.5357	0.5597	0.9601	0.4531	0.6398	0.3518	0.9988	0.4166	0.6144		L	S	C	F	S	T	Q	N	L	E	S	N	E	C	S	L
	A0A1S2Z4S3	816	0.902	0.9811	1	0.8085	0.8746	0.9121	1	0.8011	0.9099		H	G	F	H	L	L	E	N	L	D	L	S	D	C	N	L
	A0A1S2Z4S3	840	0.8958	0.9831	1	0.7523	0.8933	0.9123	0.9999	0.8996	0.917		S	C	F	S	K	L	N	S	L	D	I	S	R	N	N	F
	A0A1S2Z4S3	863	0.7889	0.9769	1	0.7299	0.7562	0.9021	0.9998	0.7275	0.8602		N	R	L	S	S	L	Q	E	L	Y	I	F	N	C	K	N
	A0A1S2Z4S3	884	0.8868	0.9496	1	0.7401	0.9348	0.9066	0.9999	0.7283	0.8933		G	I	P	P	N	L	E	H	I	D	A	T	S	C	T	V
	A0A1S2Z4S3	908	0.7989	0.5119	0.9926	0.4904	0.3335	0.0598	0.993	0.1542	0.5418		L	L	C	Q	G	L	H	K	A	F	K	F	E	V	I	V
	A0A1S2Z4S3	926	0.7827	0.7058	1	0.4725	0.7572	0.6858	0.9302	0.651	0.7481		P	R	I	P	M	P	F	K	F	N	Y	H	N	K	G	G
	A0A1S3C9Z0	555	0.9665	0.9432	1	0.683	0.9683	0.8982	1	0.661	0.89		E	D	M	R	S	L	K	I	L	E	I	G	N	V	E	V
	A0A1S3C9Z0	576	0.9149	0.964	1	0.7087	0.8946	0.9039	0.9988	0.7528	0.8922		H	L	S	K	Q	L	R	L	L	N	W	H	S	Y	P	S
	A0A1S3C9Z0	598	0.9661	0.9785	1	0.9535	0.9442	0.9041	1	0.8758	0.9528		F	E	S	R	Y	L	F	Q	L	L	L	P	L	S	Q	T
	A0A1S3C9Z0	621	0.8581	0.9868	1	0.8015	0.8833	0.9089	1	0.8523	0.9114		K	G	F	E	K	L	K	V	I	N	V	S	G	S	K	N
	A0A1S3C9Z0	644	0.8179	0.9752	1	0.8635	0.8488	0.905	0.9998	0.6837	0.8867		T	K	V	P	N	L	E	S	L	D	L	S	N	C	T	R
	A0A1S3C9Z0	668	0.8115	0.9742	1	0.847	0.8663	0.9044	0.9999	0.8482	0.9064		S	R	L	N	R	L	T	L	L	D	I	T	C	C	I	N
	A0A1S3C9Z0	691	0.7368	0.9572	1	0.83	0.7553	0.8979	0.9984	0.8236	0.8749		R	S	C	K	S	L	I	T	I	N	Y	V	G	S	G	L
	A0A1S3C9Z0	715	0.9123	0.862	1	0.7598	0.8649	0.8788	0.9939	0.8519	0.8904		Q	N	D	D	S	Q	L	Y	F	Q	P	K	R	R	S	V
	A0A1S3CAY9	552	0.9285	0.9565	1	0.675	0.915	0.894	1	0.6497	0.8773		Q	D	M	S	R	L	K	I	L	E	I	D	N	V	Q	L
	A0A1S3CAY9	574	0.905	0.9752	1	0.666	0.8875	0.903	0.9997	0.6844	0.8776		D	L	S	N	Q	L	R	L	L	H	W	D	G	F	P	S
	A0A1S3CAY9	596	0.9141	0.9805	1	0.8705	0.9009	0.9142	1	0.8532	0.9292		F	E	A	P	Y	L	F	E	L	L	L	P	N	A	Q	T
	A0A1S3CAY9	619	0.9154	0.9823	1	0.7379	0.9224	0.9098	0.9998	0.7312	0.8999		K	G	F	K	K	L	K	V	I	D	V	S	N	S	Q	T
	A0A1S3CAY9	642	0.9259	0.9859	1	0.9042	0.9065	0.9032	1	0.7808	0.9258		S	A	V	P	N	L	E	R	L	I	L	C	N	C	T	R
	A0A1S3CAY9	666	0.8555	0.9801	1	0.8774	0.891	0.9045	0.9999	0.8905	0.9249		T	K	L	R	L	L	V	L	V	D	L	T	G	C	V	R
	A0A1S3CAY9	689	0.9458	0.9782	1	0.8466	0.9172	0.9081	1	0.8431	0.9299		D	I	L	K	S	R	P	T	V	E	L	R	G	L	V	L
	A0A1S3CAY9	715	0.8066	0.9444	1	0.6782	0.946	0.9028	0.9989	0.8898	0.8958		R	Q	H	Q	S	M	T	L	A	P	E	S	R	S	F	F
	A0A1S3CBN9	539	0.9765	0.905	0.9996	0.7717	0.9754	0.8625	0.9979	0.5228	0.8764		E	T	L	V	Q	S	I	F	F	K	S	S	S	K	N	M
	A0A1S3CBN9	562	0.9797	0.9772	1	0.8801	0.9755	0.9083	1	0.8666	0.9484		S	R	M	H	Q	L	R	L	L	N	F	H	N	V	R	L
	A0A1S3CBN9	584	0.9512	0.9746	1	0.9631	0.9241	0.9064	1	0.9622	0.9602		C	I	P	S	E	L	R	Y	L	K	W	K	E	Y	P	L
	A0A1S3CBN9	607	0.9821	0.9814	1	0.8842	0.9787	0.908	1	0.8514	0.9482		S	E	E	C	K	L	I	E	L	H	M	C	H	S	N	L
	A0A1S3CBN9	630	0.9847	0.98	1	0.874	0.9827	0.908	1	0.8427	0.9465		K	N	L	V	G	L	K	Y	I	K	L	N	S	S	Q	K
	A0A1S3CBN9	653	0.975	0.9776	1	0.932	0.9632	0.912	1	0.9101	0.9587		A	N	I	P	N	L	K	R	L	E	L	E	D	C	T	S
	A0A1S3CBN9	677	0.9654	0.9676	1	0.9115	0.9736	0.9049	1	0.9094	0.954		F	T	A	E	K	L	I	F	L	N	L	K	D	C	I	N
	A0A1S3CBN9	700	0.9819	0.9696	1	0.931	0.9678	0.905	1	0.7782	0.9417		I	N	I	K	V	L	E	V	L	I	L	S	G	C	S	K
	A0A1S3CBN9	724	0.9572	0.9798	1	0.8959	0.9363	0.9104	1	0.8907	0.9463		G	N	T	N	R	L	L	Q	L	H	L	D	G	T	S	I
	A0A1S3CBN9	747	0.9869	0.9791	1	0.9162	0.9762	0.9083	1	0.8575	0.953		A	S	L	S	H	L	T	I	L	S	L	A	N	C	K	K
	A0A1S3CBN9	770	0.9687	0.9746	1	0.8292	0.9764	0.9074	0.9999	0.8953	0.9439		M	E	M	T	S	L	Q	S	L	D	V	S	G	C	L	K
	A0A1S3CBN9	841	0.9773	0.977	1	0.9469	0.9644	0.9139	1	0.8575	0.9546		A	G	L	Y	S	L	T	K	L	N	L	R	D	C	N	L
	A0A1S3CBN9	864	0.9436	0.9771	1	0.8756	0.9465	0.9114	1	0.8851	0.9424		E	C	L	V	S	L	V	E	L	D	L	S	G	N	S	F
	A0A1S3CBN9	887	0.9239	0.9789	1	0.7794	0.9006	0.9049	0.9999	0.8157	0.9129		S	R	L	H	N	L	K	K	L	R	I	N	Q	C	I	K
	A0A1S3CBN9	908	0.9255	0.9498	1	0.8443	0.957	0.8982	0.9997	0.7056	0.91		K	L	P	P	R	I	L	F	L	M	S	K	D	C	I	S
	A0A1S3CBN9	934	0.8125	0.9003	1	0.6871	0.8441	0.8902	0.9985	0.6548	0.8484		D	N	L	Y	I	M	K	E	V	N	L	L	N	C	Y	Q
	A0A1S3EGD2	563	0.9671	0.9615	1	0.6985	0.9643	0.9014	1	0.8535	0.9183		K	E	M	K	K	L	R	L	L	Q	L	D	H	V	D	I
	A0A1S3EGD2	584	0.8616	0.9719	1	0.652	0.803	0.9004	0.9988	0.5951	0.8479		H	L	S	K	E	V	R	W	L	H	W	Q	G	F	T	L
	A0A1S3EGD2	606	0.9574	0.9734	1	0.9483	0.9142	0.8976	1	0.8837	0.9468		F	Y	Q	G	N	L	V	V	V	D	L	R	H	S	Y	I
	A0A1S3EGD2	629	0.9533	0.9795	1	0.8355	0.9485	0.9062	1	0.8854	0.9385		K	L	M	E	K	L	K	I	L	N	L	S	H	S	K	Y
	A0A1S3EGD2	652	0.9539	0.9793	1	0.8728	0.9168	0.907	1	0.7657	0.9244		S	K	L	P	N	L	E	K	L	I	M	K	D	C	P	S
	A0A1S3EGD2	676	0.9514	0.9681	1	0.8685	0.9182	0.9035	0.9996	0.9122	0.9402		G	D	L	K	N	V	L	L	I	N	L	K	D	C	T	G
	A0A1S3EGD2	700	0.9491	0.9805	1	0.8719	0.9233	0.902	0.9999	0.7633	0.9238		Y	Q	L	K	T	L	K	T	L	V	L	S	G	C	S	K
	A0A1S3EGD2	724	0.8594	0.9732	1	0.641	0.8442	0.903	0.9996	0.8507	0.8839		V	Q	M	E	S	L	T	T	L	I	A	K	D	T	S	I
	A0A1S3EGD2	747	0.9669	0.9766	1	0.8848	0.9436	0.9012	0.9999	0.867	0.9425		V	R	S	K	S	I	G	Y	I	S	L	C	G	Y	E	G
	A0A1S3EGD2	791	0.9754	0.9878	1	0.839	0.9534	0.9072	0.9999	0.8151	0.9347		S	M	S	L	S	L	I	S	F	A	F	E	S	D	N	L
	A0A1S3EGD2	814	0.948	0.977	1	0.763	0.9439	0.9035	0.9999	0.6365	0.8965		S	R	L	S	K	L	E	S	F	W	V	E	Y	R	L	E
	A0A1S3EGD2	835	0.7029	0.9344	1	0.3643	0.8171	0.8858	0.9989	0.604	0.7884		E	L	R	T	Y	L	D	D	L	Y	N	L	N	F	T	E
	A0A1S3EGK3	545	0.9481	0.9002	1	0.7872	0.9619	0.7908	0.9995	0.8061	0.8992		N	V	M	T	K	L	R	F	L	K	F	H	I	P	P	G
	A0A1S3EGK3	575	0.8235	0.9595	1	0.6107	0.8437	0.9024	0.9955	0.602	0.8422		P	F	F	D	K	L	T	Y	L	E	W	N	G	Y	P	L
	A0A1S3EGK3	597	0.9119	0.9709	1	0.9358	0.9578	0.9083	1	0.861	0.9432		F	R	A	E	Q	L	I	E	I	H	L	P	H	S	N	V
	A0A1S3EGK3	620	0.9594	0.9812	1	0.948	0.9537	0.9102	1	0.7848	0.9422		Q	E	L	V	N	L	E	A	V	D	L	S	E	C	K	H
	A0A1S3EGK3	643	0.9201	0.9821	1	0.8691	0.9047	0.9082	1	0.7594	0.9179		S	G	A	L	K	L	K	Q	L	R	L	S	G	C	E	S
	A0A1S3EGK3	667	0.9138	0.8713	1	0.9052	0.9817	0.8966	0.9995	0.8553	0.9279		F	S	K	D	T	L	H	T	L	L	L	D	R	C	T	K
	A0A1S3EGK3	690	0.7496	0.4736	1	0.6333	0.9443	0.8737	0.9983	0.8411	0.8142		K	H	L	T	S	L	I	K	F	S	V	N	G	C	L	S
	A0A1S3EGK3	711	0.9621	0.9608	1	0.8755	0.9644	0.9014	0.9999	0.8477	0.939		L	S	S	D	S	I	K	K	L	D	L	S	N	T	G	I
	A0A1S3EGK3	734	0.9282	0.9654	1	0.9098	0.9475	0.9096	0.9999	0.9284	0.9486		G	G	M	D	K	L	M	W	L	N	L	E	G	L	N	L
	A0A1S3EGK3	757	0.9376	0.9686	1	0.8014	0.9515	0.9085	1	0.8669	0.9293		S	R	L	R	S	L	T	Q	L	R	V	S	M	C	S	V
	A0A1S3EGK3	783	0.9647	0.9655	1	0.884	0.9787	0.9086	1	0.8838	0.9482		D	G	L	E	S	L	T	L	L	H	L	K	D	C	C	N
	A0A1S3EGK3	807	0.9202	0.9607	1	0.8968	0.9455	0.9126	1	0.9038	0.9424		S	S	L	T	S	L	Y	E	L	R	L	D	G	S	S	V
	A0A1S3EGK3	830	0.909	0.9114	1	0.7869	0.9519	0.8982	0.9983	0.6792	0.8918		K	Y	L	S	G	L	E	V	Q	S	L	D	N	C	S	K
	A0A1S3EGK3	851	0.581	0.5813	0.9999	0.078	0.6346	0.7154	0.9935	0.3555	0.6174		E	L	P	S	S	I	K	E	F	Q	A	N	N	C	T	S
	A0A1S3EGK3	879	0.6547	0.3946	0.7684	0.353	0.8124	0.2137	0.9996	0.5061	0.5878		S	M	I	G	K	K	K	Y	I	S	F	K	N	S	I	K
	A0A1S3EGK3	887	0.5329	0.5081	0.9978	0.3423	0.5637	0.3183	0.9887	0.4908	0.5928		I	S	F	K	N	S	I	K	M	E	L	D	G	P	S	L
	A0A1S3EGK3	2145	0.8306	0.9314	1	0.7809	0.8882	0.5836	0.9999	0.7194	0.8417		T	K	M	K	A	L	R	I	L	K	F	Y	I	P	L	G
	A0A1S3EGK3	2176	0.7888	0.9678	1	0.4919	0.795	0.898	0.9992	0.5274	0.8085		P	F	S	N	E	L	R	Y	F	E	W	I	G	Y	P	F
	A0A1S3EGK3	2198	0.9364	0.965	1	0.9278	0.9669	0.9025	0.9999	0.8232	0.9402		F	C	A	K	F	L	V	E	I	R	M	P	H	S	N	V
	A0A1S3EGK3	2221	0.9416	0.9767	1	0.9272	0.9439	0.9049	1	0.8351	0.9412		Q	E	L	D	T	L	E	G	I	D	L	S	E	C	R	H
	A0A1S3EGK3	2244	0.9287	0.9806	1	0.8518	0.9276	0.9091	1	0.8246	0.9278		S	K	A	S	R	L	K	W	V	N	L	S	G	C	V	S
	A0A1S3EGK3	2268	0.9359	0.9387	1	0.9489	0.9499	0.9059	0.9995	0.8627	0.9427		L	G	A	E	T	L	T	S	L	I	L	D	R	C	T	K
	A0A1S3EGK3	2291	0.9893	0.9406	1	0.9116	0.9791	0.8943	0.9999	0.7993	0.9393		K	H	L	F	F	L	E	K	I	S	I	I	G	C	T	N
	A0A1S3EGK3	2312	0.9152	0.9284	1	0.5481	0.955	0.8911	0.9999	0.6104	0.856		V	S	S	D	L	I	E	N	L	D	L	S	S	T	G	I
	A0A1S3EGK3	2335	0.9517	0.9718	1	0.907	0.9528	0.9084	0.9999	0.8332	0.9406		G	V	P	H	N	L	K	R	L	N	L	E	D	S	R	L
	A0A1S3EGK3	2358	0.9601	0.9705	1	0.9126	0.9453	0.9067	0.9998	0.7733	0.9335		P	S	L	K	Y	I	K	E	L	K	I	S	G	S	G	L
	A0A1S3EGK3	2385	0.961	0.975	1	0.8401	0.9523	0.9056	0.9999	0.839	0.9341		D	G	L	R	S	L	Q	I	L	H	L	K	D	C	N	K
	A0A1S3EGK3	2409	0.9666	0.9787	1	0.8954	0.9799	0.9148	1	0.8948	0.9538		S	V	L	S	E	L	Q	E	L	M	L	V	G	S	N	V
	A0A1S3EGK3	2432	0.8185	0.9631	1	0.8257	0.8624	0.904	0.9995	0.6759	0.8811		K	H	L	Q	Q	L	E	I	L	S	L	E	N	C	R	E
	A0A1S3EGK3	2453	0.8903	0.8812	0.9998	0.2702	0.8836	0.8799	0.9999	0.5435	0.7936		E	L	P	P	L	I	K	L	L	N	A	V	N	C	M	S
	A0A1S3EGK3	2481	0.8948	0.916	1	0.3699	0.9527	0.8793	0.9994	0.3132	0.7907		K	M	M	G	N	A	K	Y	I	S	F	R	N	C	L	N
	A0A1S3TNG8	564	0.8828	0.8977	1	0.7857	0.9657	0.8881	0.9999	0.7758	0.8995		Q	K	I	K	S	L	Q	M	L	L	I	E	K	N	V	G
	A0A1S3TNG8	586	0.8433	0.9616	1	0.5989	0.7706	0.8898	0.9985	0.5534	0.827		A	L	P	N	N	L	R	V	L	E	W	R	G	Y	P	A
	A0A1S3TNG8	608	0.9114	0.9745	1	0.9286	0.9387	0.9064	1	0.9172	0.9471		F	H	F	K	N	L	V	I	L	N	L	S	H	S	Y	F
	A0A1S3TNG8	630	0.9653	0.9839	1	0.8945	0.9545	0.9074	1	0.8304	0.942		Q	N	S	K	V	L	R	H	L	I	L	R	G	C	M	N
	A0A1S3TNG8	653	0.9642	0.9637	1	0.8688	0.949	0.9071	1	0.7559	0.9261		S	G	F	P	N	L	T	R	F	F	V	G	E	C	T	N
	A0A1S3TNG8	677	0.9194	0.9513	1	0.8824	0.9148	0.9003	0.9997	0.8909	0.9324		G	S	L	L	N	L	K	E	F	C	A	E	G	C	T	K
	A0A1S3TNG8	700	0.9684	0.9761	1	0.9381	0.9466	0.9036	0.9999	0.733	0.9332		I	K	L	I	S	L	E	H	L	C	L	R	G	C	S	S
	A0A1S3TNG8	724	0.9357	0.967	1	0.9233	0.8964	0.8997	0.9998	0.803	0.9281		A	P	M	H	K	L	K	H	V	N	L	V	G	T	G	I
	A0A1S3TNG8	747	0.9681	0.9512	1	0.8966	0.9334	0.9027	0.9996	0.7728	0.9281		Q	N	L	E	G	I	Q	V	L	S	L	G	K	G	K	M
	A0A1S3TNG8	777	0.923	0.9741	1	0.9022	0.9465	0.9154	1	0.8927	0.9442		M	F	F	P	N	L	T	K	L	Y	L	R	N	L	D	I
	A0A1S3TNG8	800	0.765	0.9627	1	0.8744	0.7512	0.8875	0.9995	0.667	0.8634		E	E	C	H	X	L	K	F	L	H	V	T	N	C	K	K
	A0A1S3TNG8	821	0.4384	0.5098	0.9999	0.1169	0.511	0.505	0.6649	0.3909	0.5171		G	L	P	S	S	I	N	E	F	S	A	A	N	S	P	V
	A0A1S3UA78	553	0.8895	0.9342	1	0.7417	0.8924	0.8763	0.9997	0.8153	0.8937		Q	K	M	K	C	L	R	I	L	I	V	R	N	T	S	F
	A0A1S3UA78	574	0.9344	0.9268	1	0.6533	0.9434	0.888	0.9994	0.7015	0.8808		H	L	P	N	H	L	R	L	L	D	W	D	N	Y	P	S
	A0A1S3UA78	596	0.971	0.9584	1	0.9428	0.9805	0.9014	1	0.8003	0.9443		F	H	P	K	K	I	V	V	F	N	L	P	R	S	S	L
	A0A1S3UA78	619	0.9699	0.9736	1	0.8442	0.9732	0.9045	1	0.8327	0.9372		K	K	F	P	C	L	T	N	M	D	F	S	Y	N	Q	R
	A0A1S3UA78	642	0.9764	0.984	1	0.8702	0.9675	0.9112	1	0.813	0.9403		S	E	L	Q	N	L	R	E	L	R	L	D	H	C	R	N
	A0A1S3UA78	666	0.9382	0.9576	1	0.8555	0.9379	0.8988	0.9999	0.8738	0.9327		G	F	L	K	R	L	S	H	L	S	V	S	E	C	T	K
	A0A1S3UA78	689	0.984	0.972	1	0.8821	0.9846	0.9056	0.9999	0.8579	0.9483		M	F	L	P	S	L	E	V	F	D	L	N	L	C	E	S
	A0A1S3UA78	713	0.9748	0.9445	1	0.9409	0.9888	0.8963	0.9997	0.8903	0.9544		Q	E	M	T	K	S	L	K	I	K	M	K	N	T	G	I
	A0A1S3UA78	736	0.9648	0.9709	1	0.8348	0.9555	0.9057	0.9999	0.8771	0.9386		S	N	L	T	G	L	V	S	I	D	I	S	S	N	K	E
	A0A1S3UA78	760	0.9455	0.9679	1	0.9404	0.9414	0.911	0.9999	0.9149	0.9526		F	M	L	P	N	L	E	E	L	I	V	S	E	N	N	F
	A0A1S3UA78	783	0.9535	0.9573	1	0.9081	0.9793	0.9072	0.9995	0.8292	0.9418		K	Q	C	G	D	W	T	S	L	D	L	N	G	S	K	K
	A0A1S3UA78	803	0.8024	0.952	1	0.6232	0.8166	0.8933	0.9995	0.5557	0.8303		S	E	P	T	S	L	R	I	L	D	V	H	H	C	L	D
	A0A1S3UA78	824	0.9037	0.831	1	0.2485	0.9446	0.8737	0.9997	0.3696	0.7713		E	L	P	S	T	V	Q	K	V	D	A	R	F	C	F	K
	A0A1S3X5B3	608	0.9661	0.97	1	0.4399	0.9644	0.9002	1	0.3962	0.8296		F	E	P	R	K	L	V	H	L	N	L	S	F	S	L	V
	A0A1S3X5B3	631	0.9472	0.979	1	0.9013	0.9606	0.9111	1	0.858	0.9446		K	H	L	P	S	L	R	K	L	D	L	G	F	S	K	S
	A0A1S3X5B3	654	0.8863	0.9568	1	0.7089	0.8684	0.9077	0.9998	0.7008	0.8786		T	G	M	P	N	L	E	Y	L	N	L	E	E	C	S	D
	A0A1S3X5B3	678	0.963	0.9745	1	0.8971	0.966	0.9078	1	0.866	0.9468		G	C	S	R	K	L	I	E	L	H	L	F	H	C	K	S
	A0A1S3X5B3	700	0.8586	0.9639	1	0.8521	0.8532	0.9107	1	0.7535	0.899		V	N	V	E	S	L	E	Y	L	D	L	Y	D	C	S	S
	A0A1S3X5B3	724	0.961	0.9478	1	0.9403	0.9428	0.8834	0.9998	0.9189	0.9493		G	R	M	K	L	E	L	E	I	D	M	R	Y	S	G	I
	A0A1S3X5B3	748	0.9906	0.9552	1	0.8999	0.9908	0.9066	1	0.8611	0.9505		Q	Y	L	T	H	T	T	K	L	D	L	S	S	F	K	N
	A0A1S3X5B3	772	0.9505	0.9781	1	0.869	0.9481	0.912	0.9999	0.8878	0.9432		G	L	L	K	S	L	V	E	L	D	V	S	G	C	S	K
	A0A1S3X5B3	796	0.9711	0.977	1	0.8586	0.9659	0.9102	1	0.8444	0.9409		G	G	L	E	N	L	E	E	L	D	A	K	N	T	L	I
	A0A1S3X5B3	819	0.9639	0.9592	1	0.8812	0.9749	0.9021	0.9999	0.88	0.9451		V	C	L	N	K	L	K	S	L	N	F	G	K	D	T	E
	A0A1S3X5B3	855	0.9399	0.9785	1	0.8411	0.9468	0.9113	1	0.917	0.9418		E	G	L	H	S	L	E	I	L	D	L	S	C	C	N	L
	A0A1S3X5B3	890	0.9602	0.9572	1	0.8372	0.9827	0.9036	1	0.8912	0.9415		A	Q	L	V	A	L	R	S	L	N	L	S	D	C	K	R
	A0A1S3X5B3	913	0.9628	0.9788	1	0.8245	0.9681	0.9107	1	0.8896	0.9418		R	R	M	P	N	L	E	K	L	Y	L	S	S	C	L	N
	A0A1S3X5B3	936	0.9474	0.9745	1	0.7934	0.941	0.9089	0.9999	0.8375	0.9253		M	G	M	P	N	L	E	T	L	N	L	S	A	C	K	R
	A0A1S3X5B3	959	0.9299	0.9762	1	0.7428	0.9544	0.9112	0.9999	0.7978	0.914		M	G	M	P	S	L	E	T	L	N	L	S	N	C	V	N
	A0A1S3X5B3	983	0.9588	0.9711	1	0.848	0.9451	0.9099	0.9999	0.8539	0.9358		G	F	C	K	K	L	R	K	L	Q	L	T	N	C	E	R
	A0A1S3X5B3	1005	0.9776	0.9657	1	0.9428	0.9566	0.904	1	0.854	0.9501		L	C	I	D	S	L	K	Y	L	C	L	R	D	C	S	I
	A0A1S3X5B3	1039	0.9355	0.8923	1	0.9261	0.9809	0.8937	1	0.8298	0.9323		T	R	D	R	R	I	R	E	L	N	L	R	G	F	K	N
	A0A1S3X5B3	1063	0.9566	0.9689	1	0.8597	0.9598	0.908	1	0.8224	0.9344		C	K	L	K	S	L	V	E	L	D	V	L	G	C	S	K
	A0A1S3X5B3	1087	0.9376	0.9802	1	0.8861	0.969	0.9142	1	0.927	0.9518		G	D	L	E	N	L	V	R	L	N	A	R	D	T	L	I
	A0A1S3X5B3	1110	0.9775	0.9683	1	0.9311	0.9835	0.903	0.9999	0.8684	0.954		V	R	L	N	K	L	K	F	L	S	L	A	K	Q	K	S
	A0A1S3X5B3	1142	0.955	0.9853	1	0.8567	0.9661	0.9131	1	0.918	0.9493		E	G	L	R	S	L	E	I	L	N	L	S	Y	C	N	L
	A0A1S3X5B3	1167	0.8746	0.9537	1	0.9365	0.8953	0.9079	0.9997	0.8391	0.9258		G	C	L	S	S	L	K	V	L	Y	L	S	G	N	N	F
	A0A1S3X5B3	1190	0.8572	0.9453	1	0.6658	0.8681	0.9067	0.9996	0.7453	0.8735		A	Q	L	G	A	L	R	F	L	N	L	T	E	C	K	S
	A0A1S3X5B3	1211	0.88	0.9545	1	0.9141	0.969	0.8832	0.9998	0.8647	0.9332		E	L	P	P	E	L	N	E	L	H	V	D	C	H	M	A
	A0A1S3X5B3	2119	0.7217	0.5521	0.9977	0.1477	0.9372	0.7802	0.9995	0.2906	0.6783		K	N	M	K	K	L	R	I	L	N	I	E	R	S	C	T
	A0A1S3X5B3	2163	0.8727	0.8481	0.9999	0.4329	0.9069	0.8105	0.9991	0.3491	0.7774		F	E	P	K	K	L	V	H	L	A	V	K	S	S	S	L
	A0A1S3X5B3	2186	0.9835	0.9689	1	0.9629	0.9694	0.9002	1	0.8193	0.9505		K	Q	L	S	S	L	R	T	L	D	L	R	Y	S	E	S
	A0A1S3X5B3	2209	0.9446	0.9543	1	0.6642	0.9731	0.9084	1	0.849	0.9117		T	G	M	P	N	L	E	Y	L	N	L	E	E	C	C	D
	A0A1S3X5B3	2233	0.8966	0.9744	1	0.8515	0.9057	0.9019	1	0.8253	0.9194		G	F	C	R	K	L	I	R	L	N	L	E	S	C	G	R
	A0A1S3X5B3	2255	0.9746	0.9809	1	0.8312	0.9827	0.9097	1	0.8453	0.9406		V	N	V	E	S	L	E	Y	L	D	L	D	F	C	C	S
	A0A1S3X5B3	2279	0.8815	0.9691	1	0.727	0.8403	0.8952	0.9998	0.8873	0.9		G	R	M	K	P	E	I	Q	I	H	M	K	R	S	G	I
	A0A1S3X5B3	2303	0.9046	0.9755	1	0.7635	0.9331	0.905	1	0.8316	0.9141		Q	Y	Q	T	H	I	T	F	L	D	L	S	A	M	K	N
	A0A1S3X5B3	2327	0.9407	0.9783	1	0.8831	0.9285	0.9037	1	0.874	0.9385		C	R	L	K	S	L	V	S	L	N	V	S	G	C	T	K
	A0A1S3X5B3	2351	0.8995	0.9255	1	0.7985	0.8519	0.883	0.9991	0.8548	0.9015		G	D	L	E	N	L	E	E	F	C	X	L	Y	A	R	Y
	A0A1S3X5B3	2377	0.9649	0.9614	1	0.8145	0.9865	0.8972	0.9999	0.9096	0.9417		V	R	L	N	K	L	K	I	L	K	F	G	G	L	Q	D
	A0A1S3X5B3	2403	0.7948	0.9764	1	0.7683	0.8662	0.9031	1	0.7583	0.8834		E	G	L	R	S	L	E	H	L	D	L	T	C	C	N	L
	A0A1S3X5B3	2428	0.7321	0.9242	1	0.7514	0.7736	0.8969	0.9983	0.8355	0.864		G	C	L	S	S	L	K	E	L	Y	L	S	G	N	N	F
	A0A1S3X5B3	2451	0.7628	0.8964	1	0.6034	0.84	0.8989	0.9996	0.7673	0.8461		A	Q	L	G	A	L	R	I	L	N	L	R	N	C	K	R
	A0A1S3X5B3	2474	0.7623	0.5421	0.5585	0.4606	0.6294	0.0477	0.9972	0.3731	0.5463		P	P	E	S	D	T	I	Y	A	D	W	S	N	D	L	I
	A0A1S4BSC0	657	0.8833	0.9556	1	0.8192	0.9061	0.8931	0.9999	0.8123	0.9087		T	N	M	L	K	L	K	F	L	L	L	S	N	I	Q	L
	A0A1S4BSC0	678	0.8881	0.8803	1	0.8003	0.9045	0.8803	0.9982	0.6274	0.8724		K	F	P	K	K	L	R	W	L	F	W	R	Y	L	Q	L
	A0A1S4BSC0	700	0.9626	0.9697	1	0.9371	0.9696	0.9019	1	0.8469	0.9485		F	P	M	G	K	L	V	A	I	D	L	C	Y	S	S	L
	A0A1S4BSC0	723	0.9825	0.9788	1	0.8958	0.9878	0.9048	1	0.825	0.9468		K	L	L	R	W	L	K	F	L	N	L	S	H	S	Y	Q
	A0A1S4BSC0	746	0.916	0.9775	1	0.8886	0.9171	0.9071	0.9999	0.691	0.9122		S	L	L	P	N	L	E	Q	L	I	L	E	Y	C	T	S
	A0A1S4BSC0	770	0.8913	0.9654	1	0.89	0.9104	0.9046	0.9994	0.8594	0.9276		G	Y	L	E	G	L	T	V	L	S	L	N	G	C	I	N
	A0A1S4BSC0	794	0.884	0.9734	1	0.8913	0.889	0.9066	0.9999	0.8892	0.9292		C	M	L	T	H	L	E	T	L	D	I	S	G	C	S	N
	A0A1S4BSC0	865	0.9581	0.9822	1	0.8013	0.9683	0.9103	1	0.8442	0.933		S	F	P	T	S	L	V	T	L	R	L	S	D	C	N	L
	A0A1S4BSC0	891	0.9489	0.9812	1	0.9325	0.9341	0.9131	1	0.8666	0.9471		S	K	L	N	L	L	K	E	L	S	L	S	R	N	P	L
	A0A1S4BSC0	914	0.8243	0.9603	1	0.7897	0.9103	0.9088	0.9999	0.6966	0.8862		R	Y	L	S	R	L	E	N	L	S	L	N	S	C	T	R
	A0A1S4BSC0	935	0.7747	0.9328	1	0.5221	0.7826	0.8971	0.9997	0.618	0.8159		E	L	P	N	G	V	E	I	V	D	A	T	D	C	I	S
	A0A1S4BSC0	955	0.8991	0.7219	0.998	0.4393	0.9435	0.6054	0.9991	0.4145	0.7526		S	G	A	P	S	S	C	S	I	L	Y	I	N	C	A	N
	A0A1S4BSC0	986	0.7921	0.8698	0.9996	0.5989	0.9225	0.8805	0.9999	0.3333	0.7996		V	N	A	E	T	L	G	Y	L	G	L	S	N	L	E	L
	A0A1S4CGF4	536	0.672	0.7187	0.9998	0.5495	0.7227	0.4448	0.9991	0.377	0.6855		K	G	S	K	K	V	E	V	L	K	V	D	Q	L	A	F
	A0A1S4CGF4	562	0.8464	0.9476	1	0.582	0.8611	0.89	1	0.6433	0.8463		K	K	M	K	N	L	R	V	L	M	M	D	E	L	H	I
	A0A1S4CGF4	583	0.6599	0.9284	1	0.5292	0.6983	0.8852	0.9979	0.762	0.8076		L	L	S	K	E	L	R	W	L	S	W	K	R	C	P	L
	A0A1S4CGF4	605	0.5899	0.9702	1	0.9049	0.6706	0.9098	0.9999	0.8992	0.8681		F	P	A	V	N	L	V	V	L	D	M	R	G	S	D	I
	A0A1S4CGF4	628	0.7933	0.954	1	0.5183	0.6835	0.8849	0.9998	0.6014	0.8044		Q	N	P	F	N	E	G	F	F	N	A	P	A	R	A	F
	A0A1S4CGF4	659	0.6698	0.8456	1	0.5403	0.7412	0.8545	0.9994	0.6707	0.7902		S	L	S	L	S	L	I	L	M	I	L	S	F	C	P	M
	A0A1S4DFZ7	609	0.9744	0.9462	1	0.8811	0.9805	0.8984	1	0.8771	0.9447		D	P	I	V	N	L	R	L	L	Q	F	D	N	V	K	L
	A0A1S4DFZ7	630	0.9743	0.9663	1	0.8772	0.946	0.9026	1	0.8928	0.9449		K	L	P	S	S	L	K	W	L	H	W	K	R	C	T	L
	A0A1S4DFZ7	652	0.9498	0.9567	1	0.925	0.957	0.905	0.9998	0.8831	0.947		D	Y	P	S	E	L	T	I	L	D	L	S	E	S	Q	I
	A0A1S4DFZ7	681	0.9752	0.9698	1	0.9382	0.9895	0.8974	0.9999	0.8684	0.9548		K	V	A	N	K	L	I	V	M	N	L	S	D	C	H	K
	A0A1S4DFZ7	704	0.9805	0.9329	1	0.9124	0.9874	0.8978	0.9999	0.8489	0.945		S	T	H	K	A	L	E	K	L	I	A	E	R	C	S	A
	A0A1S4DFZ7	728	0.9698	0.9711	1	0.8905	0.943	0.9056	1	0.8511	0.9414		G	N	L	N	T	L	R	H	L	N	L	R	D	C	R	N
	A0A1S4DFZ7	752	0.9665	0.9735	1	0.8747	0.9614	0.9086	1	0.8566	0.9427		S	G	L	K	N	L	E	K	L	I	L	S	G	C	S	R
	A0A1S4DFZ7	776	0.9547	0.9773	1	0.8906	0.9589	0.9108	1	0.862	0.9443		G	K	M	K	S	L	Q	E	L	L	L	D	G	T	A	I
	A0A1S4DFZ7	799	0.9773	0.9693	1	0.8916	0.9599	0.9055	1	0.8405	0.943		F	R	L	T	K	L	E	K	L	S	L	I	Q	C	H	S
	A0A1S4DFZ7	823	0.9829	0.9802	1	0.8739	0.975	0.9075	1	0.8935	0.9516		G	K	L	S	A	L	K	E	L	S	L	N	G	S	A	V
	A0A1S4DFZ7	846	0.9778	0.9743	1	0.8193	0.9698	0.9075	1	0.8509	0.9374		E	H	L	Q	N	L	H	T	L	N	L	I	R	C	E	S
	A0A1S4DFZ7	870	0.9838	0.968	1	0.8925	0.9805	0.9064	1	0.9089	0.955		G	N	L	K	S	L	V	N	L	W	L	Y	G	S	A	I
	A0A1S4DFZ7	893	0.9508	0.9802	1	0.8617	0.9521	0.906	1	0.8574	0.9385		G	S	L	Y	Y	L	R	S	L	S	L	G	N	S	Q	H
	A0A1S4DFZ7	917	0.924	0.9717	1	0.7706	0.8886	0.9071	0.9999	0.8581	0.915		K	G	L	S	S	L	V	E	L	Q	I	E	K	V	P	I
	A0A1U7ZNL8	593	0.3541	0.3974	0.9984	0.3882	0.5393	0.2113	0.9992	0.6135	0.5627		V	Y	K	F	T	M	T	S	N	K	Y	V	N	N	F	V
	A0A1U7ZNL8	617	0.8103	0.8731	1	0.7813	0.9049	0.8897	0.9997	0.8729	0.8915		N	K	M	D	K	L	K	L	L	L	L	E	N	D	C	I
	A0A1U7ZNL8	660	0.8978	0.9277	1	0.7348	0.9273	0.8962	0.9998	0.908	0.9115		F	P	I	S	S	L	R	V	L	K	L	D	G	S	R	L
	A0A1U7ZNL8	686	0.9422	0.9782	1	0.7773	0.9221	0.9053	1	0.846	0.9214		K	L	P	L	Q	L	R	H	L	Y	L	E	G	C	P	N
	A0A1U7ZNL8	710	0.7744	0.9389	1	0.8249	0.7923	0.9008	0.9999	0.813	0.8805		G	S	L	M	N	L	Q	T	V	F	L	T	D	C	K	S
	A0A1U7ZNL8	734	0.8237	0.9708	1	0.7364	0.8305	0.9099	1	0.8976	0.8961		C	N	C	Q	S	L	Y	C	L	E	M	S	R	C	S	A
	A0A1U7ZNL8	758	0.9245	0.9606	1	0.847	0.8971	0.9035	0.9999	0.7648	0.9122		G	N	L	K	N	L	K	M	L	I	L	S	G	C	S	E
	A0A1U7ZNL8	782	0.8371	0.9706	1	0.8676	0.8642	0.8996	1	0.8434	0.9103		G	E	L	V	N	L	N	Y	L	F	L	D	G	C	Q	K
	A0A1U7ZNL8	806	0.9546	0.9726	1	0.853	0.947	0.9093	1	0.8808	0.9396		A	N	L	T	Q	L	K	H	L	D	L	S	G	C	S	H
	A0A1U7ZNL8	843	0.8298	0.8535	0.9998	0.658	0.8868	0.8471	0.9999	0.387	0.8077		S	E	M	K	D	L	E	E	L	K	L	Q	V	N	G	F
	A0A1U7ZNL8	866	0.9647	0.9621	1	0.95	0.9452	0.8917	1	0.9265	0.955		G	Q	L	S	S	L	T	V	L	Y	L	Q	G	P	H	L
	A0A1U7ZNL8	900	0.2302	0.1235	0.9995	0.8265	0.3006	0.4812	0.9958	0.7275	0.5856		D	G	C	Y	N	L	K	G	L	V	Y	A	I	G	K	L
	A0A1U7ZNL8	913	0.6261	0.7203	1	0.3429	0.7458	0.3337	0.9988	0.5915	0.6699		G	K	L	T	R	L	K	N	L	N	I	S	A	C	G	L
	A0A1U7ZNL8	960	0.9456	0.9532	1	0.894	0.9228	0.8952	0.9999	0.7475	0.9198		N	H	L	S	R	L	L	K	L	E	L	E	G	N	S	N
	A0A1U7ZNL8	984	0.8438	0.9264	1	0.7775	0.8896	0.8994	1	0.8408	0.8972		L	N	L	S	L	L	N	K	L	V	L	G	A	C	V	I
	A0A1U7ZNL8	1009	0.9332	0.9641	1	0.8675	0.9326	0.9035	1	0.9282	0.9411		N	Y	L	L	S	L	T	N	M	K	L	Q	G	L	Q	M
	A0A1U7ZNL8	1043	0.7599	0.9088	0.9997	0.8941	0.8054	0.8806	1	0.8271	0.8844		V	S	C	N	S	L	I	E	V	T	I	L	P	K	L	R
	A0A1U7ZNL8	1052	0.5696	0.6852	0.9992	0.1641	0.4989	0.4322	0.9999	0.271	0.5775		T	I	L	P	K	L	R	V	L	E	I	V	S	C	L	Q
	A0A1U7ZNL8	1063	0.6218	0.874	0.9999	0.7588	0.674	0.8875	1	0.3987	0.7768		V	S	C	L	Q	L	R	I	V	Y	I	P	R	A	T	M
	A0A1U7ZNL8	1086	0.6897	0.9553	1	0.783	0.8181	0.8944	1	0.8388	0.8724		R	Q	C	P	E	L	S	V	I	Q	S	I	D	M	L	R
	A0A1U8ALW1	580	0.9427	0.9672	1	0.9106	0.9635	0.8935	1	0.8444	0.9402		T	N	K	I	Q	G	F	S	L	Q	L	F	F	E	E	K
	A0A1U8ALW1	606	0.9597	0.9739	1	0.8243	0.9653	0.9027	1	0.8593	0.9356		G	K	M	T	N	L	R	L	F	R	L	D	G	V	I	L
	A0A1U8ALW1	629	0.8646	0.961	1	0.8718	0.8877	0.905	1	0.9197	0.9262		N	M	P	K	K	I	R	W	L	H	W	H	R	F	P	L
	A0A1U8ALW1	651	0.978	0.9753	1	0.8628	0.965	0.9041	1	0.8318	0.9396		F	D	L	S	R	L	V	V	L	E	M	T	S	S	H	L
	A0A1U8ALW1	677	0.9448	0.9837	1	0.8618	0.9271	0.9096	1	0.837	0.933		C	L	M	H	N	L	K	I	L	D	L	S	D	S	N	S
	A0A1U8ALW1	700	0.9636	0.9717	1	0.8845	0.9558	0.9067	0.9999	0.8689	0.9439		S	K	L	P	K	L	E	R	L	I	L	E	G	C	S	S
	A0A1U8ALW1	724	0.9323	0.9725	1	0.8481	0.9272	0.9068	1	0.886	0.9341		G	C	L	K	K	L	V	H	L	D	M	G	H	C	A	R
	A0A1U8ALW1	748	0.9735	0.9798	1	0.918	0.9492	0.9069	1	0.9098	0.9547		G	Y	L	T	S	L	K	Q	L	M	L	S	H	C	N	K
	A0A1U8ALW1	772	0.9694	0.9707	1	0.8358	0.9651	0.9103	1	0.9254	0.9471		G	E	M	K	S	L	K	C	L	D	L	G	Q	T	A	I
	A0A1U8ALW1	795	0.9845	0.975	1	0.93	0.9767	0.9058	1	0.867	0.9549		R	Q	L	K	S	L	E	T	F	W	M	H	G	C	K	Q
	A0A1U8ALW1	819	0.9788	0.9584	1	0.9386	0.9738	0.9029	1	0.8984	0.9564		G	E	I	E	S	L	K	L	L	A	L	G	Q	T	A	I
	A0A1U8ALW1	842	0.9725	0.9748	1	0.8409	0.968	0.909	1	0.9133	0.9473		G	Q	L	K	S	L	E	T	L	R	M	H	D	C	E	Q
	A0A1U8ALW1	866	0.9619	0.9608	1	0.8818	0.9516	0.9034	0.9999	0.8833	0.9428		G	E	M	E	S	L	K	L	L	A	L	S	G	T	A	I
	A0A1U8ALW1	889	0.9896	0.9604	1	0.8962	0.9826	0.9037	1	0.8829	0.9519		G	Q	L	K	S	L	E	K	L	E	M	N	H	Y	K	Q
	A0A1U8ALW1	913	0.9805	0.9688	1	0.9154	0.943	0.9067	1	0.8821	0.9496		G	G	M	E	S	L	K	F	L	A	L	S	G	T	A	I
	A0A1U8ALW1	936	0.953	0.968	1	0.8537	0.9574	0.9049	1	0.8599	0.9371		R	Q	L	K	S	L	E	K	L	E	M	N	Y	C	K	Q
	A0A1U8ALW1	960	0.981	0.9809	1	0.9175	0.9773	0.9113	1	0.9069	0.9594		G	E	M	K	S	L	K	C	L	D	L	S	Q	T	A	I
	A0A1U8ALW1	983	0.9412	0.9755	1	0.7879	0.9461	0.906	1	0.744	0.9126		G	Q	L	K	S	L	E	M	L	D	M	N	H	C	R	Q
	A0A1U8ALW1	1007	0.9626	0.9669	1	0.8335	0.9342	0.901	0.9998	0.8677	0.9332		G	E	M	K	S	L	K	C	L	A	L	S	G	T	A	I
	A0A1U8ALW1	1030	0.9703	0.9746	1	0.8873	0.9599	0.9106	1	0.7588	0.9327		G	Q	L	K	S	L	E	N	L	E	M	N	H	C	K	Q
	A0A1U8ALW1	1054	0.8513	0.9695	1	0.8371	0.8788	0.9089	0.9991	0.8559	0.9126		G	E	M	K	S	L	K	C	L	D	L	M	E	T	A	I
	A0A1U8HN03	1316	0.5926	0.686	0.0622	0.5741	0.7577	0.254	0.9939	0.4606	0.5476		S	A	K	T	G	T	E	K	I	E	G	L	V	L	D	K
	A0A1U8HN03	1339	0.9571	0.976	1	0.6636	0.9754	0.8989	0.9999	0.6572	0.891		K	V	V	K	S	F	R	S	F	F	F	S	E	D	A	D
	A0A1U8HN03	1363	0.9689	0.9542	1	0.8765	0.943	0.8834	0.9995	0.8925	0.9397		K	S	R	K	H	F	D	D	A	N	E	E	G	S	N	G
	A0A1U8HN03	1387	0.9475	0.9605	1	0.8968	0.9519	0.9063	0.9999	0.8708	0.9417		S	K	M	Q	R	L	R	I	L	Q	L	S	Y	V	R	L
	A0A1U8HN03	1408	0.9824	0.971	1	0.8665	0.9418	0.8974	1	0.835	0.9368		L	L	P	K	S	L	R	L	L	C	W	S	G	F	H	M
	A0A1U8HN03	1430	0.9647	0.9769	1	0.8978	0.9711	0.9082	1	0.8578	0.9471		L	P	L	E	S	L	V	S	L	E	M	K	K	S	Y	L
	A0A1U8HN03	1453	0.9669	0.9826	1	0.9022	0.9684	0.9092	1	0.8921	0.9527		K	I	L	K	S	L	K	I	L	N	F	S	H	S	H	F
	A0A1U8HN03	1476	0.9791	0.9769	1	0.8817	0.9718	0.9065	1	0.8432	0.9449		S	G	L	P	H	L	K	T	L	I	L	K	D	C	I	K
	A0A1U8HN03	1500	0.9594	0.9779	1	0.8579	0.9346	0.9102	1	0.8412	0.9352		G	C	L	D	G	L	V	Y	L	N	L	R	D	C	K	N
	A0A1U8HN03	1524	0.9656	0.9761	1	0.8557	0.9603	0.9086	1	0.8619	0.941		C	M	L	K	S	L	E	K	L	I	I	S	G	C	S	R
	A0A1U8HN03	1548	0.9769	0.9709	1	0.878	0.9732	0.9096	1	0.8996	0.951		G	K	L	E	S	L	I	I	L	Q	A	D	G	M	N	F
	A0A1U8HN03	1600	0.9532	0.9794	1	0.8984	0.9497	0.9087	1	0.8329	0.9403		S	L	S	I	S	L	V	R	L	S	L	A	K	C	N	L
	A0A1U8HN03	1625	0.9732	0.9813	1	0.901	0.9647	0.9116	1	0.8454	0.9471		S	N	L	P	S	L	C	F	L	N	L	S	E	N	L	I
	A0A1U8HN03	1648	0.967	0.9736	1	0.8409	0.9674	0.9058	0.9999	0.8164	0.9339		K	N	L	G	M	L	R	D	L	W	L	D	G	C	L	R
	A0A1U8HN03	1669	0.9547	0.8645	1	0.8635	0.9803	0.8925	0.9994	0.8367	0.924		E	L	P	P	S	L	V	T	L	K	A	V	R	C	A	S
	A0A1U8HN03	1715	0.8324	0.6899	1	0.7979	0.9592	0.8805	0.9984	0.7893	0.8685		F	K	L	K	P	I	D	S	F	E	V	E	I	L	N	T
	A0A1U8HN03	1762	0.9485	0.9716	1	0.9153	0.9765	0.9045	1	0.8625	0.9474		Q	Q	G	L	Y	E	F	G	I	F	S	T	Y	F	P	G
	A0A1U8HN03	1785	0.881	0.9257	1	0.6528	0.8604	0.8849	0.9995	0.7448	0.8686		S	H	K	S	E	R	R	L	L	T	L	N	V	D	S	L
	A0A1U8HUH9	503	0.8548	0.9614	1	0.8935	0.916	0.8887	0.9999	0.841	0.9194		C	K	E	D	P	A	K	R	S	R	L	W	F	P	E	D
	A0A1U8HUH9	527	0.9401	0.9748	1	0.8274	0.9323	0.9048	1	0.8834	0.9329		K	G	T	A	S	I	E	G	I	K	L	D	M	S	Q	I
	A0A1U8HUH9	553	0.9701	0.978	1	0.9071	0.976	0.9084	1	0.852	0.9489		E	K	M	L	N	L	K	Y	I	H	F	Y	K	P	G	V
	A0A1U8HUH9	586	0.9621	0.9801	1	0.892	0.9577	0.9137	1	0.7948	0.9375		S	L	P	Y	K	L	R	Y	F	C	W	D	Y	F	P	F
	A0A1U8HUH9	607	0.9581	0.9826	1	0.9527	0.9446	0.904	1	0.9246	0.9583		F	N	S	K	N	L	V	V	L	I	L	R	Y	D	N	M
	A0A1U8HUH9	632	0.9476	0.9719	1	0.834	0.9379	0.9051	1	0.7548	0.9189		M	D	L	V	N	L	R	V	F	D	I	S	F	S	K	K
	A0A1U8HUH9	655	0.9692	0.9742	1	0.9313	0.9756	0.9099	1	0.8862	0.9558		L	G	A	I	N	L	E	I	L	D	C	K	W	C	E	S
	A0A1U8HUH9	690	0.9685	0.9666	1	0.7251	0.9547	0.8988	1	0.7239	0.9047		Q	V	P	N	P	F	C	D	L	N	L	S	R	T	G	I
	A0A1U8HUH9	713	0.9749	0.9404	1	0.9101	0.9744	0.8871	0.999	0.8937	0.9475		E	H	L	R	K	L	Q	E	F	L	R	E	R	D	L	N
	A0A1U8HUH9	737	0.9521	0.9803	1	0.8601	0.9204	0.9119	1	0.8512	0.9345		R	I	P	R	S	L	I	K	I	N	L	S	G	T	Q	I
	A0A1U8HUH9	759	0.9426	0.9722	1	0.8869	0.8728	0.9062	0.9999	0.7882	0.9211		L	D	S	R	S	L	R	E	L	D	L	S	Y	C	P	M
	A0A1U8HUH9	779	0.9742	0.9768	1	0.8792	0.9535	0.9102	0.9999	0.8601	0.9442		E	I	P	R	S	L	T	K	L	N	L	S	G	T	Q	I
	A0A1U8HUH9	802	0.9772	0.9789	1	0.8404	0.9659	0.9087	1	0.8823	0.9442		D	S	L	C	N	L	V	I	L	K	M	K	G	S	R	V
	A0A1U8HUH9	822	0.9541	0.9761	1	0.9297	0.9215	0.909	1	0.8775	0.946		I	K	L	E	S	L	R	K	L	N	L	C	G	C	P	M
	A0A1U8HUH9	842	0.9633	0.9769	1	0.8774	0.9394	0.9035	0.9999	0.8021	0.9328		E	I	P	I	S	L	V	W	L	N	L	S	G	T	L	I
	A0A1U8HUH9	865	0.9559	0.9779	1	0.8317	0.9615	0.9097	1	0.7858	0.9278		Q	P	L	G	Y	L	E	D	I	Y	L	S	G	T	R	V
	A0A1U8HUH9	885	0.9352	0.9731	1	0.86	0.8872	0.9118	1	0.8221	0.9236		I	N	L	E	S	L	W	Y	L	N	L	S	H	C	P	I
	A0A1U8HUH9	905	0.949	0.9797	1	0.8792	0.9359	0.9057	1	0.8708	0.94		E	I	P	R	N	L	R	D	L	H	L	S	G	T	L	I
	A0A1U8HUH9	928	0.9322	0.9816	1	0.8351	0.956	0.9132	1	0.8973	0.9394		N	S	S	S	S	L	R	Y	L	D	M	S	G	S	S	I
	A0A1U8HUH9	964	0.7089	0.8593	1	0.4976	0.8194	0.8838	0.9994	0.5657	0.7918		L	R	S	K	T	L	S	Y	M	C	M	N	R	C	K	S
	A0A1U8HUH9	985	0.6009	0.3573	0.9953	0.1088	0.7815	0.5734	0.9995	0.2034	0.5775		E	L	P	P	Y	M	E	Y	L	G	V	N	D	C	T	S
	A0A1U8HUH9	996	0.8363	0.941	1	0.6912	0.7465	0.9035	0.9971	0.5074	0.8279		N	D	C	T	S	L	E	K	L	S	F	A	D	K	N	L
	A0A1U8HUI7	731	0.9157	0.8539	1	0.7218	0.9319	0.6808	0.9996	0.6756	0.8474		Q	N	M	I	N	L	K	Y	I	I	F	Y	F	S	S	N
	A0A1U8HUI7	767	0.7338	0.941	1	0.5249	0.8116	0.8993	0.9997	0.6345	0.8181		F	L	P	D	E	L	R	Y	L	Q	W	D	Y	Y	P	F
	A0A1U8HUI7	789	0.917	0.9727	1	0.8862	0.9011	0.9057	1	0.8327	0.9269		F	N	P	K	N	I	V	V	L	K	L	P	H	G	N	M
	A0A1U8HUI7	814	0.957	0.982	1	0.9116	0.951	0.9073	1	0.7058	0.9268		Q	D	L	V	H	L	R	K	I	N	L	F	S	C	K	N
	A0A1U8HUI7	837	0.9797	0.9767	1	0.9191	0.9814	0.9111	1	0.7765	0.9431		L	G	A	L	N	L	E	R	L	D	C	E	N	C	E	S
	A0A1U8HUI7	860	0.9519	0.9774	1	0.8943	0.9396	0.9101	0.9999	0.8391	0.9391		A	H	L	T	S	L	K	T	L	R	I	K	G	C	R	S
	A0A1U8HUI7	881	0.8872	0.9642	1	0.7915	0.9117	0.9045	0.9998	0.8675	0.9158		E	I	P	N	N	F	Y	E	L	D	L	S	E	T	G	I
	A0A1U8HUI7	904	0.9627	0.9754	1	0.9403	0.9649	0.9103	1	0.9579	0.9639		E	R	L	D	R	L	E	R	L	T	L	T	N	S	M	V
	A0A1U8HUI7	927	0.9062	0.9784	1	0.768	0.8667	0.9091	0.9999	0.7837	0.9015		S	K	L	K	S	L	K	V	L	D	L	S	G	C	P	I
	A0A1U8HUI7	947	0.8868	0.9684	1	0.7228	0.8827	0.901	0.9998	0.844	0.9007		E	I	P	R	S	L	T	G	L	Y	L	S	G	T	Q	I
	A0A1U8HUI7	973	0.9873	0.9567	1	0.8128	0.9934	0.8988	1	0.7018	0.9188		S	S	N	S	R	A	K	D	A	S	S	D	G	C	P	I
	A0A1U8HUI7	998	0.9654	0.9613	1	0.9225	0.9679	0.9049	0.9999	0.798	0.94		V	P	S	P	S	L	M	F	M	C	M	D	R	C	N	S
	A0A1U8HUI7	1019	0.7043	0.8701	1	0.2827	0.7606	0.883	0.9995	0.6081	0.7635		E	L	P	P	Y	L	H	E	L	N	V	H	D	C	T	S
	A0A1U8HUI7	1030	0.2515	0.2377	0.9968	0.7548	0.2413	0.4305	0.9612	0.5194	0.5491		H	D	C	T	S	L	K	K	V	S	F	A	D	Q	N	L
	A0A1U8HUI7	1055	0.7923	0.6124	0.7545	0.2972	0.818	0.0649	1	0.4483	0.5985		D	P	C	F	H	A	F	T	M	L	F	C	N	C	F	V
	A0A1U8HUI7	1085	0.7902	0.7037	1	0.7577	0.6745	0.1487	0.7238	0.7332	0.6915		L	K	I	G	S	L	A	K	K	W	A	A	G	F	D	W
	A0A1U8M830	745	0.9455	0.9597	1	0.7604	0.9388	0.8822	0.9998	0.8437	0.9163		E	S	M	I	N	L	R	C	I	F	F	Y	Y	P	W	S
	A0A1U8M830	781	0.8618	0.9684	1	0.6125	0.8789	0.9062	0.9994	0.699	0.8658		S	L	P	D	E	L	R	Y	L	R	W	D	Y	Y	P	F
	A0A1U8M830	803	0.9172	0.9736	1	0.918	0.9333	0.9128	1	0.9573	0.9515		F	N	P	K	N	L	L	A	L	K	L	P	Y	G	N	M
	A0A1U8M830	827	0.8939	0.9789	1	0.7131	0.9025	0.9086	1	0.7318	0.8911		Q	D	L	V	H	L	R	E	I	D	L	F	S	C	K	N
	A0A1U8M830	850	0.9139	0.9756	1	0.8924	0.8933	0.9087	0.9999	0.7051	0.9111		L	G	A	V	N	L	K	R	L	D	C	E	K	C	E	S
	A0A1U8M830	873	0.9086	0.972	1	0.8598	0.9224	0.9064	0.9995	0.8185	0.9234		A	R	L	T	S	L	K	S	L	R	L	K	G	C	R	S
	A0A1U8M830	894	0.8029	0.9651	1	0.7439	0.803	0.9032	0.9982	0.8958	0.889		E	I	P	N	N	F	Y	E	L	D	L	S	E	T	G	I
	A0A1U8M844	726	0.7959	0.8741	1	0.3889	0.8377	0.6646	0.9999	0.5878	0.7686		E	N	M	T	N	L	K	Y	I	I	F	Y	S	P	K	N
	A0A1U8M844	742	0.4751	0.4683	0.9488	0.438	0.7679	0.5115	0.894	0.6818	0.6482		S	E	C	G	N	D	K	K	L	Y	T	N	Q	V	D	I
	A0A1U8M844	759	0.7013	0.9316	1	0.5169	0.771	0.8877	0.9993	0.6571	0.8081		P	L	P	D	E	L	R	Y	L	R	W	D	D	Y	P	C
	A0A1U8M844	781	0.8242	0.9664	1	0.9063	0.8676	0.9079	1	0.8596	0.9165		F	N	P	E	N	L	V	V	L	K	L	P	H	G	D	M
	A0A1U8M844	809	0.9239	0.9812	1	0.8553	0.91	0.9028	1	0.7223	0.9119		Q	D	L	A	N	L	R	E	I	D	V	S	Y	C	K	N
	A0A1U8M844	832	0.9701	0.9572	1	0.8322	0.9757	0.9027	1	0.7816	0.9274		S	G	A	I	N	L	E	L	L	R	C	I	G	C	E	S
	A0A1U8M844	858	0.9843	0.9599	1	0.8778	0.9908	0.9044	1	0.8026	0.94		I	E	L	V	N	L	R	E	I	Y	V	A	E	C	N	N
	A0A1U8M844	881	0.9669	0.9652	1	0.8814	0.9648	0.9065	1	0.8935	0.9473		S	R	A	I	N	L	E	S	L	D	C	T	D	C	Q	S
	A0A1U8M844	907	0.9791	0.9672	1	0.9176	0.9829	0.9053	1	0.8205	0.9466		T	D	F	V	N	L	R	Q	I	D	F	N	G	C	V	S
	A0A1U8M844	930	0.9644	0.9729	1	0.9121	0.9745	0.9117	1	0.8298	0.9457		S	R	A	I	N	L	E	Y	L	D	C	S	N	C	K	S
	A0A1U8M844	956	0.9284	0.9693	1	0.8522	0.9234	0.9067	0.9999	0.78	0.92		M	D	L	D	N	L	T	V	I	N	V	S	N	C	S	N
	A0A1U8M844	979	0.978	0.9716	1	0.9268	0.9764	0.9105	1	0.8763	0.955		S	R	A	I	N	L	E	F	L	D	C	T	N	C	K	S
	A0A1U8M844	1002	0.9435	0.6207	0.9998	0.8431	0.9415	0.4979	0.9806	0.8602	0.8359		D	Q	L	A	S	L	S	G	W	C	L	H	L	N	G	C
	A0A1U8M844	1025	0.9315	0.9435	1	0.8711	0.9465	0.9061	0.9999	0.8761	0.9343		Q	V	P	R	H	F	C	S	L	D	L	S	E	T	E	I
	A0A1U8M844	1048	0.9551	0.9442	1	0.8571	0.9589	0.9089	0.9998	0.8532	0.9347		K	D	V	H	K	L	E	T	L	W	L	G	K	S	K	V
	A0A1U8M844	1071	0.9434	0.9787	1	0.7908	0.9433	0.9151	1	0.9086	0.935		L	K	L	E	F	L	R	K	L	D	L	S	D	C	P	I
	A0A1U8M844	1094	0.9647	0.9759	1	0.9066	0.9722	0.9114	1	0.7998	0.9413		D	P	L	C	N	L	Q	H	L	N	M	S	G	S	A	V
	A0A1U8M844	1114	0.7682	0.9263	1	0.733	0.8981	0.9015	0.997	0.7954	0.8774		I	K	L	E	S	L	R	K	L	N	L	N	G	C	P	K
	A0A1U8M844	1135	0.5176	0.7461	1	0.1346	0.5928	0.769	0.9983	0.3725	0.6414		E	L	P	P	Y	L	K	V	F	S	A	N	D	C	T	S
	A0A1U8M844	1146	0.3862	0.5799	0.9997	0.8644	0.4514	0.7531	0.9957	0.6252	0.707		N	D	C	T	S	L	E	K	V	S	F	A	D	Q	N	L
	A0A1U8M844	1171	0.6983	0.6454	0.0572	0.4647	0.8224	0.2685	0.9972	0.5289	0.5603		F	C	R	D	H	N	L	L	M	R	F	C	N	C	F	N
	A0A1U8PUN9	564	0.9723	0.9261	1	0.8191	0.9347	0.8925	0.9999	0.7349	0.9099		K	K	L	R	L	L	K	V	L	C	L	S	N	C	D	Y
	A0A1U8PUN9	582	0.9393	0.9487	1	0.8956	0.9163	0.8958	0.9998	0.7469	0.9178		F	L	S	N	E	L	R	L	L	D	W	K	G	C	P	L
	A0A1U8PUN9	604	0.9781	0.9576	1	0.9093	0.9888	0.8985	0.9999	0.8328	0.9456		F	Q	P	D	N	L	I	A	L	L	L	P	Y	S	R	I
	A0A1U8PUN9	627	0.966	0.9308	1	0.9696	0.9839	0.897	0.999	0.7947	0.9426		R	P	L	C	K	L	K	L	M	N	L	E	G	S	Q	N
	A0A1U8PUN9	650	0.97	0.9738	1	0.9314	0.9631	0.9047	0.9998	0.86	0.9503		T	T	A	S	N	L	E	V	L	T	L	K	G	C	T	K
	A0A1U8PUN9	674	0.9712	0.968	1	0.9129	0.9461	0.9038	0.9999	0.8573	0.9449		A	V	L	K	S	L	K	V	L	N	L	R	D	C	K	S
	A0A1U8PUN9	697	0.9711	0.97	1	0.9029	0.9597	0.906	1	0.8992	0.9511		I	G	M	E	S	L	E	T	L	I	L	S	G	C	S	S
	A0A1U8PUN9	721	0.9751	0.9733	1	0.8326	0.9864	0.9017	1	0.8839	0.9441		R	K	M	K	R	L	K	T	L	D	L	S	G	C	Y	R
	A0A1U8PUN9	745	0.9803	0.97	1	0.9087	0.9709	0.908	0.9999	0.9289	0.9583		Q	H	A	K	F	L	E	E	L	D	F	S	E	T	A	I
	A0A1U8PUN9	768	0.9669	0.9686	1	0.836	0.9465	0.9009	0.9999	0.8205	0.9299		F	Q	F	K	N	L	K	V	L	S	F	N	G	C	K	R
	A0A1U8PUN9	797	0.9881	0.9758	1	0.9297	0.9794	0.9069	1	0.8708	0.9563		S	G	L	S	S	L	G	K	L	N	L	R	D	R	N	L
	A0A1U8PUN9	822	0.9594	0.9834	1	0.8696	0.9359	0.9104	0.9999	0.7819	0.9301		S	G	L	S	S	L	K	E	L	D	L	S	G	N	N	F
	A0A1U8PUN9	845	0.9081	0.9754	1	0.7983	0.8611	0.9088	0.9998	0.8659	0.9147		T	R	L	S	K	L	E	D	L	I	L	S	N	C	N	I
	A0A1U8PYD9	550	0.9406	0.9346	1	0.8699	0.956	0.8872	0.9999	0.8426	0.9288		K	G	S	E	V	I	R	G	L	I	L	E	N	Y	C	S
	A0A1U8PYD9	577	0.9816	0.9587	1	0.86	0.9849	0.9022	0.9999	0.8885	0.947		V	K	M	T	E	V	R	L	L	Q	L	N	N	V	H	L
	A0A1U8PYD9	598	0.9756	0.9657	1	0.8421	0.9737	0.9041	1	0.9087	0.9462		H	L	P	K	E	L	T	W	L	C	W	N	G	F	A	L
	A0A1U8PYD9	620	0.9713	0.9586	1	0.8848	0.9821	0.9043	0.9999	0.8599	0.9451		F	H	L	K	Y	L	V	I	L	E	M	Q	H	S	K	V
	A0A1U8PYD9	643	0.9783	0.9756	1	0.8364	0.9794	0.9065	1	0.8732	0.9437		K	V	L	E	K	L	K	Y	L	N	L	S	Y	S	Q	F
	A0A1U8PYD9	666	0.9709	0.9751	1	0.9027	0.9365	0.9062	1	0.821	0.939		L	G	C	P	S	L	E	I	L	I	L	E	G	C	S	S
	A0A1U8PYD9	690	0.9815	0.9715	1	0.8439	0.9743	0.9084	1	0.8943	0.9467		G	N	L	N	K	L	V	I	L	N	L	K	D	C	K	N
	A0A1U8PYD9	714	0.9786	0.9734	1	0.9033	0.9529	0.9059	1	0.8758	0.9487		C	N	L	T	S	L	K	Y	F	N	L	H	G	C	K	H
	A0A1U8PYD9	748	0.9648	0.9715	1	0.8945	0.9725	0.9081	1	0.8724	0.948		S	Y	S	Y	S	L	E	R	L	D	L	R	H	C	N	L
	A0A1U8PYD9	773	0.9757	0.9811	1	0.8517	0.9565	0.9094	1	0.8747	0.9436		R	C	L	S	S	L	K	K	L	Y	L	S	F	N	N	F
	A0A1U8PYD9	796	0.9474	0.9658	1	0.8328	0.9602	0.9088	0.9999	0.8485	0.9329		N	R	L	S	Q	L	H	W	L	E	L	N	N	C	T	R
	A0A1U8PYD9	817	0.9676	0.9666	1	0.7215	0.9462	0.9086	1	0.816	0.9158		G	L	P	S	S	L	Q	F	L	E	A	S	G	C	T	S
	A0A1U8PZ32	546	0.9528	0.9591	1	0.7704	0.9765	0.9015	0.9999	0.7723	0.9166		A	D	M	S	K	L	R	L	L	Q	L	N	Y	V	Q	L
	A0A1U8PZ32	573	0.862	0.7828	0.9999	0.7692	0.8302	0.5338	0.9997	0.7847	0.8203		L	S	W	L	C	W	H	G	F	P	Y	K	S	M	P	T
	A0A1U8PZ32	590	0.9549	0.9599	1	0.8516	0.9774	0.9	0.9998	0.8446	0.936		F	H	L	E	N	L	V	I	L	D	M	Q	H	S	T	I
	A0A1U8PZ32	613	0.9822	0.9748	1	0.8569	0.9857	0.906	1	0.8047	0.9388		K	F	L	R	K	L	E	I	L	N	L	S	H	S	H	Y
	A0A1U8PZ32	636	0.9729	0.9813	1	0.9319	0.958	0.911	1	0.8754	0.9538		L	K	F	P	N	L	E	R	L	I	L	E	D	C	I	S
	A0A1U8PZ32	660	0.9733	0.9761	1	0.8845	0.9644	0.9096	1	0.8598	0.946		G	H	L	E	K	L	V	S	L	N	L	R	D	C	T	S
	A0A1U8PZ32	684	0.9432	0.9707	1	0.7171	0.9765	0.9017	0.9999	0.8694	0.9223		E	K	S	K	S	L	K	Q	L	I	T	H	G	C	S	K
	A0A1U8PZ32	712	0.9512	0.9816	1	0.8706	0.9656	0.9075	1	0.7615	0.9297		S	G	L	R	F	L	K	R	L	F	L	S	Y	C	N	R
	A0A1U8PZ32	737	0.9249	0.9845	1	0.8405	0.9223	0.911	1	0.8194	0.9253		G	R	L	Q	S	L	Q	E	L	D	I	S	F	N	K	F
	A0A1U8PZ32	759	0.9462	0.9771	1	0.8173	0.9581	0.9089	1	0.771	0.9223		S	H	L	S	Q	L	N	S	L	V	L	D	D	C	N	K
	A0A1U8PZ32	780	0.9041	0.8956	1	0.7387	0.9312	0.8977	1	0.5773	0.8681		K	L	P	L	G	L	K	A	L	H	A	D	G	C	S	S
	A0A1U8PZ32	803	0.8664	0.9784	1	0.8553	0.8492	0.9033	0.9997	0.684	0.892		E	I	L	S	S	L	K	E	L	H	L	C	Y	N	R	F
	A0A1U8PZ32	826	0.9231	0.9771	1	0.8436	0.949	0.908	1	0.7608	0.9202		T	C	L	S	Q	L	Q	D	L	W	L	S	Y	S	R	R
	A0A1U8PZ32	855	0.9016	0.9687	1	0.8635	0.8809	0.9024	0.9997	0.8204	0.9172		L	C	A	D	G	C	E	L	L	I	L	N	N	C	N	L
	A0A1U8PZ32	895	0.9155	0.9667	1	0.7413	0.8814	0.8999	0.9873	0.6218	0.8768		R	G	R	P	L	P	C	N	I	F	L	P	G	R	D	I
	A0A1U8PZ32	1683	0.9838	0.8729	0.7805	0.1606	0.9388	0.481	0.9998	0.4918	0.7136		T	A	E	I	E	G	L	V	V	N	F	P	Q	P	K	D
	A0A1U8PZ32	1707	0.9723	0.9699	1	0.8079	0.9867	0.9068	1	0.9054	0.9436		A	D	M	S	K	L	R	L	L	Q	L	N	Y	V	Q	L
	A0A1U8PZ32	1729	0.9024	0.9681	1	0.9011	0.8892	0.8961	0.9999	0.8451	0.9253		F	S	T	N	E	L	S	W	L	C	W	H	G	F	P	Y
	A0A1U8PZ32	1751	0.9288	0.974	1	0.8814	0.9592	0.9102	1	0.7504	0.9255		F	H	L	E	N	L	V	I	L	D	M	Q	Y	S	T	I
	A0A1U8PZ32	1774	0.9765	0.983	1	0.9397	0.9638	0.9128	1	0.9073	0.9604		K	F	L	K	K	L	E	I	L	N	L	S	H	S	H	C
	A0A1U8PZ32	1797	0.9691	0.9795	1	0.9298	0.9494	0.9136	1	0.8498	0.9489		L	E	L	P	N	L	E	K	L	I	L	E	D	C	T	S
	A0A1U8PZ32	1821	0.9806	0.9803	1	0.9114	0.9756	0.913	1	0.8701	0.9539		G	H	L	E	K	L	V	F	L	N	L	R	D	C	T	S
	A0A1U8PZ32	1845	0.9676	0.9804	1	0.8369	0.9745	0.9081	1	0.9182	0.9482		E	E	S	K	S	L	R	Q	L	I	I	S	G	C	S	K
	A0A1U8PZ32	1873	0.9714	0.9818	1	0.9148	0.9737	0.9056	1	0.8901	0.9547		S	G	L	H	L	L	R	R	L	C	L	S	Y	C	N	T
	A0A1U8PZ32	1898	0.9474	0.9689	1	0.8532	0.9404	0.9113	1	0.8517	0.9341		G	R	L	Q	S	L	Q	E	L	D	L	S	S	N	A	F
	A0A1U8PZ32	1920	0.9556	0.9712	1	0.895	0.9585	0.9099	0.9998	0.7947	0.9356		N	H	L	S	E	L	K	L	L	V	L	D	D	C	N	K
	A0A1U8PZ32	1941	0.903	0.8874	1	0.8537	0.9713	0.8908	0.9997	0.8974	0.9254		E	L	P	L	N	L	K	A	L	H	A	D	S	W	S	L
	A0A1U8PZ32	1963	0.9339	0.9702	1	0.8733	0.9571	0.9085	1	0.852	0.9369		E	T	L	S	S	L	K	E	L	R	L	C	W	N	R	F
	A0A1U8PZ32	1986	0.9482	0.9817	1	0.8123	0.9497	0.9104	1	0.7669	0.9211		N	R	L	S	Q	L	Q	E	L	W	L	S	N	S	K	K
	A0A1U8PZ32	2007	0.941	0.969	1	0.8929	0.9476	0.9	0.9996	0.809	0.9324		E	L	P	P	R	L	E	N	L	C	A	D	G	C	T	S
	A0A1U8PZ32	2038	0.5289	0.5114	0.9918	0.5182	0.5445	0.2676	0.9597	0.4853	0.6009		M	D	R	P	H	A	D	H	R	A	G	H	G	D	M	E
	A0A1U8Q0V8	558	0.9639	0.9313	1	0.9007	0.9828	0.8861	0.9995	0.8647	0.9411		E	K	M	K	K	L	R	L	L	R	V	D	F	I	H	L
	A0A1U8Q0V8	579	0.9903	0.9714	1	0.8933	0.9907	0.9106	1	0.8192	0.9469		H	L	P	K	Q	L	K	W	L	R	W	N	Q	F	P	L
	A0A1U8Q0V8	601	0.9685	0.9583	1	0.8918	0.9771	0.9001	0.9998	0.9034	0.9499		F	N	L	K	E	L	V	V	L	E	M	R	C	S	N	L
	A0A1U8Q0V8	624	0.9465	0.9853	1	0.7956	0.9663	0.9109	1	0.8744	0.9349		K	L	L	E	Q	L	K	V	L	D	L	S	H	C	F	Y
	A0A1U8Q0V8	647	0.9518	0.9701	1	0.8796	0.9099	0.9002	1	0.8358	0.9309		S	K	L	P	N	L	E	K	L	I	L	V	G	C	E	N
	A0A1U8Q0V8	671	0.943	0.9759	1	0.8521	0.9689	0.9067	1	0.8688	0.9394		R	C	L	K	K	L	V	I	L	N	L	S	Q	C	C	K
	A0A1U8Q0V8	695	0.9434	0.9724	1	0.7851	0.8932	0.9028	0.9999	0.9001	0.9246		C	Y	L	E	S	L	E	C	L	V	L	S	H	C	P	S
	A0A1U8Q0V8	721	0.9655	0.9437	1	0.9528	0.9747	0.8931	0.9998	0.8898	0.9524		E	S	L	E	N	L	K	V	L	D	L	A	V	S	N	S
	A0A1U8Q0V8	744	0.9761	0.9725	1	0.8588	0.9351	0.8979	1	0.794	0.9293		S	R	L	T	N	L	E	V	L	V	L	C	G	C	E	N
	A0A1U8Q0V8	768	0.9696	0.9718	1	0.8302	0.9758	0.9093	1	0.8215	0.9348		G	Y	L	E	K	L	V	V	L	N	L	D	S	C	S	K
	A0A1U8Q0V8	792	0.9769	0.9735	1	0.8884	0.9756	0.9103	1	0.8371	0.9452		C	K	L	K	S	L	K	E	L	I	L	P	C	C	S	N
	A0A1U8Q0V8	883	0.9009	0.9794	1	0.6862	0.9272	0.9068	0.9999	0.8674	0.9085		S	L	L	S	S	L	V	V	L	D	L	S	Y	N	N	V
	A0A1U8Q0V8	906	0.9058	0.9779	1	0.8652	0.8612	0.9055	0.9995	0.7662	0.9102		K	N	L	T	S	L	K	I	L	E	L	S	E	C	K	K
	A0A1U8Q0V8	927	0.9041	0.8843	1	0.9291	0.9358	0.8802	0.999	0.87	0.9253		K	L	P	S	S	L	E	A	L	Y	A	F	G	C	T	S
	A0A1U8Q0V8	950	0.942	0.9775	1	0.8551	0.9308	0.911	0.9999	0.7555	0.9215		G	Y	F	P	S	L	T	R	F	Y	L	T	D	S	K	I
	A0A1U8Q0V8	973	0.8969	0.9871	1	0.9011	0.9155	0.9141	0.9999	0.8563	0.9338		S	C	C	P	K	L	T	D	L	V	L	S	N	S	T	E
	A0A1U8Q0V8	994	0.9847	0.969	1	0.8375	0.9774	0.9028	0.9999	0.8409	0.939		E	L	P	P	S	L	K	H	L	V	V	D	G	C	V	S
	A0A1U8Q0V8	1017	0.9178	0.9823	1	0.9167	0.8725	0.9075	0.9999	0.7818	0.9223		S	N	N	S	N	L	V	V	L	K	L	R	N	C	N	K
	A0A1U8Q0V8	1039	0.8617	0.9623	1	0.9229	0.8816	0.8888	0.9997	0.8336	0.9188		L	D	G	L	S	L	R	L	I	D	M	G	S	C	N	G
	A0A1U8Q0V8	1065	0.7685	0.4505	0.9501	0.1493	0.8629	0.0956	0.9858	0.1768	0.5549		Q	V	L	F	N	G	E	K	Q	D	I	F	L	P	G	S
	A0A1U8Q5F6	546	0.6705	0.4366	0.2106	0.4904	0.7003	0.1093	0.9998	0.4903	0.5135		T	E	A	I	E	G	L	I	L	N	L	P	T	S	N	D
	A0A1U8Q5F6	570	0.8547	0.9621	1	0.6701	0.8806	0.8986	1	0.8244	0.8863		A	K	M	P	K	L	R	L	L	Q	L	N	N	V	H	L
	A0A1U8Q5F6	591	0.9064	0.881	1	0.8184	0.8928	0.8684	0.9997	0.4731	0.855		N	F	S	R	E	L	R	W	L	C	W	H	G	F	P	L
	A0A1U8Q5F6	613	0.946	0.9651	1	0.8805	0.9316	0.9048	0.9998	0.8924	0.94		F	H	I	E	N	L	L	A	L	D	L	Q	H	S	N	I
	A0A1U8Q5F6	636	0.965	0.9757	1	0.8626	0.9728	0.9099	1	0.8684	0.9443		K	L	L	K	D	L	R	V	L	D	L	S	Y	C	K	Y
	A0A1U8Q5F6	659	0.8404	0.677	1	0.7705	0.8839	0.8349	0.9994	0.7198	0.8407		S	R	L	T	N	L	E	G	L	I	F	E	G	C	T	S
	A0A1U8Q5F6	683	0.9168	0.8644	1	0.7587	0.9605	0.8923	0.9995	0.6719	0.883		G	D	L	G	R	L	V	F	L	N	L	K	G	C	S	N
	A0A1U8Q5F6	707	0.9461	0.9443	1	0.8515	0.9433	0.8993	0.9997	0.8588	0.9304		Y	N	L	N	S	L	E	N	L	I	L	S	G	C	S	N
	A0A1U8Q5F6	767	0.9566	0.9721	1	0.8467	0.9557	0.9057	0.9997	0.8936	0.9413		G	G	L	S	S	L	Q	E	L	N	L	S	Y	T	N	F
	A0A1U8Q5F6	790	0.984	0.9691	1	0.9486	0.982	0.9061	0.9999	0.9273	0.9646		I	C	L	P	Q	L	Q	F	L	K	L	E	N	C	T	K
	A0A1U8Q5F6	811	0.8462	0.8416	1	0.8589	0.9065	0.8694	0.9966	0.767	0.8858		E	L	P	S	S	L	K	G	L	N	A	E	G	C	T	A
	A0A1U8Q5F6	834	0.9113	0.959	1	0.771	0.8617	0.9005	0.9999	0.8044	0.901		G	K	L	S	S	L	K	E	L	N	L	C	K	S	N	L
	A0A1U8Q5F6	857	0.9595	0.9725	1	0.8997	0.9606	0.9073	0.9999	0.8467	0.9433		N	C	I	S	Q	L	K	I	L	R	L	E	N	C	T	R
	A0A1U8Q5F6	878	0.8774	0.8513	0.9999	0.9093	0.9357	0.8784	0.9993	0.8642	0.9144		D	L	P	S	S	L	K	C	L	K	A	D	G	C	T	S
	A0A1U8Q5F6	901	0.9534	0.9714	1	0.8374	0.8923	0.9007	1	0.8815	0.9296		G	S	L	T	S	L	Q	E	L	S	L	C	R	S	N	F
	A0A1U8Q5F6	924	0.9529	0.9695	1	0.9245	0.9627	0.9103	0.9999	0.8596	0.9474		N	L	L	S	Q	L	Q	I	L	R	L	E	N	C	T	R
	A0A1U8Q5F6	945	0.9186	0.8608	1	0.9199	0.9282	0.8465	0.9983	0.848	0.915		E	L	P	S	N	L	E	A	L	Y	A	D	G	C	T	S
	A0A1U8Q5F6	968	0.8761	0.9416	1	0.8204	0.9388	0.9009	0.9997	0.7884	0.9082		S	N	L	K	N	L	S	I	L	F	L	N	D	C	N	M
	A0A1U8Q5F6	991	0.896	0.913	1	0.5155	0.8759	0.8854	0.9989	0.7307	0.8519		E	R	L	D	S	I	R	C	I	H	M	D	R	C	N	N
	A0A1U8Q5F6	1017	0.8575	0.8912	0.9999	0.7396	0.8708	0.7313	0.9969	0.6089	0.837		Q	G	F	H	E	S	R	K	L	D	I	F	F	P	G	G
	A0A218VZB6	524	0.826	0.5032	0.9911	0.4042	0.8792	0.4063	0.9981	0.4286	0.6796		E	G	K	E	A	I	V	G	L	R	L	E	R	P	Q	P
	A0A218VZB6	547	0.9481	0.9709	1	0.8224	0.9277	0.9016	1	0.7741	0.9181		A	G	L	H	N	V	R	Y	L	S	L	E	A	A	K	F
	A0A218VZB6	568	0.968	0.9837	1	0.897	0.9587	0.9142	0.9999	0.7051	0.9283		H	P	L	P	E	L	K	W	L	S	L	P	R	C	P	A
	A0A218VZB6	590	0.956	0.9587	1	0.5354	0.9671	0.9063	1	0.8176	0.8926		I	N	I	S	K	L	V	I	L	E	L	P	H	S	S	I
	A0A218VZB6	615	0.9764	0.9869	1	0.9551	0.9846	0.9129	1	0.9067	0.9653		I	Q	M	V	H	L	K	V	L	D	L	T	N	C	S	K
	A0A218VZB6	638	0.9813	0.9807	1	0.8719	0.9709	0.9141	1	0.8494	0.946		S	R	T	P	N	L	E	R	L	T	L	S	Q	C	T	N
	A0A218VZB6	662	0.9553	0.9746	1	0.8092	0.9678	0.9137	1	0.8991	0.94		V	E	L	K	N	L	M	Y	L	D	L	S	D	C	F	S
	A0A218VZB6	686	0.977	0.9783	1	0.7901	0.9592	0.9118	1	0.8171	0.9292		G	S	L	E	N	L	E	R	L	S	L	H	G	C	T	T
	A0A218VZB6	710	0.9588	0.9785	1	0.8154	0.939	0.9121	1	0.859	0.9329		G	K	L	T	S	L	H	E	L	D	L	S	G	K	P	D
	A0A218VZB6	793	0.978	0.9743	1	0.8368	0.982	0.9117	1	0.9284	0.9514		S	H	L	K	A	L	T	K	L	D	I	S	Y	I	S	M
	A0A218VZB6	816	0.9833	0.9677	1	0.9138	0.9906	0.9118	1	0.894	0.9577		G	N	L	E	N	L	I	E	L	N	A	R	W	T	S	L
	A0A218VZB6	839	0.9572	0.9774	1	0.8001	0.9552	0.9108	1	0.8815	0.9353		G	M	L	K	K	L	E	K	L	N	L	G	G	S	T	S
	A0A218VZB6	863	0.9745	0.9724	1	0.8768	0.9644	0.9066	1	0.8487	0.9429		G	G	L	S	S	L	R	M	L	N	L	F	R	T	A	I
	A0A218VZB6	886	0.9162	0.9705	1	0.7751	0.9169	0.908	1	0.9101	0.9246		T	Q	L	S	C	L	E	S	L	N	L	A	C	C	L	L
	A0A218VZB6	930	0.8973	0.9315	1	0.7935	0.9041	0.8936	0.9998	0.9101	0.9162		V	G	L	S	Q	L	E	I	L	E	V	Y	C	E	H	L
	A0A218VZB6	950	0.9897	0.9579	1	0.9288	0.983	0.9013	1	0.8202	0.9476		M	L	P	S	S	L	R	R	L	V	L	D	E	F	N	L
	A0A218VZB6	973	0.9892	0.9791	1	0.9342	0.9882	0.908	1	0.8549	0.9567		S	C	N	R	N	L	E	Y	L	C	L	N	F	S	Q	K
	A0A218VZB6	1017	0.9559	0.9403	1	0.857	0.971	0.8979	0.9999	0.8068	0.9286		T	N	L	K	D	L	R	K	F	V	L	A	G	G	A	S
	A0A218VZB6	1040	0.9698	0.9851	1	0.9326	0.953	0.9147	1	0.8657	0.9526		G	K	L	E	S	L	E	E	L	D	I	G	D	C	K	F
	A0A218VZB6	1063	0.9479	0.9502	1	0.834	0.9277	0.9029	0.9991	0.7585	0.915		S	E	L	R	N	L	K	R	L	S	I	F	G	C	P	K
	A0A218VZB6	1126	0.4834	0.7622	0.9963	0.6845	0.665	0.7642	0.9996	0.5955	0.7439		S	R	R	R	Q	L	V	S	L	V	V	S	K	L	G	I
	A0A218W0M2	604	0.9696	0.8859	1	0.8644	0.9821	0.899	0.9998	0.806	0.9258		D	A	F	P	D	L	R	W	L	Q	L	H	R	C	P	Q
	A0A218W0M2	626	0.9851	0.9661	1	0.8614	0.9845	0.8989	1	0.8842	0.9475		S	F	P	K	S	L	V	I	L	D	V	S	W	S	N	I
	A0A218W0M2	652	0.9566	0.9762	1	0.894	0.9487	0.9069	0.9999	0.904	0.9483		K	M	V	K	T	L	R	V	L	N	L	T	G	C	N	H
	A0A218W0M2	675	0.9658	0.9696	1	0.8931	0.9801	0.9077	1	0.7923	0.9386		S	G	F	P	D	L	E	V	L	I	L	E	Q	C	C	H
	A0A218W0M2	699	0.9703	0.968	1	0.8306	0.9716	0.9058	1	0.8315	0.9347		R	H	L	Q	N	L	V	S	L	N	L	N	F	C	T	E
	A0A218W0M2	723	0.9702	0.9474	1	0.8305	0.9855	0.9045	0.9999	0.8472	0.9357		G	F	M	K	A	L	K	E	L	L	I	D	G	T	S	V
	A0A218W0M2	746	0.9739	0.9174	1	0.9032	0.9824	0.9004	0.9999	0.8233	0.9376		G	H	I	E	T	L	Q	T	V	S	A	S	G	C	L	S
	A0A218W0M2	770	0.9833	0.9573	1	0.9115	0.9661	0.9015	1	0.821	0.9426		G	Y	L	R	S	L	L	V	L	S	L	D	H	A	R	I
	A0A218W0M2	793	0.9486	0.9778	1	0.8484	0.9237	0.9062	0.9999	0.7832	0.9235		K	E	L	V	N	L	Q	K	L	S	L	R	N	C	R	S
	A0A218W0M2	818	0.9574	0.9198	1	0.9383	0.9616	0.8795	0.9999	0.8913	0.9435		E	L	G	F	P	L	C	E	L	D	V	T	K	T	G	I
	A0A218W0M2	841	0.9774	0.9781	1	0.9022	0.973	0.9119	1	0.8764	0.9524		G	N	L	S	S	L	R	V	L	K	L	E	S	C	F	I
	A0A218W0M2	864	0.9719	0.9222	1	0.8879	0.984	0.8998	1	0.8721	0.9422		V	R	L	Q	R	L	E	E	I	H	A	S	Y	C	R	S
	A0A218W0M2	894	0.9696	0.9656	1	0.7837	0.9773	0.9083	1	0.9125	0.9396		G	R	L	M	S	L	K	T	L	R	L	G	F	S	R	I
	A0A218W0M2	917	0.9196	0.9687	1	0.7856	0.9202	0.9099	1	0.7651	0.9086		R	S	L	P	C	L	E	T	L	D	L	L	Q	C	N	M
	A0A218W0M2	938	0.5232	0.5049	0.974	0.3054	0.5759	0.0247	0.8724	0.3439	0.5155		L	L	P	S	S	I	T	P	L	R	Y	T	C	K	G	M
	A0A218W0M2	959	0.958	0.8582	1	0.8755	0.978	0.8903	0.9996	0.8826	0.9303		S	W	L	D	N	L	K	E	V	L	L	A	D	T	D	P
	A0A218W0M2	997	0.9469	0.8815	1	0.9386	0.9848	0.879	0.9993	0.7607	0.9238		N	G	A	P	K	L	R	I	I	N	F	R	L	S	W	V
	A0A218W0M2	1022	0.9828	0.9436	1	0.97	0.9976	0.8921	0.9997	0.9298	0.9644		W	A	L	H	S	L	K	K	V	V	L	S	C	V	N	L
	A0A218W0M2	1042	0.8572	0.792	0.9997	0.5499	0.9743	0.8773	0.9999	0.6316	0.8352		A	F	P	P	T	L	V	S	L	T	F	Q	H	C	R	S
	A0A218W0M2	1064	0.9415	0.9034	1	0.8933	0.9785	0.8999	0.9999	0.8829	0.9374		G	R	L	K	A	L	K	E	L	Y	L	D	H	S	A	M
	A0A218W0M2	1086	0.9861	0.9562	1	0.903	0.9915	0.9035	1	0.8938	0.9543		H	E	Q	E	A	L	E	I	L	K	L	S	H	C	R	V
	A0A218W0M2	1108	0.9631	0.958	1	0.8561	0.9472	0.9017	0.9999	0.7771	0.9254		Q	K	L	T	S	L	R	S	L	T	V	S	H	C	D	H
	A0A218W0M2	1131	0.975	0.954	1	0.865	0.9635	0.9051	1	0.8999	0.9453		S	K	L	K	A	L	V	E	L	N	L	D	K	S	A	I
	A0A218W0M2	1153	0.9574	0.9527	1	0.8141	0.9585	0.9081	0.9998	0.7151	0.9132		S	N	L	Q	A	L	E	I	L	K	V	S	D	C	G	A
	A0A218W0M2	1176	0.9023	0.9474	1	0.8256	0.8809	0.8958	0.9986	0.6764	0.8909		Q	E	L	T	S	L	R	S	L	T	V	S	H	C	D	R
	A0A218W0M2	1199	0.8825	0.8879	1	0.8429	0.9472	0.8897	0.8417	0.7537	0.8807		S	N	L	K	T	L	R	V	L	D	I	P	G	G	W	D
	A0A218WII4	377	0.6512	0.217	0.9537	0.2563	0.7174	0.5094	0.9997	0.1927	0.5622		L	D	L	K	N	L	I	V	L	N	L	S	R	S	M	V
	A0A218WII4	830	0.8275	0.905	1	0.732	0.8559	0.889	1	0.84	0.8812		K	N	L	P	I	L	R	I	L	L	L	D	K	A	N	L
	A0A218WII4	851	0.8276	0.9562	1	0.7268	0.8788	0.8891	0.999	0.7039	0.8727		R	I	L	L	N	L	R	W	L	S	W	H	F	C	N	F
	A0A218WII4	874	0.8089	0.9615	1	0.9168	0.8125	0.9065	0.9998	0.855	0.9076		L	N	L	K	N	L	I	V	L	D	L	S	R	S	M	V
	A0A218WII4	914	0.8451	0.7827	1	0.644	0.9362	0.8735	0.9989	0.548	0.8285		N	Q	S	G	Q	L	A	H	A	H	A	S	N	C	S	D
	A0A218WII4	978	0.9235	0.7918	0.9979	0.8185	0.9207	0.6812	0.9948	0.4626	0.8239		L	Q	H	P	S	I	L	D	L	S	L	S	D	S	L	F
	A0A218WII4	1141	0.8537	0.7902	1	0.4345	0.8189	0.711	0.9998	0.2208	0.7286		E	E	M	T	K	V	E	A	I	S	L	E	G	Y	Q	F
	A0A218WII4	1169	0.8982	0.9569	1	0.748	0.9207	0.9024	1	0.6082	0.8793		K	N	L	P	N	L	R	I	L	L	L	D	R	A	S	L
	A0A218WII4	1190	0.7208	0.9816	1	0.5761	0.7454	0.9043	0.9998	0.729	0.8321		G	I	L	P	N	L	R	W	L	S	W	H	F	C	N	F
	A0A218WII4	1213	0.6145	0.9724	1	0.8068	0.6749	0.9082	1	0.8826	0.8574		L	N	L	K	N	L	I	V	L	D	I	S	R	S	M	V
	A0A218WII4	1239	0.8021	0.9818	1	0.7714	0.8954	0.9009	0.9998	0.8502	0.9002		K	V	A	A	K	L	K	V	L	A	L	T	E	C	R	H
	A0A218WII4	1262	0.7804	0.9569	1	0.7227	0.8028	0.8938	0.9994	0.6106	0.8458		S	A	F	P	A	L	E	K	L	I	L	R	S	C	R	K
	A0A218WII4	1286	0.7162	0.9492	1	0.8235	0.7971	0.9039	0.9994	0.8658	0.8819		E	Q	L	S	A	L	V	S	L	D	I	R	D	C	M	E
	A0A218WII4	1309	0.4472	0.4324	1	0.5736	0.6805	0.7283	0.9649	0.6555	0.6853		G	S	T	D	T	L	T	E	L	L	V	D	Y	E	V	F
	A0A218WII4	1833	0.7122	0.7306	1	0.5461	0.608	0.2307	1	0.4792	0.6633		K	N	L	P	N	L	R	I	L	L	G	D	K	A	S	L
	A0A218WII4	1854	0.2635	0.8332	1	0.3918	0.4823	0.5119	0.9995	0.428	0.6138		G	I	F	T	N	L	R	W	L	S	W	H	F	C	N	F
	A0A218X378	533	0.9796	0.9391	1	0.9358	0.9485	0.8896	0.9998	0.7884	0.9351		T	N	K	V	E	A	I	K	L	V	L	P	E	T	E	E
	A0A218X378	557	0.959	0.9773	1	0.8935	0.9512	0.9057	1	0.7792	0.9332		K	R	M	K	R	L	R	L	L	I	I	H	N	A	Y	V
	A0A218X378	578	0.9746	0.9729	1	0.8413	0.983	0.9053	0.9997	0.8432	0.94		Y	L	S	N	N	L	R	W	V	E	W	E	A	Y	P	F
	A0A218X378	600	0.9288	0.9759	1	0.8629	0.9129	0.9053	1	0.8909	0.9346		F	H	P	Q	K	L	V	G	L	Y	L	Y	N	S	R	I
	A0A218X378	623	0.9741	0.9743	1	0.9317	0.9695	0.9076	1	0.8678	0.9531		K	I	F	K	D	L	R	H	M	S	L	E	R	S	E	H
	A0A218X378	646	0.9621	0.9711	1	0.8863	0.9452	0.9063	1	0.8566	0.9409		S	T	L	P	N	L	E	S	L	I	L	M	N	C	S	S
	A0A218X378	670	0.98	0.9763	1	0.895	0.9797	0.9054	1	0.915	0.9564		G	F	L	D	K	L	V	T	L	N	L	E	F	C	Y	H
	A0A218X378	693	0.9599	0.9707	1	0.8979	0.9267	0.9055	1	0.8703	0.9414		L	K	L	K	S	L	R	S	L	L	L	T	R	C	R	S
	A0A218X378	717	0.9735	0.978	1	0.8853	0.9633	0.9112	1	0.9127	0.953		E	D	M	E	S	L	Q	E	L	R	L	T	K	T	S	L
	A0A218X378	740	0.98	0.9806	1	0.841	0.953	0.904	1	0.8574	0.9395		A	S	L	V	G	L	E	V	L	C	V	S	G	C	K	K
	A0A218X378	764	0.9809	0.9502	1	0.8819	0.9888	0.9029	1	0.8614	0.9457		Y	K	L	K	R	I	K	Q	L	L	L	Q	N	C	L	Q
	A0A218X378	799	0.9316	0.9768	1	0.7824	0.9078	0.9107	1	0.8668	0.922		P	K	F	P	M	L	Q	S	L	K	L	R	N	C	N	L
	A0A218X378	824	0.9707	0.9816	1	0.8859	0.9709	0.9134	1	0.9308	0.9567		D	C	I	S	T	L	E	E	L	Q	L	S	H	N	N	F
	A0A218X378	847	0.9645	0.9807	1	0.8659	0.9564	0.909	1	0.8047	0.9351		G	R	L	S	N	L	R	K	L	D	L	S	Y	C	S	Q
	A0A218X378	868	0.987	0.941	1	0.9165	0.9839	0.897	0.9999	0.8331	0.9448		N	L	P	P	S	I	E	S	I	T	A	T	D	C	E	L
	A0A218X378	899	0.8943	0.9738	1	0.777	0.9597	0.9026	0.9998	0.724	0.9039		K	L	L	P	S	L	K	N	V	D	F	T	N	C	H	K
	A0A218X378	924	0.9739	0.973	1	0.8597	0.9261	0.8726	0.9998	0.853	0.9323		T	N	V	L	M	N	Q	E	P	P	F	S	L	T	W	P
	A0A218X378	948	0.8686	0.9377	1	0.5595	0.909	0.7447	0.9951	0.5035	0.8148		K	Y	Q	T	R	V	G	F	L	Y	F	Q	I	P	E	H
	A0A218X378	982	0.7702	0.6425	0.9976	0.3072	0.3834	0.0032	0.9983	0.0276	0.5162		A	L	E	L	S	L	L	M	N	G	E	E	A	A	R	C
	A0A218XHW4	454	0.7164	0.6538	1	0.5698	0.7352	0.763	0.999	0.4325	0.7337		S	G	F	R	N	L	R	L	L	K	L	V	G	A	K	L
[truncated: 6,699 more rows]

## Sheet: RLKs_plants
	RLKs
[truncated: 7,820 more rows]

## Sheet: RLPs_plants
	RLPs
[truncated: 11,300 more rows]

## Sheet: NLRs_vertebrates
	NLRs
[truncated: 5,359 more rows]

## Sheet: TLRs_vertebrates
	TLRs
[truncated: 5,968 more rows]
